# Supplementary material for: Human Milk Oligosaccharides Impact Cellular and Inflammatory Gene Expression and Immune Response
Source: Front Immunol. 2022 Jun 29;13:907529. doi: 10.3389/fimmu.2022.907529 (PMC9278088; doi:10.3389/fimmu.2022.907529)
Supplement: Supplementary Data Sheet 1 — Per sample estimated proportions of different cell types obtained by de-convolution of bulk RNA-Seq data using single-cell expression signatures from the Tabula Muris reference dataset. [file DataSheet_1.xlsx]

## Sheet: Sheet 1
Dataset S1: per-sample de-convolution scores for each RNA-Seq library using intestinal single-cell expression signatures from the Tabula Muris datasets. See methods in the main text for details
Sample	B_cell	Cardiac_Muscle	Epidermis	Epithelial_cell	Erythrocyte	Granulocyte	Hepatocyte	Monocyte	NK_cell	Stromal_cell	T_cell	Sex	Isolator	ExperimentalGroups	Mouse#	Tissue type	Group	Condition	Immunization	Day	EXP	Group1
1_LI	0	0	0	0.96735	0	0	0.0002	0.00213	0	0.02364	0.00668	F	ISO2	Group2	1	LI	1	7 days HMO	No	d28	MY006	7 days HMO Day 28
1_SI	0	0.00064	0.00324	0.9109	0.00553	0	0.0448	0.01872	0.00226	0.01391	0	F	ISO2	Group2	1	SI	1	7 days HMO	No	d28	MY006	7 days HMO Day 28
2_LI	0	0.00379	0.00513	0.89345	0	0	0	0.00366	0	0.09054	0.00342	F	ISO2	Group2	2	LI	1	7 days HMO	No	d28	MY006	7 days HMO Day 28
2_SI	0	0.01474	0.00811	0.72014	0.0397	0	0.02317	0.00819	0	0.13553	0.05042	F	ISO2	Group2	2	SI	1	7 days HMO	No	d28	MY006	7 days HMO Day 28
21_LI	0	0.00212	0.00142	0.92026	0.01732	0.00045	0	0.01524	0.0029	0.04027	0	F	ISO2	Group3	21	LI	2	14 days HMO	No	d35	MY006	14 days HMO Day 35
21_SI	0	0	0.00452	0.95104	0.00149	0	0.00996	0.02258	0	0.01041	0	F	ISO2	Group3	21	SI	2	14 days HMO	No	d35	MY006	14 days HMO Day 35
22_SI	0	0	0.01001	0.92981	0.00015	0	0.01264	0.02009	0	0.0273	0	F	ISO2	Group3	22	SI	2	14 days HMO	No	d35	MY006	14 days HMO Day 35
23_LI	0	0.00154	0.01137	0.87446	0.00655	0.00139	0	0.01072	0	0.08644	0.00754	F	ISO2	Group3	23	LI	2	14 days HMO	No	d35	MY006	14 days HMO Day 35
23_SI	0	0.00091	0.00666	0.87439	0.02371	0.0016	0.01764	0.03153	0	0.04102	0.00253	F	ISO2	Group3	23	SI	2	14 days HMO	No	d35	MY006	14 days HMO Day 35
25_LI	0	0	0	0.9728	0	0.00074	3e-05	0.00361	0.00076	0.02206	0	M	ISO2	Group3	25	LI	2	14 days HMO	No	d35	MY006	14 days HMO Day 35
25_SI	0	0	0.00123	0.9463	0.00759	0	0.01787	0.01594	0	0.01107	0	M	ISO2	Group3	25	SI	2	14 days HMO	No	d35	MY006	14 days HMO Day 35
26_LI	0	0.00011	0.00098	0.95432	0	0.00174	0	0.00478	0	0.03731	0.00077	M	ISO1	Group3	26	LI	2	14 days HMO	No	d35	MY006	14 days HMO Day 35
27_LI	0	0.00193	0.00175	0.9096	0	0.00198	0	0.00235	0	0.07026	0.01213	M	ISO1	Group3	27	LI	2	14 days HMO	No	d35	MY006	14 days HMO Day 35
27_SI	0.00103	0.00022	0.00416	0.92836	0.01033	0	0.01065	0.01754	0	0.02771	0	M	ISO1	Group3	27	SI	2	14 days HMO	No	d35	MY006	14 days HMO Day 35
31_LI	0	0.00025	0.00381	0.94765	0	0.00069	0	0.00643	0	0.04118	0	F	ISO2	Group7	31	LI	3	14 days HMO	No	d50	MY006	14 days HMO Day 50
31_LI_MY008	0	0.00018	0.00227	0.96335	0	0.00296	0.00024	0.00987	0	0.02114	0	F	ISO3	Group6	31	LI	3	7 days HMO	Yes	d50	MY008	7 days HMO Day 50
31_SI	0	0	0.0023	0.92967	0	0	0.0281	0.0316	0.00207	0.00627	0	F	ISO2	Group7	31	SI	3	14 days HMO	No	d50	MY006	14 days HMO Day 50
31_SI_MY008	0.01938	0	0.00519	0.90826	0	0	0.0136	0.0411	0.00386	0.00861	0	F	ISO3	Group6	31	SI	3	7 days HMO	Yes	d50	MY008	7 days HMO Day 50
32_LI_MY008	0	0	0.0011	0.95874	0	0.00614	0.00039	0.00468	0	0.02569	0.00326	F	ISO3	Group6	32	LI	3	7 days HMO	Yes	d50	MY008	7 days HMO Day 50
32_SI_MY008	0.0289	0	0.00277	0.9134	0	0	0.01107	0.03357	0	0.01029	0	F	ISO3	Group6	32	SI	3	7 days HMO	Yes	d50	MY008	7 days HMO Day 50
33_SI	0	0	0.00556	0.92767	0	0	0.02057	0.02564	0	0.02056	0	M	ISO2	Group7	33	SI	3	14 days HMO	No	d50	MY006	14 days HMO Day 50
34_LI	0	0	0.00359	0.95959	0	0.00683	0.00011	0.00669	0	0.02319	0	M	ISO2	Group7	34	LI	3	14 days HMO	No	d50	MY006	14 days HMO Day 50
34_SI	0	0	0.00307	0.94308	0	0	0.01966	0.02473	0.0019	0.00756	0	M	ISO2	Group7	34	SI	3	14 days HMO	No	d50	MY006	14 days HMO Day 50
35_LI	0	0	0.00913	0.93842	0	0.00044	0	0.01087	0	0.04114	0	M	ISO1	Group7	35	LI	3	14 days HMO	No	d50	MY006	14 days HMO Day 50
35_LI_MY008	0	0.00098	0.0033	0.93722	0	0.00036	0.0001	0.00926	0	0.04155	0.00723	M	ISO3	Group6	35	LI	3	7 days HMO	Yes	d50	MY008	7 days HMO Day 50
35_SI	0.00331	0	0.00428	0.89261	0.05212	0	0.0284	0.00844	0	0.01083	0	M	ISO1	Group7	35	SI	3	14 days HMO	No	d50	MY006	14 days HMO Day 50
35_SI_MY008	0.02281	0.00013	0.00949	0.8689	0.00895	0	0.01429	0.03144	0.00728	0.03671	0	M	ISO3	Group6	35	SI	3	7 days HMO	Yes	d50	MY008	7 days HMO Day 50
36_LI	0	0	0	0.98668	0	0.00228	0	0.00129	0	0.00976	0	M	ISO1	Group7	36	LI	3	14 days HMO	No	d50	MY006	14 days HMO Day 50
36_LI_MY008	0	0	0	0.96483	0	0.00584	0.00075	0.00799	0	0.02017	0.00042	M	ISO3	Group6	36	LI	3	7 days HMO	Yes	d50	MY008	7 days HMO Day 50
36_SI	0.00302	0.0001	0.00775	0.92922	0.00202	0	0.01828	0.02645	0	0.01316	0	M	ISO1	Group7	36	SI	3	14 days HMO	No	d50	MY006	14 days HMO Day 50
36_SI_MY008	0.04152	0.00796	0.0078	0.80008	0.00738	0	0.01019	0.03639	0	0.06869	0.01999	M	ISO3	Group6	36	SI	3	7 days HMO	Yes	d50	MY008	7 days HMO Day 50
37_LI_MY008	0	0.00056	0	0.96296	0	0.00043	0.00041	0.00341	0.00273	0.01899	0.01051	M	ISO3	Group6	37	LI	3	7 days HMO	Yes	d50	MY008	7 days HMO Day 50
37_SI_MY008	0	4e-05	0.00225	0.92836	0.00467	0	0.01667	0.01865	0.00459	0.02477	0	M	ISO3	Group6	37	SI	3	7 days HMO	Yes	d50	MY008	7 days HMO Day 50
4_LI	0	0	0.00745	0.94201	0	0.00201	7e-05	0.00724	0	0.04121	0	F	ISO1	Group2	4	LI	1	7 days HMO	No	d28	MY006	7 days HMO Day 28
4_SI	0.09013	0.00173	0.01683	0.70828	0.05622	0	0.01399	0.0337	0	0.06276	0.01636	F	ISO1	Group2	4	SI	1	7 days HMO	No	d28	MY006	7 days HMO Day 28
41_LI	0	0.00235	0.02243	0.87929	0.01221	0.00779	0	0.00899	0	0.06694	0	M	ISO2	Group1	41	LI	4	Control	No	d21	MY006	Control Day 21
41_LI_MY008	0	0	0.00559	0.94851	0	0.00276	0.00051	0.00871	0	0.03391	0	F	ISO3	Group7	41	LI	4	14 days HMO	Yes	d50	MY008	14 days HMO Day 50
41_SI_	0	0	0.00528	0.91794	0.0163	0	0.04352	0.00894	0.00314	0.00486	0	M	ISO2	Group1	41	SI	4	Control	No	d21	MY006	Control Day 21
42_LI	0	0	0.0201	0.89386	0.0237	0.00621	0	0.00435	0	0.05154	0.00024	F	ISO2	Group1	42	LI	4	Control	No	d21	MY006	Control Day 21
42_LI_MY008	0	0	0.01767	0.95563	0	0.01323	0.00033	0.00507	0	0.00806	0	F	ISO3	Group7	42	LI	4	14 days HMO	Yes	d50	MY008	14 days HMO Day 50
42_SI	0.02617	0	0.00539	0.9205	0	0	0.0117	0.02471	0	0.01152	0	F	ISO2	Group1	42	SI	4	Control	No	d21	MY006	Control Day 21
42_SI_MY008	0.04969	0	0.00112	0.9122	0	0	0.00794	0.0179	0.00323	0.00791	0	F	ISO3	Group7	42	SI	4	14 days HMO	Yes	d50	MY008	14 days HMO Day 50
45_LI	0	0.00179	0.01143	0.92727	0	0.00186	0	0.01705	0	0.0406	0	F	ISO2	Group1	45	LI	4	Control	No	d21	MY006	Control Day 21
45_LI_MY008	0	0	0	0.9935	0	0.00293	0.00057	0	0	0.003	0	M	ISO3	Group7	45	LI	4	14 days HMO	Yes	d50	MY008	14 days HMO Day 50
45_SI	0.00077	0.00078	0.00476	0.92891	0.00094	0	0.01347	0.01989	0	0.03048	0	F	ISO2	Group1	45	SI	4	Control	No	d21	MY006	Control Day 21
45_SI_MY008	0.01298	0.00171	0.00508	0.92054	0	0	0.01081	0.01978	0.00041	0.02395	0.00474	M	ISO3	Group7	45	SI	4	14 days HMO	Yes	d50	MY008	14 days HMO Day 50
46_LI	0	0	0.00873	0.9025	0	0.00597	0.0002	0.00517	0	0.07743	0	M	ISO2	Group1	46	LI	4	Control	No	d21	MY006	Control Day 21
46_SI	0	0.0027	0.00467	0.88766	0.01066	1e-05	0.02205	0.02615	0	0.0461	0	F	ISO1	Group1	46	SI	4	Control	No	d21	MY006	Control Day 21
47_LI	0	0	0.01274	0.88969	0.00067	0.00097	0	0.01017	0	0.0843	0.00147	F	ISO2	Group1	47	LI	4	Control	No	d21	MY006	Control Day 21
47_LI_MY008	0	0.0024	0	0.90788	0.00038	0.00233	0.00043	0.00103	0	0.03444	0.05111	M	ISO3	Group7	47	LI	4	14 days HMO	Yes	d50	MY008	14 days HMO Day 50
47_SI	0	0.00081	0.00436	0.87897	0.05049	0	0.01377	0.01652	0	0.03507	0	F	ISO2	Group1	47	SI	4	Control	No	d21	MY006	Control Day 21
47_SI_MY008	0.00445	0	0.00082	0.96024	0	0	0.01315	0.01632	0.00035	0.00467	0	M	ISO3	Group7	47	SI	4	14 days HMO	Yes	d50	MY008	14 days HMO Day 50
5_LI	0	0	0.00368	0.93013	0.00175	0	0	0.00887	0	0.05557	0	M	ISO2	Group2	5	LI	1	7 days HMO	No	d28	MY006	7 days HMO Day 28
5_SI	0	0	0.00366	0.9467	0.01525	0	0.0148	0.01246	0	0.00712	0	M	ISO2	Group2	5	SI	1	7 days HMO	No	d28	MY006	7 days HMO Day 28
51_LI	0	0.00077	0.00096	0.93612	0	0	7e-05	0.00691	0	0.04606	0.00911	F	ISO1	Group6	51	LI	5	7 days HMO	No	d50	MY006	7 days HMO Day 50
51_SI	0.00247	0	0	0.96812	0	0	0.00799	0.01698	0	0.00445	0	F	ISO1	Group6	51	SI	5	7 days HMO	No	d50	MY006	7 days HMO Day 50
52_LI	0	0	0.00462	0.94378	0	0.00046	0.0003	0.01007	0	0.04078	0	F	ISO1	Group6	52	LI	5	7 days HMO	No	d50	MY006	7 days HMO Day 50
52_SI	0	0.00049	0.00038	0.87079	0.00053	0	0.06239	0.03113	0.03402	0.00026	0	F	ISO1	Group6	52	SI	5	7 days HMO	No	d50	MY006	7 days HMO Day 50
53_LI	0	0	0.00414	0.95969	0	0	0.00029	0.01196	0	0.02393	0	F	ISO1	Group6	53	LI	5	7 days HMO	No	d50	MY006	7 days HMO Day 50
53_SI	0.01598	0	0.00298	0.91771	0	0	0.01765	0.0329	0.00455	0.00823	0	F	ISO1	Group6	53	SI	5	7 days HMO	No	d50	MY006	7 days HMO Day 50
54_LI	0	0	0	0.98417	0	0	0.00023	0.00416	0	0.01144	0	F	ISO1	Group6	54	LI	5	7 days HMO	No	d50	MY006	7 days HMO Day 50
54_SI	0	0.00054	0.00629	0.91157	0	0	0.03314	0.03246	0.00194	0.01405	0	F	ISO1	Group6	54	SI	5	7 days HMO	No	d50	MY006	7 days HMO Day 50
55_LI	0.02421	0	0.00094	0.89244	0	0.02263	0.00018	0.03159	0	0.02801	0	M	ISO1	Group6	55	LI	5	7 days HMO	No	d50	MY006	7 days HMO Day 50
55_SI	0.0288	0	0.00192	0.83449	0.0028	0	0.0674	0.01833	0.03557	0.01069	0	M	ISO1	Group6	55	SI	5	7 days HMO	No	d50	MY006	7 days HMO Day 50
6_LI	0.01788	0.00235	0.00532	0.81637	0.05526	0.00677	0.0006	0.03923	0	0.01436	0.04187	M	ISO1	Group2	6	LI	1	7 days HMO	No	d28	MY006	7 days HMO Day 28
6_SI	0.371	0	0	0.58472	0.01097	0	0.00858	0.02239	0	0.00233	0	M	ISO1	Group2	6	SI	1	7 days HMO	No	d28	MY006	7 days HMO Day 28
61_LI	0	0.00074	0	0.96443	0	0.00154	0	0.00136	0.00021	0.0284	0.00331	M	ISO3	Group4	61	LI	6	Control	No	d28	MY006	Control Day 28
61_LI_MY008	0	0.00029	5e-05	0.97425	0	0	9e-05	0.00705	0.0029	0.01538	0	F	ISO3	Group8	61	LI	6	Control	No	d50	MY008	Control Day 50
61_SI	0	0.00022	0.00123	0.92921	0.00831	0	0.03009	0.00854	0	0.0224	0	M	ISO3	Group4	61	SI	6	Control	No	d28	MY006	Control Day 28
61_SI_MY008	0.04536	0	0.00425	0.89083	0	0	0.01647	0.02268	0.003	0.0174	0	F	ISO3	Group8	61	SI	6	Control	No	d50	MY008	Control Day 50
62_LI	0	0	0.0042	0.94678	0	0.00433	0	0.00437	0	0.04032	0	M	ISO3	Group4	62	LI	6	Control	No	d28	MY006	Control Day 28
62_LI_MY008	0	0.00041	0	0.97223	0	0	0.00028	0.00278	0.00163	0.02267	0	F	ISO3	Group8	62	LI	6	Control	No	d50	MY008	Control Day 50
62_SI_	0	0.00027	0.00327	0.93466	0.00773	0	0.01851	0.01464	0	0.02092	0	M	ISO3	Group4	62	SI	6	Control	No	d28	MY006	Control Day 28
62_SI_MY008	0.0359	0.03115	0.04867	0.04641	0.2049	0.15719	0.04873	0.14623	0.13048	0.04904	0.10131	F	ISO3	Group8	62	SI	6	Control	No	d50	MY008	Control Day 50
63_LI	0	0.00199	0	0.93376	0	0.00059	0.0001	0.00135	0.00185	0.04212	0.01825	M	ISO3	Group4	63	LI	6	Control	No	d28	MY006	Control Day 28
63_LI_MY008	0	0.00075	0.01155	0.90616	0	0	0.00019	0.01294	0	0.05894	0.00946	F	ISO3	Group8	63	LI	6	Control	No	d50	MY008	Control Day 50
63_SI_	0	0.00208	0.00135	0.90304	0.01334	0	0.03205	0.01016	0.00085	0.03713	0	M	ISO3	Group4	63	SI	6	Control	No	d28	MY006	Control Day 28
63_SI_MY008	0.04635	0.03909	0.025	0.36468	0.06545	0	0.00276	0.08473	0	0.24325	0.1287	F	ISO3	Group8	63	SI	6	Control	No	d50	MY008	Control Day 50
64_LI_MY008	0	0.00269	0	0.93801	0	0.00058	0.00017	0.00057	0	0.05179	0.00621	F	ISO3	Group8	64	LI	6	Control	No	d50	MY008	Control Day 50
64_SI	0	0	0.00295	0.91899	0.00469	0	0.02118	0.01128	0	0.04092	0	F	ISO3	Group4	64	SI	6	Control	No	d28	MY006	Control Day 28
64_SI_MY008	0	0	0.00288	0.95826	0	0	0.01432	0.01613	0.00053	0.00786	0	F	ISO3	Group8	64	SI	6	Control	No	d50	MY008	Control Day 50
65_LI_MY008	0	0	0	0.9877	0	0.00273	4e-05	0.00013	0	0.0094	0	M	ISO3	Group8	65	LI	6	Control	No	d50	MY008	Control Day 50
65_SI	0	0.00036	0.00443	0.93052	0.00011	0	0.022	0.01725	0	0.02532	0	F	ISO3	Group4	65	SI	6	Control	No	d28	MY006	Control Day 28
65_SI_MY008	0.10682	0.01076	0.01065	0.69863	0.01011	0	0.03733	0.03808	0.00424	0.05709	0.02628	M	ISO3	Group8	65	SI	6	Control	No	d50	MY008	Control Day 50
71_LI	0	0.00201	0.00254	0.93452	0.00151	0	0.00063	0.0076	0.00332	0.04787	0	M	ISO3	Group5	71	LI	7	Control	No	d35	MY006	Control Day 35
71_SI	0	0.0015	0.00284	0.92898	0.00712	0	0.00784	0.01084	0	0.04087	0	M	ISO3	Group5	71	SI	7	Control	No	d35	MY006	Control Day 35
72_LI	0	0.00036	0.00744	0.90964	0	9e-05	3e-05	0.00822	0	0.07313	0.00109	M	ISO3	Group5	72	LI	7	Control	No	d35	MY006	Control Day 35
72_SI	0	0.00013	0.00495	0.93729	0.00193	0	0.01342	0.02024	0	0.02206	0	M	ISO3	Group5	72	SI	7	Control	No	d35	MY006	Control Day 35
73_LI	0	0.0007	0.008	0.90848	0	0.00016	4e-05	0.01173	0	0.0608	0.0101	M	ISO3	Group5	73	LI	7	Control	No	d35	MY006	Control Day 35
73_SI	0	0.00075	0.00342	0.93105	0.00424	0	0.01657	0.01595	0	0.02803	0	M	ISO3	Group5	73	SI	7	Control	No	d35	MY006	Control Day 35
74_LI	0	0	0.01197	0.91058	0	0	0.00332	0.02232	0	0.05181	0	F	ISO3	Group5	74	LI	7	Control	No	d35	MY006	Control Day 35
74_SI	0	0.00015	0.00442	0.93328	0	0	0.01299	0.02016	0	0.02901	0	F	ISO3	Group5	74	SI	7	Control	No	d35	MY006	Control Day 35
75_LI	0	0	0.01645	0.92522	0	0	0.00014	0.0118	0	0.04639	0	F	ISO3	Group5	75	LI	7	Control	No	d35	MY006	Control Day 35
75_SI	0.01926	0	0.0048	0.89261	0.01504	0	0.02962	0.02379	0.0023	0.01258	0	F	ISO3	Group5	75	SI	7	Control	No	d35	MY006	Control Day 35
