# Supplementary material for: Human Milk Oligosaccharides Impact Cellular and Inflammatory Gene Expression and Immune Response
Source: Front Immunol. 2022 Jun 29;13:907529. doi: 10.3389/fimmu.2022.907529 (PMC9278088; doi:10.3389/fimmu.2022.907529)
Supplement: Supplementary Data Sheet 2 — Gene-wise expression variance partition using a global (including both small and large intestine samples) multivariate model. [file DataSheet_2.xlsx]

## Sheet: Global_model
Dataset S2: per-gene variance partition analysis including both small and large intestine samples. Condition=HMO or normal feeding; Epithelial_cell: epithelial score from de-convolution analysis; Day: time of euthanization; Tissue.type=small or large intestine. Values correspond to the estimate % of gene expression variance explained by each factor for each gene
Gnames	Condition	Epithelial_cell	Immunization	Isolator	Mouse	Day	Sex	Tissue.type	Residuals
Foxd2	0	0.00778434	0	0.0033659	0.00830179	0.0026682	9.63e-12	0.963947	0.0139328
Cyp2d34	0	0.0367132	0	7.6e-05	4.62e-11	0	0.000113298	0.963097	5.7e-07
Hoxa10	0	0.0314755	0	0.00152932	0	0	1.06e-11	0.958188	0.00880696
Car2	0.00116595	0.0366201	0	0	1.03e-11	7.97e-12	3.77e-12	0.957816	0.00439759
St6galnac6	0	0.0418528	0	0.00035119	0	3.28e-11	0.000467988	0.957301	2.72e-05
Lrrc8e	0.000621489	0	0	0	0.00355042	0.00780047	0	0.95651	0.0315172
Slc2a1	0	0.0181813	8.95e-11	0.00288543	0	0.00498343	0	0.951941	0.0220089
B3galt5	0.00166539	0.0431724	0	0	0	0	0	0.951505	0.00365719
Ildr1	0.00108167	0.0338985	1.32e-10	0.000780792	6.84e-11	0	6.46e-11	0.951337	0.0129016
Fa2h	4.41e-11	1.5e-09	3.52e-10	0.00322463	0	0.00235849	5.62e-05	0.951152	0.0432089
Selenbp1	9.09e-12	0.0361961	2.01e-11	2.64e-12	0.0158297	8.36e-12	0	0.947967	6.92e-06
Cyp2d10	0	1.63e-10	0	0	0.0170652	1.83e-11	6.33e-11	0.94794	0.0349947
Akr1b8	5.28e-10	0.0441047	0	0.00349241	2.33e-10	0.00662138	0.00108644	0.944677	1.79e-05
Fut2	0.000193825	0.0323352	0.0115877	4.83e-11	0.0033092	4.91e-11	1.02e-11	0.942157	0.0104169
Cyp2d9	0.00169638	0.0186881	0.0113007	0	1.63e-10	2.18e-11	0	0.941356	0.0269585
Gimd1	2.57e-11	1.57e-08	0.00407482	0	0	3.96e-10	0	0.94107	0.0548549
Cyp2c69	0.00315102	1.94e-05	0	0.00157915	0	0.00357877	2.09e-10	0.940995	0.0506763
Hoxa9	0	3e-10	0	0	0.00448771	0	0	0.93982	0.0556918
Fam151a	0	3.04e-10	0	0	0.00213449	0.00196135	0	0.938546	0.0573578
Zfp750	6.66e-12	0.0533641	1.2e-11	0	7.08e-11	0.000758205	0.00234131	0.937798	0.00573845
Fam234b	0.00362472	0	3.08e-10	0.000814039	7.9e-10	0.00572807	0	0.93563	0.054203
Cbs	0	0	0.00706236	7.53e-12	0.017099	0.00109806	0	0.935408	0.0393321
Sgsm3	0.00462819	1e-10	0	0.00042577	0.00128582	0.00414224	3.95e-10	0.934217	0.0553015
Mttp	0.00011475	6.84e-07	0	0.000530155	0	0.000349317	5.56e-11	0.932344	0.0666616
Sult1a1	0	0.0425333	0.00144448	9.38e-05	0.00376439	0.00640404	0	0.931834	0.0139263
Rdh7	0	2.43e-08	0.00256717	0	0	0.00235828	0	0.928046	0.0670285
Ttll6	0	0.0547814	0.0125458	0	3.57e-11	0.000321699	0	0.927099	0.00525191
Epn3	0	1.03e-09	0.000204032	2.36e-10	2.43e-09	0.0110231	0	0.927046	0.0617267
Gip	0.00506813	0.0211859	5.31e-05	0	0	0	0	0.926567	0.0471255
Soat2	0	3.82e-08	0.00132365	0	0	0.00424996	5.04e-05	0.926256	0.0681201
Ccl25	0	2.91e-09	0	0.00366845	7.07e-11	0.000500587	8.42e-11	0.925319	0.0705115
Slc28a1	0.00140286	0	0	0	6.44e-11	0.00207734	0.000565054	0.92378	0.0721746
Slc5a4b	0.00322379	0.0644203	5.55e-11	0	2.72e-11	0.00225532	4.64e-09	0.923508	0.00659275
Lypd6b	0	5.44e-11	1.32e-10	0.00995135	0.00969501	0.00206157	0.000430254	0.923455	0.0544073
Endod1	0.00214551	0.0712832	0	5.68e-07	0.00290754	2.01e-08	0	0.923444	0.000219203
Bst1	0	0.0271491	0.000629578	0	2.62e-10	0.000887195	0	0.922781	0.0485529
Scnn1b	9.14e-12	3.62e-09	0	0	0	0	0	0.922319	0.0776815
Hao2	0.000581598	3.51e-16	2.35e-11	0.00449016	0	0.00241723	0	0.922057	0.0704539
Tm4sf5	0.0024841	2.3e-09	2.86e-11	0	0	0.00569957	0	0.921509	0.0703075
Slc30a2	0	8.28e-06	1.01e-09	0.00058494	1.56e-09	0.00168191	0.000946671	0.920142	0.076636
Cyp3a25	0	4.95e-08	2.72e-10	0	0.00108914	0.00520955	0	0.920019	0.0736819
Serpinb5	2.91e-11	0	0.00244049	1.29e-10	2.87e-09	0.00750233	0	0.918661	0.0713959
Plb1	0	1.3e-10	0	0.00225764	0.01188	0.00441401	0	0.918377	0.0630714
Bcl2l15	0.00165447	0.0640091	0	0.0113652	0.00524803	5.24e-09	8.31e-11	0.917695	2.78e-05
Mboat1	0.00674911	0.0569653	0.00919752	3.25e-11	0	0	0	0.917245	0.00984275
Slc43a2	0.000752135	0.0235634	1.15e-10	0.00148867	0	0	0	0.9172	0.056996
Slc5a11	0.00349175	0.0621774	0	7.4e-10	0	0.00140492	0.00200338	0.916942	0.0139809
Enpp7	0.002652	1.37e-06	0	0.00280372	0	0.00483292	0	0.915565	0.0741446
Car1	1.91e-11	0.0521868	0	0	0	9.9e-12	3.75e-11	0.914337	0.0334766
Glt1d1	0.000734762	5.08e-11	0	0	0.0135315	0	0	0.913498	0.0722357
Mreg	0.00429754	6.75e-09	0	0	4.5e-11	0	0	0.913173	0.082529
Nat8	0	0.07969	0.00370519	1.19e-10	1.07e-07	4.9e-10	0.00138517	0.912925	0.00229476
Leap2	5.93e-12	0.034274	0.0040567	0.0018458	0	0	0	0.912688	0.0471351
Slc25a15	8.2e-12	0.0403163	0	0.00383048	0	1.95e-11	0.000540906	0.912392	0.0429203
Ttc39c	0	4.93e-10	0	0	0.00044637	5.7e-10	0	0.911696	0.0878579
Gne	0	8.68e-09	0.0116253	0	0	0.00043714	1.59e-11	0.911678	0.0762594
Abo	0	6.45e-06	0	0.00618304	0	0	0	0.910938	0.0828726
Abcc2	3.47e-10	0.0847413	1.95e-08	0.00177173	4.7e-12	0	0.00269602	0.910787	3.52e-06
Mkx	0.000600939	0.0844068	0	0	0	0.00416835	9.91e-09	0.910777	4.71e-05
Tspan1	0.00668179	0.0419626	0	0.00298647	0.00499521	0.00715552	0	0.910417	0.0258009
Aldh9a1	0	0	0	0.00874452	0.0102269	0.00368592	0	0.909641	0.0677019
Cyp2d12	0.00097182	0.0896909	0.000218059	0	0	0	1.26e-12	0.909118	1.4e-06
Dmbt1	0.000101762	2.89e-10	1.24e-09	0	0	0.00748384	3.22e-08	0.909037	0.0833774
Clmn	1.48e-10	0.0742532	0.000479845	0.0165645	4.88e-10	5.27e-09	7.14e-08	0.908702	8.11e-07
Azgp1	0.00781054	0.00926293	1.85e-08	0.000448141	3.31e-09	0.00731874	0	0.908486	0.0666732
Mro	0.00546607	0	0	0.00184947	0	0.00834413	0	0.907183	0.0771573
Dao	0.00429218	0.0361688	0	0	1.3e-10	0.00520488	0.00462567	0.906453	0.0432552
Fgf15	0	1.88e-09	7.82e-11	0	0.000108694	0.00638493	0.0062654	0.90631	0.0809312
Acsl5	0	0.00426165	0	0.000379449	7.28e-10	0	0	0.905713	0.0896461
Myrf	0.00763841	9.27e-07	0	0.000928752	7.21e-10	0.0136415	0	0.905172	0.072618
Slc5a4a	0	0	1.49e-10	0	8.59e-11	0.00447161	0	0.905092	0.0904364
Slc16a10	0.00318675	5.49e-08	2.32e-09	0.00737519	6.11e-08	0	0	0.904872	0.0845657
E230025N22Rik	2.81e-11	0	0.00992974	8.31e-12	0.00548757	0.003575	0	0.904716	0.0762913
Hgfac	0	0	0	5.27e-11	0.00879778	0.00276359	0.000131448	0.904522	0.083785
Sowaha	1.98e-10	6.29e-07	0	0.00523941	0.000127795	0.00225966	1.76e-10	0.904485	0.0878874
Slc17a9	2.74e-11	0.0556344	0	0.0235652	0.0134847	0	0.000229884	0.903734	0.00335156
Exoc3l4	0.00201574	0.0234146	1.24e-09	0	8.49e-09	0.00436702	0	0.903031	0.067172
Gm12830	2.41e-10	1.62e-07	0	0	4.73e-10	0	0	0.902942	0.0970577
Dpp4	0	5.69e-06	0	0.000906474	0	0	2.77e-11	0.902609	0.0964787
Cndp1	2.37e-11	0.0835455	0	0.00547998	0.00850132	0	0.000257175	0.902199	1.74e-05
Xpnpep2	1.34e-11	0.0893201	0.00568964	8.01e-11	0.00219806	2.17e-10	0.000807382	0.901973	1.14e-05
Defa17	0	0	0.000603654	1.76e-11	3.19e-09	0.00525719	0.00764152	0.901048	0.0854495
Slc7a15	0.00204975	0.070091	0	0.00876346	1.19e-10	0	0.000920978	0.900958	0.0172167
Hoxa11	0	0.0990482	0	0	1.82e-19	6.66e-20	0	0.900952	1.15e-11
Pdzk1ip1	0	0.07867	0	0.000499195	0.0198616	3.21e-10	5.86e-09	0.900812	0.000156877
Pdzk1	0	0.0815565	0.00118281	6.88e-12	9.29e-10	2.63e-12	0	0.900449	0.0168117
Pla2g12b	0	0	0	0	0	0.00440818	0.000810786	0.900344	0.0944367
Slc5a12	0	4.33e-11	0	0.00395761	4.93e-11	0	0.000997557	0.900342	0.0947024
Tmem171	0	0.0308034	0	2.01e-11	2.96e-11	0.0252813	0.00638488	0.899934	0.037596
Pepd	0	9.47e-08	2.28e-09	0.000166185	0	0.00514653	1.42e-09	0.899103	0.0955843
Parm1	4.07e-11	0.072029	1.36e-11	0.0104302	0	5.52e-12	0.00392508	0.898996	0.0146195
Trim63	0	0.0255197	0.0130821	0.000764605	2.11e-11	0	0	0.898981	0.0616523
Lratd1	0	0	0	0	6.64e-11	0	0.00221721	0.898872	0.0989106
Klk1	0	1.7e-06	0	1.66e-09	3.87e-09	0.00577969	0.00608021	0.898755	0.0893831
Sec14l2	0.00102699	0	0	0	0	0.00338317	0	0.898656	0.0969343
Ethe1	9.7e-11	0.0873232	0.00517882	0	9.95e-12	0.00934358	9.41e-12	0.898152	2.61e-06
Slc6a14	0	4.54e-09	0	0	0	4.86e-11	4.33e-10	0.897126	0.102874
Cyp3a11	0.00364283	6.94e-11	0	0	0	0.00611855	0	0.896703	0.0935355
Gna14	0	0	0	0.00366536	0	0.000422246	0	0.896195	0.0997178
Lct	0.00458287	0.0709322	0	0	0.00165724	0	2.66e-11	0.895904	0.0269236
Gltpd2	0.00434831	0	0.0025198	0.00401341	0	3.03e-10	0	0.895399	0.0937193
Defa30	0	0	0.00604012	3.12e-11	0.000276284	0.00594125	0.00494595	0.895084	0.0877126
Faah	0.00227685	0.0945162	3.11e-11	0.0072656	8.2e-10	7.41e-13	0.000978481	0.894953	9.54e-06
Pik3r3	0.000606135	0.0764959	2.76e-10	0.0120493	1.67e-11	0	0.00452851	0.894637	0.0116832
Defa22	0	8.42e-11	0	0	0	0.00774474	0.00327846	0.894239	0.0947373
Treh	0	0.0747101	3.1e-12	0.00540583	4.15e-12	0	0.00146852	0.893725	0.0246904
Ocm	0	0	0.000514211	0.00890184	0.0107462	0.00295655	1.97e-11	0.892835	0.0840458
Aspa	0.000904092	0.0755383	0	1.1e-11	0	0	0.00029326	0.89277	0.0304947
Mme	0.00343065	9.59e-09	0	0	4.74e-11	0	0	0.89265	0.103919
Aqp3	0	0.0431419	0.00924237	0	0.00274973	0	0	0.89222	0.0526462
Mgam	0	0.0558534	5.29e-12	0.00250379	0	0	0.00410088	0.89206	0.0454824
Defa21	0	7.35e-09	0	0	0.000182637	0.00495872	0.00507745	0.891851	0.0979299
Myo7a	0.000107362	0.0915532	0	1.46e-09	0.00906372	0.00775081	1.85e-10	0.8915	2.53e-05
Nat8f5	0	0.0849394	0	0.0011479	0	0	0.00453265	0.891449	0.0179315
Rragd	0.000899903	6.6e-08	0.0122202	0	4.85e-11	0	1.03e-10	0.891304	0.0955756
Smlr1	0	8.39e-10	4.82e-11	0.00427384	0	0	0	0.890707	0.105019
Slc6a19	0.00189382	0	0	2.23e-10	0	0.00688227	0.00391688	0.890346	0.0969612
Ano6	0.00880582	0.0924931	2.19e-09	0.00879353	0	1.27e-10	5.2e-11	0.889905	2.36e-06
Glyctk	0.000153111	0.00729739	0	0	0.00776605	4.63e-11	0.00594766	0.889513	0.0893229
Sfxn1	0	0	2.32e-11	0	0	0	0	0.8893	0.1107
Lgals2	0.00518735	5.57e-05	3.89e-09	0.00521342	3.94e-07	0.0209067	0	0.889084	0.0795523
Clca4b	3.42e-12	0.0733615	2.57e-11	0.0105177	0.00561274	7.19e-12	0	0.888605	0.0219027
Abcg8	2.37e-12	0.0927942	0	5.7e-11	0.00427909	0	1.84e-11	0.888483	0.0144441
Defa24	0	3.03e-09	0.00318576	0.00631405	2.35e-09	0.00490734	0.00211602	0.887802	0.095675
Plk5	0	0.0441109	0	0	1.49e-11	0.00638319	2.03e-11	0.887485	0.0620208
Pla2g10	0	0.0984097	1.45e-10	0.00840624	0.000590177	0	0	0.887431	0.00516278
Grin2a	8.11e-11	0	0	0	2.85e-11	0.00693108	0.00500013	0.886144	0.101924
Cd177	0.00679299	0	0	0	0.00311668	0.0396656	6.39e-11	0.885873	0.0645516
Ace2	2.2e-11	0.0836526	3.78e-11	0.00192916	9.85e-11	0	1.7e-10	0.885515	0.0289036
Abcc3	1.72e-10	0	0	0.00435359	0	0.0104838	0	0.885502	0.0996611
Tkfc	0.00112023	0.0145696	0	0	0	0.00606293	0.00469194	0.885171	0.088384
Gpr155	0.00444522	0.00823818	4.4e-11	0	0.0142178	0	0	0.88485	0.0882484
Ugt2a3	0.00100755	0	0.0169036	0	0.00142623	0	1.42e-11	0.884501	0.0961611
Saa1	0.00106102	0.0186879	0.0491571	2.81e-10	1.77e-06	0	0	0.884211	0.0468809
Hsd17b6	0.0124527	7.63e-10	0	4.15e-11	4.79e-10	0.0184215	0	0.883683	0.0854426
Maf	0	1e-07	0.00910281	0.000248754	0	2.98e-11	4.93e-10	0.883487	0.107161
Cyp4v3	0	0	2.41e-11	0.00112669	0	0	0	0.883339	0.115535
Xpnpep1	0	0.0418482	1.82e-11	0.00158339	5.25e-11	1.28e-11	1.33e-11	0.883249	0.073319
Ly6g6e	1.54e-10	4.95e-06	0	0	0	0.00895435	0.00158815	0.882846	0.106606
Anpep	0.00682693	1.4e-06	0	0.0105357	9.64e-10	0.0101348	0	0.882336	0.0901648
Adcy8	0.00981277	7.37e-10	0	0.000671629	0	0.00545655	0	0.882185	0.101874
Vwce	0.0195125	0.0554458	1.96e-11	2.39e-09	0	0.00843696	0.000790731	0.8815	0.0343139
Lap3	0	9.65e-10	0.00124934	0	0	4.09e-11	0	0.880972	0.117779
Apoa4	0.00516606	0.000674179	0	2.7e-08	6.81e-09	0.00373708	0.00101847	0.880916	0.108488
Ppif	0	2.83e-09	4.48e-09	0	0.00211066	0.0328461	0.00259415	0.880277	0.0821726
Tmem63a	0	0.0360755	0.0112869	0.00699735	8.85e-11	0.00181031	0.000832782	0.880142	0.0628552
Rflnb	0.0100897	0.0611934	1.53e-11	0	0	0.025744	0.0023356	0.879754	0.0208832
Unc93a2	0.00500401	0	0	0.0019333	7.95e-10	0.0182381	0	0.879653	0.0951721
Mpp1	0	4.96e-09	0	0.00247101	0	0.00236364	0.00144898	0.879436	0.11428
Slc25a45	0.0155604	7.11e-11	0	0	3.48e-11	0.0146862	0	0.87943	0.090323
Sptbn2	4.62e-12	0.0908287	1.52e-11	0	0	0.00581468	0.00377335	0.878881	0.0207018
Defa3	2.44e-09	1.02e-10	0.00268965	0	0.00239256	0.00342024	0.0204791	0.878811	0.0922072
Dgat1	1.46e-10	7.1e-08	2.05e-10	0.0047841	0	0.0109685	0.00559878	0.878631	0.100018
Sult1c2	1.85e-10	1.53e-10	5.36e-09	0.0149813	0.00170393	0.0101228	0.005063	0.878618	0.0895112
Otop2	0.00134391	0.0681851	0	0.000519466	3.63e-11	0.00727722	0.000271962	0.878238	0.0441648
Tm6sf2	0.00832788	0.0529429	0.0102623	0	0	0.0163508	0.0026302	0.878113	0.0313729
Insl5	2.88e-09	0.10747	0	0.0107023	1.85e-08	0.00383064	0	0.87797	2.69e-05
Enpep	0	1.5e-09	0	0.00265724	0	0.00250582	0.000473827	0.87794	0.116423
Gm11127	6.72e-11	0.0871165	7.85e-11	0	9.03e-12	0	0.0012963	0.877933	0.0336541
R3hdm4	0	0	0.0117479	0.0368288	2.14e-09	1.42e-10	5.43e-11	0.877746	0.0736768
Pipox	0.00298351	1.99e-09	0	0.006946	5.15e-11	0	0	0.877642	0.112428
Rhebl1	0	0	0.0101988	0.00115701	0	0	0	0.877534	0.11111
Dnase1	0	2.15e-10	1.74e-11	0	0.00551391	0	5.79e-11	0.877329	0.117157
Ptgdr	0	0.0960177	5.58e-10	0	0	0.000883286	0	0.876411	0.0266881
Ms4a10	0.0047507	7.74e-11	0	0	2.42e-11	0.00700522	0	0.875809	0.112435
Stk38l	0.00623463	0.106241	6.37e-11	0	2.01e-10	5.85e-09	0.0118325	0.875688	4.53e-06
Slc4a5	0.000550844	3.5e-10	0	2.71e-10	3.85e-09	0	2.14e-11	0.875563	0.123886
Slc34a3	0	0.0654643	0	9.81e-11	4.34e-10	0	0.00387703	0.875548	0.0551107
Capn5	1.26e-10	0.0831108	0.0179621	0.0101061	0.00408233	0.0089582	3.53e-09	0.875412	0.000368687
Flvcr2	0	0	0	0	0.0185745	0.00564848	0	0.875012	0.100765
Itln1	0.000259479	0	0.0107374	0.00699531	0	5.12e-08	0.00895676	0.874905	0.0981463
Pfkl	0.000296493	0	0.00382665	0	0.0327926	0.00946227	0	0.87487	0.0787521
Hsd11b2	0	1.85e-08	0	9.65e-11	0	0.00662496	0.0055586	0.874869	0.112947
Abcg5	1.78e-11	0.0967812	8.63e-11	0	0	0	3.86e-11	0.874695	0.0285234
Fras1	0	7.57e-10	0.0116299	4.87e-11	0.00425863	0.00318939	0	0.874544	0.106378
Sidt1	3.21e-10	0	5.78e-10	1.65e-10	0.0205606	0.0129938	0	0.873849	0.0925964
Apoa1	1.11e-09	0	0	0.000486531	0.00142219	0.000946233	0.00166545	0.87378	0.1217
Rab11fip3	0.000577151	0.00977119	0.00172862	0.0046267	0.000894062	7.28e-10	0.0030633	0.87373	0.105609
Khk	0	1.48e-08	4.47e-10	0.00699543	0	0.00422495	0.0018146	0.873228	0.113737
Ptpn22	0.0065078	2.11e-10	0.00714267	0.0143367	0.01414	0	5.44e-10	0.873001	0.0848722
Slc35e2	0	6.82e-08	0.00677743	0.00552213	0.00555007	0	0.00246325	0.872832	0.106855
Defa26	3.68e-11	0	0.00508461	0	1.32e-10	0.00577458	0.0147998	0.872648	0.101693
Cyp17a1	0.0187379	0	0	0	0.00869015	0.0206649	0.000696123	0.872167	0.0790437
Cndp2	9.22e-11	0.0814276	1.8e-10	7.7e-10	0.00839417	0	0.00199099	0.871793	0.0363946
Wfdc2	1.54e-12	0.101313	6.19e-12	0.0114268	4.71e-13	0.0148088	0.00113229	0.87131	9.48e-06
Adh6a	0.0013469	0	0.0124393	4.4e-10	0	0.000121248	0	0.871131	0.114961
Defa38	0	0	0.00171811	0	0	0.00780129	0.00839375	0.870969	0.111118
Tmem117	0.00183088	3.95e-08	0	1e-08	6.66e-08	0.000221552	0	0.870536	0.127412
Mroh7	0.00674547	8.62e-10	0	0.00632604	0	0.00190856	0.00285785	0.870529	0.111633
Creb3l3	0	0.0808863	0	0.00960415	0	0	0.0087271	0.870161	0.0306219
Maob	0	0	0	0	0.00418275	0	0.0048682	0.869938	0.121011
Vwa1	0.00407525	2.03e-06	0.00115033	0	0	0.0101715	3.06e-11	0.86959	0.115011
Defa39	0	1.07e-08	0.0113106	0	2.8e-09	0	0.0154943	0.869413	0.103782
Lypd8	9.18e-10	0.0886684	1.4e-13	3.45e-10	3.04e-14	0.0282616	0.0142849	0.868785	3.83e-07
Slc2a7	0	0.0710929	0	1.89e-10	0	0.00616099	0.00575394	0.868125	0.048867
Tmem86b	0.0145689	1.77e-10	2.75e-10	0.00564861	0	0.0216126	0.00149975	0.867866	0.088804
Defa40	0	0	0.000463178	0.0009263	1.33e-11	0.0118684	0.0162761	0.867811	0.102655
Rnf130	0.00595401	0.0346947	0	0	0	0.0342038	0.00872735	0.867111	0.0493091
Hoxc8	0	4.13e-09	0	0.0141424	0.00542841	0	0	0.867109	0.113321
Pllp	0.00810094	1.36e-10	0.00708814	0	0.00218495	0.0301455	0.00161949	0.866923	0.0839383
Proz	2.27e-10	0.103509	0.0146167	0	0.0150551	0	0	0.866793	2.61e-05
Trib3	0	0.0256799	0	0.0101632	6.71e-10	0.0123869	0.00595154	0.866739	0.0790795
Slc2a2	7.61e-10	0.107709	2.21e-10	1.11e-10	0	0.00499515	0.00283195	0.86666	0.017804
Gas6	0.00476265	0.0751272	0	0.00121775	0	3.65e-10	0.00122043	0.866633	0.0510387
Fam57a	0	6.49e-09	0.0242713	0	1.33e-07	0.00820447	0.00605459	0.866558	0.0949114
Celsr1	0.00593168	0	0	0	0.00420438	0.00468148	0.00198009	0.866196	0.117006
Igdcc4	0.00623023	2.23e-10	0	0	0	0.0148263	0	0.86608	0.112864
Rab3d	3.13e-11	0.110532	0	1.12e-10	2.14e-10	0.0195781	0.00381232	0.866074	3.31e-06
Ckmt2	0	0	0	0	3.83e-11	0.0253865	0	0.866008	0.108606
Unc5cl	0.000814865	7.91e-09	0	0	0	0.01592	0	0.865489	0.117776
Sesn1	0	0.124923	0	0.00185526	0	0.00113094	5.2e-10	0.865044	0.00704723
Mogat2	2.68e-10	9.91e-06	0	0.00402199	3.99e-11	0.00191049	0	0.864493	0.129564
Acot12	0	0.0239335	0.00274657	0	8.16e-11	6.4e-11	0.000409662	0.864272	0.108638
B4galt6	0	2.82e-09	0.00504788	0.0031017	0	0.00899718	0	0.86421	0.118643
Sp5	0	2.4e-08	0.00385598	0	2.83e-10	5.5e-11	3.47e-08	0.863467	0.132677
Cyp1b1	3.94e-10	0.120215	0.000106438	0	0	0.01632	0	0.863349	9.97e-06
Defa29	0	0	0	0	0	0.00491465	0.0180357	0.863272	0.113778
Tm4sf4	0	5.6e-10	0	0	8.05e-11	0.0150981	0.00257289	0.863051	0.119278
Sycn	0	4.53e-09	0	0.0100792	5.7e-09	0.00440676	1.19e-09	0.863016	0.122498
Unc93a	0.00398744	1.97e-08	0.00691913	1.23e-09	0	0.0135571	1.09e-09	0.862975	0.112561
Apoc3	0.00176317	0.0209654	0.010328	0	0	0	0.000200765	0.862824	0.103919
Gal3st2c	0	2.59e-08	0.000235975	0	0.00404452	0	2.3e-09	0.862528	0.133191
Sfxn3	6.29e-11	0.129462	0.00141855	0.00683176	0	0	9.24e-11	0.862285	2.66e-06
Slc6a20a	0	0.116766	0.00197126	0.0190039	0	7.35e-10	0	0.862252	6.75e-06
Slc7a7	2.08e-10	0.0511621	0	0.00159349	0.00111162	0	0.00170091	0.862098	0.0823336
Tmem189	0.00576138	0.1062	0	0.0252804	0	0	0.00086842	0.86188	9.21e-06
Tmem89	0	5.57e-10	0	0.0152209	0	0.00279852	0.00131365	0.861088	0.119579
Erich4	0	0	0	0	0	0	0.00378876	0.860688	0.135523
Bend7	0.00152886	3.79e-07	0	0.00836771	0.000933375	0.026672	0	0.860008	0.102489
G6pc	0	0	0	0.00849507	1.14e-10	0	0	0.859575	0.13193
Best2	4.66e-12	0.12691	0.0132027	0	0	0.000315999	1.05e-12	0.859561	9.9e-06
Hoxd10	0.00122253	3.77e-07	0	0	1.26e-09	0.00852102	0.000366142	0.859358	0.130532
Ldb3	0	2.53e-08	2.48e-11	0	3.9e-09	0	0.00758893	0.859255	0.133156
Anxa4	0	1.71e-10	0.00234012	0	3.29e-11	0	0	0.858459	0.139201
Dab1	0	1.6e-10	0	0.0135988	2.47e-11	0	0	0.85801	0.128391
Rprm	0	0	7.52e-11	7.24e-11	0	0.00335876	0.0012813	0.857878	0.137482
Flvcr1	0	1.45e-08	0.00340971	0.00252169	5.36e-11	0.00939704	0	0.857226	0.127446
Ldlrad3	0	0	0.00416653	9.21e-11	0	0.00703346	0.00261554	0.857076	0.129108
Il1rn	0.000296814	1.42e-06	0.0161893	0.00611114	0.00778294	0.0232405	2.09e-10	0.856682	0.0896955
Saa2	0	0.143896	0	0	0	0	0	0.856104	3.61e-10
Abhd3	2.82e-11	7.17e-10	0	4.13e-11	1.03e-09	0	0	0.855892	0.144108
Wfdc18	0	9.47e-09	0	8.62e-11	2.4e-09	0.0022927	0	0.855692	0.142015
Slc52a3	0.000466253	0.0611332	0.0093419	0	0.000293359	0	1.72e-10	0.855561	0.0732047
Mocs2	0	0	0	0	1.43e-11	0.00307507	0	0.855472	0.141453
Cd200r2	0.00585906	0.00233359	0.0126235	0	0.0108642	0.0296273	0	0.855452	0.0832399
Cbr3	6.62e-13	0.107261	0.0159368	0.0150659	0.00085575	0.00446242	9.31e-11	0.854939	0.00147862
Ggt1	0.00238703	3.25e-09	0.00173907	1.7e-10	2.98e-10	0.00994383	0.00261051	0.854624	0.128695
Ica1	0	0	1.25e-11	0	1.63e-11	0.00291907	0.0211482	0.854617	0.121316
Chka	0	1.06e-09	0	0.0035961	0	0	0.00747849	0.854615	0.134311
Ms4a18	0.00280952	0.0943627	0	0.00718659	0.0116604	0.0253076	0	0.85451	0.0041629
Fmo4	0	0.127336	0.00697398	4.77e-10	0.0111215	4.42e-10	0	0.854504	6.49e-05
Pld2	0.00489353	2.21e-06	0	0	3.07e-10	0.00862282	1.02e-10	0.854019	0.132462
Noxa1	0	0.0466241	2.8e-09	4.98e-09	1.75e-09	0.0280015	0	0.853325	0.0720493
Agmat	0.000754837	0.0871593	0.025678	1.4e-10	0	0.0208048	0	0.852586	0.0130166
Rap1gap	0.0195105	0	0	1.11e-08	0.00580528	0.0554277	0.00117485	0.852444	0.0656372
Lyz1	5.89e-10	1.24e-09	4.5e-10	0.00607204	0	0.00402739	0.0216066	0.851909	0.116385
Tspan33	1.38e-10	8.35e-09	1.59e-10	0.00530141	0.00900862	0	0.000605338	0.851907	0.133177
Guca2b	0.0141418	0.0722167	0.0154956	0	0	0.0243234	6.47e-12	0.851896	0.0219262
Arg2	0	5.74e-10	0	0	7.5e-11	0	0	0.851632	0.148368
Susd2	0.00167657	0.0180875	7.21e-11	0.0103735	3.14e-08	0.00271952	0.0016912	0.851501	0.113951
Aldob	0	0.00552538	0	0.00978995	2.09e-11	0.00812634	0	0.851403	0.125155
Agpat4	4.56e-11	0.139008	0	0	2.55e-09	0.000335263	4.31e-09	0.851188	0.00946881
Hsbp1l1	0	0	0	0	0	0.0188569	0.00329517	0.851093	0.126754
Adh4	1.38e-11	0	0.00976602	5.22e-11	0	0.00555876	0	0.850375	0.134301
Otc	0	0	0.00735962	0	0	0.0169796	0	0.850243	0.125418
Omp	0	0.144207	0	0	0.000458619	7.57e-12	0.00508987	0.850206	3.85e-05
Mmp10	0.00574542	0.121028	0	0	1.22e-11	0.0107788	0	0.85005	0.0123983
Gls	0.00162759	1.33e-10	0	0	0	0.0102477	0.00170155	0.849764	0.136659
Cdhr1	0	0.0392349	0.0155781	0	0	0.0104821	0	0.849308	0.0853969
Dhx32	0.00447052	0	5.32e-11	0.00579844	0	0	3.08e-09	0.848552	0.141179
Nxpe2	0	0.143366	1.15e-09	0.0045361	0.00353189	0	3.79e-10	0.848551	1.51e-05
Slc23a1	0.00153722	0.0574298	0.00412754	0	0.0382806	0.00178398	2.26e-10	0.848156	0.0486851
Phldb1	0	0.0781713	0.00422493	0.013649	4.64e-10	0.00509094	0	0.848119	0.0507447
Npl	2.61e-07	0.0573532	1.37e-09	1.29e-09	0.0232923	1.27e-10	0	0.847978	0.071376
Tat	2.45e-10	0.0460694	0.0832622	5.51e-10	1.33e-10	0.00296662	0	0.847889	0.0198132
Zfp618	0	2.19e-09	2.18e-11	0	0	0.00789329	0	0.847817	0.14429
Plin3	0	0	0.011035	0	0.00765442	0	3.63e-06	0.847516	0.133791
Mylk3	0.00661151	0.0383129	0.0113711	1.97e-09	0	0.0081102	0	0.84733	0.0882643
Gpd1	0.00438612	1.92e-10	0.00267642	0	5.78e-11	0.0255601	0	0.847116	0.120262
Slc6a20b	0	0	8.3e-11	0.00542649	0.0288084	0.00935421	0.000233754	0.847093	0.109084
Tmem178	0	0	0	0.00635855	3.43e-10	0.00594422	0.00784161	0.847053	0.132803
Slc28a2	0	0	0.00708642	0	2.73e-11	0	0.00943389	0.846546	0.136934
Syt12	0	7.21e-09	0.0151217	0.0013936	0	0.00123964	0.0114695	0.84653	0.124246
Npc1l1	0.00573895	0.135996	7.46e-09	0.00492708	0.00088218	1.56e-09	0.00590629	0.846472	7.74e-05
Olfm4	0.00838255	1.39e-08	0.00132843	0	0	0.0135598	0.00690043	0.846383	0.123446
Asah2	3.91e-09	0	0	0	0.022052	0	0	0.846362	0.131586
Map4k4	0.00858127	0	3.39e-09	0.0239688	0.0188115	7.42e-05	0	0.846057	0.102507
Nos2	0	0	0.0463645	0	2.23e-08	0.010723	0.00052258	0.845888	0.0965017
Gm5105	2.15e-10	0.106577	0	0.0126311	3.6e-12	0	0	0.845535	0.0352572
Lect2	1.99e-10	0.060964	0.00175169	0	1.12e-09	5.48e-10	1.87e-10	0.845165	0.0921189
Blnk	0	0	0	0.0124172	0.0270412	4.77e-11	5.07e-10	0.844875	0.115666
Hoxa13	0	0.143622	0.0115449	2.46e-18	2.11e-16	0	0	0.844834	2.52e-12
Cmpk2	0.0129207	0.0521763	0	0	3.64e-10	9.15e-11	0.000303585	0.844712	0.089887
Acbd4	0.0129489	0	7.37e-09	0.00632565	2.82e-09	0.0237258	0	0.84409	0.11291
Fam118a	0	0.0743048	0	0.00471996	0	0	0.00437755	0.843978	0.0726199
Slc7a9	0.000863548	0.118461	0.0265422	1.32e-10	0.00285542	6.89e-11	0.00730804	0.84394	3.03e-05
C6	0	3.69e-08	0.0270833	0	0.0115682	0.0137217	0	0.843397	0.10423
Depdc7	0	1.81e-06	0	0	0	1.01e-09	5.89e-09	0.84259	0.157408
Mep1b	1.97e-09	1.17e-07	1.06e-08	0	0.0020574	0.0283454	0	0.842535	0.127063
Slc5a1	1.07e-11	0.0637163	4.03e-09	0.00124488	0	0	0.00472153	0.842345	0.0879722
Fabp1	0.00461935	2.18e-08	6.8e-10	5.69e-10	0.012576	8.75e-08	0	0.84202	0.140784
Anxa8	0.00959462	0.0380306	0	0	0	0.000109554	0.00209847	0.841639	0.108527
Dennd5b	3.11e-10	0.124315	0	3.87e-10	8.6e-11	0.0314682	0.00305892	0.841152	5.72e-06
Ttc39a	0	0	0	0.00735248	0	0.020426	0.00533875	0.840653	0.12623
Igsf23	0.0134491	8.47e-09	0.00516529	0	4.57e-11	0.0201147	0	0.84021	0.121061
Gata5	0.00932096	0	0	0.0150603	2.79e-09	0.0450076	0	0.840173	0.0904381
Tfg	0.00822943	7.79e-08	2.09e-11	0.0165369	0.0191129	0.00918498	0	0.840031	0.106905
Hpd	0	1.61e-11	7.54e-11	0	0.00622877	0.0243453	0.00402633	0.840019	0.125381
Cyp2b10	0.00263065	0	0.00218841	0	0	0	1.19e-10	0.839846	0.155335
Myrfl	1.14e-10	0.136093	5.3e-09	0.0242869	0	0	9.28e-06	0.8396	1.06e-05
Akr1b7	0	0.126032	0	0	0.00099824	0.00180915	0	0.8394	0.0317612
Me2	0.00756946	0	0	0	0	0.0156579	0	0.839355	0.137418
Fbxw22	0.019147	3.48e-09	0.00281918	0	9.3e-11	0.000594812	0	0.839045	0.138394
Anxa1	0.00907072	0.0969131	1.55e-09	0.0149219	8.54e-10	0	4.19e-10	0.838894	0.0402004
Capsl	0.00415242	1.74e-06	0.00504236	1.73e-10	9.3e-09	0.0330559	0.0243584	0.838412	0.0949776
Reg3d	2.62e-11	5.61e-08	0.00103398	0	0.0334635	0.0154953	5.84e-07	0.8377	0.112307
Fat2	0	0.121172	1.61e-09	0.0105305	0.0199935	0.0106469	1.28e-09	0.837626	3.02e-05
Dgkh	0.00408339	1.23e-07	0.00580045	4.81e-08	4.2e-07	0.052081	0.00329361	0.836936	0.0978054
Cd14	0.000262149	0.157698	1.33e-10	0	2.38e-12	0.00509973	7.54e-10	0.836907	3.27e-05
Sertm1	0	3.04e-11	0	0.0145341	0.00812668	0.00643565	0	0.836302	0.134601
Pja1	0	0	0	0	0.00209972	0	8.76e-10	0.836027	0.161873
Tmem86a	0	1.9e-11	0	0.000790821	0.00811168	0	0	0.835911	0.155186
Sox21	0.0109933	0	0	0	0	0.000938788	0	0.83584	0.152228
Slc6a11	0	6.66e-09	0	0.00699956	0.00386736	0	0	0.835563	0.15357
Gata4	6.74e-05	1.35e-10	0.00234589	0.0126778	6.83e-11	0	0	0.835482	0.149427
Pou3f3	0	0	0	0.00177695	0.0044527	0	0	0.835423	0.158347
Aldh18a1	0.0238991	0.077167	0.0152087	1.31e-10	0	0.0316652	0	0.835183	0.0168775
Hoxc5	0	0.146708	0	0.0173782	4.62e-10	0	3.08e-11	0.835027	0.000887461
Zan	0.00410668	6.16e-08	0	0	0.0100734	0.00531288	0	0.83473	0.145777
Mmp13	5.09e-06	0.133515	1.4e-08	1.2e-11	0.0315798	1.16e-08	8.12e-12	0.834433	0.000467093
Aqp4	3.13e-11	1.2e-10	0.00459571	0	0	0	0	0.834412	0.160992
Ace	0.00703181	9.71e-10	3.63e-11	0.00227586	0.0129849	0	0	0.833447	0.144261
Greb1l	0.0238645	2.68e-09	1.27e-09	0	0.00129496	0.0393361	0.00149305	0.832786	0.101225
Galntl6	0.00404027	0.142786	1.63e-10	0.000579559	0.0200193	4.31e-10	1.17e-10	0.832562	1.28e-05
Pla2g3	0.00420467	0	0.0200472	0	0	0.00633253	0.0148011	0.832312	0.122303
Nr0b2	3.15e-11	0.0420005	1.58e-11	0	0.0174092	1.54e-11	0.0177436	0.831688	0.0911583
Zbtb7c	0	0.111586	2.04e-09	0.0282813	0.0194448	1.06e-08	1.39e-08	0.831599	0.00908881
Grhl2	0.0190295	4.11e-09	0	3.78e-11	0	0.0147266	0	0.831524	0.13472
Tlr4	0.0230193	4.26e-06	1.19e-09	9.33e-10	6.21e-10	0.0313352	0	0.831516	0.114125
Apol9b	0.00922401	3.57e-09	0.00774339	4.69e-11	0	0.0167833	0.00390688	0.83129	0.131052
Gsdmc2	0	0	0	0	0.0242994	0.0134852	0.00465711	0.831191	0.126367
Adgrg4	0	0.107606	0.0128006	0	0	0	0	0.83095	0.0486428
Cdr2	0	1.62e-10	0.00852483	0	0.00536318	0	0.00483786	0.830915	0.150359
Hk1	1.25e-11	0.0782386	0.00227978	0.0538667	0	2.7e-10	2.32e-10	0.830584	0.0350308
C1qtnf12	0	1.54e-08	0	0.0193291	0.00706565	0.032345	3.32e-10	0.830573	0.110687
Naip5	0.000276459	0.0364215	0	0	0	0.00179909	0.012625	0.83027	0.118608
Ltbp2	0	0.0656466	0	0.0137793	5.62e-10	2.67e-10	2.6e-10	0.829882	0.0906925
Il17re	0.0100203	4.92e-10	0	0.0384318	0	0	0.00946618	0.829856	0.112226
Aqp7	0	0	4.25e-11	0.00418559	0	0	0.00522291	0.82916	0.161431
Cyp3a59	0	0.154735	0	4.24e-08	0.0155879	0	0.000588082	0.828999	8.94e-05
Mettl7a1	8.25e-10	0.163369	1.15e-08	0.00645413	1.13e-11	0.0013694	3.51e-10	0.828799	7.99e-06
Slc6a18	0	0	1.22e-09	0.00108644	0	4.06e-10	0.00638631	0.828662	0.163865
Slc35f2	0.00448162	7.4e-08	0.00723821	0	0.0217896	0.00949877	0	0.828615	0.128377
Ada	5.11e-10	5.69e-09	0	1.12e-07	6.1e-09	0.0107117	0.00220127	0.828587	0.1585
Pfkfb4	0	1.5e-09	0.0043981	0	0.000777166	0	9.36e-10	0.828117	0.166707
Spns3	0.00855082	0	0	0.0182083	0.00347755	0	0	0.828032	0.141731
Paqr5	0.0144584	3.07e-10	0	0	9.56e-11	0	0.00224075	0.827499	0.155802
Bnipl	0	0	0.00260495	0.00380914	0	0.00277538	0	0.827473	0.163338
Hoxd11	0	0.172555	1.5e-18	0	1.33e-17	0	0	0.827445	2.67e-10
Slc2a5	1.91e-10	0.107115	8.32e-10	0.000745686	9.41e-10	0.00666825	0.00843352	0.827227	0.0498107
Atp2a3	0	0	0.0116489	0.0284528	0.025309	0	0	0.827181	0.107408
Pls1	0	0.017552	7.57e-10	0	4.84e-10	0.00209145	0	0.826662	0.153695
Mrs2	0	4.28e-06	6.77e-11	0.000346561	0	0.00436888	1.22e-10	0.826592	0.168688
Lpgat1	0	0	0.00594751	1.22e-10	0	0.00278513	3.02e-09	0.82656	0.164707
St3gal3	1.48e-05	0.171476	0	0	0	0.0020482	6.52e-10	0.826459	1.66e-06
Slc7a8	0.0143002	3.37e-09	0	0.00327589	0.0179973	0	0	0.826106	0.138321
Ggh	0.000502359	0.171962	0	0.00187463	1.05e-10	2.38e-11	5.49e-12	0.825649	1.27e-05
Tnfaip8l3	0.00280065	0	0	0	0.0156594	0.0135576	0.0034365	0.825574	0.138972
Ttll2	0.0103528	1.76e-10	0.00494023	0	1.84e-10	0.0177723	0	0.825181	0.141754
Lrrc51	8.29e-10	8.98e-09	0	0	0.00398394	0.00206443	0	0.825173	0.168779
Clec2h	4.3e-11	0.108166	0.0310281	0.0023298	0.00440122	0.0289433	1.04e-10	0.825079	5.26e-05
Slc47a1	0	0.142926	0	0.00989143	1.81e-10	2.12e-12	0.00429901	0.825078	0.0178058
Tfcp2l1	0	0	0.00424608	0.0135904	4.67e-11	0.00313127	0.0144743	0.82495	0.139608
Car13	0	0	0	0	0	0	0	0.824928	0.175072
Esrp1	0.0223989	1.52e-07	0	0.00664644	0	0.0134792	0	0.824611	0.132864
Klk1b4	0.016476	6.72e-09	0.00690424	0.00637383	0.0136068	0.0276056	0.00955135	0.824244	0.0952385
Tspan5	0.000638432	5.2e-10	0	4.72e-11	1.42e-10	0	0	0.824076	0.175286
Oit1	0.00955103	0.0433138	0.0128194	0	0	0.0127898	0	0.823979	0.0975466
Reg3a	0	3.96e-07	0	0	0.0252129	0	0	0.823527	0.15126
Sowahd	0	3.36e-09	5.2e-10	8.38e-11	0.0242914	0	3.12e-10	0.823485	0.152223
Ddhd2	0	0.027842	0	0	3.22e-10	0.00873221	0.0210562	0.823103	0.119266
Ptpn18	0	0	0	0	0.0437495	0	0	0.823079	0.133171
Zbtb42	0	0.0818908	0	0.0233709	0	0	0	0.822988	0.0717504
Fam189a2	0.0314819	0.104268	0	0	0.010156	0.0206242	1.32e-11	0.822935	0.0105355
Prxl2b	0	1.08e-07	1.01e-10	0.012148	0.000529857	0.0125478	0.00229975	0.82261	0.149865
Pbld2	5.7e-11	0.142292	0.0135213	0	0	3.27e-10	3.76e-11	0.822504	0.0216831
Acsm3	0	0.0140366	2.56e-09	0.0034354	1.44e-09	1.77e-10	0.00650416	0.821789	0.154235
Tubal3	0	0.117196	1.97e-10	0.00806883	9.74e-09	9.72e-10	0.000486756	0.821756	0.0524925
Slc35a1	0.0485206	0	0.0371406	1.26e-10	5.26e-10	0.0349436	0	0.821338	0.0580571
Dnm1	0.0195416	0.0311692	3.29e-10	0.0230546	2.83e-11	0.0119226	0.00845119	0.821306	0.084555
Vil1	0	0.0691621	0.00156287	2.07e-09	5.92e-08	4.86e-10	0.00640404	0.821296	0.101575
Tbc1d2	0	0	4.87e-10	0	0.00748885	1.9e-10	0.00402225	0.820575	0.167914
Ksr1	0.0118492	0	0.00821307	0.0166822	3.88e-09	0.0172445	0	0.820564	0.125447
Ndrg2	0	0.172869	0.00184457	0.00503489	1.48e-10	0	0	0.820249	2.84e-06
Ly6g2	0	8.43e-09	0.0355508	4.48e-11	3.32e-11	0	0	0.820062	0.144387
Ttyh2	0	0.140406	0.00158439	1.33e-05	1.54e-08	2.23e-10	0.00480555	0.819935	0.0332557
Spns2	0.0117945	0.0713546	0	0	0.0245719	0	5.39e-10	0.819579	0.0727004
Glis3	0.00106463	0	6.83e-10	0	0	0.0140276	0.00247375	0.819291	0.163143
Serpina1f	0	9.81e-10	0.00901686	0.00941222	0.00565599	0.034331	0.0109189	0.819144	0.111521
Agmo	0	0	0	0	0	0.0315939	1.71e-11	0.819011	0.149395
Habp2	3.56e-10	3.87e-10	0	0	7.78e-11	0.0210936	0.0255015	0.818764	0.134641
Serpina1c	0	0.120302	0	0	2.34e-09	0.00540463	0	0.818754	0.055539
Gda	0	0.0264201	0.00719349	0	0	0.00839333	8.36e-11	0.818447	0.139546
Wnk4	0	0.0813219	0.0130959	0.0332191	0.00275796	0.0141266	0	0.817943	0.0375358
Gabrp	0.014738	8.68e-10	0	0.00231639	0	0.028875	0.000413567	0.817878	0.135779
Tgoln1	0.0059877	0.145135	0	0	5.29e-11	0.0163097	0	0.817839	0.0147285
Stim1	0	0.127674	0	0	0	0	0	0.817191	0.0551348
Xkr9	0.00064724	0.149474	4.72e-10	0	0	3.33e-10	3.81e-11	0.816936	0.0329425
Asb11	0.00728562	0.165353	0.00427442	2.67e-10	2.93e-11	4.82e-10	0.00561021	0.81691	0.00056661
Ocstamp	1.18e-09	2.02e-08	0.00484478	0	0.00833553	0.000673348	0	0.816662	0.169484
Slc38a8	0	2.6e-09	0.00505153	0	0.00445906	0	0.00514688	0.816477	0.168866
Slc25a37	0	0.168419	6.6e-14	0.0150714	0.000779868	0	0	0.815709	2.08e-05
Ccn3	0	7.32e-08	0.00226581	3.19e-08	0	0.0109101	0	0.815612	0.171212
Pla2g2c	0.00366372	0.180291	0	0	7.15e-11	0	0.000598003	0.815441	6.37e-06
Kcnip2	0	0.121495	6.7e-12	0.0184838	0.0129674	0.0179237	0	0.815148	0.0139828
Mfsd4a	0.00147141	1.67e-07	0.00487497	0	0	0.0118992	0.0156415	0.814665	0.151448
Npnt	2.81e-10	7.43e-09	3.05e-10	0.012274	0	0.00565599	0	0.814483	0.167587
Ggct	0.000557646	0	0	0	0	0.0150259	0	0.814368	0.170048
Gad2	1.04e-10	1.45e-08	0.00979993	4.57e-10	0	0	0	0.814355	0.175845
Dpyd	0	0.111267	0	0	0	4.3e-10	0	0.814259	0.0744736
Tnfaip8l2	0.0174933	0	0	0	2.57e-09	0.0276398	0	0.81415	0.140717
Mcfd2	7.41e-10	0.0155171	0	0.030174	9.57e-10	0	0.0134488	0.81406	0.1268
Pnp2	0	0	0	0.00392247	0	0	0	0.814004	0.182073
Atp2c2	1.59e-09	1.35e-08	0	0.00975402	0	0.0185193	0.00359628	0.814004	0.154126
Apob	0	0.115872	6.25e-11	2.04e-11	0	0.0407972	0	0.813246	0.0300851
Gramd1c	0	3.17e-09	0	0.00728778	0	0	0	0.813079	0.179633
Gp1bb	8.6e-11	3.21e-08	0.0163724	0	6.52e-10	0.0100942	0.00340063	0.813066	0.157067
Cyp2u1	0.00527868	0.101098	0.0100522	3.01e-10	0	0.0221396	0.00155697	0.813057	0.0468181
Ddhd1	0.00217869	0.0994259	0.00905852	0.00443705	0.015408	0.0218385	0.0128502	0.81303	0.0217729
Nipal2	0.0256519	2.06e-07	1.34e-09	0	0.0121161	0.0110494	0	0.81286	0.138323
Slc23a4	1.51e-10	0	0	0.00180411	0	4.91e-06	0.00195874	0.812684	0.183548
Hk2	1.54e-13	0.183854	0.000375136	2.2e-13	4.78e-15	0.00311185	1.09e-13	0.812657	1.86e-06
Tprkb	2.61e-09	0.0678649	0	0.00141711	0	0	0	0.812521	0.118197
Slc34a2	0	3.75e-10	3.57e-11	0.00829862	0.0128728	0.016988	0.00427601	0.812174	0.14539
Pgap2	4.49e-10	0	0.0176842	0.00916347	0	0.00185273	0	0.812133	0.159166
Nars	0.00101689	6.13e-10	2.56e-10	0	4.8e-11	1e-09	0	0.812098	0.186885
Cd302	0	5.29e-10	0.0532183	0.0267294	0	2.52e-09	0	0.811997	0.108055
Tnik	9.62e-13	0.160346	0	0	0.0147855	0.0128513	5.49e-10	0.811982	3.52e-05
Vat1	0	9.34e-09	0	1.25e-10	0.0243243	0.00515865	0.0011173	0.811929	0.157471
Synj2	4.01e-10	9.08e-07	2.14e-09	0.0184625	0	0	7.26e-10	0.811875	0.169662
Angel1	0	2.17e-11	0	0.0237203	0.0227619	0	0.0116397	0.811354	0.130524
Rbp2	2.24e-10	0.0196682	6.73e-11	3.95e-10	0	0	5.32e-09	0.810235	0.170097
Slc35a2	1.91e-11	0	0	0.00408398	0	0.00441908	0	0.810132	0.181365
Fndc5	0.0148494	0.132662	0	0	2.82e-11	2.43e-10	1.48e-10	0.810009	0.0424791
Pon3	0	2.66e-09	0	0	0	0.00941127	0	0.809865	0.180724
Bhlhe22	0.00376745	4e-09	0.0089942	0.0104351	0.00198661	0	0.00871887	0.809432	0.156666
Mal	0	0.130979	7.05e-11	0.00178659	1.59e-10	0.0223713	0	0.809286	0.0355771
Isg20	0.0152804	3.54e-06	0	0.0453777	1.94e-10	0.0481089	0.00122253	0.80842	0.0815868
Aldh1b1	0.00728572	1.52e-08	0.000236165	3.85e-10	0.0298439	0.0221249	0.00548497	0.808403	0.126621
Upk1a	0.00580752	1.49e-08	0.0224099	0.0158434	0.0233771	0.0416805	0	0.807837	0.0830447
Rep15	0	6.46e-10	1.31e-10	0.0112093	0	0	2.95e-11	0.806919	0.181872
Slc46a3	0	3.06e-08	1.93e-09	3.18e-10	0.00349586	0.0101262	0	0.80663	0.179748
Tlr2	0	0.176982	3.93e-11	0.0103368	0	3.14e-12	0.00618453	0.80649	6.85e-06
Itpripl1	0.00880364	0.109805	0.0165746	9.62e-12	6.18e-12	0.00420725	0	0.806414	0.0541952
Map3k6	0.00559626	0	0	0.0419752	0	0.00964672	0.00219318	0.80609	0.134499
Kcnj13	2.05e-11	3.81e-11	0.0122147	0	2.76e-10	0.0138796	0	0.805755	0.16815
Apol9a	0	0	0.0038005	0.00370398	0	0	0	0.805522	0.186974
Abcb10	0.00368113	1.38e-05	1.63e-10	0.0225745	0	0	0	0.805237	0.168494
Fam20a	0.013866	0.0375113	2.65e-07	0.00539292	4.09e-08	0.0390715	0	0.805204	0.0989537
Pdia5	8.54e-11	1.17e-08	0.0237236	0	0	0.0392662	0.00616051	0.805176	0.125673
Fhl1	0.000194494	0.168513	1.92e-10	0	0.00421933	0.0011902	3.16e-11	0.805079	0.0208046
Lyn	0.00185131	2.03e-08	2.82e-11	0.0367209	0.00647262	0.00141826	0	0.80487	0.148667
Tmem41a	0	9.8e-07	0	0	0	0	0	0.804815	0.195184
Nipsnap2	3.11e-11	0.156878	0	9.82e-12	3.04e-11	0	0	0.80466	0.038462
Naaladl1	0	9.99e-09	9.99e-11	0.0232752	0.019953	0.0138366	0	0.803999	0.138936
Elmo2	0.0176869	6.52e-08	5.66e-11	0.0107963	0.0240344	8.66e-11	0.00464187	0.803958	0.138883
Tmem144	4.96e-12	0.130088	0.0277304	9.37e-11	5.03e-10	0.00584365	0	0.803677	0.0326615
Peak1	0.0270768	0.051909	3.71e-10	0.0185743	0.0123045	0.038878	0	0.80365	0.0476074
Aco1	0	1.73e-11	0.0228133	0.00821152	3.52e-10	0.000733472	0	0.803534	0.164708
Vnn1	0	0.175935	1.55e-11	0.0044912	0.0135343	0	0.000559133	0.803492	0.00198895
Aim2	0	0	0.0261406	0.00959659	0.0105145	0.0228127	0	0.803105	0.127831
Wnt3	0.00137527	3.24e-11	0.0144233	0	0.000895296	0.00491429	0.0181898	0.802984	0.157218
Rdh9	0	0.0407496	0.0271264	0	0.00212475	0	0	0.802627	0.127372
Gm21190	0	0	0.0354206	0	0	0.0115179	0.00650371	0.802054	0.144504
Aqp8	5.11e-12	0.169741	5.16e-11	0.00518995	0.00523564	0	1.69e-11	0.801632	0.0182007
Naaladl2	0	1.45e-10	3.08e-11	4.19e-11	0	0.00853226	0	0.801383	0.190084
Aldh1a3	8.52e-12	0.157092	0	0.00805329	0	0	0.0120923	0.801338	0.0214248
S100a6	0.000896137	5.45e-10	1.69e-11	0.0165745	0.0202432	0.0154959	6.73e-11	0.801056	0.145734
Cwh43	0	6.01e-05	0	3.13e-11	0	0.0211822	0	0.80091	0.177848
Zbtb10	0	0	0	0	0	0.0247465	0	0.800808	0.174446
D130043K22Rik	0	8.6e-09	0	9.61e-11	0	0.00685661	0	0.800325	0.192819
Cubn	0	0.197348	7.56e-15	4.91e-14	0	1.53e-06	0.00245166	0.800197	1.67e-06
Clybl	1.45e-10	1.86e-07	1.87e-09	0.00585096	0	0.0158642	0.00534451	0.800063	0.172878
Pitx2	0	0.000599624	0	0.0144156	0	0	0	0.799979	0.185005
Galnt1	0.00366459	2.72e-08	9.34e-10	8.87e-11	0	0	0	0.799804	0.196531
Far2	0	0	4.01e-11	0	0.0153165	0.0270347	0	0.799728	0.157921
Cst6	0	0	0	0	0	0.0108472	3.49e-11	0.799721	0.189431
Adap1	0.0026313	3.4e-08	2.53e-10	0	6.99e-10	0.0114395	0.0152076	0.79962	0.171102
Fggy	0.00938363	0.100523	2.86e-10	1.92e-11	0.0140529	0.0377327	0.0212287	0.799301	0.0177779
Tram2	0	0	0.000375877	0.0210982	0	9.16e-11	0	0.799031	0.179495
Tgm3	0	0.201114	2.32e-05	0	9.65e-11	0.000397504	3.73e-11	0.798461	4.5e-06
Ociad2	0.00302535	4.78e-10	0	8.14e-11	0	0.00347492	0.00528973	0.798413	0.189797
Atp8a2	0.00833665	9.36e-08	0.025658	0	0	0.00138683	0.00546286	0.797993	0.161163
Adgrg1	5.61e-10	0.177399	0.0246108	8.08e-12	4.45e-10	0.000105537	2.16e-10	0.797884	2.92e-07
Dennd3	0.00456612	0.103161	7.84e-11	0.0111101	1.13e-11	0.00754878	7.37e-11	0.79732	0.0762942
Cd47	1.18e-08	4.01e-09	0	0.0393901	6.97e-09	0.00350565	0	0.797225	0.159879
Tgfbi	0	0	0	0.00695114	0.0154305	1.91e-10	5.9e-10	0.796898	0.18072
Tst	0.00843866	0.0959629	1.14e-09	0.0347442	0.0468442	0.0170413	1.38e-09	0.796868	0.000100977
Pitpna	0.00645658	0	1.11e-11	0.0316958	0.0152506	0.0427956	0	0.796859	0.106942
Hoxc6	0	0	4.43e-10	0.025781	0.021099	0.00195098	3.05e-10	0.796717	0.154452
Alppl2	0	2.39e-09	0	0	0.00907911	0.0222403	0	0.796591	0.17209
Trub2	0.0053797	9.34e-10	0.000341156	0	0	0.0128362	0.00284119	0.7965	0.182102
Cpne8	0	0	0	0	0.0110267	0	0	0.795772	0.193201
Sypl2	0.0358585	0	0	2.01e-11	5.14e-09	0.0510567	0.00676933	0.795601	0.110714
Pnliprp2	0	0.0457037	0.000192673	0.017271	0	0.0282334	0.00252884	0.795448	0.110623
Ap2a2	0	0	0	0	0.00318995	0	0.0125508	0.795078	0.189181
Dnaaf1	0.0176603	7.33e-06	0.0233715	0	0.00434897	0.0426034	0	0.795058	0.116951
Fam3c	0	0	0	0	1.08e-09	0	0.00228378	0.79485	0.202866
Plekhg3	0	1.08e-09	1.65e-09	0.0141017	3.78e-10	0.00583997	8.94e-09	0.794803	0.185255
Slc45a3	0.0152576	1.31e-08	6.01e-10	0.00932115	9.46e-10	0.0339273	0	0.794648	0.146846
Angptl4	0	0.0909496	4.73e-10	0.0138572	0.00128427	0	0.0246295	0.794509	0.0747702
Abhd12	0.00259481	0.163703	0	0	0.00766423	0.00243432	0	0.794318	0.0292855
Adad2	0.00616412	5.28e-10	5.87e-11	0	0	0.00522151	0	0.79419	0.194425
Dcst1	0	0.0710035	0.0202381	0.0273285	1.08e-09	0.00202379	0.0103294	0.793603	0.0754739
Klkb1	0	0	0.0324912	0	0	0.00703087	0	0.793147	0.167331
C2	0.000677858	6.39e-11	0	0	0	0	0	0.792922	0.206401
Cps1	0.0244809	2.87e-09	0	0	0.0217265	0	0.0112289	0.792666	0.149898
AA467197	3.23e-10	1.56e-09	0.048355	0.0439069	0	0.00354167	4.81e-10	0.792248	0.111949
Slc3a2	0.0374541	0.0325866	0.00326603	1.99e-08	0.00283109	0.0307404	0	0.79176	0.101362
Ap1s3	0	0.127615	0	0.022899	0.00321455	0	1.83e-10	0.791722	0.0545487
Tlr1	0	3.56e-09	0.0259436	0.0138828	0.00257306	0.0120384	0	0.790758	0.154804
Pnp	0.00229633	9.62e-09	0	0.000584948	0	0.0419801	0	0.790491	0.164648
Gpr108	0.00328708	3.35e-09	0	0	6.13e-11	0.0159935	0	0.789935	0.190784
Shisa2	0	7.17e-09	0	0.0561288	0	0.00276587	0.0217802	0.789926	0.129399
Prr15	0	0.0286011	0.0374635	0	0.0213537	0	0	0.789904	0.122678
Hsd17b4	0	2.51e-08	0	0.00807349	0.0383385	0	0	0.789243	0.164345
Scnn1a	0.0327905	3.06e-09	0	0.00709051	3.06e-10	0.0567922	0.0050944	0.789193	0.109039
Tjap1	0.00689801	0.11214	0	8e-11	5.5e-09	0	0.0209122	0.789062	0.0709877
Mical1	0.00987746	6.29e-09	0	0	0.00357931	1.36e-10	0	0.789013	0.197531
Sema3c	0.0288772	0.0082619	6.86e-11	0	0.000453688	0.034956	0	0.788887	0.138564
Gsdma2	0.0115523	3.65e-09	0.00623914	0	3e-11	0.00563372	0.0104624	0.788797	0.177316
Slc35c2	0.00949071	0.0962879	0	1.21e-11	7.36e-09	1.09e-10	0	0.788569	0.105652
Cttnbp2	2.87e-11	1.09e-09	0	0	0	0	0	0.788405	0.211595
Satb2	0	1.73e-05	0.0171697	0.0128852	1.53e-09	0.000274251	0	0.788323	0.181331
Sult2b1	3.77e-11	0.128256	0.0281378	0	0.00148003	0	0.00459419	0.7881	0.0494314
Prodh	0	3.88e-09	0	0	0	0.0165385	0.00153806	0.78773	0.194194
Cldn14	0	0	0	0	0	0	0	0.787424	0.212576
Optn	0	0.10621	0.00982151	0	8.57e-12	0.00964087	0.00282656	0.787414	0.084087
Mlxipl	8.19e-11	0.141899	0.0126901	0.0414555	0.0165942	0	0	0.787351	9.72e-06
Tcn2	0	0.173372	9.96e-10	1.11e-07	0.0378323	0	4.23e-09	0.786997	0.00179937
Slc40a1	0.033518	2.31e-10	0	3.67e-11	0	0.0322216	0	0.78681	0.14745
Epb41l3	0	3.66e-09	0	0.00684534	4e-10	0	0	0.78681	0.206345
Adamtsl5	0.0108518	0.1242	0.031708	0	1.91e-09	9.18e-10	0.00715255	0.786801	0.0392861
Ppp1r3b	0	0.184207	0	0	6.99e-11	0.0102399	0.0194452	0.786102	6.24e-06
Stx19	0	0.214038	0	1.83e-16	0	0	7.09e-18	0.785962	1.14e-08
Lpo	9.43e-13	0.213985	2.38e-05	4.73e-16	3.65e-12	7.1e-05	2.38e-12	0.78592	1.27e-08
Mlph	0	0	0	0.00133838	0.0183152	0.0109692	4.7e-11	0.785917	0.183461
Ubfd1	0	2.71e-07	0.0541604	0.0129488	0.00772677	0.000940263	0.0156598	0.785424	0.12314
Smpdl3b	0.0133173	1.36e-08	0	0	0	0.0055497	0	0.785375	0.195758
Gnpda1	8.72e-10	0.14925	4.22e-10	1.77e-10	0.0641275	0.00080504	0	0.785324	0.00049347
Svip	0.00882736	4.8e-11	0.0258674	0.0677046	0	0.00535432	0	0.78512	0.107126
Mansc1	0.00640644	2.32e-08	0	2.01e-08	0	0.0613919	0.0214622	0.784741	0.125998
Trim30d	0.0256532	0.00952143	0	1.3e-08	0.0165173	2.19e-08	0.00216197	0.784696	0.16145
Frmd4b	0.00096974	1.01e-06	0	0.00091489	0	5.23e-11	0.0156372	0.784398	0.198079
Limd1	0.0196572	6e-10	0	0.00374672	0.0110476	0.0363247	0.00529834	0.784206	0.13972
Slc2a9	0.0015779	0.198657	0.0140658	0	7.84e-11	8.61e-11	0.00196262	0.783715	2.16e-05
Slc27a4	0	2.53e-06	0	0	0.00052195	0	0.0085388	0.783534	0.207403
Tnfsf10	0.0139997	2.01e-09	0	0	0.0104048	0.0209994	6.8e-10	0.783488	0.171108
Samd12	5.36e-11	0.148812	1.32e-11	0	3.33e-09	0.0315085	3.74e-08	0.783165	0.0365149
Arhgef28	0	0.022584	0.0160099	0.0347333	0.0139136	1.06e-10	0	0.783	0.129759
Prcp	0	0.0501038	0	0.0317001	4.55e-11	1.02e-10	0	0.78299	0.135206
Gal3st2	0	0.171285	0.0134621	0	0.0116081	0	0.00648911	0.782852	0.0143042
Gk	0	0.193831	0	1.43e-13	1.44e-15	0.0234148	9.47e-13	0.782752	1.99e-06
Dnah17	0	5.19e-10	0	0	0	0	0	0.782578	0.217422
Npr3	2.54e-08	4.96e-09	0	0	0.00951584	0	0.0023824	0.781924	0.206178
Wipf3	0	5.51e-11	0	0.0199932	2.05e-10	0.0159732	0	0.781886	0.182148
Apaf1	0	7.12e-08	0.00989433	0.0255481	2.71e-10	0	0	0.781698	0.182859
Sytl3	3.1e-11	0	0	0.011835	0	0.0135978	0.006595	0.78159	0.186382
Il1a	0.0149532	0.0391215	0	0.0060729	0	0.0338608	1.2e-10	0.781444	0.124548
Sh3bp2	0.0163604	0.136843	0.0304128	0.00061806	1.08e-08	0.00999052	3.49e-07	0.781313	0.0244612
Sprr2a3	0.0025434	1.76e-09	0.00594444	0	0.0166294	0.0262269	1.95e-09	0.780969	0.167687
Hunk	0.0172915	8.71e-09	0	0	0	0.0075327	0.000241298	0.780913	0.194021
Pcyt2	0	0.0563884	0	0	2.29e-10	2.3e-11	0.0051388	0.780913	0.15756
Sstr2	0	0.187255	0.00432757	1.43e-10	0.0275506	2.91e-12	2.93e-11	0.780448	0.000418993
Muc4	0	0	0.0125086	0	3.59e-11	0.0312489	0.00357392	0.780425	0.172243
Tbx3	0	0	0	0.00575755	0	0	0.00256053	0.780075	0.211607
Entpd7	0.00964424	0.134332	2.06e-10	0	0.00221218	0	0.0149355	0.779722	0.0591533
Car4	0.00187822	8.72e-11	0.0292049	0	0	0.0293182	0.00828382	0.77911	0.152205
Ampd3	3e-10	0	0.000807016	0.0252943	1.72e-10	0.000163162	0	0.778889	0.194847
Vmac	0	0	0	0	1.89e-11	0.0176763	0.0190321	0.778472	0.18482
Dkk4	0.00132104	4.13e-10	0.0285109	0.000952964	3.19e-10	0.0146401	0	0.778012	0.176563
Tstd3	0.0239024	0	0.0139657	1.05e-08	0.0141078	0.0702251	0	0.777525	0.100274
Cmtm8	0	0.0494068	0.0261202	0	0.0172299	0	0	0.777311	0.129932
Ddx58	0.0161536	0.152196	4.33e-11	0	1.26e-10	0.0547835	0	0.776855	1.2e-05
St3gal4	0	0	0.0196725	0	0.00973237	0.00817242	1.67e-05	0.776758	0.185648
Aldh1a7	0	0	1.54e-10	0.00517071	0.0146416	0.0147511	0	0.776655	0.188782
Rnf208	0.00132088	0.148457	0.0184719	3.43e-10	0	9.49e-11	0	0.776638	0.0551127
C87977	0.00618586	0	0	0	0.0224862	0	0	0.776446	0.194882
Cldn8	0.00486074	0	0	0.0266594	0	0	0.00113897	0.776316	0.191025
Prss32	0.00295841	0.0164377	0.0370936	0.0108593	0.00607114	0.0402965	0	0.776287	0.109997
B4galnt4	2.3e-10	0.025727	3.26e-11	0.0402631	0	0.00891476	0.00793664	0.775982	0.141177
Slc25a22	0.0025851	2.37e-08	3.68e-11	0.0473886	0	0.0104599	0.00945751	0.775737	0.154372
Tigd3	4.28e-11	4.87e-06	1.21e-09	0	2.75e-09	0.00277861	0.0123144	0.77558	0.209322
Sccpdh	0	2.97e-07	0.0110599	0.0166143	0	0.0116622	0.00638243	0.775536	0.178744
Man1a	0	0.0330942	2.06e-11	0.0032183	0	2.49e-11	0	0.775441	0.188246
Gsdmc3	2.9e-10	0.0147511	6.91e-11	0.0055682	0.0172088	0.0075077	0.00884971	0.775361	0.170753
Igfbp2	0.0107975	0.198101	0	1.39e-09	0.0115148	0.00432971	0	0.775173	8.38e-05
Gm26620	0	0.152389	0	0.00072704	0.0449814	0.0268406	0	0.774882	0.000179678
Cyp2j6	0	0.10068	0.0223807	0	0	0.00167507	0.004059	0.774691	0.0965144
Fxyd3	0	2.17e-08	0	0.00463325	0.00475458	0.0388413	0.00213072	0.774465	0.175175
Amn	0	8.3e-06	0	0	1.01e-10	0.00567216	0.00244009	0.774459	0.21742
Ptgr1	0	0	0.00303492	0.0234378	0	0.0043297	4.6e-11	0.774288	0.19491
Acsm5	0.00808042	5.81e-11	2.46e-11	1.33e-10	0.0261631	0.00115455	0.000479268	0.774069	0.190054
Lipe	0.00721099	0	4.94e-10	0	0.00404177	0.0342196	0	0.774036	0.180491
Nat8f4	0.0106819	0.132603	2.69e-10	0.013037	3.52e-09	0	0.000600306	0.774027	0.0690513
AA986860	0	0	6.46e-11	0.0181811	0	0	0.00112891	0.773883	0.206807
Nox1	0	0.18559	0	0.00627094	0.0188261	1.84e-10	4.16e-11	0.773418	0.0158943
Gabrr1	0	0	4.05e-08	0.00552438	0.00438086	0.0144773	0	0.772873	0.202744
P4hb	0.000389998	6.93e-08	5.38e-05	0	1.1e-08	0.00479688	0	0.772779	0.22198
Jaml	0	1.57e-09	0.00888709	9.94e-09	0.0305339	0.0223013	0.0223243	0.772724	0.143229
Sgpl1	0.0102239	0.00879696	0	0	0.00575095	0	0.00250563	0.77228	0.200442
Mapre2	0	1.38e-07	0.0113975	0.0469412	0	0.00986657	7.27e-11	0.771981	0.159813
Fbxl21	0.00963159	1.31e-10	0	0	3.32e-10	0.0152555	2.25e-11	0.771091	0.204022
Mtmr4	0.00674377	0.133444	4.39e-11	0	8.1e-09	0	0.00593496	0.771072	0.0828048
Glud1	0	6.85e-08	0.0456971	0	0	0.000438046	0	0.770825	0.18304
Serpina1b	0	1.26e-09	0	0.00502718	0	0.0377382	0	0.7703	0.186935
Cela1	0	1.14e-07	2.02e-10	0.0375124	0	0	0	0.770274	0.192214
Cpa6	0.00107952	9.14e-11	4.17e-11	5.98e-11	0	0	0	0.770124	0.228796
Cyb5b	0.00934623	0	0	3.77e-11	0	0	0	0.769993	0.220661
Xdh	0.0150836	0.147695	6.89e-11	0.0181125	3.66e-11	0.0405654	9.65e-12	0.769369	0.00917445
Slc20a1	0	4.52e-09	0.00764778	0	1.45e-08	0	0	0.769229	0.223123
Etv4	3.54e-10	0.215074	6.83e-10	0	1.63e-09	9e-09	0	0.768955	0.0159714
Upk3a	0	4.1e-09	0.00530757	0.0125618	0.0137282	0.00264508	0	0.768807	0.196951
Pcyt1a	0.00274069	0.0110313	0	7.02e-10	0	0.00916734	0.00507691	0.768738	0.203246
Acer1	0	0	4.82e-09	0	1.77e-07	0.0297655	0.00833126	0.76841	0.193493
Tnfrsf21	0	3.19e-07	0.00102127	0.0229808	0.0114215	0.00267579	0.0069086	0.768023	0.186969
Fabp6	0	4.11e-11	0.0048606	0.0137375	0.0302462	0	2.87e-10	0.767781	0.183375
Arl4d	0	0.182794	0	1.34e-09	0.00189486	0.0321406	0.0156661	0.767485	1.92e-05
Galnt12	3.09e-09	0.155274	0	0	0.0251763	0.0396591	0.00132462	0.767437	0.0111296
Csrp2	0	8.32e-10	0.0196052	0.00440943	0	0.0251835	0.00662089	0.767295	0.176886
Far1	0.0217237	2.68e-10	0	0.000697048	0	0.0705942	0	0.767167	0.139819
Gramd1b	0	0	0	0.0262367	0	0.0117338	0.000239598	0.766613	0.195177
Fastkd1	0.00758758	0.170182	0.0205758	1.9e-10	0.0346197	1.5e-08	0	0.766482	0.000553274
Snph	0.0219374	0.0235704	0	0.0342861	0	0.0644581	0	0.766194	0.0895544
Ms4a15	0	1.06e-07	0	0.0150937	0.038372	0.0133729	0.010681	0.765782	0.156698
Echdc3	0	0.0831596	0	4.52e-11	0	0.00463242	0	0.765215	0.146993
Fbp1	0.01398	0	0	1.53e-10	3.86e-11	0.0572448	0	0.764867	0.163908
Cln8	0	0	0.0324571	0	0.00424494	0	0.00539733	0.764424	0.193476
Nab2	0.0547957	1.69e-09	0.00257657	6.43e-11	0	0.049183	0	0.764366	0.129079
Creb3l1	0.0235886	5.8e-08	0	0.0475996	0.00118119	0.0578207	0.00430251	0.764335	0.101172
Myo10	0.0374939	0.114648	7.19e-10	0.00487288	1.48e-10	0.0602006	0.00801608	0.763855	0.0109128
Sgsm2	3.03e-09	0.184747	0	0.0274321	0.0010285	0	0	0.763376	0.0234161
Plpbp	0	4.29e-08	0	0.00232344	4.78e-08	0	0	0.762994	0.234683
Cdc42se2	0	7.54e-08	0	0	1.06e-10	0.00270164	0.00611122	0.762876	0.228311
Ppy	0.00195393	1.12e-10	0	0	0.0415362	0	0	0.762503	0.194007
Als2	0.000929191	0.134492	0.00967908	0	0.00672227	0.0117253	3.68e-11	0.762369	0.0740839
Fam83e	0.000978403	0	0.0395396	0	0.0042087	0.00459003	0	0.761587	0.189096
F11	0.0105557	0.219142	1.62e-11	0	0	0	0.00310009	0.761323	0.00587907
Foxa2	0	1.66e-09	0	0.010794	1.28e-09	0.00662686	0.00823511	0.761015	0.213329
Eif2s2	0.000786072	4.04e-05	0.0683142	0	1.31e-10	0.00528591	0.0115937	0.760998	0.152982
Vldlr	7.57e-14	0.198038	0.000173976	2.29e-11	0	0.040838	5.91e-11	0.760949	1.6e-06
Gbp2b	0.0205271	1.41e-06	2.42e-11	0	1.88e-09	0.0659706	0.00244121	0.760802	0.150258
Npy4r	0	0.0507018	0	0.0049086	0.00783409	0	0.0023313	0.760632	0.173592
Htr4	0	6.72e-10	0	0.0016057	0	0.00112919	4.46e-10	0.760383	0.236882
Pparg	0	0.10188	6.84e-11	8.65e-11	0	0	0.00111889	0.76033	0.136671
Dhfr	1.04e-09	0	0.00589363	9.76e-10	0	2.99e-10	1.96e-10	0.759715	0.234392
Bco2	1.36e-09	2.58e-10	0.0187097	0.0119375	0.0417668	0	5.7e-11	0.759132	0.168454
Esrrb	0.00525071	2.65e-08	1.19e-10	0.00175831	0.0570852	0.020671	0	0.759121	0.156114
Slc52a2	0	9.29e-08	7.55e-11	5.89e-11	0.00873473	0.000668171	0.000749594	0.75884	0.231008
Hoxc4	0.00872983	0	0	0.0883166	0.0058965	0.0156445	0	0.758718	0.122695
Sucla2	0.00911311	3.23e-11	0	0.00503477	0	3.12e-11	0	0.758219	0.227633
Fbxo22	0	5.75e-09	0	0	0.00942419	0	0.00467436	0.758108	0.227793
Bag4	0.0155517	2.88e-10	0	0	2.33e-11	0	0	0.757941	0.226507
Rnf212	0.00319717	0.100431	0.00207156	0	0	0	0	0.757908	0.136392
Arhgap39	4.67e-09	7.3e-09	5.9e-10	0.0121504	0.00868106	0	0	0.757853	0.221315
Smim9	7.27e-09	0	0.0164447	0	0	0	0.00711741	0.757826	0.218612
Creb3l4	0.00201716	0	0	0	0.0205801	0.0389728	0.00777702	0.757798	0.172855
Sftpb	0.00691503	1.41e-10	2.68e-11	0	0.106556	0	0	0.757745	0.128784
Lgals9	0.0306089	3.49e-10	3.65e-09	0.0102775	2.35e-09	0.0984999	0	0.757532	0.103082
Canx	0.0150954	0	0	8.57e-05	0.00329763	0	0.00538419	0.757364	0.218774
Upk1b	1.23e-09	0.168701	0	0.00598202	0.00948627	0.0312849	0	0.757295	0.0272512
Ky	0.0315746	0	4.26e-10	0.00965943	5.83e-11	0.0363211	0	0.757273	0.165172
Panx1	0.0161085	0.133629	0	0	4.13e-09	0.0130851	1.61e-09	0.757097	0.0800802
Cmbl	0.00232397	0.101458	6.5e-09	0.0351914	0.00115275	3.97e-10	0.00920633	0.757041	0.0936258
Sptssa	0.00699335	1.96e-09	0.0164176	0.0952364	0	0.00762171	7.84e-11	0.757023	0.116708
Hnf4g	0	7.1e-06	0	3.84e-10	0	0.00741711	0	0.756674	0.235902
Appl2	0	5.23e-07	0.00157817	0	0.0129052	0.0314187	0.00849958	0.756526	0.189072
Cutal	0	3.74e-07	0.0476382	4.16e-10	0.0044873	0	3.62e-11	0.755542	0.192332
Nek8	0	1.82e-07	3.4e-11	7.87e-11	0.0497958	0.00601513	0	0.75543	0.188759
Hes1	0	2.07e-09	0	0	0	0.057074	0.00545164	0.755353	0.182122
Golm1	0	2.26e-07	0	0	0	0.0250708	0	0.755009	0.21992
Lamc2	0	0	2.67e-10	0	0.000382042	0.0148166	7.11e-10	0.755004	0.229798
Mgst1	0.0157333	0.0299268	9.72e-09	0.0611878	0	0.0159604	0	0.75466	0.122532
Coro7	0	0.173883	0.0296426	6.5e-10	8.24e-11	0	0.0249028	0.754386	0.0171854
Sfxn5	7.04e-10	1.76e-08	6.53e-11	0.0045075	0	0.0128569	0	0.754327	0.228308
P2rx1	0	1.45e-08	0.0163077	0.0114232	9.17e-10	0.0289078	0.006857	0.754253	0.182251
Mfsd2a	4.6e-10	0	7.24e-09	0.0216082	1.58e-09	0.000971152	0	0.754241	0.22318
Gpt	3.88e-10	0.160775	2.25e-09	3.88e-11	0	0	0.00921854	0.754222	0.0757841
Lta4h	0	0.0897753	0.0113367	0.0259907	0	0.00498933	0	0.753877	0.114031
Mecom	0.036812	0	3.12e-09	0.0557119	0.00201822	0.0663838	0	0.753847	0.0852276
Rwdd2b	0.00424411	6.35e-10	0.0167421	0	0	0.0186432	0	0.753615	0.206756
Slc9a3r1	3.01e-10	0.111601	0.0249573	0.00236541	0.0161581	2.62e-09	0.00398001	0.753553	0.0873854
Slc66a2	0	0.103802	0.00463387	0.0692272	0.0581369	0.0108804	0	0.753261	5.82e-05
Rnf128	0	0.0199414	0	0	3.54e-11	6.39e-11	0	0.753189	0.226869
Defa35	0.0270663	5.11e-09	0.00119195	0.0167808	0	0	0.028747	0.753125	0.173089
Ces2e	2.62e-11	6.98e-09	0	0	0	0.0157966	0.00686194	0.752767	0.224575
Orc1	0	0	0.0325201	0.00821872	0.00588776	0.00765828	0	0.75275	0.192965
Gpat3	0.0024458	2.17e-09	0	0	3.78e-10	0.037148	0	0.752663	0.207744
Slc44a3	1.87e-08	0	0.00391319	0.0111489	0.00276167	0.0318302	0.0240472	0.752367	0.173931
Hcn4	0	0	0	0.0194784	0.0468151	0	0	0.752206	0.1815
Rab30	8.32e-09	0	0	0	0	0	0.00111835	0.751433	0.247448
Slc22a4	1.07e-11	0.224618	2.6e-12	0.00354972	0	0	0.0069832	0.751396	0.0134533
Atxn7l3b	1.03e-09	0.0830352	2.38e-11	0.00437145	0.00379543	0.0034667	0.00324551	0.751382	0.150704
Btn1a1	0	0.174849	0.046897	0	0	0.0148104	0.00188245	0.751011	0.0105499
Fgfr4	0	5.61e-10	0.00263146	0.00688983	0	0.0220654	0	0.750986	0.217427
Tmem41b	6.43e-12	0.184761	1.1e-10	0.0103936	8.24e-11	0	3.56e-11	0.750927	0.0539183
Pitpnm1	2.1e-08	6.38e-07	1.09e-09	0	9.99e-10	0.0072549	0.0428924	0.750116	0.199736
Ephx4	1.53e-10	0.204667	0.00473263	3.27e-11	2.94e-10	1.79e-11	3.95e-09	0.749999	0.0406019
Ccl28	1.82e-09	0	0.000718411	0.0114552	9.96e-10	0	0.0150432	0.749918	0.222865
Gcnt4	1.54e-10	0.232197	0	1.57e-11	9.93e-10	2.53e-11	0.00271396	0.749475	0.0156143
Apol7a	0.00303179	6.47e-08	0	0	5.9e-10	0.0230346	0	0.749447	0.224486
Phc1	2.78e-12	0.215665	0	0.0312622	2.67e-11	6.77e-14	0.00383492	0.749224	1.39e-05
Aqp1	0.012997	2.18e-08	0.0669402	3.02e-10	0	1.58e-09	0.00849095	0.749121	0.162451
Nans	4.81e-11	0.246393	1.03e-09	0.0003506	5.29e-11	0.00441114	1.75e-11	0.748838	7.39e-06
Prap1	0	4.96e-10	0	0	0	0.0155324	0.00322011	0.748815	0.232433
Pi4k2a	0	0	4.61e-10	7.64e-09	0.0115543	0	0.00828415	0.748594	0.231568
Parp14	0.0215587	2.32e-08	0	0	0.00922173	0.0378438	0	0.748288	0.183088
Grm8	0	6.59e-10	0	0.0162071	0.033931	0	0.013146	0.748272	0.188444
Ralgps2	0.0136749	0.129195	0	0	0.00448367	0.0272813	0	0.748133	0.0772318
Nlrx1	0	1.05e-08	0.00457168	0	7.36e-09	1.2e-10	0	0.748122	0.247306
Rassf6	0.0279725	9.46e-10	0	0.00184962	0	0.0859215	0.00266668	0.74784	0.13375
Pdzd7	0	0.243581	0	0.00447205	0	0	4.11e-11	0.747472	0.00447502
Sqor	0.0219172	0	0	0.0110205	0.0322106	0	1.52e-10	0.747439	0.187413
Agxt2	0	0	0.0282738	0	0	0.00986012	0.0114314	0.747317	0.203118
Il4ra	0.0252931	0	0	0	0.00438985	0.0404898	0.0193966	0.747293	0.163138
Mrps6	0	0.202301	0.00761259	0.00886147	0	0	0	0.747039	0.0341867
Acy1	0.00177034	0	0	0	1.83e-10	0	0	0.746694	0.251535
Pim1	0.0345848	0	4.81e-11	0.121094	0.00979438	0.00882887	0	0.74659	0.0791073
Cdk18	0.00680237	0.0727999	1.43e-11	0.0231893	0	0.0244798	0.000708547	0.746516	0.125504
Tnni1	0	0.24072	2.68e-10	0.0109537	0	0.00203027	0	0.746275	2.12e-05
Vstm5	0.0184766	0.186761	0.0267801	0.0221689	0	0	0	0.745789	2.42e-05
Arhgef10l	0	0.195681	0.0391985	8.97e-12	6.36e-12	1.32e-10	0.0063149	0.745667	0.0131392
Nxnl2	0	1.28e-10	0.0309989	0.020166	0	3.62e-11	0	0.745543	0.203293
Rdh16f2	0	0.162581	3.34e-09	0.00853911	5.55e-10	1.35e-10	0	0.744972	0.0839072
Bace2	5.44e-12	0.189492	2.18e-12	0	0	0.0648428	0.000795914	0.744867	2.87e-06
Crot	0	6.37e-08	0.0095027	0.0301676	0	0.0103776	0.00338341	0.744617	0.201951
Tm9sf4	0.00528276	0.214306	0	8.7e-10	0	0.0268862	0.00931232	0.744155	5.68e-05
Sdc2	0.000368681	0.201181	0.0171032	2.19e-10	0	0.000852443	0.00521054	0.744155	0.0311292
Sec23a	0	1.76e-08	0	0	0	0.00975558	0	0.743914	0.24633
Slc2a13	0.036044	1.48e-08	0	0.0198181	0	0.0347029	0.00155831	0.743779	0.164097
Sema7a	0	0.03741	0.0714909	0.0290518	0	0	0.00396868	0.743753	0.114325
Syt13	0	2.52e-09	6.46e-09	6.95e-06	4.63e-11	0.0153487	4.54e-10	0.74354	0.241104
Stard5	0.019139	0.100158	0	0	2.52e-11	0.0398267	0.00075036	0.74351	0.0966161
Slc16a1	0.0121934	0.193424	2.28e-10	0.03636	4.56e-13	0.0147922	0	0.743194	3.58e-05
Lpcat3	0.0396957	1.62e-10	0.00266312	8.36e-09	0.0160565	0.0883959	0	0.743184	0.110004
Kcns1	0.00547178	0	0	4.27e-09	0	0	0	0.742864	0.251664
Slc41a3	0	1.65e-08	0.000455756	1.33e-09	0.0444675	1.97e-10	0.00465863	0.74255	0.207868
Stxbp5	0	0.201204	5.21e-11	0.00654955	4.19e-09	0.00838829	3.54e-11	0.742313	0.0415444
Ereg	0.00642728	1.27e-08	0	0	1.19e-09	0.00201494	0	0.742227	0.249331
Clec1b	0.0288792	0.0323669	0	0	2.44e-10	0.0316876	0.00135836	0.742044	0.163663
Hebp2	0	1.35e-09	1.56e-10	0	0	0.0094079	0.00217978	0.741787	0.246625
Dusp12	0.0328738	0.0188514	0	0.0298961	0.0313478	5.47e-09	0	0.741588	0.145443
Pex19	0	4.21e-09	0	1.05e-10	0.0296414	0.0289604	0	0.741162	0.200236
Fabp2	0	8.37e-10	0	0	4.12e-11	0.0325983	0	0.741072	0.226329
Tac2	4.95e-07	0.134505	0.0430782	0.00866292	1.09e-09	3.09e-09	5.88e-11	0.740892	0.0728615
Zdhhc19	0.00106246	1.75e-07	0.00216644	0.0105603	0.0101439	0	2.93e-05	0.740355	0.235683
Limk2	0	0	0	0	0.0114235	0	0	0.740197	0.24838
Mcm10	0	0.104219	0.0176207	0	5.99e-10	0.0119914	0	0.740023	0.126146
Dusp18	0.00011536	0.17185	6.06e-09	0.0669494	2.58e-09	0.0205924	4.53e-09	0.740015	0.000478181
Zfyve21	2.89e-12	0.171737	0.0186585	0.015109	0.0259013	0	0.00641981	0.739241	0.0229338
Cers4	0	0	0	0	0	0	0.00524929	0.739111	0.255639
Zhx3	0	1.15e-08	0	1.49e-09	0.013733	0.0159594	0.0268642	0.73848	0.204963
Chrdl2	1.08e-11	0.218671	0	0.0287702	4.61e-13	0.0144597	0	0.738089	9.7e-06
Raet1e	0.00930241	0.201048	5.17e-09	0.00657527	1.85e-10	6.34e-11	0	0.73797	0.0451048
Angptl7	0	0.256829	2.99e-10	0.00426817	3.48e-08	0.00105444	0	0.737816	3.23e-05
Sgf29	0.00615001	8.02e-09	0	0	0	0.018866	0	0.737623	0.237361
Slc30a5	0	0.219177	3.61e-10	0.0293209	4.83e-12	0	1.38e-11	0.73654	0.0149616
Myo1a	4e-08	3.91e-05	0.0255353	0.0260842	0.00353397	1.43e-08	9.59e-08	0.736394	0.208413
Prlr	0	4.36e-08	0	0	9.55e-11	0.0576294	0	0.736063	0.206307
Hspa12a	0	1.63e-10	0.0314746	0	0.00470977	2.69e-11	0.00461381	0.735967	0.223235
Tmem88b	3.42e-08	5.11e-06	0	0.084974	0.0117798	0.00294489	0	0.735792	0.164505
Gcnt1	0.00306574	0	0.0417598	0	0	0.0167152	0	0.73575	0.202709
Ramp1	7.73e-08	0.158401	2.35e-09	0.0566262	0.0290478	0.0204804	0	0.735346	9.81e-05
Lipg	0	0	1.18e-10	0	0	0.027475	0.0138209	0.735307	0.223397
Tmed4	0	0	0	0.0302243	0	0.000778705	0.00698216	0.735257	0.226758
Shroom1	0.00435613	0.038064	0	0	1.27e-10	0	0	0.734863	0.222717
Esm1	0	0	0	0.0062246	2.59e-11	0.0280816	0	0.734774	0.23092
Tdp2	0	0.197627	3.66e-10	0.00882865	2.75e-09	0.00906522	4.81e-10	0.734635	0.0498435
Cryz	0	4.67e-10	0	0.0219282	0.00426699	0.0239935	0	0.734406	0.215405
Mpig6b	0	2.54e-09	3.6e-10	0.0455725	0.0716788	0.00861953	0	0.733903	0.140226
Rnd2	0.0325344	1.05e-09	3.76e-11	0.0169137	0.0149262	0.0625495	0	0.733885	0.139191
Slc5a3	0.0113287	0.143402	0.0211146	0.030282	2.3e-08	0.0534413	0.00701191	0.733393	2.57e-05
Pqlc3	0.00589995	0.147934	0	1.02e-09	0	0	5.88e-11	0.733086	0.11308
Impg2	2.2e-10	0.200616	0.0420761	1.02e-08	1.94e-08	2.31e-11	0.0158094	0.732914	0.00858461
Ephx2	0	0.0339025	2.32e-10	0	0	2.41e-11	1.65e-10	0.732765	0.233333
Septin11	0.0126113	3.7e-11	0.032583	0	1.37e-10	2.85e-09	1.96e-09	0.732523	0.222283
Ehf	0.00276918	0.195329	0.00477377	2.84e-09	0.0177706	0.00595154	0	0.732474	0.0409315
Ubxn10	0	0	0	0.0306106	0	0.0122421	0	0.732282	0.224865
Oat	0.00975355	1.82e-09	0.122345	0.00929143	1.27e-11	0	0	0.732184	0.126425
Atp8a1	0	1.65e-10	0	0.000622135	0.0176393	0.0257049	0	0.732106	0.223928
Hpn	5.25e-11	0.256756	1.1e-09	0.00678339	1.07e-10	0.00497233	1.17e-10	0.731463	2.48e-05
Trim15	2.34e-10	0	0	0	2.46e-09	0.049007	0.00509778	0.731458	0.214437
Sox9	0.00235918	0	0.0300329	0.00303407	0	0	0.0142515	0.731172	0.219151
Tmem120a	3.09e-09	1.05e-07	0	0	1.35e-09	0.00444056	0	0.730347	0.265212
Gchfr	0	8.36e-10	0	0	0.0138586	0.0174633	0	0.730253	0.238425
Parp9	0.00251167	0	0.00328145	0	0.0179582	0.0565252	0	0.730206	0.189518
Rhod	0	0	0	0	0	0	0.0132513	0.730002	0.256747
Them7	0	8.6e-08	0	0.0290375	0.0384926	0.00849288	0.00651559	0.729786	0.187675
Dcun1d3	0	1.59e-10	0	0.00507153	1.25e-09	0.00135535	0.000989554	0.729671	0.262912
Cdh9	0	0	0	0.0102069	0.0103382	0.0213423	0.00202525	0.72933	0.226757
Dlst	7.4e-10	0.00935905	0.0482776	0.00119078	0.0171439	0.0236515	0.00179982	0.729276	0.169302
Gpr137b	2.11e-10	5.57e-10	0.0225784	0	2.97e-10	0	0.0025153	0.729244	0.245663
Trim6	1.08e-14	0.270415	8.89e-05	0.000411319	0	1.52e-15	1.23e-11	0.729084	5.2e-07
Prelid2	0	0	2.52e-10	0	0	0.0418022	0.0274372	0.728618	0.202142
Mmp9	0	5.4e-07	0	0	0.000966406	0.042396	0.0016068	0.72853	0.2265
Baat	0.0238451	0	0	0	0	0.0127538	0.00146199	0.728522	0.233417
Golga3	1.69e-10	0.210424	0	0	0	7.91e-11	1.45e-11	0.728198	0.0613783
Cltrn	0.00441006	2.22e-10	0	0.0170292	0	0.00890751	0	0.728182	0.241472
Gpr50	0	0.137389	4.47e-11	0.00720646	0.0179398	1.57e-10	0.00600701	0.72807	0.103388
Rab15	2.78e-10	3.7e-10	0.00383221	0	0	0.00195859	0.0185952	0.728061	0.247553
Slc16a9	0	4.66e-09	0	0	0	0.0337734	1.93e-10	0.728031	0.238196
Dgkb	2.3e-09	0.236856	1.87e-12	0.0109456	0.00941107	0.000598375	0	0.727759	0.0144301
Tkt	1.21e-09	1.99e-10	0.00675757	0	0.024512	0.0160849	0	0.72767	0.224975
Mtf1	0.0156204	5.89e-10	0	8.29e-10	0.0315081	0.0111998	0.00435552	0.727277	0.210039
Nt5c3	0	0.272673	3.49e-05	0.000188552	0	2.71e-11	1.45e-11	0.727103	6.49e-07
Hdhd3	4.04e-10	0	0.00141055	0	0.0225134	0.0296926	0	0.726543	0.21984
Ehd1	0.00165095	0.0449735	4.11e-11	0	0.0106714	0	0.00594984	0.726519	0.210236
Trim38	0.0125875	1.94e-10	2.89e-09	0	0	0.0870936	0	0.726414	0.173905
Gypa	1.65e-12	0.273067	0.000573545	0	0	5.57e-06	2.44e-14	0.726352	1.56e-06
Cttnbp2nl	5.32e-11	0.241641	2.98e-10	0	0.030611	0.00171208	0	0.725956	8.04e-05
Fam78a	0.00150607	0.219822	4.64e-09	7.02e-10	0.0160528	0.0199039	5.1e-07	0.725555	0.0171604
Fam174b	0	1.3e-07	0.026978	0.0341618	0	0.0186013	2.72e-08	0.72534	0.194919
Smim24	0	0.0900735	0.0128962	0	0.0120152	0	7.85e-11	0.725197	0.159818
Ctse	2.48e-11	0.265153	5.04e-05	0	0	0.00968399	2.28e-10	0.725108	4.49e-06
Mdh1	0	0.0697729	0	0.0436485	0.00799618	0	6.17e-11	0.724979	0.153603
Lrrc8b	0.0049337	0.217214	7.81e-11	0	1.14e-10	0	0.000983274	0.724933	0.0519365
Smcp	3.16e-10	0	0	0	0.0055732	0.010844	0	0.72474	0.258843
Cyp39a1	0	0.155956	1.87e-09	0	0	0.0141981	0.0190485	0.724592	0.0862052
Kif12	0.00665265	0.216131	6.65e-09	3.5e-09	1.25e-08	0.0528453	0	0.724345	2.58e-05
Pklr	1.85e-10	0.0608797	0.0286946	0.0282429	0.00586174	1.58e-10	0	0.723521	0.1528
Agfg1	1.2e-09	0.0374662	6.92e-10	0.017005	7.31e-11	0.042301	0.0177787	0.723173	0.162276
B4galt5	0	0.135139	0	0	0.0495913	0	0	0.722986	0.0922835
Krt12	0	0	0.0180971	0.016553	0	0	0.0182817	0.722954	0.224114
Cpq	0.00055686	0.271979	2.7e-11	0	0	0.00452585	0	0.722817	0.000120559
Rasd1	0	0.128022	0	7.07e-11	0.0507125	0.0117841	2.43e-11	0.722633	0.0868486
Tor3a	0.0170094	4.69e-09	8.01e-10	0	0	0.00824944	0.012642	0.72261	0.23949
Ash2l	0	0	5.66e-09	0.0162847	0	0	0.00201919	0.72227	0.259426
Ankrd46	0	0.167527	0	0.00938919	0.0319486	0	0	0.721467	0.0696688
Kcnk1	0.0247478	0.195339	1.67e-10	6.61e-11	0.00196198	0.0113605	0	0.721458	0.0451331
Eepd1	0.0268517	8e-09	1.52e-10	0	0	0.059214	0.000968586	0.721308	0.191657
Pde8b	0.0125219	0	1.03e-10	0	0	0.00256945	0.0204694	0.72128	0.243159
Slc18b1	0.0129097	3.16e-10	3.19e-10	0.0202214	9.97e-09	0.0101811	0	0.721034	0.235654
Rab33a	0.00891259	0.183155	0.0242409	0	0.018391	0.0443971	7.33e-11	0.720818	8.5e-05
Ghrl	0.00630646	0.118766	0.0246661	0	1.63e-10	0.00382125	1.01e-09	0.720767	0.125673
Pgpep1	4.42e-11	1.32e-07	0.0470762	0	0.00957632	0.00976539	0	0.720658	0.212924
Usp53	0.000320479	0.0976696	0.00737648	0	2.55e-11	0.00830242	0	0.720265	0.166066
Abcc1	0	0.129697	0	0.0108474	6.44e-10	0	0	0.720036	0.13942
Klk1b5	0	6.02e-11	0	0.0157316	0.0215238	0.0055733	0.0087033	0.720015	0.228453
Dmrt3	0	0.198183	0.00835682	0.0237616	0.0405138	0.00905661	2.17e-08	0.719969	0.000159573
Ptdss1	0	0.0708301	0	0.0141207	0.0220788	0	0	0.719872	0.173098
Sgk3	0	0.194365	0	0.0315567	3.18e-09	0.0542163	0	0.719812	4.98e-05
Zdhhc13	0.0157748	0	1.28e-10	0	0.000306001	0	0	0.719558	0.264361
Tmprss12	0	0.161691	0	0	0	1.85e-09	0	0.719158	0.119152
Cers2	0	0.240121	8.09e-12	0.0264854	1.02e-07	1.38e-10	0.00156342	0.719084	0.0127458
Sytl4	0.0511646	0.0877666	0.0844163	6.77e-11	0.0303319	0.0275561	8.22e-10	0.718501	0.000263226
Edn3	0	0.107318	3.16e-10	0.0421743	0	0.0173746	0.00328651	0.718483	0.111363
Cyb5a	0.0179856	7.28e-10	0	0	0.0159407	0.0527122	3.91e-11	0.7183	0.195062
Lrrc8d	0.0201534	0.15974	0	0	9.72e-10	0.0553662	1.88e-10	0.718221	0.046519
C2cd4b	0	2.35e-09	0.024191	0	9.54e-10	0	0	0.718166	0.257643
Lrrc42	0.0374716	0.0115454	5.07e-10	0.0774968	0.0122472	0.00208394	0.00698601	0.718139	0.13403
Tcaf2	0	0	0.0157691	0.00698852	0	0.011823	0	0.717772	0.247648
Pgrmc1	0.00413623	0.177374	0	0.00592843	0.00751623	0	0	0.717493	0.0875523
Tmc1	0	3.11e-06	2.33e-10	3.39e-11	0	0.056218	0.00607191	0.717448	0.220259
Trim16	0	0.0992284	0.00744817	0	1.06e-07	0.0181243	2.16e-09	0.717435	0.157764
Fam53b	0.0192674	0	4.12e-10	0.0187951	0.00660279	0.0517828	0	0.717414	0.186138
Fam160b1	0.0116429	0.0828785	0	0.0186369	0	0	0.000789546	0.717256	0.168796
Mmp15	0.0124219	0	0	0.01516	0.0549704	0.0122806	0	0.717059	0.188108
Erc2	0	0	0	0.026131	0.0562367	0.0243724	0.0257326	0.716071	0.151456
Hoxa7	1.87e-09	0.234163	0	0.0383113	2.12e-10	0	0	0.715991	0.0115348
Osgin1	0.0283506	3.17e-09	0	0	0.0238546	0.0305792	0	0.715881	0.201335
Acp6	0	0.26664	0.00476268	0.0127962	6.06e-10	0	6.27e-11	0.715792	9.31e-06
Surf4	0	0.0232898	0	0	0.00712763	0.0121722	4.54e-10	0.715702	0.241708
Gipc1	0	1.01e-10	6.51e-10	0	0.0461668	0.0585051	0.0142947	0.71523	0.165804
Mtarc1	0.0010479	0.0400175	0	6.3e-10	0.0533467	0	0	0.715164	0.190424
Fnip2	0.0200865	0.155137	0	0.039023	8.8e-10	0.0668709	0	0.715143	0.00373882
Usp2	9.93e-10	0.15575	0	0.0283067	0.0254141	0.0171488	0	0.714951	0.0584291
Fam222b	0.0688094	3.96e-07	5.35e-11	0.0184805	6.62e-11	0.0796316	0.00524858	0.71485	0.112979
Sigmar1	0.030156	0	1.76e-10	0	0	0.0727786	0.00341508	0.714793	0.178858
Tm6sf1	0.00525687	0.189568	1.23e-10	0	0.0364109	0.0435556	0	0.714471	0.0107375
Tymp	9e-10	0.105182	1.95e-11	0.0296795	0	0.0237614	4.55e-11	0.71442	0.126957
Gm7694	0	0	9.06e-08	0.0352096	3.34e-11	0.0317788	0	0.714211	0.2188
Ptpre	0.00163805	0.15049	0.0342465	5.27e-10	6.31e-09	0.0233492	0.00231479	0.714127	0.0738348
Lrrc59	0.0253538	4.08e-09	1.11e-10	0.00413593	0	0.0388931	1.51e-10	0.713997	0.217621
Hid1	0	0.18333	0.00937526	9.26e-11	0	0	0	0.713907	0.093388
Lpcat2	0.0224156	0.218623	2.39e-12	2.69e-10	6.16e-07	0.045108	2.71e-11	0.713847	5.55e-06
Ube2l6	0.048571	0.101746	1.71e-09	0	0.00754109	0.0634839	0.000635137	0.713766	0.0642566
Ormdl3	0	0.0307091	9.59e-09	0.0160158	0.0263339	0	0.00560792	0.713763	0.207571
Nemp1	6.78e-10	0.235916	9.74e-10	0.0070527	5.59e-10	0.0413611	0.0018944	0.71373	4.61e-05
Khdrbs3	1.89e-09	0.219	0	0	1.34e-08	0	0.00505915	0.713628	0.0623136
Surf1	0	1.01e-09	4.44e-11	0.0221276	0.00813317	0.0476615	0	0.713457	0.20862
Efr3b	0.0087726	0.100617	1.36e-07	0	0	1.03e-09	0	0.713338	0.177272
Vav2	0.0129614	0.253294	0	0	0	3.87e-11	0.0127177	0.713315	0.00771206
Kctd17	0	0.279975	1.83e-09	0.00575549	0.000988616	0	0	0.713225	5.55e-05
Abcd4	0	0.0288818	1.97e-10	0	1.68e-10	0.0215266	0	0.713069	0.236522
A4gnt	0	0.0447281	0.0142327	0	0	0.015678	1.25e-09	0.712814	0.212548
Ceacam10	0.0359123	3.43e-10	0.0384115	0	0	0.0934183	0	0.712221	0.120037
Tnip3	1.66e-08	0.2691	0.000649876	2.96e-09	0	0	0.0184282	0.711743	7.84e-05
Calm1	0	0.108103	0	0	0.0141254	0.000417521	0	0.71154	0.165814
Tlcd1	0.00615862	0.0545183	0.00365922	0	0.0124686	0	0	0.711509	0.211687
Kcnip4	0	0.143208	5.15e-11	0.0319148	2.24e-09	0	0	0.711506	0.113372
Gnb1	0.00740946	0	0.0580445	1.92e-10	0.0191182	0.0339686	0.0015648	0.711382	0.168512
Btd	0.0293622	1.44e-10	4.55e-09	0.0478683	0.0419724	0.0600047	0	0.711311	0.109482
Slc25a51	0.0169742	6.88e-11	0	0	0	0.0322834	0.00558189	0.711045	0.234115
Rnf186	0	7.14e-09	0.0209813	0.0234013	0.00114205	0	6.44e-10	0.71091	0.243565
Rgs17	0	0.20418	0	0	0	0.0813729	0	0.710839	0.0036083
Sfrp2	0.0218081	0.195095	0	0	0	0	4.4e-10	0.710092	0.0730049
Nat8f6	0.0106539	0.0860767	0.00023291	0	0.0333687	2.23e-10	0.0139892	0.710082	0.145596
Sis	4.03e-13	0.289518	2.57e-12	0.000578097	1.17e-12	1.11e-12	1.34e-05	0.709889	1.5e-06
Utp20	0.00462512	0.223439	0	5.95e-10	0.0422938	0.0196398	5.23e-09	0.709778	0.000224058
Srxn1	0	0	0.016063	0	0.0183121	0.00082369	0.00817788	0.70965	0.246974
Stac	1.07e-09	1.96e-09	4.46e-10	0	0.011776	0	0	0.709604	0.27862
Gsdmc4	0	0.0412006	0.00127892	0.0122943	0.00758152	0.0230575	0.0175218	0.709394	0.187672
Capn2	0.00596664	9.38e-10	0.0204321	0	9.08e-11	0.0238033	0	0.709199	0.240599
Plekhm3	0	1.85e-06	0.0416828	0	3.34e-11	0.0248652	3.24e-10	0.709152	0.224299
Igsf9	0.00356538	5.26e-10	1.39e-08	0.0206472	0	0.0423941	0	0.709004	0.224389
Fam114a1	1.21e-11	0.237167	0	0.00498574	0	0.00325584	8.96e-12	0.708802	0.0457904
Slc27a2	0	2.21e-11	0.0497659	0	0	0.0486299	4.85e-11	0.708532	0.193073
Tmem215	0.00665426	0.143092	0	0.0479663	0.00744639	0.0238669	1.12e-10	0.707994	0.0629806
Dym	0.0282297	0.140808	0	0.00966026	0.0137797	0.0966334	5.09e-08	0.707902	0.00298662
Lrrc10b	0.00928721	2.98e-10	5.78e-11	0.00638436	0	0	0.0105782	0.70787	0.265881
Tlcd2	0	0	0	0.0127413	0	0	0.00659061	0.707762	0.272907
Cipc	0.0599807	1.15e-08	0.000974729	0	5.3e-10	0.0710282	0.00155213	0.707548	0.158917
Cfap299	0	0	0.00303413	0	0.0166612	0	0.0317349	0.707504	0.241065
Dnah2	0.0114306	0.181307	5.16e-10	0	0	0	0.0118044	0.707431	0.0880261
Zbtb8a	0.0121246	0.121618	5.64e-11	0	0	0.0300043	0.0575744	0.707162	0.0715169
Cryzl2	1.64e-10	0.263641	0	0.00377515	1.97e-11	0.0256254	0	0.706666	0.000293122
Isoc1	0	0.183618	0.0050794	0.0390744	5.08e-10	0.0233086	6.15e-11	0.706636	0.0422835
Nr1h5	0	0	0.00567561	0	0	0.012296	1.47e-09	0.70648	0.275548
Hes2	1.53e-09	0.150093	0.0135841	0	0.0320395	1.98e-10	0.00862129	0.706416	0.0892456
Aldoa	4.91e-11	0.213884	9.01e-10	0	0.0118926	0.00117649	3.73e-10	0.706222	0.0668246
Epha2	1.25e-10	6.7e-10	0	4.76e-10	3.12e-09	0	0.0100613	0.705978	0.28396
Gzma	0.0295547	2.81e-09	0	0	0.012721	0.0715231	0	0.705676	0.180525
Shoc1	0	0	0.0568654	0	0	0.00152667	0	0.705604	0.236003
Matn4	0	0	0.00455226	0.0102098	0	0.0185769	0	0.705544	0.261117
Vmp1	5.49e-11	0.258329	1.02e-10	0.00142279	1.23e-10	0	0.00742423	0.705451	0.0273727
Stxbp6	0	0.259902	0	0	9.83e-09	0.00794695	0.0040609	0.705058	0.0230322
Wwc1	0	0.142536	0.030121	3.38e-10	2.54e-10	0.0225499	0.0264093	0.704895	0.0734886
Glul	0	0.215368	0	0.0635384	0	0	1.59e-11	0.704805	0.0162884
Smim6	0	7.76e-09	0	0.0160268	8.5e-10	0.0165781	0	0.704639	0.262756
Nsmf	0.0071662	0.230209	0	0	2.13e-09	0.0144332	0.043624	0.704414	0.000153592
Mfsd4b5	0	0.149571	0	0	0.0524569	0	1.1e-10	0.704377	0.0935955
Trim46	0.00116391	0.166046	0	0.00164722	0.0108041	0	0	0.704207	0.116132
Ttpal	0.00341359	0.144665	0	0.0515607	0	0.0476479	0.0173896	0.703996	0.0313267
Scel	0	0.205475	0.0123303	0	0	0.00479746	0	0.703812	0.0735857
Slc50a1	0.0215948	4.97e-09	0	0.00491488	0.0277224	0.0373465	0	0.703649	0.204772
Ffar4	0.0283211	0.258734	4.08e-06	2.18e-07	1.66e-09	6.43e-10	0.00936985	0.703474	9.72e-05
Hal	0	8.2e-10	0	0	5.66e-11	0.00627002	0	0.703326	0.290404
Reg3g	2.45e-09	0.240058	0.0556312	0.00110379	0	7.26e-11	0	0.703205	1.61e-06
Zzef1	1.91e-10	0.182685	0.0373587	9.84e-10	0	7.84e-10	0.0213959	0.703167	0.0553938
Plp2	0.0281409	2.68e-09	0	1.84e-10	0	0.0325488	0.0128918	0.70315	0.223269
Cd200r4	0.0639766	0.230872	9.68e-08	4.32e-08	1.39e-08	0.00199985	5.15e-08	0.703143	8.21e-06
Slc35b1	0.0137468	0	0.00501404	0	0.0176956	0.0248984	0	0.702493	0.236152
Frmd8	0	0.198679	5.4e-11	0.0475953	1.88e-05	0	0.0109235	0.702474	0.0403101
Fam189a1	7.54e-11	0.213039	0	0.033891	0	0	0	0.702357	0.0507133
Golph3l	4.63e-10	3.21e-07	0.00601402	0	2.29e-10	0	0	0.70233	0.291655
Lsm1	0	0	0	0.0263531	0.0378249	0	0	0.702257	0.233565
Slx4	0.0529642	0.121326	0	0	1.55e-10	0.0169286	0.0247084	0.702161	0.0819124
Gpd2	0	0.126604	0.0375478	0	4e-11	0.00643217	0	0.702144	0.127272
Ankrd63	0	2.52e-10	0.0123644	0.00107554	0.0165128	0.00996787	0	0.70182	0.258259
Ccdc25	0.0274487	4.11e-07	1.73e-10	0	0	0	0.00162031	0.701693	0.269238
Gtf2b	0	0	0	0	0.0442486	2.91e-10	0	0.701622	0.25413
Eif2b1	0.0368781	2.73e-10	3.97e-11	0.0745603	0	0.0228562	0	0.701354	0.164351
Fam162a	0	0.286407	2.8e-10	8.48e-11	0.0121894	0	1.69e-09	0.70132	8.3e-05
Il17d	1.99e-11	0.141401	0.00301682	1.1e-10	0.0403935	0.0207138	0	0.701142	0.0933331
Tnfrsf1a	0.00188521	1.28e-09	0	0.00967537	0.0736585	0.0149636	0	0.701122	0.198695
Agpat5	0.0176813	0.0817489	0.0446483	0.0311873	2.57e-09	0	0.00892173	0.70107	0.114743
Gskip	0	7.61e-09	0	0	0	0	0.0179478	0.700724	0.281329
Nudt19	0	0.0888653	0	0.0219164	0	0.0247833	0.00768291	0.700698	0.156054
Acsl3	0	0	0	0.0593991	0.0138254	0.0349168	0	0.700579	0.191279
Dera	0	0.123838	3.98e-11	0.0756727	2.92e-10	0	0.0046666	0.700558	0.0952652
Krt17	1.73e-11	0.255067	1.73e-10	0.000561244	2.09e-10	0.0382974	0.0057673	0.700297	9.69e-06
Sval1	2.88e-11	0.290157	0	0.00316815	1.53e-10	0.00641773	0	0.700252	5.97e-06
Gm17783	0.00286235	0.0540455	6.86e-11	0.0212926	0.0131004	0.00916827	0.00698306	0.700239	0.192308
Cda	0	0	1.6e-09	0.00649341	0	0.0138247	0	0.700006	0.279676
Slc15a5	0.00090428	0.207854	1.86e-10	0	0	0.026818	0.02657	0.699967	0.0378874
Pxdc1	0.0102479	0	0.109447	0.00134641	0	0	0.0131108	0.69969	0.166158
Mmp7	0.0100449	3.93e-09	0.0436602	0	0.00959265	0.00555349	0.0193027	0.69969	0.212157
Adipor2	0.0201277	0	0	0	0.00346208	0.0194878	6.44e-11	0.699463	0.25746
Nbeal2	0	0	0	0	0.0662765	2.37e-11	0.00143818	0.699461	0.232824
Pcdh19	5.92e-05	0	0	0.0833364	0.00393378	0.0261879	0	0.699054	0.187428
Cntd1	0	0.104029	0	0	0.0374913	0	0	0.698967	0.159513
Fez2	0.00761438	0	0	0.00596454	0.0501569	0	9.24e-10	0.69887	0.237394
Camk2d	0.0349508	2.97e-10	0.0586125	0	1.84e-10	0.0347829	0	0.698264	0.17339
Kcne3	0.0149815	3.71e-09	0.0159336	5.91e-10	3.06e-09	0.0139312	0.0089086	0.698046	0.248199
Cadps2	0.00565492	0.199065	0	0.0562108	3.13e-09	0.0411504	9.14e-10	0.697906	1.37e-05
Ugt2b36	4.66e-17	0.25061	0.0490182	2.04e-12	2.6e-10	0.00250069	1.63e-12	0.697869	1.97e-06
Cacna2d2	0.020441	0.0350344	0.00359852	0.0984623	0	1.6e-09	0	0.697166	0.145298
Agtrap	0.0151416	0.147593	0	2.2e-09	0	2.5e-11	0.0180362	0.697111	0.122119
Serpina9	0	2.36e-09	0.033048	0.00134583	3.59e-09	0.00242768	0.0129575	0.696996	0.253225
Prss8	0	0.228418	7.45e-10	0	3.31e-10	0.0194531	0.0100372	0.696732	0.0453597
Klhdc7b	1.48e-10	3.39e-10	3.95e-10	0.0308892	0	0.00837485	0.0216434	0.696353	0.24274
Dnhd1	0	3.42e-09	0	0.0234321	0	3.28e-09	0.00100214	0.696282	0.279284
Cyp4f14	0.00360249	8.54e-09	2.63e-09	0.000437064	0.00977233	0.0850668	0	0.696134	0.204987
Pdcd6	0.00447374	0.0335729	2.56e-10	0.0838018	1.5e-09	0.00239895	0.0156291	0.695763	0.164361
Foxa1	0.0120364	0	0	0	3.04e-11	0.00417154	0	0.695749	0.288044
Pdzd3	0.0119736	0.0551621	0	0.00332595	0.00500368	0	0.00801379	0.695737	0.220784
Mptx1	3.37e-09	0.293012	0	0.00683029	6.44e-09	0	0.00457864	0.695571	8.07e-06
Bpnt1	0	0	0	0	0	0	0	0.695534	0.304466
Defa28	0	0	0.014494	0.00287944	5.05e-10	0.0141046	0.0235721	0.695533	0.249416
Sort1	0.0066033	0.126313	0.0603487	0.0193547	1.51e-09	0.0887646	0.00323179	0.695326	5.82e-05
A1cf	0.000992759	0.238809	2.69e-10	0.0090553	0.0109075	0.0330359	6.42e-10	0.695286	0.0119138
Mapkapk3	1.56e-09	0.269275	5.25e-12	0.0352221	1.42e-10	0.000216315	1.16e-10	0.695285	1.18e-06
Klra2	0.0395247	0.171556	7.03e-09	6.22e-10	0.0711009	0.007162	0.0152405	0.695199	0.000217591
Senp2	0	0.198215	0	0	2.3e-09	0.0352922	0.0200199	0.695037	0.0514359
Sephs2	0	7.14e-09	6.33e-11	0	6.64e-10	0.0054936	0	0.694783	0.299723
Bcl2l14	0.0222465	7.39e-11	0	0	0	0.00929972	0.00363308	0.694399	0.270422
Slc8b1	3.29e-11	3.74e-07	0	0	0	0.0238232	4.78e-11	0.694343	0.281833
C1qtnf6	3.01e-10	0	0	1.07e-09	0.0142023	0.151145	0	0.694265	0.140388
Pkp4	2.66e-11	2.54e-09	0.0347235	0.0156148	0	0.0424978	0	0.693978	0.213186
Vangl1	2.6e-10	5.79e-05	0.0455859	0.0468034	7.93e-10	1.04e-06	0	0.693936	0.213616
Ibsp	1.28e-10	0.0101354	0.0326959	0.021285	0.0122084	0.019413	0.00176677	0.693538	0.208958
Castor2	0	0	0	0.0550366	0.0286556	0.0149286	0	0.693493	0.207887
Kiz	0.00593251	0	0	0.0326265	2.32e-10	0.0353702	0.0184935	0.693411	0.214167
Tmprss2	0	1.31e-08	2.76e-10	0.0164059	1.1e-09	0	0	0.693317	0.290277
Nxpe3	0	0.183886	0	0.0202572	0.00400971	0.0153881	0	0.692722	0.0837369
Sc5d	0.00247319	0	0	0.0198119	0.0164471	0.0137672	0	0.692682	0.254819
Golt1a	4.14e-12	0.263275	0.00115644	0.0131287	0	0	1.2e-11	0.692487	0.0299529
Pdxk	1.71e-09	0.267614	3.6e-10	0.00491447	0.0351104	2.63e-10	0	0.692284	7.64e-05
Mapkbp1	2.39e-11	8.6e-10	0.0579849	0.0375013	3.65e-11	0.00306119	0	0.692041	0.209412
Fzd8	1.6e-09	6.83e-08	0	0	0	1.2e-07	1.6e-09	0.691979	0.308021
Bcr	0.0141374	0.150848	0	0.0106151	0	0	0.0374606	0.691863	0.0950755
AU040320	0.00420372	6.07e-09	1.45e-06	0.0232167	0.0137381	0.00657635	3.32e-10	0.69182	0.260444
Armc2	0.0162571	0	0	0.00330014	0.00372635	6.19e-11	0	0.691774	0.284942
Pros1	3.63e-10	0	0.0573942	0.010754	0.0440583	8.47e-10	0	0.691515	0.196279
Dus2	0.016196	0	0	0.00827296	0.00208814	0.0034434	0.00941861	0.691463	0.269118
Ndufaf7	0.00912697	0.206207	1.32e-09	2.37e-10	0	0.0422237	0.0497749	0.691367	0.00130101
Gpr35	0.00948576	0.207442	0.0038467	0.0199454	0.00492582	0.0293659	0	0.690628	0.0343602
Slc25a48	0	0	0.00281804	0.0043481	0.0594486	0	0	0.690607	0.242778
Il7	0.0308777	0.262801	2.22e-07	2.05e-13	0	0.0107272	0.00512286	0.690466	4.61e-06
Ccdc149	5.96e-11	0.243062	6.91e-11	0.0557485	0.0104784	0	1.03e-10	0.690376	0.000335626
Foxn1	0	0.213935	0	0.0076406	0	9.43e-10	1.22e-11	0.690256	0.0881679
Mapk15	0	1.26e-09	0	0	0	0.00231682	0	0.690186	0.307497
Ankrd22	0.00246497	0.234275	2.61e-10	0	0	0.0244136	0.0197254	0.689732	0.0293886
Btnl2	0.0104484	0.181454	3.22e-11	0.0167583	1.38e-09	0.0967086	5.4e-10	0.689536	0.00509515
Card10	0	0	0	3.33e-10	0.0151195	0.0426662	0	0.689511	0.252703
Gdpd1	0.023193	2.48e-09	0.0576974	5.97e-11	6.19e-08	0.0502174	2.26e-07	0.689248	0.179644
Enpp3	0.00542246	5.73e-10	2.51e-10	0	0.0162986	0	0	0.688953	0.289326
Cxcl16	0.010172	0.222239	0.0220697	1.24e-10	4.34e-09	9.02e-11	0	0.688755	0.0567643
Nectin4	0	1.17e-08	3.29e-10	0	0	0.00484161	0.0176145	0.688507	0.289037
Inpp5j	0.00402088	2.59e-09	0.0444332	1.23e-09	0	0.00455118	1.78e-10	0.687894	0.259101
Gm7030	0	0.310988	0	0.00122562	7.43e-12	5.69e-11	5.7e-11	0.687772	1.43e-05
Prxl2a	0.040525	0	1.96e-10	0	0.0172702	0.0492973	7.08e-11	0.687618	0.20529
Mocos	0.0103701	0.217114	3.36e-09	0	0.0197136	0	0.00428475	0.687219	0.061299
Sar1b	0	0.139825	3.02e-10	0.0696696	6.33e-10	0	0.00510925	0.687084	0.0983126
Nat8f1	2.14e-11	0.126285	4.25e-10	0.0260927	3.07e-09	0.000361171	1.57e-10	0.686602	0.160659
Trpm2	5.95e-08	0.198047	0.0235406	0.00836104	0.00353623	0	0	0.686127	0.0803881
Lzic	0.00407553	1.98e-08	0.0124072	0.0932623	0.0448201	0.00998429	0.00783663	0.685948	0.141666
Zswim5	0.0152106	0.200699	0	0.0185008	3.61e-09	0.0630104	0	0.685666	0.0169136
Chst8	1.49e-09	0.253638	4.78e-10	0	1.52e-06	0	0	0.685249	0.0611115
Ppargc1b	0.00443758	0.127882	7.37e-10	0.023817	0.000528817	0.0868419	1.04e-10	0.684719	0.0717741
Mptx2	4.98e-10	0	1.83e-10	0.0460058	2.17e-09	0.0190986	0.0225876	0.684598	0.22771
Gjb3	3.13e-10	0.146149	0	3.9e-11	0	0.0368232	0.0138944	0.684573	0.11856
Mctp2	0	8.48e-08	1.05e-10	0.00776072	1.06e-08	0.00940057	0	0.684479	0.29836
Ndst1	0.0164843	4.53e-10	4.03e-10	0.000172835	0	0	0	0.684183	0.29916
Ern2	0	5.68e-10	0	0.0630652	0.0207318	0.00230913	0	0.684079	0.229815
Tmem150b	0	8.16e-10	0.0431341	0	0	0	0.0170898	0.683778	0.255998
Snx24	0.00589128	0.285448	0	6.33e-11	0.0129987	1.8e-10	0.0117897	0.683593	0.000278965
Helb	2.15e-11	0.312316	0.000119718	0	2.18e-09	0.00409098	0	0.683468	5.18e-06
Gna11	1.11e-10	0.271466	3.92e-12	1.46e-11	4.89e-12	0.00356645	0.00720591	0.683436	0.0343256
Ergic2	0	0.195076	9.08e-10	0	8.05e-09	0.00657167	0.00719088	0.683383	0.107779
Amt	0	0.298628	0	0	7.86e-10	0.0110801	0.00698902	0.683292	1.04e-05
Sec22b	4.48e-10	0	0	0.00574	0	0	0	0.683039	0.311221
Cnot9	0	2.12e-09	0	0	0.0355488	0.0164257	1.11e-09	0.682696	0.265329
Abhd18	0.00557834	0.229176	1.67e-07	0.051223	1.22e-09	0.0312344	0	0.682667	0.000121474
C130074G19Rik	0	5.55e-09	0.0267025	0.00793011	0	4.77e-09	0.00402532	0.682571	0.278771
Gimap1	0.0263194	0.129663	0	0.000967247	5.89e-10	0	0	0.682524	0.160526
Atp7b	0.00396782	0.310893	4.74e-13	6.24e-13	0	0	0.00299017	0.682144	5.58e-06
Tango2	0	0.0691148	0.0108901	0	0.0385461	0.00406253	9.14e-10	0.681997	0.195389
Usp40	0	0	0	0.00133128	0.0105889	0	0	0.681623	0.306457
Alpi	0.000904123	0	0	0.00861494	0	0.0402614	0.00317887	0.681601	0.26544
Vsig1	0	0.276628	0	0	0	0.0221899	0.0166422	0.681468	0.00307172
Gsdme	1.18e-09	0.184441	1.1e-09	0.0116213	0.00721671	5.77e-11	0.00716942	0.681165	0.108387
Ephb3	0.000231737	2.19e-07	0.00471779	8.41e-09	0	0.0102109	0.000444679	0.681117	0.303277
Gsr	1.03e-10	0.159616	0.0273915	0	6.55e-11	4.75e-11	0.00322366	0.681079	0.12869
Dll1	0	2.16e-08	0	0.00958987	0.0552201	2.46e-10	0	0.680982	0.254208
Nckap5	0	8.59e-11	0	0.000678726	1.14e-10	0.000539262	0.00970033	0.680592	0.30849
Irx3	1.97e-10	0.19549	0.0189348	0	0.0592702	0.0142117	0.0129135	0.680266	0.0189143
Baiap2l2	1.18e-10	0.257478	0	0.0571771	5.03e-11	0	0.00518115	0.680161	2.54e-06
Fcgr4	0.00270642	0.3081	0	0	4.49e-10	0	0.00915663	0.680028	8.53e-06
Rab19	0.0388634	0.197023	5.57e-11	0	0.0469926	2.22e-08	0.00508231	0.679933	0.0321055
Gm8909	0	0	0	0	8.08e-11	0.0847072	0	0.679565	0.235728
Klhl33	0.000286824	1.67e-07	9.58e-10	0.0376236	0.0305069	0	0	0.679476	0.252107
C2cd2l	0.0189719	4.54e-10	2.88e-07	0.0102858	0.0272212	0.0433167	0.0118464	0.679387	0.208971
Slc16a8	3.56e-11	0	0	0.0223625	0.0122302	0.00162058	0.0017524	0.679242	0.282793
Muc1	0	0.31571	2.03e-09	0	0.00024558	0.00498564	0	0.679007	5.2e-05
Mtch2	0	0	3.63e-10	0	0	0.0103506	0.00550301	0.679005	0.305141
Clec14a	0.013202	0	0.0176516	0	1.42e-10	0.0405459	0	0.678776	0.249825
Cerk	0.0624193	6.03e-09	0	0.00488306	6.64e-09	0.0237174	0.0103354	0.678766	0.219878
Bach2	0.0331751	0.164462	3.52e-11	0.0071112	1.45e-09	0.061663	0.00713642	0.678616	0.0478364
Spry2	0	0.256068	0	0.0249044	5.87e-12	0.0117132	0.0051098	0.678541	0.0236628
Atg9a	0	0.228927	0.0436627	2.4e-10	0.04609	7.67e-10	0.00270158	0.678108	0.000510949
Trip4	0.0289596	2.75e-07	1.12e-10	2.55e-09	0	0.000646457	9.38e-10	0.678049	0.292345
Trim24	0.0145527	0.195469	0	0.00593738	0.0275774	0.074842	1.57e-07	0.677838	0.00378384
Rnase1	0	3.43e-09	0	0.00962407	0.121128	0.026162	0	0.677615	0.165471
Soat1	4.07e-11	2.47e-10	0	0.0452779	0.0135849	0	0.00570176	0.677561	0.257875
Ly6g6d	0.0142736	0.0602899	0	9.02e-08	0	0.00458278	1.69e-10	0.677384	0.24347
Defa41	0.0324577	2.68e-09	0	0.0152425	0	0.0247869	0.0130829	0.677265	0.237165
Ltb4r2	0.00204582	1.03e-09	1.51e-10	0	7.81e-08	0	0	0.677153	0.320801
Hoxb9	0.0231621	0	0	2.82e-08	1.83e-05	0	0	0.677095	0.299725
Slc22a5	0	0.166864	0	0	0	0.0216658	0.0111559	0.677022	0.123292
Hoxa3	0.0133087	0	0	0.0590837	0	0	3.04e-11	0.676535	0.251073
Gnpnat1	0.0697469	0.216574	0.0153907	0	1.53e-11	0	0.00271367	0.676509	0.0190654
Hsf5	0.00225375	0.218868	0.037173	0	5.8e-10	0	0.00110356	0.676221	0.0643806
Lmbr1l	0	8.44e-08	0	0	0	0.00495988	0.00569735	0.676056	0.313287
Iqch	2.56e-08	0.307173	2.08e-10	0	0	0.00694553	0.00382651	0.675949	0.00610591
Slc5a9	0	0.133722	0.000944435	1.71e-10	0	0.0109008	0.00328079	0.675892	0.175259
Ppp4r1	0	0.0916888	0	6.68e-10	7.8e-09	0	0.0366908	0.675853	0.195768
Irx5	0.0116518	0.252623	2.56e-09	0	2.37e-07	0.0398114	3.91e-10	0.675812	0.0201017
Gsdmd	0	0.0780378	0.031082	0.00904843	2.41e-09	0	0.0175516	0.67576	0.18852
Cd9	0.00582036	0.180774	0.0293761	3.16e-11	3.68e-11	0.0146708	0.0248126	0.67533	0.0692162
Gid8	1.2e-05	0	4.5e-10	0.00421829	0.0229457	0.0553712	0	0.6753	0.242153
Cox10	5.48e-09	3.18e-08	0	0	0	0.00722589	0	0.675074	0.3177
Ltb4r1	1.66e-10	1.07e-09	0.00190074	0.0104828	1.8e-10	0	0.00561166	0.67475	0.307255
Insl6	0.0334763	0.2647	9.74e-10	1.7e-09	0.0163434	0.0107434	1.64e-10	0.674673	6.32e-05
Nomo1	0.0419601	0.171515	1.43e-09	0.00376969	1.33e-08	0.0911074	8.51e-10	0.674592	0.0170561
Hoxa2	0.0022712	0.241639	0	0.0563716	0.0250824	2.43e-08	3.72e-12	0.674525	0.000111183
Lif	8.15e-11	0.225819	0	0.0237652	0	7.91e-11	0.0345608	0.674294	0.0415613
Trim80	0	0.227163	0.0420431	0	9.17e-11	0.00183102	6.01e-12	0.674223	0.0547399
Mlxip	0.0130098	0	0.00186338	0.0112065	0.0533916	0.0734258	0	0.674132	0.172971
Slc39a14	1.06e-07	0.282788	0	8.71e-12	7.02e-11	0	0.0131285	0.67402	0.0300636
Txnrd3	0.00250021	0	0	0.0659285	0.00188292	0.04167	0	0.67367	0.214349
Egf	0.00730234	9.4e-11	0.00133622	0	0	0	0	0.673415	0.317946
Cbr2	0.00981206	0.216527	1.31e-10	0	4.86e-10	2.75e-07	0	0.673118	0.100543
Cachd1	0	2.03e-09	0.0019406	0	0.0234813	0.0341179	0	0.672981	0.26748
Socs3	3.63e-09	0.0285114	0.0415856	0	0	0	8.38e-11	0.6725	0.257403
Afp	0.00807809	0.00555675	0.0653536	0.0165366	0.050561	0.00529326	5.03e-08	0.672449	0.176172
Dhrs11	0.0101743	3.05e-08	1.79e-06	0.0244166	0.0228812	0.0843256	2.04e-10	0.672407	0.185793
Prss22	0	0	0.0270346	3.63e-11	0.060843	0.0144159	0.00506833	0.672304	0.220334
Arid3a	0	0	3.07e-09	0.00264519	0	0.0538542	0.0213647	0.672123	0.250013
Ifi35	0	0.0371611	0	0.00573997	2.13e-10	1.09e-10	3.14e-10	0.67209	0.285009
Anxa3	3.09e-09	0	0	0.00118864	8.22e-10	0.055972	0	0.672045	0.270795
Cnnm3	5.4e-11	2.95e-06	0	0.0817667	0.00733168	0	0	0.672031	0.238867
S100a14	0.0167523	0	6.24e-11	9.07e-11	0	0.128384	1.09e-09	0.671981	0.182882
Gpr52	6.13e-10	0.251049	4.39e-09	1.27e-11	0.0579897	0.00205206	0.016739	0.671957	0.000213406
Idh1	0	3.93e-09	1.13e-10	0	0	0	3.72e-11	0.671809	0.328191
Lgals3	0	5.99e-09	0	0.0108796	0.0265114	0	0.0193096	0.671577	0.271722
Atp8b5	0.00670418	0.0985888	0	0.0157106	0.0133073	0	0.00483244	0.671575	0.189281
Cxcl14	0	0	0.00455502	0.0208253	0	0.0253833	0	0.671476	0.27776
Tbc1d24	0	0.0875919	7.57e-09	0	0	0.00105668	0.00047634	0.671095	0.23978
Aldh3b1	0.0260041	1.95e-07	0.0112845	0	6.92e-09	0.0350973	2.59e-09	0.671034	0.25658
Prrx1	0.0243943	0	0.0646276	9.42e-11	3.11e-10	0	0	0.670821	0.240158
Rtkn	8.78e-10	0.146261	0	0.0174515	0	0.00975022	0.00441179	0.670787	0.151338
Dnajb3	0	0	4.42e-09	0.00698396	0.00544978	0.0854176	2.64e-08	0.670774	0.231375
Fscn3	0.00157592	0.213362	5.12e-10	0.00962221	0.0293994	0	0.0186308	0.670733	0.0566762
Prepl	0	0	0	0	0.020501	0	0	0.670672	0.308827
Myo19	0	0	0.00244258	0.0806438	0	0	0	0.670281	0.246633
Ppip5k2	1.37e-08	0.241387	0	0	0	0.0222063	0	0.669982	0.0664256
Fmo5	0	0.30066	1.39e-06	0.0225494	3.55e-06	0.00693636	3.53e-09	0.669811	3.87e-05
Sec22c	0.00507866	0	0.0149097	0	0	0	0.00457145	0.668949	0.306491
Snx33	0.0138541	0.189331	0	0.104621	0	0	0	0.668875	0.0233192
Adgre4	0.0310155	0.275599	0	0.00473429	4.46e-14	1.06e-09	0.0198348	0.668809	6.68e-06
Acot4	0.0039524	0	0	3.07e-10	0	0.0158678	0.00933027	0.668771	0.302078
Arl6ip1	0	0.323987	2.87e-11	4.75e-10	0.00625157	0	2.78e-10	0.668272	0.00148936
Psd4	0.00785499	1.68e-10	0.0712358	0.0146914	0.0964137	0.00764802	0.00815411	0.668264	0.125738
Nlrp10	1.72e-11	0.272306	0.0334549	0	0	1.14e-10	0.0261942	0.66803	1.54e-05
Csnk2a1	0.0373933	0.153785	0	0	0	0.0506257	0.000346198	0.667833	0.0900169
Zfp672	0	5.18e-05	0.00880829	0.0289166	6.78e-09	0.0238996	0	0.667737	0.270586
Tollip	1.17e-10	4.26e-08	2.19e-10	0.0184579	1.43e-09	0.00242763	0.0259814	0.667696	0.285437
Ralgps1	0	0.29795	0	0.0333129	0	0.00196663	0	0.666724	4.6e-05
Ilvbl	0.00988039	2.28e-10	0	0	0.0195531	0	0.000554006	0.666685	0.303327
Wipf1	2.96e-09	0	4.62e-09	0.0706577	0	0.0610363	0	0.666597	0.201709
Cckar	0	0.224025	0	0	4.49e-07	0.0149932	1.67e-08	0.66651	0.0944717
Gcgr	0	0	0	0.0254681	0.0213715	0.00783041	0	0.666484	0.278846
Nr6a1	0	0.291209	0	0	0	0.0262447	0.0161086	0.666428	9.29e-06
Nyx	0	0.189069	0.0217049	0	0.0113017	0	0.0479202	0.666218	0.0637859
Fam107b	0	5.42e-07	0	0.00503841	1.3e-08	0.0226953	2.51e-08	0.665942	0.306324
Siae	0.0347749	0.219145	0	0	0.0243802	0.0549967	7.82e-11	0.665748	0.000954785
Pdxdc1	0.0138694	2.75e-10	0.0029451	1.3e-10	2e-10	0.0342049	0	0.665736	0.283244
Gdpd5	0	0	0	0	0	0.0138536	0	0.665685	0.320461
Dgat2	0	0.142481	0	0.0140149	0.0202586	2.62e-11	0.0162057	0.665432	0.141608
Nr1h3	1.33e-09	0.203485	0.0315609	0.0022545	0.0471974	0	0	0.665393	0.0501085
Slc35e4	0.00733113	5.76e-09	0	2.43e-09	0.0211869	0.0112015	0	0.664969	0.295311
Pam	0.0153007	2.68e-11	0.000153245	0	0.0152535	0.10333	0.000819764	0.664693	0.20045
Slc39a8	1.13e-09	0.332374	0	3.92e-10	0.000766899	0.00212156	0	0.664687	5.05e-05
Paqr7	0.0157144	0.155302	0.0333514	0	0	0.0155029	0	0.663856	0.116273
Vps33b	0.00433979	0.1546	2.2e-10	0.0190019	0.0231096	0.0221381	0.0112363	0.663442	0.102133
Nrap	0	0	3.72e-05	0	0.0329119	5.48e-08	0	0.663342	0.303708
Defa34	0.0283713	1.22e-09	2.98e-10	0.0543416	0	0.00121536	0.0277905	0.663339	0.224942
Pkdcc	4.99e-10	0.235731	0.0346395	0.0457597	0.0101656	0.0105325	0	0.663161	1.11e-05
Chst4	0.00646513	2.8e-10	0	0.0243571	0	0.0397233	0	0.662944	0.266511
L2hgdh	0	0.277745	1.53e-10	0.0153191	9.49e-10	0.0137929	0.00193201	0.662809	0.0284021
Sh2d4a	0	0	0.0319325	0.00602941	7.31e-11	0.000197942	0	0.662768	0.299072
Mxd4	1.37e-10	0.234072	0.00844629	0.033878	1.52e-10	0.0429821	6.69e-12	0.66269	0.0179319
Nek6	0	0.0633575	1.46e-10	0	2.83e-09	0	0.00591734	0.662561	0.268164
Atp6v0a2	0	3.29e-10	0	0	0.00550853	0.0228594	0.0120975	0.662487	0.297047
Acad8	0.00519542	0.0912534	0	0.0633286	9.67e-10	0.0036618	4.83e-11	0.662321	0.17424
Gm5150	5.69e-11	0.196164	0	0.019343	0.00225105	0	0	0.662107	0.120136
Tmem19	0.0164223	0	0	0	0.0246613	0	1.26e-07	0.662101	0.296815
Tmem132b	0.028006	0.187598	4.08e-08	0.00909155	0.0788493	0.0128063	0.0196222	0.661819	0.00220703
Bach1	0	0.0823783	0	0	0	0	0.00779058	0.661742	0.248089
Trim69	0.0185765	2.61e-10	1.81e-09	0	1.41e-08	0.0341541	0	0.661647	0.285622
Setbp1	0	0	5.59e-10	0.00653623	4.32e-11	0.0420067	0	0.661395	0.290062
Mast3	3.55e-11	0.255348	0.0349949	0.0175929	0.00918746	0	0.0205551	0.661348	0.000973869
Grina	0.0348291	0.0720006	0.0241049	3.87e-10	0	0.055332	0.00465588	0.661164	0.147914
Aqp11	2.32e-11	0.224267	0	0	0	0	0	0.660857	0.114876
Casd1	1.08e-10	8.44e-08	5.91e-10	0	2.29e-09	0.0216088	0	0.66047	0.317921
Enc1	0	9.42e-10	0.0316353	3.18e-09	6.55e-09	3.25e-10	0	0.660421	0.307944
Map2k6	0.0118264	6.14e-10	0	0.0067641	0.0354013	0.0813368	0.0309711	0.659914	0.173786
Fbp2	0	0.0209003	6e-10	0.00448779	0.003508	1.22e-09	0	0.659812	0.311291
Nupr1	0.00788247	1.53e-09	4.86e-10	0.0111978	0.00948476	0.0977144	0	0.659652	0.214069
Oas1f	0.0154468	8.31e-09	0.00971969	1.23e-09	0	0.0306119	0.0350978	0.659574	0.24955
Plekha6	0.00254605	0.21262	2.29e-07	0.0823232	0.0216874	0.0171652	6.87e-11	0.659389	0.00426986
Macc1	0	0	3.3e-09	0.000542822	0	0	0.00185295	0.659259	0.338345
Wfs1	0.0522739	0.0234157	8.41e-11	0	0	0.0929673	0	0.658823	0.17252
Rftn2	0	0.207243	0	0.0196038	0	0.0112364	0.000539541	0.658736	0.102641
Hspa5	0.0748474	0.0809721	1.9e-10	0	5.4e-09	0.00370643	3.13e-10	0.65872	0.181754
Osbpl6	5.53e-11	0.214373	0.0655009	1.34e-11	0.0229155	0.00436332	2.41e-10	0.658686	0.0341607
Fam169b	0.0387277	0.184401	0	0.0187297	7.06e-09	5.23e-11	0	0.658582	0.0995599
Ccnjl	0.0351038	0	0	0.019943	0.016601	0.100553	0	0.658511	0.169288
S100a1	0.0829332	0.0741932	0.0321332	4.49e-08	0.0107168	0.141139	0.000339768	0.65845	9.47e-05
Plch2	0.025136	0	0	0	0.00505699	0.0228114	0	0.658243	0.288752
Cdk11b	0.0213601	0.0322452	0.0301079	0.0654756	2.06e-10	0.0270275	0.0115197	0.657967	0.154297
Wdr63	5.03e-05	0.335271	2.24e-09	4.2e-08	0	0.00671525	0	0.657947	1.65e-05
Pyy	0	0	0	0.00871107	0.0896543	0.00159487	0	0.657718	0.242322
Tle3	7.65e-11	0	6.1e-11	0.0332963	0	7.55e-10	0.0155978	0.657223	0.293883
Scp2	0	9.01e-10	0	0.00565705	0.0207243	0.0605593	0	0.657062	0.255997
Syvn1	0.0484749	5.25e-08	1.68e-09	0.0354342	0	0.0649146	0.0169935	0.656867	0.177316
Rhbg	0.042648	0.20632	0	1.96e-10	3.37e-09	0.0167783	2.53e-10	0.656845	0.0774097
Tmem273	0	0.102167	8.3e-09	0.034801	0.0325682	0.00999986	0	0.656699	0.163765
Cyp2d22	0.00447889	4.12e-09	0.0418129	0	3.06e-10	3.87e-11	0.01145	0.65643	0.285828
Trim40	0	3.56e-08	0.0772622	0	1.18e-09	0.0156471	0	0.655926	0.251165
Rab38	0.00138392	1.35e-09	0	0	6.43e-10	0.0645586	0	0.655504	0.278553
Golgb1	2.16e-09	0.311541	0.0226461	0	0	0	0.0103246	0.655436	5.22e-05
Pla2g4f	1.27e-11	0.293809	5.98e-12	0.00053002	0	0	0	0.654986	0.0506748
Ier5	5.67e-11	1.99e-08	0	0.0372157	0.0101728	0.0278865	0	0.654902	0.269823
Fut9	0	0.296489	7.67e-09	0.00210179	1.61e-09	0.0466528	0	0.654738	1.91e-05
A630023A22Rik	0	0.286526	7.35e-10	0.0168237	0	8.98e-10	0.000861906	0.654533	0.0412548
Nmur1	0	6.35e-08	0	0	0	0.016467	0.00247015	0.654269	0.326793
Baiap2	0	0.247914	0	0.0252498	5.08e-11	0	5.7e-11	0.654012	0.0728244
Stc2	4.66e-09	1.47e-09	0	0.0313468	1.1e-09	0.0170934	0.038785	0.65388	0.258895
Txndc17	0	0.0532124	0.00866891	0	0.00203502	0.0166573	1.75e-10	0.653654	0.265772
Gfpt1	0.00187765	0	0.0585546	0	0	0	0	0.653473	0.286095
Slc22a27	0	0.346606	0	0	0	0	0	0.653394	7.45e-10
Smoc1	0	0.174136	0	6.71e-11	0.0618218	1.16e-10	0.0030245	0.653179	0.107839
Rcbtb1	0	0.234237	0	0.0140173	0	0.0337255	0.000501939	0.653104	0.0644146
Rft1	0.0148262	0	0	0.00117228	0	0	0	0.65308	0.330922
Il1r2	0.0122034	0.312713	9.14e-09	9.77e-09	0.017965	1.16e-09	0.00388698	0.653018	0.000213976
Sec24a	0	4.04e-06	0	0	7.25e-10	0.00163333	0	0.652995	0.345368
Spsb1	0.000738812	0	0.0107673	0.107465	0.0174235	6.54e-10	0.0228765	0.652643	0.188086
Dok7	0.00175272	2.24e-09	0	0	7.36e-11	0.00325734	0	0.652422	0.342568
Gzmb	0.0229202	0	0.0166897	0	0	0.0955213	3.92e-10	0.652317	0.212552
Nhlh2	0	2e-10	0	0.00425929	0.0122225	0	0	0.652297	0.331221
Dgkd	0.0271325	3.75e-09	0.0397802	0	0	0.0588573	0.0176888	0.652225	0.204316
Pla2g4a	0.0141941	3.51e-09	3.92e-11	0.0952684	7.59e-11	0.00782388	0	0.652092	0.230622
Suox	0	0	0.012995	0.0370499	0.0533254	0.0191136	0	0.652082	0.225434
Scap	0	1.22e-09	0.0165734	0.00675746	1.37e-08	0	0	0.652064	0.324605
Agrn	0	2.45e-07	0.0113535	2.65e-10	0	0.0304474	0.0362411	0.65198	0.269978
Chd3	0.0061674	0	0	0.128481	0	0.00841813	0.000753403	0.65189	0.20429
Slc7a4	0.0118454	4.7e-09	0.051073	0.0245859	0.0243342	0.0262743	0	0.651853	0.210034
Pfkfb3	0.0293433	0.0473236	0	0.0040871	0.102861	0	0.0145165	0.651629	0.150239
Cgref1	0	4.3e-08	5.64e-11	3.89e-11	0	0.0133224	0.00250367	0.651382	0.332792
Agpat2	0	0	0.023525	0.000227313	0.0351183	0.0353502	0	0.651252	0.254527
Trpa1	0	0.30961	4.45e-10	0.0228896	0	8.41e-10	0.00721064	0.651096	0.00919387
Papln	7.72e-11	0	0	0	3.96e-10	0	0	0.650806	0.349194
Tsr1	0.0334642	1.67e-08	0	0.0162183	1.92e-06	0.0736538	0	0.650745	0.225916
Fgf10	0	0.300831	5.05e-10	0.0270578	0	0	8.8e-12	0.650581	0.0215307
Bid	0.0539819	8.07e-05	0.00882121	3.33e-10	0.0113125	0.00173871	0	0.650432	0.273633
Il1rl1	0	0	0	0	0	0.0253955	0	0.650369	0.324235
Aplp1	0.00231621	0	3.86e-11	0.0243961	0.00122309	0.0636535	0	0.650279	0.258132
Actr1b	0	0.116779	8.8e-11	0.00885052	0.0515641	0.0193183	0.00803354	0.65006	0.145394
Dpf3	0.0127603	1.24e-09	0	0	0	0.0894407	0	0.649865	0.247934
Tnk2	0	0.18912	0	0.0144653	0	0	0.00325615	0.649792	0.143367
Krt87	0.000445061	1.06e-05	0.0371078	0.0157497	0.0306006	0.0230221	0	0.649784	0.24328
Esrp2	0	1.29e-08	3.6e-10	0.0334	0.00286236	0.00216236	0	0.649447	0.312129
Repin1	3.78e-10	0.264137	2.3e-10	6.42e-11	0	0.0101107	3.72e-10	0.649433	0.0763202
Steap3	0.0197916	0.0539478	0	0	0	0.137577	0.018441	0.649196	0.121047
Vkorc1l1	0	0.255036	0.0376698	0	0	0	0	0.648937	0.0583565
Vdac3	0.0343536	0.235069	5.5e-10	0.0590156	2.43e-12	4.27e-10	5.7e-11	0.648536	0.0230252
Tmem106a	0	0.153707	0.086996	0.000622618	5.17e-08	0.00836149	0.00293461	0.648472	0.0989062
Lhx5	0	0.217684	0.0487928	0	1.26e-06	0.0189251	0.00582056	0.648084	0.060692
Rap2c	0	0	3.15e-10	0	0	0	0	0.64783	0.35217
Lman1	0.0107369	0.229458	0.0151818	1.49e-11	0	4.72e-11	0	0.647368	0.0972548
Nags	0	0.341351	4.17e-10	0	0.00443046	6.61e-10	0.00637324	0.647226	0.000619575
Ccdc28b	6.36e-09	0.272339	0	0.0111067	0.0406738	0.0285719	0	0.647194	0.000114024
Abcd1	0.0823832	0.031601	0	0.00192986	0.0310956	0.0722316	0.000978092	0.647043	0.132738
Fbxl5	0	3.83e-08	9.73e-11	1.95e-10	0	0.00727389	0	0.647009	0.345718
S100a13	0	0.324256	0.0109717	0	0.0174985	0	0	0.646996	0.000278403
Cdc42ep2	0	0.176269	3.66e-11	3.2e-11	0	0	0.0103637	0.646934	0.166434
Marchf6	0.011308	0.232409	0	0.0427211	7.66e-11	0.0627525	0.00397874	0.646784	4.67e-05
Chrm1	0.0173038	0.0225662	0	5.29e-09	0.0106774	0.123133	0.0119754	0.646585	0.167759
Wdr7	0	0.12539	3.51e-10	0.0423256	0	0.0531834	1.74e-10	0.646292	0.132809
Synj2bp	0.00864529	0	0.0281265	0.00329618	0.0331548	0.049915	0	0.646249	0.230614
Itpripl2	0.0235479	8.3e-10	0	0	0	0.0943561	0.000793282	0.646218	0.235085
Pik3ap1	0.00326112	1.43e-10	0.0248613	0	0	0	0	0.646087	0.325791
Boc	7.45e-10	0.267393	8.78e-10	0.0146823	0.057557	0.014265	3.54e-10	0.645817	0.000285773
Lrpap1	0	0.0678933	0	0	5.05e-10	0.0132414	0.00920161	0.645375	0.264289
Osbpl2	0.0305271	0.206196	0	0.0196237	8.08e-08	0.0651799	0.0011357	0.64535	0.0319883
St6gal1	1.36e-09	0.207301	0.0562381	0.0134914	3.3e-09	0	0	0.645031	0.0779379
Mapk4	0	0.217599	0	0.0668482	0.0502474	0.020341	0	0.644877	8.81e-05
Wdr48	0	6.15e-09	0	2.64e-10	0	0.0224724	0	0.644754	0.332773
Ovol2	3.11e-11	1.95e-08	0.0101582	0.0176081	4.75e-09	0.0482523	0	0.644474	0.279508
Cldn15	0.00881807	0	0.000929915	0	0	0.0827476	0	0.64442	0.263084
Spdef	9.93e-11	0.293179	0	0	0.00482222	0.0472101	0	0.643942	0.0108465
Rbks	0	2.01e-09	4.93e-10	0.00895458	1.8e-09	0.024252	0	0.643615	0.323178
Cdip1	2.43e-11	0.0314134	0	0.0229893	0.0149842	0.0701847	0.0342118	0.6436	0.182616
Aga	0.00610572	0.139501	5.17e-10	0.0962792	0	3.43e-11	0.0059294	0.643392	0.108792
Rcan3	0.0422463	0	0.00270119	1.61e-10	0	0.0971611	0	0.64289	0.215001
Nr3c2	0.00417824	0.338603	0.014351	0	0	0	0	0.642857	1.12e-05
Cdh17	1.9e-09	0.289453	0	0	3e-10	0.00347613	0.00633859	0.642781	0.0579511
Upf3a	0	0.304543	0	6.72e-12	0	5.64e-12	0	0.642344	0.0531125
Col13a1	0	5.79e-10	0	0.00777383	9.06e-10	0.00216153	0.00319783	0.642272	0.344595
Tdrd1	1.6e-09	0.188875	0.0104856	0.00464277	0.0529543	0.0158539	2.15e-09	0.642177	0.0850114
Nuak2	0.000594691	0	0.0746305	0.0106309	0.0100378	0.00834174	0	0.641931	0.253833
Snx25	2.18e-08	0.23817	0.0111511	0.0262426	7.45e-06	0	0.000857403	0.641716	0.0818549
Piwil4	0	1.39e-09	9.6e-11	1.85e-10	7.16e-05	0.0423876	0	0.640582	0.316959
Mdga1	0	3.03e-10	0	0.0544985	0.0170836	0	0	0.640497	0.287921
Gstm2	0.0620588	0.210844	2.51e-10	6.01e-11	0	0.0416568	5.42e-12	0.640255	0.0451858
Tmem119	1.92e-10	0.27202	0.0120872	0.00859466	0.0218161	0.0451966	2.09e-11	0.640188	9.77e-05
Cobl	1.21e-09	0.266251	0.0553605	0.0203625	0	0.0176243	0.000178934	0.640134	8.86e-05
Scnn1g	0	0.329272	0	0	0	0.0302792	0	0.639766	0.000683176
Hadh	1.33e-10	0	6.97e-10	2.48e-09	0.00767485	0.0209448	0	0.639613	0.331768
Cbln4	0.00931282	0.161435	0.0222406	0	2.61e-11	0	0	0.639471	0.167541
Cideb	0.0288175	0.0507201	0.0611159	2.7e-10	0.00103073	0.0843362	0	0.639424	0.134555
Ckap4	0.000891146	0.268814	0	0.0496008	1.26e-07	2.75e-08	0	0.639112	0.0415813
Mettl21a	2.11e-09	0.218835	6.14e-11	0.0340385	0.000753957	0.00159514	0	0.638788	0.105989
Mroh3	0.000758228	0.315416	8.25e-11	0	0.0165417	1.19e-10	4.11e-10	0.638787	0.0284969
Malrd1	0	0.3401	1.48e-11	1.97e-05	2e-14	0	0.0211392	0.63874	1.71e-06
Gm1123	1.57e-10	7.88e-08	6.84e-11	0	1.92e-09	0.0700532	0.00294131	0.638584	0.288421
Rhou	0	0.0624955	5.68e-10	0.0229659	0	0.015997	0.0171774	0.638576	0.242788
Plbd1	4.85e-11	0	0	0	0.0126854	0	0	0.638548	0.348767
Tmem150a	1.17e-10	0.123903	0.0215125	0.0155674	0	2.03e-10	0.00144725	0.638501	0.199069
Ninj1	0	0.319732	0.0285051	1.09e-08	0	0.0114686	0.0019224	0.638322	4.98e-05
Rab17	0	1.52e-09	0	2.72e-10	0.0166698	0	0	0.637479	0.345851
Arhgap31	4.27e-10	0.219536	0	0	0.00324478	0.022769	0	0.63727	0.11718
Cpa2	0	1.67e-09	0.00903546	0.00113668	0.137194	0.0350034	0	0.636025	0.181606
Plcg2	0.0443357	9.97e-10	0.00633113	0.0117754	0.0877167	0.0130938	0	0.635863	0.200884
Hoxd12	1.1e-17	0.364148	1.32e-17	6.49e-20	5.96e-18	0	5.32e-16	0.635852	4.44e-11
Cyp4f16	0.000343064	5.17e-08	0.0275296	0	0	0	0.0156065	0.635835	0.320686
Stk39	0	3.63e-09	0.0119387	0	0	5.12e-11	0.0451485	0.635769	0.307144
Rasef	0.0070515	0.322232	1.03e-10	0.0349739	1.03e-12	0	0	0.635739	3.68e-06
Nmur2	0	2.19e-10	0	0.0356089	1.53e-09	0	0	0.635235	0.329156
Exosc9	0	1.61e-10	0	0	0	0	0.00457124	0.635179	0.360249
Ephb2	0.0273708	6.76e-11	0	0	3.42e-11	0.0678458	0.0153824	0.635077	0.254324
Atp12a	0	0.365134	5.4e-05	3.5e-11	5.96e-13	3.95e-13	1.32e-13	0.634811	1.1e-06
Utp14b	3e-10	0	0	0	6.56e-09	0.0504925	6.22e-10	0.634753	0.314755
Pkdrej	0	0	0.0074317	0.0362545	1.08e-09	0	0.00915624	0.634614	0.312543
Sfxn2	0	7.71e-11	0.0434555	0.010189	0.0238601	0.0673918	0	0.634526	0.220577
Mob3c	0.0225559	0	3.87e-09	0.0185722	0.00372552	0.0173035	4.26e-10	0.634477	0.303366
Glod5	0.0142647	0	0	0	1.08e-10	0.0326901	0	0.634239	0.318806
Thsd7b	0	0.294042	1.34e-09	1.3e-10	0.0447771	0.027072	4.55e-12	0.634075	3.31e-05
BC107364	0.00231358	5.39e-11	0.0137136	0	0	0.0122959	0.0279115	0.633798	0.309967
Gprc5a	0.0302099	0	0	0	8.43e-11	0.062445	0.0297107	0.633508	0.244126
Agr2	2.53e-10	0.191187	4.75e-10	0	0	0.0824056	0.0236264	0.632911	0.0698693
Elfn2	0	0.186556	0.00625084	0.0375754	0	0	2.47e-10	0.632796	0.136822
Plcb3	0	0.267945	0.0551719	0.00822868	0.00152145	3.9e-08	2.66e-09	0.632589	0.0345434
Lmf1	1.42e-09	3.76e-08	0.000744838	0	0.0227743	0.0451342	0.0144501	0.632568	0.284328
Reep6	0.0678776	0.0901992	0	0.0570045	0.0231757	0.129747	0	0.631961	3.49e-05
Ppp2r5d	0.0594007	0	0	0.0516615	0.0246643	0.0847636	0.00144123	0.631909	0.14616
Cd63	0	2.57e-07	0.0308295	0	0.00849287	0.00261022	0	0.631821	0.326246
Def8	6.8e-07	0.0285623	7.32e-09	0.001428	0.0992985	0.0580287	0	0.631581	0.181101
Olfr1368	3.48e-11	0	0	0.0231084	0	0	0	0.631536	0.345356
Ctsc	0	0.30278	0	4.42e-11	0.00838258	0.0111821	0.013857	0.630416	0.0333814
Acox2	0	0	0	0.0208141	0	0.00292929	0.0128437	0.630392	0.333021
Aldh2	0.0198889	0.200797	0.0260509	0	1.96e-11	0.0407829	1.77e-08	0.630353	0.0821277
Hs3st6	0.0653318	0	0	0	0	0.006606	0.000166708	0.630284	0.297612
Dele1	0.0102562	0	0.0074999	0	0	0.0195433	0.000649229	0.630272	0.33178
Snx9	0	0.0739681	0	0	0.0359859	0	0	0.629836	0.26021
Trex2	0	0.0727229	0	0	0	0.0218014	0	0.629674	0.275802
Prdm14	0	0.299255	8.27e-11	0.00893612	0	0.0581559	0.00401502	0.629617	2.16e-05
Klhdc9	0.0126729	3.12e-09	0	0	0	0.0349308	0.000834963	0.629595	0.321966
Setd4	9.34e-12	0.180083	0.0597757	0	0.0324242	0.0959418	0.00224772	0.629517	1e-05
Thbs4	4.97e-10	0.33641	2.44e-09	5.87e-10	2.4e-10	0.0230035	0.0111387	0.629442	6.12e-06
Slc18a1	5.91e-11	0.306703	3.85e-11	0	0	0	0.00369903	0.62941	0.0601882
Gdpd2	0.000972954	0.298157	0	0.00150616	1.2e-10	7.28e-11	0.0110225	0.629325	0.0590165
Stard10	0	0.1771	8.65e-10	0	0.00807288	0.0174113	0	0.629226	0.16819
Sbk1	0.0550038	0.211902	0	2.05e-09	0.0358782	0.0595419	0.00822927	0.629168	0.00027677
Cyp2f2	1.51e-10	0.366232	2.51e-10	0.0030492	1.45e-09	0.00170053	0	0.628948	7.04e-05
Zdhhc9	0.00615803	0.208808	9.11e-09	0.058674	0.0679917	0.00420199	5.21e-10	0.62875	0.0254172
Zfpm1	0.057098	0	0.11148	0	0	0.0339865	0	0.628577	0.168858
Slc14a1	0	0	0	0.0123025	0.0809055	0	0	0.628356	0.278436
Cabcoco1	0.00429712	0.0274992	0	0.0205487	0.0251288	0.0753514	0.0415392	0.628274	0.177361
Akt1	0.0429989	0.177091	7.99e-11	2.81e-09	0	0.0553951	2.5e-10	0.628236	0.0962792
P2rx4	0.0375768	3.79e-09	0.0138709	0.0361556	0.0243265	0.105991	0.000921624	0.628169	0.152988
Ccdc166	0.0130804	0	0	0	0	0.0324904	0.0254165	0.627845	0.301167
Uox	0.0196916	0	0	0	1.2e-10	0.00354823	0.00988369	0.627804	0.339072
Rap2a	0.00981034	7.23e-07	0.0708505	0	0.0113022	0.0248164	0	0.627702	0.255518
Foxp1	0.00491503	0.231279	0.0103821	0.00803983	0.0683649	0	0	0.627558	0.0494611
Cd320	0	0.26308	0	0.0328428	2.23e-09	0.0570095	2.71e-10	0.627481	0.0195869
Rbp7	0	3.09e-08	0	0.0417299	0	0.0363117	6.19e-10	0.627442	0.294516
Igsf10	0.00854532	7.35e-08	0.0292149	0.0283089	0.0244612	0.078913	0.000545107	0.627342	0.202669
Aoc1	0.00543952	0.262155	0.000539204	0.0142537	0.0586457	0.030814	3.08e-08	0.627164	0.000989496
Sctr	0	7.46e-08	0	0.000225185	0.0299266	0.0854379	0.00460766	0.62706	0.252743
Zfp410	0	0	0.0095395	0.0146387	0	0.0148287	0.030827	0.626661	0.303505
Gdf9	0.0209838	0.195002	0	0	0.0298409	0.0194859	0	0.626599	0.108088
Trafd1	0.00963076	4.93e-10	0	5.02e-11	0	0	0.00672647	0.626575	0.357068
Pheta1	0	0	0	0	0.00514943	0	0.00235467	0.626375	0.366121
Kalrn	0.00599565	0.0828218	0	0.128743	0.0287468	5.46e-11	5.29e-11	0.626266	0.127427
Trim68	0	0.255871	0.0125854	0.0117534	0.0189975	0	0	0.625882	0.0749101
Sgsm1	0	0.116419	3.05e-09	0.0680649	4.8e-10	0.00422147	0.00690989	0.625487	0.178898
Sike1	0	0.342664	0	0	0.0312492	2.01e-06	1.37e-05	0.625436	0.00063466
Timd4	3.62e-11	0.314804	1.46e-12	0.0253026	1.93e-13	0.0344835	2.41e-09	0.625375	3.53e-05
R3hdml	0	0	2.05e-10	1e-10	0.00986206	0.0769719	0	0.625206	0.28796
Wfdc13	0	0	0	0	3.73e-10	0.0253917	0.0708512	0.625167	0.27859
Slc39a5	0	0.22969	1.59e-10	0.015719	0.0224496	0.0194333	1.32e-10	0.624964	0.0877446
Retreg1	0.0139051	0.0739705	4.04e-11	0.00997518	0	0.0715501	0	0.624959	0.20564
Lair1	3.46e-11	0.24566	0.0856453	0.0426588	1.28e-12	5e-09	0.00114605	0.624884	5.54e-06
Coq5	0.0598999	0	0.0155083	0	0	0.116483	0	0.624782	0.183327
Cym	0.00165384	0.0293794	0.049307	0	0	0	0.0108951	0.624717	0.284047
Sowahb	0.0191182	0	0	0	0.0489448	0.00527117	0.00121004	0.62444	0.301016
Lmna	0	1.07e-08	5.57e-11	0	0.00877718	0.0504473	1.12e-10	0.624212	0.316563
Galm	0.0172725	0.238543	1.3e-11	4.07e-11	0.0527358	0.0469109	6.94e-11	0.624165	0.020373
Sel1l	1.07e-08	0.257972	0.0446904	0.000752293	0.0295136	0.0333828	0.00381831	0.624076	0.00579462
Thra	0.0428207	0.17308	2.53e-09	3.89e-09	0.0740722	0.0859753	2.62e-10	0.623999	5.21e-05
Plcxd2	0	2.23e-07	5.11e-11	0.0163677	2.31e-10	0.00994419	0	0.623869	0.349819
Suclg2	0.058651	0.259093	0.0365323	0.00557676	0	0.0138491	0.00239556	0.62384	6.24e-05
Aldh3b2	0.000997927	0.146962	1.73e-10	1.19e-10	0	0	0	0.623735	0.228306
Ogdh	0.029149	9.18e-10	0	0.0674626	0.00913233	0.032196	0	0.623668	0.238392
Stat3	0.0114734	0	0.00129364	0	7.52e-10	0.00257915	0.00240829	0.62338	0.358865
Ces2a	0	0.082753	0.0179438	0	0.0408567	0.0130567	3.89e-11	0.62325	0.22214
Myo1b	0.00710967	0.204854	0.00813958	0	0	0.0222442	0	0.6231	0.134552
Cask	0	0	0	0	0	0	0	0.62305	0.37695
Tmem132c	1.68e-11	0.308287	0	0	0	0	3.77e-09	0.622896	0.0688169
Cbln3	0	0	0.0217831	0	0	0.0187141	0.0205708	0.622855	0.316077
Vsig2	1.92e-08	0	4.4e-09	4.82e-10	0.0020501	0.0396178	0.00438158	0.622511	0.33144
Myo5c	0	1.99e-07	0.0184584	0	4.66e-08	3.77e-08	0.00031191	0.622496	0.358733
Selenoi	0	0	2.7e-10	0	3.92e-10	0.00113002	0.0145111	0.62199	0.362369
Adgrg5	0.0299566	0.281629	0	4.06e-10	0.0103625	0.05617	0	0.621859	2.38e-05
Slc35c1	0.0332908	2.94e-09	0	0.00303192	0.00705379	0.0875545	0	0.621779	0.24729
Satl1	0	0.120907	0	0	4.1e-10	0	0.00361079	0.621498	0.253984
Chgb	0.0190563	0	0	0.00332095	8.77e-11	0.0614393	0.00369095	0.621366	0.291127
Pm20d1	0.0347844	1.38e-07	0.0350931	8.02e-10	0.0326398	0.141765	0	0.621015	0.134703
Marchf5	0.0377582	0.0288767	0.0495961	0.0258215	0	0	4.78e-08	0.620964	0.236984
Adgrf5	0	0	1.56e-09	0.00407321	0.0587927	0.0168999	0.0120572	0.620843	0.287334
Slco2b1	0.0094529	7.44e-08	0.0192368	0	0.070513	0.000669936	0	0.620466	0.279661
Bean1	0.050798	0.132449	0.00783436	1.18e-09	0	0.0671462	8.05e-11	0.620424	0.121349
Jak2	0	0.315158	0.0123392	9.16e-11	0	0.0204496	0	0.620414	0.0316398
Ano4	0	3.76e-08	0	0	0	0	0	0.620405	0.379595
Gm49601	0.000894622	0.325149	0	0	0	0.0149287	0.0388555	0.620153	1.97e-05
Chil6	3.48e-11	1.05e-07	0	0	0.0243659	0.0312171	0	0.619906	0.324511
Lpin2	0	0	3.07e-10	0	1.18e-09	0.00524025	0.0110861	0.619774	0.3639
Shank2	0	0.0150206	0.0039688	0.0567909	0	0.00897227	0.0194881	0.619726	0.276033
Tirap	1.02e-10	0.340709	1.16e-08	0.0219927	1.17e-09	0.0165528	0.00104391	0.619679	2.25e-05
Sucnr1	0.00106327	0	0	0	0.0934065	0	0	0.619255	0.286275
Ptprh	0	1.63e-09	0.0427066	0	0	0.0188761	0.00909983	0.618851	0.310467
Abr	0	0	0.00817156	0	0.00415735	0.0087417	0.0020747	0.618726	0.358128
Lefty1	0	0.194695	0	0.0608807	3.57e-10	0.00716048	1.27e-10	0.618613	0.118651
Lipk	0.00793634	0	0	0	1.31e-10	0	0	0.618609	0.373455
Plekhg2	0.0177217	0	0	0.0876117	0	0	0.029572	0.618561	0.246533
Ptcd2	0	2.43e-08	0.0189035	0.0949383	0	0.0142773	0	0.618518	0.253363
Mapk8	0	6.02e-08	0	0	0	0.0067162	0	0.6185	0.374784
Wfdc21	2.73e-11	0.286576	7.17e-11	0.0317948	0.0488225	8.71e-10	0	0.61848	0.0143271
Dnpep	2.75e-10	0.0252709	0	0	0.0136117	0	0.0100637	0.618317	0.332737
Gm11437	0.0199048	0.206596	1.6e-10	0	0.00554547	0.129363	2.46e-10	0.618276	0.0203146
Fbxo8	6.52e-05	0	0	0.00771612	0	0	0	0.618184	0.374035
Vwa8	0.0306327	0.167093	2e-10	0.115509	0.0144762	9.5e-09	0.00172898	0.618172	0.0523881
Ctsl	1.01e-09	1.68e-09	0	0.00145666	3.68e-11	0.0658699	0	0.618056	0.314617
Rab4a	0	2.34e-09	0	0.0136048	0.0163724	0.035496	0.0101073	0.617995	0.306425
Nepro	0.00653769	0.250897	0.00133509	0	0.0873889	3.37e-10	3.02e-10	0.617888	0.0359539
Tmco3	0.0140202	0.269073	4.76e-11	0	0.00997961	0.0233398	0	0.617866	0.0657209
Neurl3	0.00729659	0	1.35e-09	0	1.38e-10	0.00235725	0.0561594	0.617422	0.316765
Kdelr3	2.37e-11	0.208394	0.0436774	3.8e-12	0.0152872	0.11532	7.58e-11	0.617288	3.35e-05
Snx18	0	2.15e-10	0	0.090008	0	0	0	0.61709	0.292902
Apbb2	0.0257748	0.299065	7.31e-08	0.0297455	0	0.00867179	2.89e-10	0.616766	0.019977
Stpg1	0	3.54e-05	0	0.0171168	0.0153047	0.0674731	0.0231217	0.616615	0.260333
Avpr1b	5.91e-12	0.313331	0	0	1.87e-09	0.0397214	0.00406441	0.616425	0.0264583
Zfp92	0	0	0.00232001	3.28e-10	0.00102786	0	0	0.616142	0.38051
Vcan	0.0121763	0	0.0615592	0	0.0385348	0.125507	0	0.615779	0.146443
Entpd6	0	5.76e-08	7.49e-09	0.0138721	1.16e-05	0.0649753	0	0.615657	0.305484
Lrp12	0	1.47e-09	0	0	5.88e-08	0.0570371	0	0.615558	0.327405
Igf2bp1	0.0173162	3.84e-08	0	1.76e-09	0.0222063	0.00312925	0.04227	0.615537	0.299541
Lzts2	0.000163424	0.336661	0	1.12e-10	0	0.0455849	0.00211073	0.615472	7.45e-06
Ceacam18	0	1.76e-05	0.0547439	0	0.042986	0	0	0.615263	0.28699
Selenop	4.61e-09	0.239109	0.0322008	8.14e-10	0.0590919	0	0.00467576	0.615161	0.0497613
Mfsd2b	0.00725154	0.244463	0.0135853	0.0497738	1.25e-08	0.0297674	0.0146544	0.615059	0.0254448
Fam129b	0.030724	0.171212	0.0285684	0.0106809	0.00448687	0.0952581	0	0.615045	0.0440243
Col4a6	0.0156078	0	0.0392169	0	0.0129005	0.0552173	0	0.615033	0.262025
Sox13	0	0.206284	0.0216487	0.0506262	0.0390565	0.0311402	0.0205526	0.614943	0.0157483
Kcnu1	6.79e-10	0.37541	9.27e-10	0.00631751	0.00355459	6.2e-13	2.93e-10	0.614645	7.33e-05
Inpp4a	0.0095073	0.209213	7.02e-10	2.02e-11	0.0220594	0.135405	0.0092411	0.614563	1.17e-05
Fam3a	0	3.85e-08	0	0.0212249	0.0159645	0	0	0.614504	0.348307
Tesk2	0	0.234984	0.022661	0	2.26e-10	0	0.0127512	0.614371	0.115234
Efnb3	0	8.28e-08	0	0.00272458	0	7.54e-10	8.61e-11	0.61376	0.383515
Adgrd1	0.0243492	0.0320549	0	0.0604317	0.0239564	0.103703	0	0.613363	0.142142
Pde7a	6.17e-10	0.369479	3.95e-09	0.0053385	1.77e-09	0.012125	6.12e-10	0.612972	8.56e-05
Cln3	0	0.327813	0	2.93e-10	0.0412884	7.09e-10	3.05e-08	0.612925	0.0179742
Rpap2	0.0256978	0.265036	0.0300932	9.95e-10	0	0.0663536	1.69e-12	0.612806	1.33e-05
Pafah2	0.0198914	0.300078	0	0.00453527	3.18e-08	0.0546276	0.00803701	0.61252	0.000310983
H2az2	0	4.34e-10	0.00360497	0	0	0.0711164	0	0.612388	0.312891
Ccbe1	0.000135722	0.384663	0	0	2.29e-09	0.00283446	0	0.61231	5.74e-05
Pcnx	0.0141735	0.227521	0	0.0519534	3.81e-10	0.0940467	6.34e-12	0.612291	1.45e-05
Impa2	0.0293069	0.0716995	9.28e-11	0	3.17e-11	0.0558283	0.00637212	0.612274	0.224519
Smpdl3a	0.00467807	0.236318	5.44e-10	0.00324993	0.0174455	4.16e-08	0	0.612267	0.126041
Sh3tc1	4.45e-07	0.251556	0.134311	0	0.00187326	0	0	0.612234	2.49e-05
Efl1	0	6.27e-08	0.0628692	0	0.0328677	0.00144437	9.2e-11	0.612123	0.290695
Prdx6	0	4.98e-10	0	0.0172554	0	0	0.000553131	0.611804	0.370387
Tpd52l1	0	0.0594553	0.0140333	0	0	0.0644587	0.00669039	0.611711	0.243651
Foxo6	0	7.04e-10	0	0.000803192	1.15e-09	0.0390327	0	0.611659	0.348505
Tmem170	0.000272494	0.217109	7.04e-10	0.0581586	0	0.0143402	0.0182842	0.61155	0.0802859
Rxylt1	0.0108927	0.283209	0.00270758	0.0716055	2.05e-12	0	0.0201282	0.611445	1.24e-05
Ext1	0.00388221	9.11e-09	0.0348387	1.8e-10	0	2.79e-10	5.48e-08	0.611201	0.350078
Card9	0	4.36e-09	0.0168598	0	0	0.00766532	0	0.611166	0.364309
Sec24c	0	0	5.62e-11	0	5.31e-10	0	0.0400278	0.611161	0.348811
Zfp467	0	1.29e-10	0.0544227	0	0.00525148	0	0	0.611098	0.329228
Defa27	0.0135923	2.41e-10	0.00911644	0.0876069	0	0	0.0174854	0.611008	0.261191
Sacm1l	2.74e-09	0.160414	1.67e-10	0.00801287	0	0	0	0.610961	0.220612
Mb21d2	0	0	4.79e-10	0.0396546	1.54e-09	0	0.0157395	0.610474	0.334132
Fam83c	0.0315728	4.73e-10	1.56e-10	0	0.0652341	0	0	0.610316	0.292877
Abcg3	1.57e-09	0.339679	0	0.0067495	0	0.0434592	2.63e-11	0.61006	5.23e-05
Slc15a1	1.25e-09	9.87e-09	0.0016781	0.0132674	0.0136768	0	0	0.609931	0.361446
Trim31	0.00746682	0.314163	0	3.3e-09	0.0347402	0.0339368	0	0.609628	6.57e-05
Sema3a	0.00675469	0.317472	0.0182259	7.77e-09	0.0357697	0.0120103	6.42e-10	0.60962	0.000148003
Invs	0.024571	0.196461	1.84e-09	0.0134688	0.00992546	3.08e-10	0	0.609482	0.146091
Tec	0	3.19e-09	0	0	0	0.0426549	0	0.609392	0.347954
Ergic1	0	1.46e-07	0.0645849	0	0	0	0.0196671	0.609364	0.306384
Pisd	0.000694625	0	0	0.0142516	0	0.0183876	0	0.608792	0.357874
Phldb3	0.0113141	0	1.56e-07	0.0453029	0.0715695	0.0161546	0	0.608601	0.247058
Th	0	6.78e-10	0.0164099	0	0	0	0	0.608398	0.375192
Mat2a	0.0224233	0	0.000645112	0	0.0736277	0.0282245	0	0.608367	0.266712
Mtarc2	0	0.0648647	0.00876878	0.0779501	2.33e-10	0	0.00293745	0.608341	0.237138
Akap17b	0	0	0	0.000657352	0	0	0	0.608306	0.391036
Itih2	1.21e-10	0.369725	0	0.0220606	8.9e-09	0	1.4e-10	0.608114	9.98e-05
Tmbim6	0.00254241	0	0	2.25e-10	0.0308299	0	0	0.608071	0.358557
Slc6a4	1.64e-10	6.27e-09	0	0	0	0	0	0.607892	0.392108
Gtpbp8	0	2.54e-08	2.14e-06	5.41e-11	0	0.0084165	0.00946459	0.607659	0.374458
Ano9	3.58e-10	0.343628	1.69e-09	0	7.31e-10	0.0180164	0.0311814	0.607155	1.89e-05
Ces1c	0.0129075	3.43e-09	1.44e-09	0	1.17e-10	0	0.0035234	0.607061	0.376509
Znfx1	0.0266866	5.31e-09	3.35e-10	0	0.00790078	0.0422827	0	0.606963	0.316167
Auts2	0	0	0	0.0617484	0.040033	0	0	0.606963	0.291256
Rnf152	0	6.25e-09	0	0	0.0580472	0.0232137	0	0.606802	0.311937
Slc25a44	0	5.94e-10	0	0.0111784	0.0289135	0.00774908	0	0.606799	0.34536
Slc25a35	0.0378406	1.55e-09	0	0.00044943	0.0138735	0.191271	0.0152378	0.60664	0.134688
Etnk1	0.0315237	0	0	0	0	0.0657006	0.00315336	0.606616	0.293006
Srgap1	0	0.0280457	0.0965106	0.0647592	0.0130941	0	0.000602444	0.606514	0.190474
Stat6	0.0205533	0.334526	0	0	0	0.0286468	0.00988615	0.606113	0.000274598
Rimkla	5.1e-11	0.3422	1.32e-13	5.39e-09	5.56e-08	0.039501	0.0122292	0.606069	8.6e-07
Rnf114	0.0343907	2.69e-09	0	0.00531905	0.0558363	9.99e-10	0.00443938	0.60595	0.294065
Ap2m1	0	1.02e-08	0	0	0.0733923	0.0406547	3.05e-11	0.605835	0.280118
Slc1a4	9.45e-12	0.374971	0.00756741	2.52e-10	0	0.0117886	0	0.605665	7.53e-06
Grp	0	0.283048	0	0.0949856	0	1.32e-10	0.000398125	0.605636	0.0159327
Ly6g	7.61e-12	0.386399	0	0.00357107	0	0.00449442	5.18e-14	0.605526	9.09e-06
AU022252	0.0123499	0.203192	1.98e-09	0.00847932	2.03e-10	1.93e-10	0	0.605517	0.170462
Ano1	0	0.37687	5.15e-12	0.0177756	0	1.14e-10	9.18e-05	0.605262	2.9e-07
Rmdn3	0.0587659	0	5.96e-10	3.25e-11	1.43e-10	0.10725	0.00278189	0.605124	0.226078
Txlna	0.0698565	0	0	0	0.092572	0	2.11e-08	0.604789	0.232782
Gamt	0	0	0.00167413	0.0537765	0.0145633	0.0809183	0	0.604529	0.244539
Arrdc4	9.47e-08	0	0	0.0266843	2.56e-09	0.0112745	0	0.60438	0.357661
Gspt2	0	0.344369	0.0476775	6.61e-09	2.76e-08	0.00377123	1.74e-08	0.604085	9.69e-05
Uap1l1	0	0.00571654	0	0.0177261	0.0156465	0.00915316	0.0112266	0.604025	0.336506
Rabl3	3.79e-08	0.308457	1.14e-09	0.000671252	0	0	0	0.603735	0.0871361
Mllt3	4.37e-10	0.352309	3e-09	0.0255953	2.15e-10	0	0.0184698	0.603619	7.25e-06
Nectin3	0.0113363	0	0	0	0	0	1.28e-10	0.603502	0.385161
Higd1a	0	0	0	0.000805033	2.26e-08	0.00243068	0	0.603413	0.393351
Rfng	0	0.30864	0.0529447	0.0229064	0	0	0.00651404	0.603368	0.00562672
Smim14	0.00171991	0.305875	0	6.96e-11	2.18e-11	0.0255547	0	0.603166	0.0636843
Sorcs2	0.0148684	0.191457	0	0	0	0.0327517	3.02e-11	0.602967	0.157956
Tph1	0	0.0155863	0	4.2e-11	0	0.0205201	0	0.602903	0.36099
D930048N14Rik	0.0375968	0	0.043598	0	0.0388109	2.03e-09	0.0058766	0.602512	0.271606
Scrn2	0	0	0	0.0253456	0.015479	0.0233511	0	0.6023	0.333524
Tbc1d1	6.96e-10	5.16e-09	0	3.18e-10	0	0	0.00111818	0.602178	0.396704
Esr2	7.56e-13	0.358209	2.2e-09	0.0181645	1.36e-13	0.0207872	9.91e-13	0.60211	0.00072927
Parva	0.0286762	0.274669	0	0	3.26e-10	0.0307411	0	0.601918	0.0639958
Hoxb13	9.52e-12	0.398577	0	8.88e-05	0	1.9e-12	3.07e-05	0.601303	3.33e-07
Cd24a	0	6.64e-09	0.0063947	0.000369439	0.00821411	0.0617777	0.0224749	0.601189	0.29958
Cpxm2	0	2.48e-10	0.000675086	0	0	0.0305304	0	0.600842	0.367952
Synpo	0	0.0188843	0.044703	0	0.0238438	0	0.0022232	0.600815	0.309531
Sned1	0	1.29e-08	0.0577018	0.0109981	0.00290898	1.94e-08	0	0.600796	0.327595
Syt7	0	0.193132	0.0660694	0.0166977	0.00868483	0.00150164	0	0.600511	0.113403
Lrfn4	0.0012841	9.89e-08	0	0	0.0136142	0.0457317	0	0.6005	0.33887
Dmac2l	0.00706507	0	0	0.0665155	0.0564186	0	0.0158541	0.600469	0.253678
Vmn2r26	0	0.193396	0	0.0118669	0.00345405	0.00120938	3.37e-10	0.600377	0.189697
Smyd4	0.000639688	0.0138889	0	0.0655675	0	0	0.0405892	0.600202	0.279113
Nmrk1	0	0.330809	9.01e-11	3.99e-13	7.87e-12	0.0634203	0.00557363	0.600188	8.53e-06
Sytl1	0	2.37e-08	1.54e-09	0.0239585	0.0242175	0	0	0.60012	0.351704
Scly	0.0296989	0	0.0032145	0	0	0.122014	0.00770206	0.600059	0.237311
Mrpl15	0	0	0.0314661	0.0105516	0	0.00806106	0	0.600052	0.349869
Ccr9	0.025091	1.22e-10	0	0.00898614	0.03461	0.114244	0.00195976	0.599978	0.215131
Sval3	0	6.35e-10	0	0	0	0.0154359	0	0.599826	0.384738
C1galt1	0.00510201	5.5e-07	0.00919058	0.0245785	0	2.1e-10	0	0.599708	0.361421
Fignl2	0	2.8e-10	0.0620314	0	0	0	0.000344772	0.599686	0.337938
Slc39a11	0	7.76e-10	0.0961098	0.0174014	0	0.0122427	0	0.599497	0.274749
Apela	0	1.63e-08	0	0.0172321	0	0.059	0.0138403	0.599419	0.310509
Fbh1	0.0223376	0.227884	0.0847318	0.0367492	0.00148393	0.0165347	0.010879	0.599363	3.67e-05
Syndig1l	0	0.266135	1.05e-09	5.67e-09	0	0	0	0.599039	0.134825
Vps8	0	0.297649	7.36e-09	0.00732025	0.069634	0	0.0253875	0.599004	0.00100588
Lrrc17	0	0.0773668	0.0225812	0.038775	0.0184674	0.0970629	0.0005507	0.598961	0.146235
Gas2l3	9.08e-10	0	0.00393673	0	2.17e-10	0	0	0.598766	0.397297
Hpse	0	0	2.99e-10	0.0369033	0	0	5.19e-09	0.598764	0.364333
Kcnk7	0	0.276068	9.88e-10	0	0.118001	0	0	0.598726	0.00720579
Fahd1	0.0105446	1.04e-08	0.00205828	0	4.33e-11	0	0	0.59859	0.388807
Tcf3	3.03e-12	0.299204	0.00225728	0.0155912	1.34e-09	0.0843675	0	0.598485	9.5e-05
Prdm16	1.1e-09	0.385717	0.00488701	3.78e-09	0.0106194	0	0	0.598457	0.000319441
Retnlb	0	0.401659	0	0	0	0	0	0.598341	2.75e-08
Cdc42ep1	0.0320902	0.267262	8.71e-10	1.74e-09	2.25e-09	0.103289	0	0.597336	2.21e-05
Ctps2	0.023193	0.159868	0.0371891	0	0	0.0578511	0.00841976	0.597274	0.116205
Sirt5	0.0170218	0.188894	0	0	8.57e-11	0.0583298	0	0.5972	0.138554
Mpzl3	4.41e-11	0.301446	2.75e-09	3.27e-10	2.47e-09	0.0491993	0	0.596921	0.0524333
Cacna1b	0	2.75e-10	0.0130978	0.0650356	1.15e-08	0.00915581	0	0.59674	0.315971
Lgr6	2.27e-10	0.341865	0.00898266	0	1.21e-09	0.044628	0	0.59667	0.00785395
Dbi	0	4.55e-09	0.00794412	0	0	0.0304969	0	0.596471	0.365087
Sec24d	0	0	0.022169	0	0	0	0	0.596168	0.381663
Fgl1	0	0.237792	0	0.000253195	0	0	0.00935015	0.595779	0.156825
AW209491	0.000218771	0.0897826	0.0700957	0.0615299	0	0	0	0.595527	0.182846
E2f2	0	0.28482	0	0	0.0422452	0.0138807	0	0.595467	0.0635874
Gpr55	0	0	0.121675	0.0252136	0.00938069	0.0190474	0.00551766	0.595397	0.223768
Itpk1	0.0236547	1.31e-08	0	0.0676024	0	0	0.00535662	0.595283	0.308103
Cntnap4	0.0612998	1.45e-08	6.42e-10	0.023272	0.000775422	2.09e-09	0	0.595204	0.319448
Sybu	0.0190767	1.21e-09	0	0	0.0244571	0.0280851	0	0.595085	0.333296
Smim10l1	8.39e-11	0.303879	0	0.0072903	3.49e-11	0.0126148	0.0206164	0.595047	0.0605525
Itih5	6.86e-12	0.387136	0	9.77e-12	1.12e-11	0.000131718	0.0178767	0.594853	3.04e-06
Ptk6	0	0	0.113868	0	0	0.0340439	0	0.59466	0.257428
Cfap20	0.048124	0.265907	0.000847661	4.17e-07	0.0078888	0.0826186	0	0.594562	5.1e-05
Ssc5d	0.0104951	0.194084	0	0.148725	0	0.0521247	9.89e-11	0.594555	1.65e-05
Snx20	0.00119333	0	0	0	0	0.0611116	0	0.594204	0.343491
Adam23	0	1.23e-07	4.86e-10	0.00962469	0.0127471	0.0170092	0	0.593815	0.366804
Spag17	0.0126133	0	0	0.0322722	0.000901823	0	0.0184483	0.593806	0.341958
Radx	0.0195389	0.0735643	0	0.00244796	1.01e-10	0.0219204	0	0.593759	0.288769
Plpp1	0.0103863	0	0.0727526	3.45e-10	0.000772802	0	0	0.59371	0.322378
Adap2	0.0318181	0.265345	0	0.108117	3.54e-08	0	0.00161737	0.593086	1.71e-05
Rec8	0.0272849	0.0190308	0	0	0	0	0	0.593073	0.360611
Ephb4	0.0574097	1.32e-09	0	0	0	0.0722364	1.27e-09	0.593065	0.277288
Wars2	0	0	0.13713	0.00222531	0.0129927	0.000451904	0	0.593013	0.254187
Sphk1	0	0	0.0382712	0	0	0.0245128	0.00189406	0.592948	0.342374
Wdr60	0.0289571	0.0939444	4.62e-10	0.0130443	0.0891209	0.0339165	0	0.592909	0.148108
Zfp704	0.0221511	2.39e-08	0.00707006	7.36e-05	2.07e-09	0.0387072	0.00562399	0.59286	0.333514
Zbtb24	0.0198129	0.0420193	0	0.0346602	0.0122539	0.00475155	0.0116683	0.592686	0.282148
Ednrb	2.11e-10	0.285092	2.32e-09	0.0425443	0	0.0221054	5.19e-08	0.592628	0.0576303
Tenm2	4.68e-08	0.2553	1.25e-07	0.065967	0.085949	2.62e-07	2.48e-08	0.592611	0.000172432
Ptger1	0.00306554	0.192778	1.18e-10	0	1.17e-10	0.0648804	0.0147414	0.592143	0.132391
Id2	0	0	0	0	0.0468399	9.17e-11	0	0.591846	0.361314
Ifit1bl1	0.0260248	0.240199	3.97e-11	9.39e-14	7.69e-09	0.134835	0.00714407	0.591786	1.14e-05
Eif4ebp3	0.0293152	4.2e-09	4.07e-10	0.0860152	0	0.113653	0	0.591665	0.179352
Pla2g6	0.0482651	0	0	0.0410568	2.62e-10	0.0938199	0	0.591451	0.225408
Bri3bp	0.0207819	2.87e-10	0.0231865	0	0	2.14e-10	9.29e-11	0.591396	0.364636
E430018J23Rik	0.00609922	2.14e-08	1.4e-08	2.16e-10	0.0104443	0	0.00135765	0.591373	0.390725
Cbx8	0.0687911	6.08e-08	0.0117074	3.87e-09	0.0135205	0.0903252	0	0.591352	0.224304
Ermp1	8.23e-11	0	4.25e-10	0	0.00965581	0.0703892	0	0.591307	0.328648
Cenpl	0	0.334363	1.73e-09	0.0587406	6.65e-11	0.0155827	5.46e-10	0.591211	0.000103312
Shb	0	0	0.0013659	0.00169819	0.0922148	0	0.0375102	0.591149	0.276062
Rit1	0	0.237729	0.0716997	0	0.0540333	0.035183	0.0102603	0.591042	5.27e-05
Pcsk5	0.0122875	0.209683	0	0.048465	0.00249291	0.0219888	0.00300943	0.590859	0.111214
Slc1a1	0.00682561	0.310573	2.42e-10	0	0	1.87e-10	0	0.590825	0.0917768
Ttyh3	9.58e-10	0	0	0.0102762	0.0129222	0.00222157	1.96e-10	0.590569	0.384011
Enpp5	4.91e-05	0.328043	0	0	8.6e-06	0	0.00138003	0.59045	0.0800692
Ube2e2	0	4.44e-10	0	0	0.0496956	0.00265429	0	0.590356	0.357294
Ppef2	0.00102605	6.09e-09	0	0.023874	0	0	0.00880935	0.590315	0.375976
Xkr8	0.0537638	4.25e-10	1.45e-09	0	0	0.0798659	9.98e-11	0.590034	0.276337
Acaa1a	0	0.0538418	0	0	1.47e-09	0.00869149	0.0287121	0.58975	0.319005
Tonsl	2.19e-11	0.405022	0	0.00637395	1.49e-12	3.9e-08	6.59e-12	0.5886	4.23e-06
Gstm4	1.19e-07	0.270263	0	0	0.00582711	0.0190939	0	0.588593	0.116223
Mlkl	0.0321482	0.173103	7.5e-10	1.12e-09	0.0225051	0.0978143	8.21e-11	0.588454	0.0859763
Plg	3.18e-08	0.264231	0.0164082	0.0180292	0.112946	1.73e-08	8.77e-08	0.588319	6.64e-05
Tap1	0.115675	0.0589651	0	0	0.0684695	0.0301626	0.000254819	0.588318	0.138155
Prr36	1.12e-10	0	0.0344418	0.00178281	7.28e-11	0	0	0.588036	0.375739
Sri	0	5.72e-10	0.0782338	0	0.0270259	0.0856801	7.24e-11	0.587901	0.221159
Nrg4	0	0.358501	0	0.0133578	7.6e-09	0.0402851	3.15e-10	0.587843	1.38e-05
Slc35d2	0.00637296	0.370951	0	6.91e-12	0	4.28e-09	0.00236443	0.587805	0.0325064
Cd82	0.00334937	3.79e-09	0.0142186	0	0.0517104	0.0381363	0	0.58759	0.304995
Slc6a12	0	0.294619	0	0	1.37e-09	0	0	0.587434	0.117947
Hyal2	0	6.41e-09	0	0	0.11445	0.0115546	0.000808542	0.58692	0.286267
Syna	0.0457744	8.59e-11	0	0	0.0580518	0.122573	0	0.586891	0.18671
Galnt4	0.00241627	0.392654	1.35e-10	0	0	3.42e-12	0.0138924	0.586582	0.00445532
Prkag3	0	0	0.086821	1.85e-08	0	0.0549551	0.0143036	0.586539	0.257381
Arsb	0.00416499	0.0314361	0	0.0480022	0	0.0334672	0.0411602	0.586172	0.255597
C4bp	0.0224463	0	1.24e-09	0.0921771	7.76e-09	5.69e-09	0.0554766	0.586111	0.243789
Tk2	6.27e-10	0.2358	0.110414	0.0447865	7.92e-10	0.00269143	1.06e-09	0.586061	0.0202482
Acot7	0	1.18e-08	0	0	0	0.0229422	0	0.585935	0.391123
Nr3c1	0	2.98e-10	2.23e-10	6.03e-11	0.00204127	0.0668051	0	0.585687	0.345467
Slc22a15	7.79e-11	0.334326	0.00397488	0	0.0476487	1.14e-10	0	0.585357	0.0286935
Rita1	0	0.319524	0	0	2.13e-10	0.0916551	0.0034985	0.585313	9.51e-06
Prdx1	0.00614214	0.141277	0.00210528	0.167345	2.7e-10	0.015528	7.98e-11	0.585275	0.082328
Tmem184a	5.33e-10	0	0	0	0.022362	0.0264515	0	0.58514	0.366046
Yipf6	0.00848905	0.361126	0	0.0448712	0	0.000412337	2.82e-08	0.584919	0.000182528
Ubr2	0	0	2.5e-10	0.139884	0	0	0	0.584775	0.27534
H60c	6.73e-10	0.376399	0	0	1.4e-09	0.0168665	0.0220657	0.584663	5.46e-06
Atf4	0.017475	2.06e-09	0.0319847	0	0	0.109288	0	0.584598	0.256654
Trim7	0.0310446	0.2945	0	0.0266535	0.0539172	2.06e-12	0.00944575	0.58441	2.98e-05
Abcd3	1.96e-10	0.389172	1.07e-10	5.98e-11	0	0.0242306	0.00268709	0.583907	3.34e-06
Prdm1	0	8.26e-09	0	0	0.00301013	0.0139622	0	0.58384	0.399187
Bcl11b	0	0.184113	0	0.010206	0.0121048	0.00397663	0	0.583825	0.205774
Pde4c	1.49e-07	0.315392	0	0.0278577	0.0148113	0.0399393	0.0181634	0.58377	6.65e-05
Ift88	0.0294791	2.76e-07	1.01e-08	0.00756679	0.0089025	0	0.00253556	0.583414	0.368102
Wls	0.0177017	0.159261	0.00077605	9.52e-13	0	0.0182092	0.0149511	0.583396	0.205705
Tas1r2	0.000760063	2.5e-07	0	8.05e-10	0	1.49e-09	0.00956906	0.583384	0.406286
Paics	0.0112682	0.198451	5.29e-10	0	1.09e-09	0	0.0192972	0.583226	0.187758
Skil	0	8.88e-10	0	0.0316564	0	0	0	0.58305	0.385293
Kctd1	0.0227291	0.120638	0	0.0953335	0	0.0159814	0.034495	0.582852	0.127971
Cat	0.0301384	0.189884	0	0.048854	0.0313724	0.116922	8.21e-11	0.582775	5.48e-05
S100a16	3.23e-09	0.373609	1.39e-11	0	3.1e-10	0.0419686	0.00183382	0.582576	1.18e-05
Frzb	2.12e-10	0.226602	2.1e-10	0	0	0.00981917	0	0.582417	0.181162
Tgif1	4.31e-11	0.0394136	0	0.106342	0.000933523	0.0175909	0.0397866	0.582138	0.213795
Sec16b	0.0099894	1.01e-08	0.0141208	0.0575669	0.00616894	0.00640503	0	0.582094	0.323655
Tmem63b	0	2.63e-10	0	0.0825949	0	0	0	0.581693	0.335712
Sh3bgrl2	0.0309116	0.373577	0	0	4.37e-07	7.45e-12	0	0.581687	0.0138248
Kdr	0.0361377	0	0	3.35e-10	0.028145	0.10065	0	0.581567	0.253501
Hkdc1	0	0.405343	0.0134091	4.89e-15	5.89e-09	2.58e-10	9.1e-06	0.581238	9.96e-07
Nmi	0.00801076	3.09e-10	0.0234167	0	0.00678494	0.102645	0.00343542	0.581234	0.274474
Sidt2	0.0394346	0.314357	7.61e-11	0.016166	1.08e-09	5.38e-11	0.0445427	0.581204	0.00429501
C530008M17Rik	1.91e-09	0.279885	0.0846202	0	3.43e-11	0	0	0.581198	0.0542974
Lrriq3	0.0320499	5.86e-08	0.024946	0	0	6.1e-09	0	0.581148	0.361856
Carmil1	0.00941895	4.03e-11	0.0454844	0.0844461	0.00481214	0.00330689	0	0.581045	0.271486
Tmem168	0.0144704	0.348505	7.8e-11	0.0389493	0	7.9e-11	0.013496	0.58104	0.00353924
Fkbp9	0	0.278497	0	0	1.48e-11	0.0247504	0	0.580948	0.115804
Nsd1	0	5.06e-08	0.0313136	0.0266997	0.0490078	0.0126066	0.0208293	0.580729	0.278814
Klf15	0.0118431	0.0266482	9.15e-10	0	0.135507	0.0337726	0.0663469	0.580422	0.14546
Rbm12b1	0	2.12e-09	0.00742245	0.0968062	0	4.81e-11	0	0.58016	0.315612
Lypla1	0	0.266908	0	0.00667469	1.02e-09	1.09e-09	0	0.580132	0.146286
Crip1	0	0.230022	1.29e-08	0.0436755	0.0147782	9.69e-10	0.00482242	0.580042	0.126659
Dmrta1	0.00016794	0.0438802	2.58e-10	0	0	0	1.11e-10	0.580001	0.37595
Robo2	0	0.297139	2.51e-11	0	5.68e-10	0.0189906	1.18e-09	0.579883	0.103987
Uhrf2	0	2.76e-08	0.0666545	2.94e-10	0.00335067	0.0431606	0	0.579745	0.307089
Nrd1	0.000106051	0.318532	0.095732	0.00579141	9.17e-09	5.46e-08	7.94e-08	0.579714	0.000124698
Tpcn2	0	0.0321691	0.00202906	0	0.116368	0.0711353	0.00579399	0.579523	0.192981
Nfe2l3	0.0136771	0.285562	0	2.75e-10	2.66e-11	0	0.0188343	0.579518	0.102409
Prmt6	0	2e-08	0.00553412	0.0210729	6.6e-07	0.0437919	0	0.5795	0.3501
Dyrk1a	0	0	0.00477998	6.43e-10	0	0.05627	0.00214122	0.57948	0.357329
Ly75	0.105097	0.315521	2.92e-14	0	0	0	3.19e-13	0.579365	1.69e-05
Slc33a1	0.0061731	3.34e-10	0.00483937	0.0636743	0	0.00528884	0	0.579362	0.340662
Dtd1	5.55e-10	1.68e-07	0.00652658	1.06e-10	0.0032676	0.0230955	0.0307896	0.579358	0.356963
Sorl1	0	4.3e-10	0.0331838	0.0531103	0.0684496	0.00571866	0.0012835	0.57928	0.258974
Cmas	0.0223699	0.210189	0.098319	0.0595565	5.46e-10	3.17e-11	0	0.579227	0.0303388
Cyp3a44	0	1.63e-07	0	0	0.0276709	0.0674418	0.0176722	0.578482	0.308733
Tyw3	6.49e-11	0.218106	0.0041709	0.0535819	0.0375647	0.00659496	0.0232408	0.578472	0.0782682
Map2k4	0	0.307565	2.54e-10	6.12e-11	0	0.0649667	0.0241475	0.578377	0.0249442
Atg10	0	0.254232	1.35e-09	0.0496193	7.75e-11	2.06e-10	0.000704512	0.578363	0.117082
C7	1.21e-09	0.266265	0	0	0.0778201	0.026273	0.0365923	0.578252	0.0147973
Bcar1	0.00578268	5.34e-11	6.48e-11	0.0238804	0.0623793	0.0629985	0.00796888	0.578219	0.258771
Gstm1	0.0156149	3.95e-10	4.72e-10	0.0267849	0	0	0	0.577796	0.379805
Edn1	0	0	0.00585576	0.0996926	0	0.0324001	0	0.577667	0.284384
Selenbp2	0.00475602	0.277968	0.0735848	1.75e-10	0.0218669	0.0215621	0.00388853	0.577156	0.0192172
Dync1li1	0.00744556	0.149947	1.68e-09	7.24e-11	0.0231166	0	0.0164606	0.576924	0.226107
Msx1	0	2.51e-08	0	0	0.0155681	0	0	0.576731	0.4077
Fermt1	0	0.273806	3.31e-09	0.0269049	8e-10	0.0090768	0	0.576731	0.113481
Glrx	0.0267253	0.282813	0	0	0.00299162	1.68e-09	3.05e-10	0.57655	0.11092
Dapp1	2.15e-10	0.101538	0	0.0303808	0.0293903	1.15e-09	0	0.576525	0.262166
Il12rb1	0	0.348618	0	0.0122927	0.00237463	0.0204964	0.0262489	0.576461	0.0135077
Fhl2	0.00930047	1e-09	0.0782935	0.0594558	0	0.0190655	0.0150543	0.576387	0.242443
Slc51b	0.0128365	0	0.0114188	0.0607027	0.012897	0.0859232	0	0.576172	0.24005
Atp10b	0	1.54e-08	0	0.0449224	0.0363839	0.044657	0	0.575763	0.298273
Gm45716	0.00254232	0.243896	5.61e-09	0.131653	2.47e-08	0.0287354	0.0173795	0.575714	7.95e-05
Epha1	3.84e-11	0.38981	0	0.0301336	6.61e-13	0	0.00467511	0.575377	4.59e-06
Mapk1	0	0	0.0255578	0	0	0.00865676	0	0.575336	0.39045
Arhgef38	6.24e-11	6.8e-09	0.104221	0	0.019767	0	0	0.575199	0.300812
Srd5a2	0	0.311635	0	0	0	8.46e-10	1.64e-10	0.575101	0.113264
Mafb	0.0620607	0.258733	8e-09	2.67e-10	0.0541835	0.00516562	9.67e-11	0.574876	0.0449805
Ms4a20	0.0184934	1.32e-09	0	5.21e-10	0.0531646	0.0114998	0.0162024	0.574693	0.325947
Pdk1	0	0.0170647	0	0.0925975	0.00467889	4.19e-10	0	0.574648	0.311011
Vegfd	0	0.271081	0	0.0673401	0	0	9.71e-12	0.574578	0.0870012
Dtx3l	0.0046828	0.336718	0.0270129	0.0099115	8.46e-10	0.0471517	0	0.574514	9.02e-06
Flt1	0.00682629	0	0	0	0.0261497	0	0	0.574486	0.392538
Vopp1	0.0343535	0.278133	0	5.07e-07	0.0763953	0.0277589	0.00767712	0.574238	0.00144328
Xrcc5	1.66e-08	0.167597	0	0	1.28e-10	0.0238404	0.0350852	0.573987	0.19949
Ntpcr	1.04e-09	0.354245	4.28e-11	0.0692685	9.55e-10	0.00251695	0	0.573957	1.27e-05
Oas3	0	0.308815	0.0166084	0	1.42e-11	0.10077	6.49e-10	0.573803	3.47e-06
Vnn3	0.0126422	0.03127	0	0	0.150561	0	3.98e-10	0.573508	0.232019
Sdk1	0.0276377	0.331399	6.43e-09	0.00853117	1.65e-09	0.0589456	0	0.573463	2.39e-05
Gngt1	0	0.243828	0.00289924	0.00674283	0	6.05e-11	0	0.573408	0.173122
Cyp2d26	0	0.301287	5.72e-10	0.00588886	2.45e-10	1.5e-10	0	0.573108	0.119717
Dhcr24	7.38e-11	0.345779	0.0517925	0.0127508	0.0159944	2.08e-09	5.08e-10	0.573044	0.00063918
Utp11	0.0292608	0.211232	1.9e-08	0.029746	0.0161524	0.102327	0.0382429	0.573007	3.16e-05
Anxa7	0	0.300846	0.122239	0.00112362	0	0.00316555	0	0.572592	3.42e-05
Fam161a	0	9.43e-10	0.119662	0	4.09e-11	0	0	0.572568	0.30777
Pamr1	3.26e-09	0.342759	1.52e-10	4.71e-09	0.0225107	0.0613368	5.88e-11	0.572477	0.000916704
Col6a4	0	4.65e-08	5e-10	0.0179137	0	0	0.0028992	0.572418	0.406769
Ndel1	5.99e-12	0.419862	2.87e-11	0.00800058	1.9e-11	1.73e-05	4.87e-11	0.572117	3e-06
Sulf2	0.097809	0.160307	0	0.0316272	0.0213214	0.0784012	0.000907212	0.571584	0.0380423
Vamp4	0.0222418	0.263262	2.66e-11	0.106868	0	0.0329919	0.00305138	0.571558	2.66e-05
Apol10b	0.0436073	0.0442135	0	0	0	0.107964	0	0.571522	0.232693
Shpk	4.33e-10	0.175337	0	0.0803677	0.00946334	0	2.1e-11	0.571417	0.163415
Cdc42	0.00220427	7.35e-10	0	0.0213523	4.7e-10	3.29e-10	0	0.570653	0.40579
Tshz1	8.01e-10	0.167981	0.0938383	0.00256509	0	0	0.00272143	0.5705	0.162394
Hmga2	0.0301099	0	0	0	0.0210221	6.97e-10	0	0.570466	0.378402
Caprin2	0	0.348738	0	0.00652219	0.0619763	0.00102867	0.0101937	0.570454	0.00108783
Ttc21b	0	0.395261	6.12e-12	4.52e-11	0.00186502	0	0.0326944	0.570166	1.32e-05
Reg3b	1.43e-10	0.365893	0.0220873	1.41e-10	0.0419153	0	0	0.570082	2.21e-05
Cytip	0.053821	4e-10	0	0.035337	0	0.00245415	0	0.569927	0.338461
Cdkn2a	0	0	0.0423564	0.0215049	0.0039473	0.00536471	0.0216241	0.569816	0.335386
Lrrc75a	0	0.36046	0	1.22e-10	2.9e-11	0	0.00294898	0.569753	0.0668376
Dusp5	5e-09	0.166701	0	0.0293622	0.0131811	1.34e-09	0	0.569692	0.221064
Rabgef1	0	0	0	0.0502679	4.72e-07	0.0451708	0.0191609	0.569467	0.315933
Pde6h	1.11e-09	0.188774	0.00172623	0.0304533	0	0	0	0.569424	0.209623
Snx6	0.030828	0.134292	0.0476557	0.128808	8.05e-10	0.0344611	2.08e-10	0.569354	0.0546008
Pdcd4	0	4.49e-09	6.02e-11	0.0182693	0.0528227	0	0.0207164	0.569342	0.33885
Cep131	0.00467377	0.223076	0	9.5e-10	0.09086	0.0311235	3.32e-11	0.568733	0.0815343
Tinagl1	0.0263255	0	0	3.75e-07	0.0782626	0.0334025	1.55e-10	0.568498	0.293511
Idh3b	0.0613088	0	0.018385	0	3.78e-11	0.201287	0.00362459	0.568239	0.147156
Hmgcs2	5.45e-10	0.0288786	0	0.0525809	0	0.0479584	0.00828077	0.568226	0.294075
Esrra	7.67e-10	6.92e-10	0	0.0204791	0.0379441	0	0.00650205	0.568037	0.367038
Cdh26	0.000530024	8.23e-10	0.0120665	0.0309948	0.058388	0.0481434	0	0.567832	0.282045
Tbk1	0	0.154539	0.0158829	7.62e-11	0.00444511	0.04002	0	0.567768	0.217346
Csta1	3.35e-12	0.407795	0.0010297	0.0234256	2.2e-08	1.28e-08	5.39e-09	0.567745	4.29e-06
Chdh	0	0	0.0533073	0.0211462	0.0439907	0.00819085	0	0.567696	0.305669
Pcca	0	0.107061	0.0631829	0	6.94e-11	0.00420369	0.00547615	0.567677	0.252399
Trpv3	0	7.09e-07	0.00492032	0	0.0541557	8.05e-09	0	0.56758	0.373343
Inf2	2.14e-11	0.309412	0	0.0204697	0	0.0312401	0.00856151	0.567577	0.0627399
Tbccd1	0.0162505	0	0.0474989	0	0.00397977	0.0530014	0	0.567204	0.312066
Dynlt1a	0.0569379	0.187052	0	0.0592103	5.35e-07	0.129406	0	0.56708	0.000313946
Pdlim2	0	4.39e-08	0	0.00367958	5.87e-10	0.003041	0.0254619	0.567025	0.400793
Art2b	0.0253439	0.255672	0	0	0.0649375	0.0415454	0	0.56686	0.0456414
Tc2n	0	1.23e-08	0	0.0123964	0.00527079	0	0.0105802	0.56669	0.405062
Pigb	6.46e-09	9.72e-10	0	0.0643396	0.0601093	0.0207935	0.0172734	0.566673	0.270812
Hsd17b11	3.02e-10	1.83e-09	0	0	0.00188158	0.0541816	0	0.566421	0.377516
Zfp747	0.0584269	6.03e-08	0.0105044	0	0.0541517	0.0783158	0.0094917	0.566032	0.223077
Ccr1	1.06e-11	0.382462	1.03e-10	3.11e-10	0	0.00384072	0.0244964	0.565997	0.0232035
Npy	0.00232303	1.09e-09	0	7.62e-11	4.26e-10	0.0270322	0.0107026	0.565912	0.39403
Rabepk	0	5.88e-10	3.35e-09	0.0221474	0	0.0289676	0	0.5658	0.383085
Rnf19a	0.00407604	5.64e-10	0	0	1.21e-09	0.011093	0	0.565776	0.419055
Cbr4	0.107806	0.14168	8.65e-10	0.015034	7.04e-11	0.107607	1.6e-10	0.565397	0.062476
Slc41a2	0.0188201	9.84e-07	0.045899	0.00463708	0.00890871	0.0733686	0	0.565211	0.283155
Uxs1	4.63e-10	0.133772	1.61e-11	0.0352886	0.0106567	0.12423	0.0213813	0.56505	0.109621
Arhgap26	0.0472234	0.192394	0.000955602	0	5.02e-09	0.0262071	0	0.564875	0.168345
Serpinb1a	0.00543302	0	0	0	1.87e-10	0	0.00646229	0.564871	0.423233
Dhrs9	8.34e-11	0.342638	0.017502	4.11e-09	0.00782155	0	5.97e-11	0.564866	0.0671732
Chchd7	0	0	0	0	0	0	0	0.564844	0.435156
Kcnip1	5.86e-11	0.410356	0	0.00138242	0	0	0	0.564842	0.0234202
Cracr2a	0	2.88e-10	0	0.0370548	0.117172	0	0	0.564839	0.280934
P2ry6	0.0217178	0	0	0	0	0.0780502	0.00288314	0.564667	0.332681
St7	0.034074	1.02e-07	0	0	8.22e-09	0.0709391	0.0191511	0.56461	0.311225
Ces2g	0	7.12e-10	0.00326084	0.00606182	2.52e-09	0	0.0123774	0.564587	0.413713
Scmh1	0	0.107788	0	0.0188448	6.02e-10	0.00141504	0	0.564582	0.30737
Tmem229b	0.0606119	0.273218	8.86e-11	0.0311561	0.0394644	7.48e-12	4.3e-11	0.56404	0.0315092
Col16a1	0.0061434	0	0	0	0.0226483	0.126383	0	0.563819	0.281006
Itga7	0	0.302364	2.67e-10	2.23e-10	0.0690595	0.028456	0.000991363	0.56361	0.0355188
Gcnt2	0	0	0.00667195	0	8.39e-11	0	0.00793642	0.563571	0.421821
Eif2ak4	0.0179135	0.0240372	0	0	0	0.0320816	0	0.563364	0.362604
Usp35	0	0	0	8.96e-11	0.021474	0.00335246	0.0346942	0.563225	0.377255
Serinc3	0.0128518	2.1e-10	0.0747613	0.0153814	0	0.0545581	0	0.562978	0.27947
Rab25	2.31e-10	3.08e-09	0	7.39e-11	3.36e-06	0.0825861	8.48e-11	0.562817	0.354594
Mmp14	1.97e-07	0.393265	0.0123242	0.0256233	0	0.00599136	1.39e-07	0.562526	0.000269494
Mcee	0	1.04e-08	2.57e-09	0.0129256	0	0.134092	0.0306173	0.562486	0.259879
Tnfaip8	0.0169005	0.290974	1.33e-07	0.0747858	3.31e-07	0.0549766	3.08e-13	0.562346	1.7e-05
Sh2b3	0.0962451	0.250903	0	0.0423356	7.74e-12	0.00846816	0	0.562304	0.0397449
Itpka	0.0489737	1.1e-09	0.0180991	1.39e-09	0	0.0202513	0	0.562176	0.3505
Mfap3l	0.00399809	0.392822	0	9.38e-11	0	0	0	0.562042	0.041138
Amacr	0.0252682	0.151869	0.0213264	0.0510198	0.0402855	0	9.32e-11	0.561902	0.148329
Hhipl1	0.0153032	0.270409	0	0.0676852	0.0363174	0.0388367	0.00946533	0.561865	0.000118177
D5Ertd579e	0	0.0997396	0	0.0613618	2.97e-10	0.049956	0.040638	0.561839	0.186466
Tmem40	3.38e-10	0.170112	0	0.00802793	3.71e-10	0.0458285	0	0.561748	0.214284
Rhbdf2	0.00828072	0.150579	0	0.0438327	0	0.0288731	0.00166838	0.561613	0.205153
Mapk1ip1l	0	5.89e-10	0.0271845	0.0280783	0.00336076	0.0313735	0.000200475	0.561593	0.34821
Ffar2	0	1.08e-08	2.28e-10	0	0	0.0191614	0	0.561508	0.419331
Afm	0.00573419	0.250867	2.71e-08	0.00223672	0.035822	0.034571	0	0.561409	0.109361
Agtr2	1.34e-08	0.317574	0.0706965	0	3.29e-10	0.0107195	0.0252897	0.561239	0.0144818
Bspry	0	8.97e-10	0	0.000186846	0.0440332	0	9.65e-08	0.561183	0.394597
Rffl	0	0.318299	0	0.0523001	0	0.0236764	8.1e-10	0.561104	0.0446202
Elp2	0.0109567	7.69e-10	0	0.0235416	0.0384646	0	0	0.561047	0.36599
Slc10a7	1.51e-10	0.325212	0.0157358	0	4.22e-08	0	0	0.560754	0.0982982
Ino80c	0	1.47e-08	0.0875369	0	0.0122311	0.0261743	0	0.560672	0.313386
Pcdhgc4	2.5e-10	0.380292	0.023218	0.00461863	1.06e-09	3.57e-10	4.73e-10	0.560257	0.0316145
Tm7sf2	0	0.326298	0	0.0131413	0.0633026	0.0371428	3.37e-10	0.560081	3.37e-05
Etv5	5.84e-12	0.357528	0.0727786	2.07e-12	8.24e-10	9.24e-09	0.00977907	0.559909	4.97e-06
Zfhx3	0.00210469	0.205923	0	0.0944628	1.42e-10	0	0.0333656	0.55986	0.104284
Cr1l	0	0.354374	0	0.0401861	1.01e-09	0	7.09e-12	0.559581	0.0458586
Slfn4	0.0549994	0	0.0369624	0	0	0.0806417	0.0290019	0.559563	0.238832
Btnl1	1.53e-11	0.262186	0	5.45e-11	4.55e-11	0.146895	0	0.559555	0.0313628
Phlpp1	0.0135813	0	0	0.0328646	0	0.0689588	0.0125352	0.5595	0.31256
Lpar2	0.00219614	0	0	0	0.0200321	0	0.0426221	0.559242	0.375908
Plce1	4.15e-07	0.322889	0.110839	2.11e-08	3.87e-08	4.41e-08	0.00705445	0.559209	9e-06
Pilrb1	0.024692	0.257871	0	6.91e-11	0.0181172	0.0409961	0	0.55896	0.0993637
Mpi	0	5.23e-10	0.0308418	0	0	0.0244808	0.0053865	0.558879	0.380412
Slc31a1	0	0	1.98e-10	0	0.0275985	0.00946785	0	0.558839	0.404095
Cdhr2	7.08e-09	0.252378	0.0238634	0.0225393	0.0616731	0.00448134	2.28e-08	0.558718	0.0763466
Ak4	0.000725647	0.401915	0.0320146	0.00676331	1.02e-11	0	2.95e-12	0.558574	7.92e-06
Oit3	0.00884812	0.288132	0.0156422	5.31e-11	0.0553304	0.0082236	0.0332421	0.558571	0.0320107
Eif1ad	0	0.0210799	0	0.0524617	0	0.0268425	0.0167821	0.558285	0.324548
Aspdh	0.010859	0.398998	0	0.0129629	1.19e-09	0	0.0189445	0.558223	1.25e-05
Cdipt	0.00118597	0.267308	0.108459	0.000512046	0.0642873	2.13e-09	0	0.55808	0.000167967
Med13	0	0.33486	1.01e-09	0	3.44e-08	0.0597453	0	0.558	0.0473944
Ccdc122	0	0	7.11e-11	0.0357937	0.0340157	0	0	0.557858	0.372332
Pcsk9	0.0216352	1.37e-09	0.00947731	0	0.0343278	0.112084	0.0545364	0.557771	0.210168
Micu2	0.023123	1.53e-07	0	0.0038303	0	0	0	0.557648	0.415399
Abcc6	0.018254	0.256455	0.0316356	0.0124043	4.47e-11	0.0386449	0.0348612	0.557629	0.0501154
Efhd2	0	2.07e-09	0.0963949	0	0.0600954	0.00538208	3.9e-11	0.557507	0.280621
Ppp1r13l	0.0736045	0.229212	0.0328392	1.58e-09	0.0263449	0.0806889	0	0.55719	0.000121293
Atp11a	0.000986977	2.58e-09	1.94e-10	0.00493331	0	0.00159213	0.0136645	0.557044	0.421779
Lysmd4	0	0.305703	0.0104851	0.00792534	0.0459165	0.0423455	2.36e-11	0.556895	0.0307297
Dvl1	0.022448	0.307095	0	1.21e-10	6.12e-11	1.76e-11	0.0597421	0.556815	0.0538998
Cpeb2	0.0438251	0.240811	0.0140714	9.5e-11	2.28e-10	0.079569	0	0.556664	0.0650597
Hoxd9	0.0209449	0.259791	0.0239263	0	0	0.00300583	0	0.556444	0.135888
Zfp612	0	1.93e-10	0	0.0915252	0.0797815	0.0253522	0	0.556345	0.246996
Hsd17b7	0	2e-09	0.0572042	0	0.038682	0	0.026309	0.556121	0.321684
Hepacam2	7.27e-09	0.365027	4.13e-10	0	3.31e-08	0.0282634	0.049761	0.555995	0.000953911
Catspere2	2.08e-10	0.324718	3.18e-11	0.00201894	0	0.0210608	2.42e-11	0.555859	0.0963432
Josd1	1.28e-11	0.196981	0.210714	0.0364191	4.07e-11	0	1.53e-11	0.555858	2.78e-05
Clcn5	4.91e-10	0.153201	0.00811043	0.0833619	1.17e-09	3.8e-10	0.0122213	0.555827	0.187278
Mdh2	6.38e-11	1.3e-08	0.00249409	9.87e-11	0.0237221	0.020583	0	0.555817	0.397383
Cyp2c40	3.67e-10	1.4e-09	6.85e-10	0	0	0.0266127	0.0551005	0.555794	0.362493
Plekhd1	0.00256213	0	0	0.0517852	0.0352899	0.050777	0	0.555596	0.30399
Ifit1bl2	0.0134791	0.239565	0	0.00848319	2.5e-08	0.109108	3.25e-11	0.555453	0.0739115
Acsl1	0.0133456	0.261694	6e-10	0.0432426	0.126314	0	0	0.554876	0.000527806
Wdsub1	0	0.228989	0	0.0163283	0.0212105	0.034281	5.17e-11	0.554511	0.144681
Tbc1d19	0.020433	0.371071	3.36e-09	7.51e-10	0.0431031	0	0.0102005	0.554491	0.000702242
Gm5475	0	1.98e-09	0.0784973	0.00683514	7.34e-10	1.75e-10	1.14e-09	0.554425	0.360243
Ybx3	4.44e-11	0	0	0	0	0.017725	0.0101155	0.554153	0.418006
Ctcfl	0	6.41e-10	0	0	7.28e-11	0.000887935	0	0.553926	0.445186
Casp3	0.0466089	0.0162411	0.127685	0	0	0.0162695	7.73e-09	0.553913	0.239282
Brdt	0.0264643	0.337378	0.0120841	2.07e-07	0	0.0696089	0	0.553775	0.000689389
Cyp26b1	0	0.179764	0.0881914	0	0.0982505	0.0621084	0	0.553757	0.0179285
Bhmt	0.0154313	0.295345	0.0531985	0.000758716	0.01306	1.22e-10	1.65e-10	0.553621	0.0685859
Qpctl	0.00590565	2.5e-10	0	0.00278124	0	0.00813268	0	0.553542	0.429639
Galnt5	0	2.15e-09	0	0	0.0482348	0	5.2e-11	0.553363	0.398402
Axin2	1.35e-09	0	0.00830574	0	0.0382842	0.0928574	0.000509415	0.553276	0.306767
Glod4	0.000758429	0.30668	2.39e-09	0.139325	2.39e-10	1.22e-10	0	0.55323	5.74e-06
Zc2hc1c	0.00464031	0.343398	2.41e-11	0.0455074	0.0222795	0	1.08e-11	0.553114	0.0310612
Adgra3	0.00665446	0.365307	0	0.015329	0	0.0579556	0.00195689	0.552775	2.22e-05
Trim34b	0	0	0	0.00781959	0.0153322	0.031586	0.030558	0.55268	0.362024
Nlrc4	3.4e-10	0.331231	0.0523798	4.44e-09	1.68e-09	0.0445407	0.0195142	0.552302	3.22e-05
Dgkq	0	0.280868	0.00772817	2.84e-11	0	0.0220537	0.0823224	0.551868	0.0551596
Pdk3	2.89e-10	0.356281	6.4e-09	3.23e-09	1.25e-08	0.0510755	0.0160072	0.551684	0.0249516
Tle6	1.14e-11	0.394429	0	0	0	0.0518691	0.00206147	0.551634	5.79e-06
Zfp53	0.00201578	0	0	0.0178474	0	0	0	0.551317	0.42882
Lmtk2	0	0.359108	0.0151679	1.36e-09	0	0.0626578	0.0118631	0.551168	3.5e-05
Tecpr2	0.0225019	0.328847	0	0.0412478	0.0562191	9.97e-10	0	0.551151	3.34e-05
Lsm11	3.58e-11	0.270032	0.158004	0.0103961	0.0104008	0	1.81e-10	0.551122	4.52e-05
Pcsk7	1.41e-08	0.292967	0.0349249	0	3.01e-06	0	0.0285538	0.551087	0.0924643
Sh3d21	0.0314739	0.26116	0.0763421	1.12e-09	0	0.0206454	0	0.551086	0.0592925
Surf6	5.89e-10	0.186172	0.0181274	0.0866725	1.31e-10	0	0.020155	0.550992	0.137881
Vamp5	0.0089264	0.363225	1.87e-08	0.0204686	8.52e-09	2.08e-09	0	0.550825	0.0565551
Mecr	0	1.7e-10	5.21e-11	9.31e-11	0	0.0743337	0	0.550812	0.374855
Dync1li2	0.0623278	0.218213	1.52e-10	0.0080041	0.00739885	0.15325	1.22e-09	0.550787	1.86e-05
Pnpla6	1.68e-10	0.0817216	0.0124406	0.0174256	0	0	0.0251116	0.550423	0.312878
Lpar3	5.04e-11	0.126019	0	0	2.12e-10	0	0.0311154	0.550302	0.292563
Arfgef3	0.0771486	0.260487	6.8e-10	0	0	0.076046	0.0220955	0.550196	0.0140273
Rnpep	0.00230034	0	0	0	0	0.046795	0.000726475	0.550171	0.400007
Hyou1	0.0948377	0.214923	9.39e-09	0.0501018	2.46e-10	0.0458006	0.00720438	0.550042	0.0370902
Msr1	0	3.61e-05	0	0.0646072	0	2.47e-08	0.00322173	0.549757	0.382378
Gpr17	0	0	5.12e-11	0.0192086	0	0	0.034309	0.549478	0.397004
Clec2e	0	0.427744	0	0.00390175	1.84e-11	2.83e-11	0.016234	0.549197	0.00292287
Cgnl1	6.49e-11	0.426433	8.41e-11	9.73e-11	0.00291977	0.0214128	0	0.549185	4.93e-05
Lilra5	0	0.180232	0.0593088	1.65e-10	0.0410877	0.0436821	0.00974022	0.548974	0.116975
Wnt9a	0	0.217976	0.0337469	0.0513223	0.072774	0.00657568	0.00698647	0.548948	0.0616707
Macrod2	0.00424678	1.73e-08	0.111005	0.0523649	0.0311026	0	0.000373676	0.548945	0.251962
Picalm	0	0.198328	2.5e-11	0	0.00683075	0.0286512	0	0.548812	0.217378
B3gnt5	0	1.6e-10	7.06e-10	0.00731623	0	0.012369	0	0.548725	0.43159
Syde1	0.0270566	2.01e-10	0.00767333	0.0881607	0	0.0223574	0	0.548655	0.306097
Tpmt	2.5e-07	1.06e-08	1.64e-08	1.22e-09	0	0.0660752	0.00705023	0.548629	0.378245
Nudcd1	0.0404518	2.02e-09	0.00679566	0.137899	0	0.0190151	0	0.548625	0.247213
Ifi27l2b	0.0319277	2.08e-08	0.0112641	0	0	0.0387633	4.4e-10	0.548192	0.369853
Zfand6	0.00131393	5.13e-10	1.3e-10	0	0	0.033579	0	0.547927	0.41718
Trpv6	0	0.223569	0	0	8.47e-09	0.142422	0	0.547915	0.0860945
Cnpy1	0	0.106607	0.00512875	0	0.0380347	2.47e-10	0.0342326	0.547911	0.268087
Dffb	0.0268134	1.52e-08	0	7.88e-10	0.0358053	0.0231446	0.01355	0.547804	0.352882
ccdc198	7.02e-10	1.46e-10	0	0.00730444	2.35e-09	0.0107265	0	0.547614	0.434355
Rab3gap2	0	0.287439	0	0.011341	4.18e-11	0.0158435	0.0227331	0.547476	0.115168
Stard4	0.0197347	0	0	0.0436907	3.79e-09	0	0	0.547403	0.389172
E130311K13Rik	4.27e-10	0.263267	4.94e-11	0.0501471	1.72e-08	0.0346222	0.0106493	0.547388	0.093926
Apol7c	0.0454631	0	0	0	3.45e-11	0.139637	0	0.547124	0.267776
Krt20	0	0	0.00753486	0.000785588	9.22e-11	0.0298255	0.023239	0.547096	0.391519
Shmt1	0.00449285	0	0.107425	0	0	0.0451172	0.00888835	0.547053	0.287023
Foxa3	4.66e-10	0.26748	0	0.0403843	0	0.0333064	4.11e-10	0.546879	0.111951
Arrb1	0.0330342	0.260695	0	0	0.012033	0.129917	1.24e-11	0.546823	0.0174979
Mgat4b	0.0201261	0	0	0.0537549	0.052897	0.0428092	0	0.546756	0.283656
Snta1	0	0.0190157	0	0.0654603	0.0218399	0.0350507	0.00984515	0.546715	0.302073
Ccdc189	0.010912	0.441863	0.000528752	5.75e-08	7.9e-11	6.11e-12	5.27e-10	0.546692	4.75e-06
Tut7	8.41e-09	1.1e-09	0.00224961	0.0102855	0	0.0419496	0.000903367	0.546597	0.398015
Rab24	0	4.08e-10	0	1.6e-09	0	0	0.0338956	0.546577	0.419527
Serpina1e	6.31e-12	0.235435	0.131685	0.0867372	0	4.93e-12	0	0.546137	6.12e-06
Pkhd1	0	0.453586	5.57e-11	2.93e-11	3.42e-11	0.000126557	0.000158771	0.546124	4.58e-06
Gosr2	0	0.12554	4.17e-11	0.0464441	0	0.0108229	0.0356479	0.545988	0.235556
Gng12	0.0109545	0.234581	1.17e-09	0.0368912	0.0374983	0.050827	6.22e-11	0.545933	0.0833155
Rxfp2	4.7e-11	9.21e-09	0	0	0	0	0	0.545853	0.454147
Ago2	9.06e-12	0.333613	7.53e-11	5.04e-13	1.97e-08	0.0806979	0.0400161	0.545669	3.17e-06
Tiparp	0	0	0	0.0155289	0	0.0167456	0	0.545669	0.422056
Tacr2	0	0.0863166	0	0.0506794	0	8.78e-10	0	0.545613	0.317391
Pbx4	0	1.99e-08	0	0.0425936	0	0.0142266	0.00411205	0.545608	0.39346
Pycr1	0	0.0546404	0.00137022	0	8.55e-09	0.0551278	0.00881574	0.545368	0.334678
Apcdd1	0.00981898	0.288106	0	0.00888751	0.11306	0.00877499	0.0255415	0.545328	0.000482792
Lysmd3	0.00195328	0.28124	0	0	0	0.0157137	1.32e-10	0.5451	0.155992
Stx3	0.00155223	0	0.0185431	0	0	0.0268151	2.25e-10	0.545066	0.408024
Tdrd7	0.0144648	1.82e-09	0	0.0130285	0.0243632	0	1.56e-09	0.544714	0.403429
Celf1	1.07e-10	0.324206	7.69e-10	1.33e-09	1.97e-10	0.129274	0.00209952	0.544399	2.11e-05
Tmem161b	2.04e-11	0.438875	0.000284423	3.5e-10	1e-09	0.0164859	2.71e-11	0.544354	6.67e-07
Trp53i13	0	0	0	0.00373549	0.0199443	0.0364534	0	0.544187	0.39568
Tmem238l	0.0123572	0.262422	0	0.00468864	0.00473154	0.134072	0	0.543915	0.0378134
Eci3	0.0310266	6.12e-09	0	0	1.73e-10	0.135415	0.00293039	0.543802	0.286826
Gm36864	0.0339682	0.264658	0	1.3e-07	1.3e-07	0.00274875	0	0.54378	0.154844
Mpnd	7.86e-11	0.280847	1.54e-09	0.0302027	0.0325395	0.0242883	9.85e-11	0.54366	0.0884629
Maml3	1.04e-10	1.2e-09	0	0.000802117	9.84e-10	0.0601752	0.0104958	0.543628	0.384899
Rnasel	0	0.321111	0.103761	0	6.67e-10	0.0317062	0	0.543409	1.28e-05
Ppp2r1a	0	0.150895	0	0	0.125516	0.0283951	0	0.542574	0.15262
Slx1b	0.0298694	0.344109	4.03e-14	0.0806808	1.67e-13	5.14e-10	0.00336468	0.541972	4.31e-06
Nxpe4	0.00228323	0.421239	2.96e-09	0.0345306	5.32e-09	0	0	0.541892	5.52e-05
Mcub	0.00554539	0.162873	0	0	0	0.0660268	0.00300275	0.541847	0.220705
Bace1	0.00913328	0	8.95e-11	0.020252	0.0408668	0.00392302	0	0.541808	0.384017
Itgam	0	3.2e-08	0	0.0272601	0.136731	0.0654496	0	0.5414	0.22916
Tor1aip2	0	1.28e-09	0	0.0173378	0.0275315	0.0621279	0	0.541267	0.351736
Sac3d1	0.000886458	0.265519	0.0799476	0.0408383	0	0.0715425	1.31e-12	0.541252	1.39e-05
Eif3c	0	9.25e-09	0.0368508	0.0114216	0	0	0	0.541181	0.410547
Kcnj16	0	0.0642645	0.125325	0	0.0556435	0.038303	0.0115279	0.541172	0.163764
Nf2	0	6.42e-10	0	0.0441189	0	0	0	0.541134	0.414748
Mknk2	0	0.104762	0	0.0202119	0.0372078	7.46e-10	0	0.540998	0.296821
Flacc1	0	0.0790137	0.0350703	0	0	0.0532435	0	0.540929	0.291744
Pax8	0.0419592	1.92e-10	0.0938455	0	0.0163606	0.106455	3.1e-10	0.540659	0.200722
Oas1e	1.63e-09	0	0.00383109	1.43e-10	0	0.0175304	0	0.540592	0.438046
Rgs16	0	0.418495	4.31e-11	0.00442008	0	1.35e-07	0.00354581	0.540498	0.0330416
Ccdc125	0	6.37e-10	0.000682052	0.0143119	0.0929963	0	0	0.540413	0.351597
Lrrc39	0.00223005	4.57e-07	0	0	0.00583746	0	0.00188232	0.540365	0.449684
Lipt2	0	3.7e-10	0.0380159	0	0	0.0651116	0.0236739	0.540261	0.332938
Slk	0.0523692	0.248537	0	0	0.0304083	0.0926034	0	0.540132	0.0359492
Hivep3	1.01e-09	0.118509	0.0587853	0.0378187	1.21e-10	0	0	0.540041	0.244846
P4ha1	0.0278758	3.09e-09	0.058756	5.61e-10	5.96e-09	0.00515158	0	0.54001	0.368206
Slc26a3	8.96e-12	0.455657	5.09e-14	0.00155726	1.65e-14	1.69e-10	0.00285097	0.539934	1.2e-06
Cidec	0	0.339649	8.47e-11	0	0.0591842	0	0.0264109	0.539648	0.0351081
Slc51a	0	0.42524	0	0	0	0	0.0245047	0.539614	0.010641
Il33	0	0	0.0441245	0.028193	0.0247709	0	0	0.539526	0.363386
Aamdc	8.4e-10	0.271204	0	0.0113893	0.00634161	0	0.000216392	0.539496	0.171352
Unc13c	1.61e-09	0.12314	0	0.0340389	0	0.0062952	0	0.539342	0.297184
Elac2	0.00518502	0	0	0.00513222	0	0.0761599	0	0.53916	0.374363
Podn	0.0766977	1.32e-05	3.83e-09	0	1.15e-09	0.0460562	0.0037797	0.53895	0.334503
[truncated: 14,495 more rows]
