# Supplementary material for: Human Milk Oligosaccharides Impact Cellular and Inflammatory Gene Expression and Immune Response
Source: Front Immunol. 2022 Jun 29;13:907529. doi: 10.3389/fimmu.2022.907529 (PMC9278088; doi:10.3389/fimmu.2022.907529)
Supplement: Supplementary Data Sheet 3 — Pathway enrichment results for genes most associated with sample location (small vs. large intestine). [file DataSheet_3.xlsx]

## Sheet: Annotation
Dataset S3: list of top genes identified as differential between small and large intestine samples
MyList	Gene ID	Type	Tax ID	Homologene Gene ID	Homologene Gene Tax ID	Gene Symbol	Synonyms	Type of Gene	Description	Gene Summary	Gene Location	Biological Process (GO)	Cellular Component (GO)	GOSlim (Ontology)	Molecular Function (GO)	InterPro	Secreted (UniProt)	Transmembrane (UniProt)	Appris (Ensembl)	Transmembrane (TMHMM)	JAX	OMIM	Disease Ontology (DO)	Gene RIF (NCBI)	Pubmed Count	Isoforms ID Map	KEGG Pathway	KEGG Functional Set
Foxd2	17301	symbol	M. musculus	17301	M. musculus	Foxd2	AI426778|Mf2	protein-coding	forkhead box D2	(Human)This gene belongs to the forkhead family of transcription factors which is characterized by a distinct forkhead domain. The specific function of this gene has not yet been determined. [provided by RefSeq, Jul 2008]	chr4:114766095-114763477	GO:0045944 positive regulation of transcription by RNA polymerase II;GO:0045893 positive regulation of transcription, DNA-templated;GO:1903508 positive regulation of nucleic acid-templated transcription	GO:0005634 nucleus;GO:0043231 intracellular membrane-bounded organelle;GO:0043227 membrane-bounded organelle	[GO:0008150] biological_process; [GO:0009058] biosynthetic process; [GO:0034641] cellular nitrogen compound metabolic process; [GO:0003674] molecular_function; [GO:0003700] DNA-binding transcription factor activity; [GO:0003677] DNA binding; [GO:0005575] cellular_component; [GO:0005622] intracellular anatomical structure; [GO:0005634] nucleus; [GO:0043226] organelle; [GO:0030154] cell differentia…	GO:0001228 DNA-binding transcription activator activity, RNA polymerase II-specific;GO:0001216 DNA-binding transcription activator activity;GO:0000978 RNA polymerase II cis-regulatory region sequence-specific DNA binding	[IPR001766] Fork head domain; [IPR018122] Fork head domain conserved site1; [IPR030456] Fork head domain conserved site 2; [IPR036388] Winged helix-like DNA-binding domain superfamily; [IPR036390] Winged helix DNA-binding domain superfamily			principal1		MP:0002989 small kidney; MP:0000519 hydronephrosis; MP:0000536 hydroureter; MP:0002990 short ureter	(Human)OMIM ID:602211 Forkhead box d2		(Human)3	25	[{"UniProt":"O35392","EnsemblGene":["ENSMUSG00000055210"],"EnsemblTrans":[["ENSMUST00000068654","ENSMUSP00000066868","principal1"]],"RefSeq":[["NM_008593","NP_032619","VALIDATED"]],"UCSC":["uc012dix.1"],"SwissProt":["FOXD2_MOUSE"]}]
Cyp2d34	223706	symbol	M. musculus	223706	M. musculus	Cyp2d34		protein-coding	cytochrome P450, family 2, subfamily d, polypeptide 34		chr15:82505157-82500164	GO:0042738 exogenous drug catabolic process;GO:0042737 drug catabolic process;GO:0017144 drug metabolic process	GO:0005739 mitochondrion;GO:0005737 cytoplasm;GO:0043231 intracellular membrane-bounded organelle	[GO:0008150] biological_process; [GO:0003674] molecular_function; [GO:0043167] ion binding; [GO:0016491] oxidoreductase activity; [GO:0005575] cellular_component; [GO:0044281] small molecule metabolic process; [GO:0006629] lipid metabolic process; [GO:0005622] intracellular anatomical structure; [GO:0043226] organelle; [GO:0005737] cytoplasm; [GO:0009056] catabolic process	GO:0062187 anandamide 8,9 epoxidase activity;GO:0062188 anandamide 11,12 epoxidase activity;GO:0062186 anandamide epoxidase activity	[IPR001128] Cytochrome P450; [IPR002401] Cytochrome P450, E-class, group I; [IPR008069] Cytochrome P450, E-class, group I, CYP2D-like; [IPR017972] Cytochrome P450, conserved site; [IPR036396] Cytochrome P450 superfamily			principal1	yes					2	[{"UniProt":"L7N463","EnsemblGene":["ENSMUSG00000094559"],"EnsemblTrans":[["ENSMUST00000109515","ENSMUSP00000105141","principal1"]],"RefSeq":[["NM_145474","NP_663449","PROVISIONAL"]],"UCSC":["uc007wzi.1"],"SwissProt":["L7N463_MOUSE"]}]	(ko00140)Steroid hormone biosynthesis; (mmu00140)Steroid hormone biosynthesis; (mmu04726)Serotonergic synapse
Hoxa10	15395	symbol	M. musculus	15395	M. musculus	Hoxa10	Hox-1.|Hox-1.8|Hoxa-|Hoxa-10	protein-coding	homeobox A10	In vertebrates, the genes encoding the class of transcription factors called homeobox genes are found in clusters named A, B, C, and D on four separate chromosomes. Expression of these proteins is spatially and temporally regulated during embryonic development. This gene is part of a cluster on chromosome 6 and encodes a DNA-binding transcription factor that may regulate gene expression, morphoge…	chr6:52217834-52208177	GO:0060065 uterus development;GO:0009954 proximal/distal pattern formation;GO:0008584 male gonad development	GO:0005667 transcription regulator complex;GO:0005654 nucleoplasm;GO:0031981 nuclear lumen	[GO:0003674] molecular_function; [GO:0003677] DNA binding; [GO:0008150] biological_process; [GO:0009058] biosynthetic process; [GO:0034641] cellular nitrogen compound metabolic process; [GO:0003700] DNA-binding transcription factor activity; [GO:0005575] cellular_component; [GO:0005622] intracellular anatomical structure; [GO:0005634] nucleus; [GO:0043226] organelle; [GO:0005737] cytoplasm; [GO:0…	GO:0042826 histone deacetylase binding;GO:0001228 DNA-binding transcription activator activity, RNA polymerase II-specific;GO:0001216 DNA-binding transcription activator activity	[IPR001356] Homeobox domain; [IPR009057] Homeobox-like domain superfamily; [IPR017970] Homeobox, conserved site; [IPR020479] Homeobox domain, metazoa					MP:0001935 decreased litter size; MP:0001922 reduced male fertility; MP:0000266 abnormal heart morphology; MP:0000274 enlarged heart; MP:0001923 reduced female fertility; MP:0000480 increased rib number; MP:0002114 abnormal axial skeleton morphology; MP:0001926 female infertility; MP:0001147 small testis; MP:0002784 abnormal Sertoli cell morphology; MP:0005159 azoospermia; MP:0001925 male inferti…	(Human)OMIM ID:142957 Homeobox a10		41	175	[{"UniProt":"P31310","EnsemblGene":["ENSMUSG00000000938"],"SwissProt":["HXA10_MOUSE"]}]	(ko05202)Transcriptional misregulation in cancer; (mmu05202)Transcriptional misregulation in cancer
Car2	12349	symbol	M. musculus	12349	M. musculus	Car2	AI131712|C|CAII|Ca2|Car|Car-2|Ltw-|Ltw-5|Lvtw|Lvtw-5	protein-coding	carbonic anhydrase 2	(Human)The protein encoded by this gene is one of several isozymes of carbonic anhydrase, which catalyzes reversible hydration of carbon dioxide. Defects in this enzyme are associated with osteopetrosis and renal tubular acidosis. Two transcript variants encoding different isoforms have been found for this gene. [provided by RefSeq, Jun 2014]	chr3:14951329-14965830	GO:0090088 regulation of oligopeptide transport;GO:0090089 regulation of dipeptide transport;GO:2000878 positive regulation of oligopeptide transport	GO:0005902 microvillus;GO:0043209 myelin sheath;GO:0098858 actin-based cell projection	[GO:0003674] molecular_function; [GO:0043167] ion binding; [GO:0016829] lyase activity; [GO:0005575] cellular_component; [GO:0005622] intracellular anatomical structure; [GO:0005737] cytoplasm; [GO:0005886] plasma membrane; [GO:0005615] extracellular space; [GO:0005576] extracellular region; [GO:0005829] cytosol; [GO:0008150] biological_process; [GO:0042592] homeostatic process; [GO:0048856] anat…	GO:0004064 arylesterase activity;GO:0004089 carbonate dehydratase activity;GO:0016836 hydro-lyase activity	[IPR001148] Alpha carbonic anhydrase domain; [IPR023561] Carbonic anhydrase, alpha-class; [IPR036398] Alpha carbonic anhydrase domain superfamily; [IPR018338] Carbonic anhydrase, alpha-class, conserved site			principal1		MP:0001265 decreased body size; MP:0001922 reduced male fertility; MP:0001732 postnatal growth retardation; MP:0001663 abnormal digestive system physiology; MP:0003271 abnormal duodenum morphology; MP:0005493 stomach epithelial hyperplasia; MP:0002412 increased susceptibility to bacterial infection; MP:0010787 gastric cysts; MP:0006423 dilated rete testis; MP:0003027 abnormal blood pH regulation;…	OMIM ID:259730 Osteopetrosis, autosomal recessive 3	DOID:0110941 autosomal recessive osteopetrosis 3	22	152	[{"UniProt":"P00920","EnsemblGene":["ENSMUSG00000027562"],"EnsemblTrans":[["ENSMUST00000029078","ENSMUSP00000029078","principal1"]],"RefSeq":[["NM_009801","NP_033931","VALIDATED"],["XM_006530050","XP_006530113"]],"UCSC":["uc008oqt.2"],"SwissProt":["CAH2_MOUSE"]}]	(ko00910)Nitrogen metabolism; (mmu00910)Nitrogen metabolism; (ko04964)Proximal tubule bicarbonate reclamation
St6galnac6	50935	symbol	M. musculus	50935	M. musculus	St6galnac6	ST6G|ST6GalNAcVI|Sia|Siat7f	protein-coding	ST6 (alpha-N-acetyl-neuraminyl-2,3-beta-galactosyl-1,3)-N-acetylgalactosaminide alpha-2,6-sialyltransferase 6	(Human)ST6GALNAC6 belongs to a family of sialyltransferases that modify proteins and ceramides on the cell surface to alter cell-cell or cell-extracellular matrix interactions (Tsuchida et al., 2003 [PubMed 12668675]).[supplied by OMIM, Mar 2008]	chr2:32489721-32510821	GO:0009312 oligosaccharide biosynthetic process;GO:0006677 glycosylceramide metabolic process;GO:0001574 ganglioside biosynthetic process	GO:0005794 Golgi apparatus;GO:0012505 endomembrane system;GO:0016021 integral component of membrane	[GO:0008150] biological_process; [GO:0009058] biosynthetic process; [GO:0006464] cellular protein modification process; [GO:0003674] molecular_function; [GO:0016757] transferase activity, transferring glycosyl groups; [GO:0005575] cellular_component; [GO:0005622] intracellular anatomical structure; [GO:0043226] organelle; [GO:0005737] cytoplasm; [GO:0005794] Golgi apparatus; [GO:0034641] cellular…	GO:0001665 alpha-N-acetylgalactosaminide alpha-2,6-sialyltransferase activity;GO:0008373 sialyltransferase activity;GO:0016757 glycosyltransferase activity	[IPR001675] Glycosyl transferase family 29; [IPR038578] GT29-like superfamiliy; [IPR012163] Sialyltransferase		yes	principal1	yes		(Human)OMIM ID:610135 St6 alpha-n-acetyl-neuraminyl-2,3-beta-galactosyl-1,3-n-acetylgalactosaminide alpha-2,6-sialyltransferase 6		(Human)2	20	[{"UniProt":"E9PUI0","EnsemblGene":["ENSMUSG00000026811"],"EnsemblTrans":[["ENSMUST00000095045","ENSMUSP00000092655","principal1"],["ENSMUST00000113290","ENSMUSP00000108915","principal1"]],"RefSeq":[["NM_001025310","NP_001020481","VALIDATED"],["NM_001289549","NP_001276478","VALIDATED"]],"UCSC":["uc008jga.2"],"SwissProt":["E9PUI0_MOUSE"]},{"UniProt":"Q9JM95","EnsemblGene":["ENSMUSG00000026811"],"R…	(ko00604)Glycosphingolipid biosynthesis - ganglio series; (mmu00604)Glycosphingolipid biosynthesis - ganglio series; (mmu01100)Metabolic pathways
Lrrc8e	72267	symbol	M. musculus	72267	M. musculus	Lrrc8e	1810049O03Rik|C87354	protein-coding	leucine rich repeat containing 8 family, member E	(Human)This gene encodes a member of a small, conserved family of proteins with similar structure, including a string of extracellular leucine-rich repeats. A related protein was shown to be involved in B-cell development. Alternatively spliced transcript variants encoding multiple isoforms have been observed for this gene. [provided by RefSeq, Jun 2012]	chr8:4274269-4287470	GO:0140361 cyclic-GMP-AMP transmembrane import across plasma membrane;GO:1903790 guanine nucleotide transmembrane transport;GO:0001408 guanine nucleotide transport	GO:1905103 integral component of lysosomal membrane;GO:0031166 integral component of vacuolar membrane;GO:0031310 intrinsic component of vacuolar membrane	[GO:0003674] molecular_function; [GO:0005575] cellular_component; [GO:0005622] intracellular anatomical structure; [GO:0005737] cytoplasm; [GO:0005886] plasma membrane; [GO:0006810] transport; [GO:0008150] biological_process; [GO:0043226] organelle; [GO:0005783] endoplasmic reticulum; [GO:0005773] vacuole; [GO:0005764] lysosome; [GO:0032991] protein-containing complex; [GO:0006950] response to st…	GO:0005225 volume-sensitive anion channel activity;GO:0005253 anion channel activity;GO:0015103 inorganic anion transmembrane transporter activity	[IPR001611] Leucine-rich repeat; [IPR003591] Leucine-rich repeat, typical subtype; [IPR021040] LRRC8, pannexin-like TM region; [IPR032675] Leucine-rich repeat domain superfamily		yes	principal1	yes	MP:0010180 increased susceptibility to weight loss; MP:0008554 decreased circulating tumor necrosis factor level; MP:0008565 decreased interferon-beta secretion; MP:0010210 abnormal circulating cytokine level; MP:0002418 increased susceptibility to viral infection; MP:0008576 decreased circulating interferon-beta level; MP:0009791 increased susceptibility to viral infection induced morbidity/mort…	(Human)OMIM ID:612891 Leucine-rich repeat-containing protein 8e		(Human)1	13	[{"UniProt":"Q66JT1","EnsemblGene":["ENSMUSG00000046589"],"EnsemblTrans":[["ENSMUST00000053035","ENSMUSP00000052055","principal1"]],"RefSeq":[["NM_028175","NP_082451","VALIDATED"],["XM_006508906","XP_006508969","MODEL"],["XM_006508907","XP_006508970","MODEL"],["XM_011242086","XP_011240388","MODEL"]],"UCSC":["uc009kth.2"],"SwissProt":["LRC8E_MOUSE"]}]
Slc2a1	20525	symbol	M. musculus	20525	M. musculus	Slc2a1	Glut|Glut-|Glut-1|Glut1|M100200|Rgsc2|Rgsc200	protein-coding	solute carrier family 2 (facilitated glucose transporter), member 1	(Human)This gene encodes a major glucose transporter in the mammalian blood-brain barrier. The encoded protein is found primarily in the cell membrane and on the cell surface, where it can also function as a receptor for human T-cell leukemia virus (HTLV) I and II. Mutations in this gene have been found in a family with paroxysmal exertion-induced dyskinesia. [provided by RefSeq, Apr 2013]	chr4:118965942-118994527	GO:0098708 glucose import across plasma membrane;GO:0098704 carbohydrate import across plasma membrane;GO:0140271 hexose import across plasma membrane	GO:0001939 female pronucleus;GO:0045120 pronucleus;GO:0001917 photoreceptor inner segment	[GO:0005575] cellular_component; [GO:0006810] transport; [GO:0008150] biological_process; [GO:0055085] transmembrane transport; [GO:0022857] transmembrane transporter activity; [GO:0003674] molecular_function; [GO:0005622] intracellular anatomical structure; [GO:0005737] cytoplasm; [GO:0005886] plasma membrane; [GO:0005829] cytosol; [GO:0043226] organelle; [GO:0005856] cytoskeleton; [GO:0019899] …	GO:0033300 dehydroascorbic acid transmembrane transporter activity;GO:0055056 D-glucose transmembrane transporter activity;GO:0005324 long-chain fatty acid transporter activity	[IPR002439] Glucose transporter, type 1 (GLUT1); [IPR003663] Sugar/inositol transporter; [IPR005828] Major facilitator, sugar transporter-like; [IPR005829] Sugar transporter, conserved site; [IPR020846] Major facilitator superfamily domain; [IPR036259] MFS transporter superfamily		yes	principal1	yes	MP:0001698 decreased embryo size; MP:0011098 embryonic lethality during organogenesis, complete penetrance; MP:0003984 embryonic growth retardation; MP:0002066 abnormal motor capabilities/coordination/movement; MP:0001393 ataxia; MP:0001405 impaired coordination; MP:0001404 no spontaneous movement; MP:0002175 decreased brain weight; MP:0004000 impaired passive avoidance behavior; MP:0002078 abnor…	(Human)OMIM ID:138140 Solute carrier family 2 (facilitated glucose transporter), member 1	(Human)DOID:0090045 childhood onset GLUT1 deficiency syndrome 2;DOID:0090044 dystonia 9;DOID:0111313 idiopathic generalized epilepsy 12	111	343	[{"UniProt":"P17809","EnsemblGene":["ENSMUSG00000028645"],"EnsemblTrans":[["ENSMUST00000030398","ENSMUSP00000030398","principal1"]],"RefSeq":[["NM_011400","NP_035530","VALIDATED"]],"UCSC":["uc008ule.2"],"SwissProt":["GTR1_MOUSE"]}]	(ko05230)Central carbon metabolism in cancer; (ko05211)Renal cell carcinoma; (mmu05211)Renal cell carcinoma
B3galt5	93961	symbol	M. musculus	93961	M. musculus	B3galt5	1190002B21Rik|AU045265|b3Gal|b3Galt-V	protein-coding	UDP-Gal:betaGlcNAc beta 1,3-galactosyltransferase, polypeptide 5	(Human)This gene encodes a member of a family of membrane-bound glycoproteins. The encoded protein may synthesize type 1 Lewis antigens, which are elevated in gastrointestinal and pancreatic cancers. Alternatively spliced transcript variants using multiple alternate promoters have been observed for this gene. [provided by RefSeq, Sep 2017]	chr16:96037001-96121059	GO:0006486 protein glycosylation;GO:0043413 macromolecule glycosylation;GO:0070085 glycosylation	GO:0000139 Golgi membrane;GO:0098588 bounding membrane of organelle;GO:0005794 Golgi apparatus	[GO:0005575] cellular_component; [GO:0008150] biological_process; [GO:0009058] biosynthetic process; [GO:0006464] cellular protein modification process; [GO:0003674] molecular_function; [GO:0016757] transferase activity, transferring glycosyl groups; [GO:0005622] intracellular anatomical structure; [GO:0043226] organelle; [GO:0005737] cytoplasm; [GO:0005794] Golgi apparatus; [GO:0005975] carbohyd…	GO:0008499 UDP-galactose:beta-N-acetylglucosamine beta-1,3-galactosyltransferase activity;GO:0048531 beta-1,3-galactosyltransferase activity;GO:0035250 UDP-galactosyltransferase activity	[IPR002659] Glycosyl transferase, family 31; [IPR029044] Nucleotide-diphospho-sugar transferases		yes	principal1	yes	MP:0002169 no abnormal phenotype detected	(Human)OMIM ID:604066 Udp-gal:beta-glcnac beta-1,3-galactosyltransferase, polypeptide 5		1	24	[{"UniProt":"Q9JI67","EnsemblGene":["ENSMUSG00000074892"],"EnsemblTrans":[["ENSMUST00000099497","ENSMUSP00000097096","principal1"],["ENSMUST00000113800","ENSMUSP00000109431","principal1"]],"RefSeq":[["NM_001122993","NP_001116465","VALIDATED"],["NM_033149","NP_149161","VALIDATED"],["XM_006523116","XP_006523179"],["XM_006523117","XP_006523180","MODEL"],["XM_017317171","XP_017172660"]],"UCSC":["uc00…	(mmu)Glycosphingolipid biosynthesis, lacto-series, LacCer => Lc4Cer; (M00070)Glycosphingolipid biosynthesis, lacto-series, LacCer => Lc4Cer; (mmu00603)Glycosphingolipid biosynthesis - globo and isoglobo series
Ildr1	106347	symbol	M. musculus	106347	M. musculus	Ildr1	AU041483|AU044638	protein-coding	immunoglobulin-like domain containing receptor 1	(Human)This gene encodes a protein that contains an immunoglobulin-like domain. The encoded protein may function as a multimeric receptor at the cell surface. The expression of this gene may be a diagnostic marker for cancer progression. Alternatively spliced transcript variants encoding multiple protein isoforms have been observed for this gene. [provided by RefSeq, Dec 2010]	chr16:36514340-36547166	GO:0090277 positive regulation of peptide hormone secretion;GO:0002793 positive regulation of peptide secretion;GO:0046887 positive regulation of hormone secretion	GO:0061689 tricellular tight junction;GO:0070160 tight junction;GO:0005911 cell-cell junction	[GO:0005575] cellular_component; [GO:0005886] plasma membrane; [GO:0032991] protein-containing complex; [GO:0005622] intracellular anatomical structure; [GO:0005737] cytoplasm; [GO:0005829] cytosol; [GO:0003674] molecular_function; [GO:0006810] transport; [GO:0008150] biological_process; [GO:0016192] vesicle-mediated transport; [GO:0007267] cell-cell signaling	GO:0070506 high-density lipoprotein particle receptor activity;GO:0030228 lipoprotein particle receptor activity;GO:0038024 cargo receptor activity	[IPR003599] Immunoglobulin subtype; [IPR007110] Immunoglobulin-like domain; [IPR008664] LISCH7; [IPR036179] Immunoglobulin-like domain superfamily		yes		yes	MP:0011967 increased or absent threshold for auditory brainstem response; MP:0000042 abnormal organ of Corti morphology; MP:0000043 organ of Corti degeneration; MP:0001967 deafness; MP:0004404 cochlear outer hair cell degeneration; MP:0000026 abnormal inner ear morphology; MP:0002622 abnormal cochlear hair cell morphology; MP:0006358 absent pinna reflex; MP:0003151 absent tunnel of Corti; MP:0004…	OMIM ID:609646 Deafness, autosomal recessive 42	DOID:0110500 autosomal recessive nonsyndromic deafness 42	5	25	[{"UniProt":"Q8CBR1","EnsemblGene":["ENSMUSG00000022900"],"SwissProt":["ILDR1_MOUSE"]}]
Fa2h	338521	symbol	M. musculus	338521	M. musculus	Fa2h	FAAH|Faxdc|Faxdc1|G630055L08Rik	protein-coding	fatty acid 2-hydroxylase	(Human)This gene encodes a protein that catalyzes the synthesis of 2-hydroxysphingolipids, a subset of sphingolipids that contain 2-hydroxy fatty acids. Sphingolipids play roles in many cellular processes and their structural diversity arises from modification of the hydrophobic ceramide moiety, such as by 2-hydroxylation of the N-acyl chain, and the existence of many different head groups. Mutat…	chr8:112120453-112071770	GO:0006679 glucosylceramide biosynthetic process;GO:0001949 sebaceous gland cell differentiation;GO:0032286 central nervous system myelin maintenance	GO:0005783 endoplasmic reticulum;GO:0012505 endomembrane system;GO:0016021 integral component of membrane	[GO:0008150] biological_process; [GO:0003674] molecular_function; [GO:0005575] cellular_component; [GO:0016491] oxidoreductase activity; [GO:0043167] ion binding; [GO:0006629] lipid metabolic process; [GO:0009058] biosynthetic process; [GO:0005622] intracellular anatomical structure; [GO:0043226] organelle; [GO:0005737] cytoplasm; [GO:0005783] endoplasmic reticulum; [GO:0044281] small molecule me…	GO:0080132 fatty acid alpha-hydroxylase activity;GO:0020037 heme binding;GO:0005506 iron ion binding	[IPR001199] Cytochrome b5-like heme/steroid binding domain; [IPR006694] Fatty acid hydroxylase; [IPR014430] Sterol desaturase Scs7; [IPR018506] Cytochrome b5, heme-binding site; [IPR036400] Cytochrome b5-like heme/steroid binding domain superfamily		yes		yes	MP:0000877 abnormal Purkinje cell morphology; MP:0001402 hypoactivity; MP:0001330 abnormal optic nerve morphology; MP:0000849 abnormal cerebellum morphology; MP:0001216 abnormal epidermal layer morphology; MP:0000422 delayed hair appearance; MP:0000414 alopecia; MP:0000423 delayed hair regrowth; MP:0000416 sparse hair; MP:0001405 impaired coordination; MP:0001510 abnormal coat appearance; MP:0000…	OMIM ID:612319 Spastic paraplegia 35, autosomal recessive	DOID:0110786 hereditary spastic paraplegia 35	7	28	[{"UniProt":"Q5MPP0","EnsemblGene":["ENSMUSG00000033579"],"SwissProt":["FA2H_MOUSE"]}]	(mmu04723)Retrograde endocannabinoid signaling
Selenbp1	20341	symbol	M. musculus	20341	M. musculus	Selenbp1	L|Lp|Lp56|Lpsb|MTO|SBP56	protein-coding	selenium binding protein 1	(Human)This gene encodes a member of the selenium-binding protein family. Selenium is an essential nutrient that exhibits potent anticarcinogenic properties, and deficiency of selenium may cause certain neurologic diseases. The effects of selenium in preventing cancer and neurologic diseases may be mediated by selenium-binding proteins, and decreased expression of this gene may be associated with…	chr3:94840394-94852069	GO:0050873 brown fat cell differentiation;GO:0045444 fat cell differentiation;GO:0015031 protein transport	GO:0001650 fibrillar center;GO:0005730 nucleolus;GO:0031981 nuclear lumen	[GO:0003674] molecular_function; [GO:0005575] cellular_component; [GO:0005622] intracellular anatomical structure; [GO:0005634] nucleus; [GO:0043226] organelle; [GO:0005737] cytoplasm; [GO:0006810] transport; [GO:0008150] biological_process; [GO:0015031] protein transport; [GO:0016491] oxidoreductase activity; [GO:0005829] cytosol; [GO:0005730] nucleolus; [GO:0030154] cell differentiation	GO:0018549 methanethiol oxidase activity;GO:0008430 selenium binding;GO:0016670 oxidoreductase activity, acting on a sulfur group of donors, oxygen as acceptor	[IPR008826] Selenium-binding protein			principal1		MP:0004953 decreased spleen weight; MP:0003402 decreased liver weight; MP:0009642 abnormal blood homeostasis; MP:0002966 decreased circulating alkaline phosphatase level; MP:0005584 abnormal enzyme/coenzyme activity; MP:0002079 increased circulating insulin level; MP:0000198 decreased circulating phosphate level; MP:0004955 increased thymus weight; MP:0002965 increased circulating serum albumin l…	(Human)OMIM ID:604188 Selenium-binding protein 1		7	32	[{"UniProt":"P17563","EnsemblGene":["ENSMUSG00000068874"],"EnsemblTrans":[["ENSMUST00000090839","ENSMUSP00000088349","principal1"]],"RefSeq":[["NM_009150","NP_033176","PROVISIONAL"]],"UCSC":["uc008qhf.1"],"SwissProt":["SBP1_MOUSE"]}]
Cyp2d10	13101	symbol	M. musculus	13101	M. musculus	Cyp2d10	AI303445|Cyp2|Cyp2d|P450-2|P450-2D	protein-coding	cytochrome P450, family 2, subfamily d, polypeptide 10		chr15:82291449-82287046	GO:0042738 exogenous drug catabolic process;GO:0042737 drug catabolic process;GO:0017144 drug metabolic process	GO:0005783 endoplasmic reticulum;GO:0005739 mitochondrion;GO:0012505 endomembrane system	[GO:0008150] biological_process; [GO:0003674] molecular_function; [GO:0043167] ion binding; [GO:0016491] oxidoreductase activity; [GO:0005575] cellular_component; [GO:0005622] intracellular anatomical structure; [GO:0043226] organelle; [GO:0005737] cytoplasm; [GO:0005783] endoplasmic reticulum; [GO:0044281] small molecule metabolic process; [GO:0006629] lipid metabolic process; [GO:0009056] catab…	GO:0062187 anandamide 8,9 epoxidase activity;GO:0062188 anandamide 11,12 epoxidase activity;GO:0062186 anandamide epoxidase activity	[IPR001128] Cytochrome P450; [IPR002401] Cytochrome P450, E-class, group I; [IPR008069] Cytochrome P450, E-class, group I, CYP2D-like; [IPR036396] Cytochrome P450 superfamily; [IPR017972] Cytochrome P450, conserved site			principal1	yes					9	[{"UniProt":"P24456","EnsemblGene":["ENSMUSG00000094806"],"EnsemblTrans":[["ENSMUST00000072776","ENSMUSP00000072555","principal1"]],"RefSeq":[["NM_010005","NP_034135","VALIDATED"]],"UCSC":["uc007wzf.2"],"SwissProt":["CP2DA_MOUSE"]}]	(ko00140)Steroid hormone biosynthesis; (mmu00140)Steroid hormone biosynthesis; (mmu04726)Serotonergic synapse
Akr1b8	14187	symbol	M. musculus	14187	M. musculus	Akr1b8	FR-1|Fg|Fgf|Fgfrp|Fgrp	protein-coding	aldo-keto reductase family 1, member B8	(Human)This gene encodes a member of the aldo/keto reductase superfamily, which consists of more than 40 known enzymes and proteins. This member can efficiently reduce aliphatic and aromatic aldehydes, and it is less active on hexoses. It is highly expressed in adrenal gland, small intestine, and colon, and may play an important role in liver carcinogenesis. [provided by RefSeq, Jul 2008]	chr6:34331081-34345396	GO:0016107 sesquiterpenoid catabolic process;GO:0016487 farnesol metabolic process;GO:0016488 farnesol catabolic process	GO:0005739 mitochondrion;GO:0005829 cytosol;GO:0005737 cytoplasm	[GO:0008150] biological_process; [GO:0003674] molecular_function; [GO:0016491] oxidoreductase activity; [GO:0005575] cellular_component; [GO:0005622] intracellular anatomical structure; [GO:0005737] cytoplasm; [GO:0005829] cytosol; [GO:0044281] small molecule metabolic process; [GO:0006629] lipid metabolic process; [GO:0043226] organelle; [GO:0005739] mitochondrion; [GO:0019748] secondary metabol…	GO:0047718 indanol dehydrogenase activity;GO:0052650 NADP-retinol dehydrogenase activity;GO:0045550 geranylgeranyl reductase activity	[IPR018170] Aldo/keto reductase, conserved site; [IPR020471] Aldo-keto reductase; [IPR023210] NADP-dependent oxidoreductase domain; [IPR036812] NADP-dependent oxidoreductase domain superfamily	(Human)yes		principal1		MP:0010052 increased grip strength; MP:0002608 increased hematocrit; MP:0008750 abnormal interferon level; MP:0008751 abnormal interleukin level; MP:0003674 oxidative stress; MP:0004499 increased incidence of tumors by chemical induction; MP:0013278 decreased fasting circulating glucose level; MP:0005560 decreased circulating glucose level; MP:0010155 abnormal intestine physiology; MP:0004842 abn…	(Human)OMIM ID:604707 Aldo-keto reductase family 1, member b10		4	27	[{"UniProt":"P45377","EnsemblGene":["ENSMUSG00000029762"],"EnsemblTrans":[["ENSMUST00000038406","ENSMUSP00000040244","principal1"]],"RefSeq":[["NM_008012","NP_032038","VALIDATED"]],"UCSC":["uc009bgz.1"],"SwissProt":["ALD2_MOUSE"]}]	(ko00052)Galactose metabolism; (ko00040)Pentose and glucuronate interconversions; (mmu00040)Pentose and glucuronate interconversions
X2610528A11Rik						None	None	None	None	None	None	None	None	None	None	None	None	None	None	None	None	None	None	None	None	None	None	None
Fut2	14344	symbol	M. musculus	14344	M. musculus	Fut2	MFUT-II	protein-coding	fucosyltransferase 2	This gene is one of three genes in mouse which encode a galactoside 2-L-fucosyltransferase. These genes differ in their developmental- and tissue-specific expression. The encoded type II membrane protein is anchored in the Golgi apparatus and controls the final step in the creation of alpha (1,2) fucosylated carbhohydrates by the addition of a terminal fucose in an alpha (1,2) linkage. This enzym…	chr7:45315818-45298015	GO:0036065 fucosylation;GO:0006664 glycolipid metabolic process;GO:1903509 liposaccharide metabolic process	GO:0005794 Golgi apparatus;GO:0012505 endomembrane system;GO:0016021 integral component of membrane	[GO:0005575] cellular_component; [GO:0008150] biological_process; [GO:0005975] carbohydrate metabolic process; [GO:0003674] molecular_function; [GO:0016757] transferase activity, transferring glycosyl groups; [GO:0005622] intracellular anatomical structure; [GO:0043226] organelle; [GO:0005737] cytoplasm; [GO:0005794] Golgi apparatus; [GO:0009058] biosynthetic process; [GO:0006464] cellular protei…	GO:0008107 galactoside 2-alpha-L-fucosyltransferase activity;GO:0031127 alpha-(1,2)-fucosyltransferase activity;GO:0008417 fucosyltransferase activity	[IPR002516] Glycosyl transferase, family 11		yes	principal1	yes	MP:0001663 abnormal digestive system physiology; MP:0010123 increased bone mineral content; MP:0003699 abnormal female reproductive system physiology; MP:0005399 increased susceptibility to fungal infection; MP:0004014 abnormal uterine environment	(Human)OMIM ID:182100 Fucosyltransferase 2		12	43	[{"UniProt":"Q9JL27","EnsemblGene":["ENSMUSG00000055978"],"EnsemblTrans":[["ENSMUST00000069800","ENSMUSP00000063719","principal1"]],"RefSeq":[["NM_001271993","NP_001258922","REVIEWED"],["NM_018876","NP_061364","REVIEWED"],["XM_011250795","XP_011249097","MODEL"]],"UCSC":["uc009gwn.2"],"SwissProt":["FUT2_MOUSE"]},{"UniProt":"A6H6C9","RefSeq":[["NM_001271993","NP_001258922","REVIEWED"],["NM_018876",…	(mmu00603)Glycosphingolipid biosynthesis - globo and isoglobo series; (mmu00601)Glycosphingolipid biosynthesis - lacto and neolacto series; (ko00601)Glycosphingolipid biosynthesis - lacto and neolacto series
Cyp2d9	13105	symbol	M. musculus	13105	M. musculus	Cyp2d9	Cyp2|Cyp2d|P450-2|P450-2D	protein-coding	cytochrome P450, family 2, subfamily d, polypeptide 9		chr15:82336578-82341028	GO:0042738 exogenous drug catabolic process;GO:0042737 drug catabolic process;GO:0017144 drug metabolic process	GO:0005783 endoplasmic reticulum;GO:0005739 mitochondrion;GO:0012505 endomembrane system	[GO:0008150] biological_process; [GO:0003674] molecular_function; [GO:0043167] ion binding; [GO:0016491] oxidoreductase activity; [GO:0005575] cellular_component; [GO:0005622] intracellular anatomical structure; [GO:0043226] organelle; [GO:0005737] cytoplasm; [GO:0005783] endoplasmic reticulum; [GO:0044281] small molecule metabolic process; [GO:0006629] lipid metabolic process; [GO:0009056] catab…	GO:0062187 anandamide 8,9 epoxidase activity;GO:0062188 anandamide 11,12 epoxidase activity;GO:0062186 anandamide epoxidase activity	[IPR001128] Cytochrome P450; [IPR002401] Cytochrome P450, E-class, group I; [IPR036396] Cytochrome P450 superfamily; [IPR008069] Cytochrome P450, E-class, group I, CYP2D-like; [IPR017972] Cytochrome P450, conserved site			principal1	yes					29	[{"UniProt":"P11714","EnsemblGene":["ENSMUSG00000068086"],"EnsemblTrans":[["ENSMUST00000089129","ENSMUSP00000086530","principal1"]],"RefSeq":[["NM_010006","NP_034136","VALIDATED"]],"UCSC":["uc007wzg.2"],"SwissProt":["CP2D9_MOUSE"]},{"UniProt":"Q3UNW2","RefSeq":[["NM_010006","NP_034136","VALIDATED"]],"SwissProt":["Q3UNW2_MOUSE"]}]	(ko00140)Steroid hormone biosynthesis; (mmu00140)Steroid hormone biosynthesis; (mmu04726)Serotonergic synapse
Gimd1	433653	symbol	M. musculus	433653	M. musculus	Gimd1	EG433653|Gm5549	protein-coding	GIMAP family P-loop NTPase domain containing 1		chr3:132335607-132353543	GO:0008150 biological_process	GO:0005575 cellular_component	[GO:0003674] molecular_function; [GO:0043167] ion binding; [GO:0005575] cellular_component; [GO:0008150] biological_process	GO:0005525 GTP binding;GO:0019001 guanyl nucleotide binding;GO:0032561 guanyl ribonucleotide binding	[IPR006703] AIG1-type guanine nucleotide-binding (G) domain; [IPR027417] P-loop containing nucleoside triphosphate hydrolase			principal1						2	[{"UniProt":"E9PW74","EnsemblGene":["ENSMUSG00000091721"],"EnsemblTrans":[["ENSMUST00000163241","ENSMUSP00000126832","principal1"],["ENSMUST00000196701","ENSMUSP00000142630","principal1"],["ENSMUST00000212594","ENSMUSP00000148464","principal1"],["ENSMUST00000212804","ENSMUSP00000148832","principal1"]],"RefSeq":[["NM_001270430","NP_001257359","VALIDATED"],["XM_006501649","XP_006501712"]],"UCSC":["…
Cyp2c69	100043108	symbol	M. musculus	100043108	M. musculus	Cyp2c69	AI0986|AI098658	protein-coding	cytochrome P450, family 2, subfamily c, polypeptide 69		chr19:39875213-39831104	GO:0019373 epoxygenase P450 pathway;GO:0042738 exogenous drug catabolic process;GO:0042737 drug catabolic process	GO:0005737 cytoplasm;GO:0043231 intracellular membrane-bounded organelle;GO:0043227 membrane-bounded organelle	[GO:0003674] molecular_function; [GO:0043167] ion binding; [GO:0016491] oxidoreductase activity; [GO:0008150] biological_process; [GO:0005575] cellular_component; [GO:0005622] intracellular anatomical structure; [GO:0043226] organelle; [GO:0005737] cytoplasm; [GO:0044281] small molecule metabolic process; [GO:0009056] catabolic process; [GO:0006629] lipid metabolic process	GO:0033695 oxidoreductase activity, acting on CH or CH2 groups, quinone or similar compound as acceptor;GO:0034875 caffeine oxidase activity;GO:0016725 oxidoreductase activity, acting on CH or CH2 groups	[IPR001128] Cytochrome P450; [IPR002401] Cytochrome P450, E-class, group I; [IPR017972] Cytochrome P450, conserved site; [IPR036396] Cytochrome P450 superfamily			principal1						2	[{"UniProt":"E9PXC3","EnsemblGene":["ENSMUSG00000092008"],"EnsemblTrans":[["ENSMUST00000168838","ENSMUSP00000132832","principal1"]],"RefSeq":[["NM_001104525","NP_001097995","PROVISIONAL"]],"UCSC":["uc009vby.1"],"SwissProt":["E9PXC3_MOUSE"]}]
Hoxa9	15405	symbol	M. musculus	15405	M. musculus	Hoxa9	D6a|D6a9|Hox-1.|Hox-1.7	protein-coding	homeobox A9	This gene is located in a cluster of developmentally and temporally regulated genes on chromosome 6 encoding proteins involved in pattern formation. These proteins contain a characteristic DNA-binding motif called a homeodomain and function in transcriptional regulation. There are four distinct clusters of similar genes on chromosomes 2, 6, 11, and 15. The protein encoded by this gene is importan…	chr6:52204350-52200077	GO:0042118 endothelial cell activation;GO:0060216 definitive hemopoiesis;GO:0060065 uterus development	GO:0005667 transcription regulator complex;GO:0005654 nucleoplasm;GO:0031981 nuclear lumen	[GO:0005575] cellular_component; [GO:0005622] intracellular anatomical structure; [GO:0005634] nucleus; [GO:0043226] organelle; [GO:0003674] molecular_function; [GO:0003677] DNA binding; [GO:0008150] biological_process; [GO:0009058] biosynthetic process; [GO:0034641] cellular nitrogen compound metabolic process; [GO:0003700] DNA-binding transcription factor activity; [GO:0005654] nucleoplasm; [GO…	GO:0001228 DNA-binding transcription activator activity, RNA polymerase II-specific;GO:0001216 DNA-binding transcription activator activity;GO:0000978 RNA polymerase II cis-regulatory region sequence-specific DNA binding	[IPR001356] Homeobox domain; [IPR006711] Hox9, N-terminal activation domain; [IPR009057] Homeobox-like domain superfamily; [IPR017112] Homeobox protein HXA9/HXB9/HXC9; [IPR017970] Homeobox, conserved site; [IPR020479] Homeobox domain, metazoa			(Human)principal1		MP:0000333 decreased bone marrow cell number; MP:0001262 decreased body weight; MP:0000480 increased rib number; MP:0000694 spleen hypoplasia; MP:0006410 abnormal common myeloid progenitor cell morphology; MP:0004809 increased hematopoietic stem cell number; MP:0004953 decreased spleen weight; MP:0004616 lumbar vertebral transformation	(Human)OMIM ID:142956 Homeobox a9		44	167	[{"UniProt":"P09631","EnsemblGene":["ENSMUSG00000038227"],"SwissProt":["HXA9_MOUSE"]}]	(ko05202)Transcriptional misregulation in cancer; (mmu05202)Transcriptional misregulation in cancer
Fam151a	230579	symbol	M. musculus	230579	M. musculus	Fam151a	2010309H15Rik	protein-coding	family with sequence simliarity 151, member A		chr4:106591112-106605489	GO:0008150 biological_process	GO:0005615 extracellular space;GO:0005576 extracellular region;GO:0016021 integral component of membrane	[GO:0005575] cellular_component; [GO:0003674] molecular_function; [GO:0008150] biological_process	GO:0003674 molecular_function	[IPR019356] Protein of unknown function DUF2181		yes	principal1	yes				(Human)3	16	[{"UniProt":"Q8QZW3","EnsemblGene":["ENSMUSG00000034871"],"EnsemblTrans":[["ENSMUST00000047620","ENSMUSP00000047860","principal1"]],"RefSeq":[["NM_146149","NP_666261","PROVISIONAL"]],"UCSC":["uc008tyu.1"],"SwissProt":["F151A_MOUSE"]}]
Zfp750	319530	symbol	M. musculus	319530	M. musculus	Zfp750	A030007D23Rik|Znf750	protein-coding	zinc finger protein 750	(Human)This gene encodes a protein with a nuclear localization site and a C2H2 zinc finger domain. Mutations in this gene have been associated with seborrhea-like dermatitis with psoriasiform elements. [provided by RefSeq, Jul 2008]	chr11:121410168-121401802	GO:0010719 negative regulation of epithelial to mesenchymal transition;GO:0010717 regulation of epithelial to mesenchymal transition;GO:0001837 epithelial to mesenchymal transition	GO:0005634 nucleus;GO:0043231 intracellular membrane-bounded organelle;GO:0043227 membrane-bounded organelle	[GO:0005575] cellular_component; [GO:0005622] intracellular anatomical structure; [GO:0005634] nucleus; [GO:0043226] organelle; [GO:0003674] molecular_function; [GO:0043167] ion binding; [GO:0003677] DNA binding; [GO:0008150] biological_process; [GO:0009058] biosynthetic process; [GO:0034641] cellular nitrogen compound metabolic process; [GO:0030154] cell differentiation; [GO:0003700] DNA-binding…	GO:1990841 promoter-specific chromatin binding;GO:0001227 DNA-binding transcription repressor activity, RNA polymerase II-specific;GO:0001217 DNA-binding transcription repressor activity	[IPR039064] Zinc finger protein 750-like, zinc finger; [IPR039363] Zinc finger protein 750			principal1			(Human)OMIM ID:610226 Zinc finger protein 750		1	19	[{"UniProt":"Q8BH05","EnsemblGene":["ENSMUSG00000039238"],"EnsemblTrans":[["ENSMUST00000092298","ENSMUSP00000089951","principal1"]],"RefSeq":[["NM_178763","NP_848878","VALIDATED"]],"UCSC":["uc007mvz.2"],"SwissProt":["ZN750_MOUSE"]}]
Fam234b	74525	symbol	M. musculus	74525	M. musculus	Fam234b	8430419L09Rik|mKIAA1467	protein-coding	family with sequence similarity 234, member B		chr6:135173881-135213240	GO:0008150 biological_process	GO:0005794 Golgi apparatus;GO:0005856 cytoskeleton;GO:0012505 endomembrane system	[GO:0003674] molecular_function; [GO:0005575] cellular_component; [GO:0005622] intracellular anatomical structure; [GO:0005737] cytoplasm; [GO:0043226] organelle; [GO:0005794] Golgi apparatus; [GO:0008150] biological_process; [GO:0005856] cytoskeleton	GO:0003674 molecular_function	[IPR011047] Quinoprotein alcohol dehydrogenase-like superfamily; [IPR015943] WD40/YVTN repeat-like-containing domain superfamily		yes	(Human)principal1	yes	MP:0002644 decreased circulating triglyceride level; MP:0005179 decreased circulating cholesterol level; MP:0008079 decreased CD8-positive, alpha-beta T cell number; MP:0000183 decreased circulating LDL cholesterol level; MP:0000194 increased circulating calcium level; MP:0005571 decreased lactate dehydrogenase level	(Human)OMIM ID:617838 Family with sequence similarity 234, member b		(Human)1	18	[{"UniProt":"Q8BYI8","EnsemblGene":["ENSMUSG00000030207"],"SwissProt":["F234B_MOUSE"]}]
Cbs	12411	symbol	M. musculus	12411	M. musculus	Cbs	AI047524|AI303044|HI|HIP4	protein-coding	cystathionine beta-synthase	(Human)The protein encoded by this gene acts as a homotetramer to catalyze the conversion of homocysteine to cystathionine, the first step in the transsulfuration pathway. The encoded protein is allosterically activated by adenosyl-methionine and uses pyridoxal phosphate as a cofactor. Defects in this gene can cause cystathionine beta-synthase deficiency (CBSD), which can lead to homocystinuria. …	chr17:31856207-31831597	GO:0006535 cysteine biosynthetic process from serine;GO:0019343 cysteine biosynthetic process via cystathionine;GO:0019344 cysteine biosynthetic process	GO:0005634 nucleus;GO:0005737 cytoplasm;GO:0043231 intracellular membrane-bounded organelle	[GO:0005575] cellular_component; [GO:0005622] intracellular anatomical structure; [GO:0005737] cytoplasm; [GO:0008150] biological_process; [GO:0009058] biosynthetic process; [GO:0044281] small molecule metabolic process; [GO:0006520] cellular amino acid metabolic process; [GO:0006790] sulfur compound metabolic process; [GO:0003674] molecular_function; [GO:0016829] lyase activity; [GO:0005634] nuc…	GO:0004122 cystathionine beta-synthase activity;GO:0070025 carbon monoxide binding;GO:0070026 nitric oxide binding	[IPR000644] CBS domain; [IPR001216] Cysteine synthase/cystathionine beta-synthase, pyridoxal-phosphate attachment site; [IPR001926] Pyridoxal-phosphate dependent enzyme; [IPR005857] Cystathionine beta-synthase; [IPR036052] Tryptophan synthase beta subunit-like PLP-dependent enzyme			(Human)principal4		MP:0001716 abnormal placenta labyrinth morphology; MP:0002083 premature death; MP:0000607 abnormal hepatocyte morphology; MP:0011086 postnatal lethality, incomplete penetrance; MP:0001297 microphthalmia; MP:0001265 decreased body size; MP:0003743 abnormal facial morphology; MP:0001935 decreased litter size; MP:0001325 abnormal retina morphology; MP:0000267 abnormal heart development; MP:0001262 d…	OMIM ID:236200 Homocystinuria due to cystathionine beta-synthase deficiency;OMIM ID:236250 Homocystinuria due to deficiency of n(5,10)-methylenetetrahydrofolate reductase activity	DOID:9263 homocystinuria	54	187	[{"UniProt":"Q91WT9","EnsemblGene":["ENSMUSG00000024039"],"SwissProt":["CBS_MOUSE"]}]	(mmu)Cysteine biosynthesis, homocysteine + serine => cysteine; (M00338)Cysteine biosynthesis, homocysteine + serine => cysteine; (M00035)Methionine degradation
Sgsm3	105835	symbol	M. musculus	105835	M. musculus	Sgsm3	1810012I01Rik|AI428557|BB175482|CIP|Cip85|R75178|RUSC3|Rutbc|Rutbc3	protein-coding	small G protein signaling modulator 3		chr15:80861966-80896491	GO:0048227 plasma membrane to endosome transport;GO:0090630 activation of GTPase activity;GO:0045732 positive regulation of protein catabolic process	GO:0005921 gap junction;GO:0005911 cell-cell junction;GO:0070161 anchoring junction	[GO:0003674] molecular_function; [GO:0005575] cellular_component; [GO:0005622] intracellular anatomical structure; [GO:0005737] cytoplasm; [GO:0005829] cytosol; [GO:0008150] biological_process; [GO:0007049] cell cycle; [GO:0030234] enzyme regulator activity; [GO:0019899] enzyme binding; [GO:0006810] transport; [GO:0015031] protein transport; [GO:0009056] catabolic process; [GO:0016192] vesicle-me…	GO:0031267 small GTPase binding;GO:0051020 GTPase binding;GO:0005096 GTPase activator activity	[IPR000195] Rab-GTPase-TBC domain; [IPR001452] SH3 domain; [IPR004012] RUN domain; [IPR035833] SGSM3, SH3 domain; [IPR035969] Rab-GTPase-TBC domain superfamily; [IPR036028] SH3-like domain superfamily; [IPR037213] RUN domain superfamily			principal1			(Human)OMIM ID:610440 Small g protein signaling modulator 3		2	21	[{"UniProt":"Q8VCZ6","EnsemblGene":["ENSMUSG00000042303"],"EnsemblTrans":[["ENSMUST00000139517","ENSMUSP00000122543","principal1"]],"RefSeq":[["NM_134091","NP_598852","VALIDATED"]],"SwissProt":["SGSM3_MOUSE"]}]
Mttp	17777	symbol	M. musculus	17777	M. musculus	Mttp	1810043K16Rik|MT|MTP	protein-coding	microsomal triglyceride transfer protein	(Human)MTP encodes the large subunit of the heterodimeric microsomal triglyceride transfer protein. Protein disulfide isomerase (PDI) completes the heterodimeric microsomal triglyceride transfer protein, which has been shown to play a central role in lipoprotein assembly. Mutations in MTP can cause abetalipoproteinemia. [provided by RefSeq, Jul 2008]	chr3:137849179-137795616	GO:0034196 acylglycerol transport;GO:0034197 triglyceride transport;GO:0034374 low-density lipoprotein particle remodeling	GO:0031528 microvillus membrane;GO:0031526 brush border membrane;GO:0005791 rough endoplasmic reticulum	[GO:0003674] molecular_function; [GO:0006810] transport; [GO:0008150] biological_process; [GO:0005575] cellular_component; [GO:0005622] intracellular anatomical structure; [GO:0043226] organelle; [GO:0005737] cytoplasm; [GO:0005794] Golgi apparatus; [GO:0005783] endoplasmic reticulum; [GO:0008289] lipid binding; [GO:0006629] lipid metabolic process; [GO:0044281] small molecule metabolic process; …	GO:0140344 triglyceride transfer activity;GO:1904121 phosphatidylethanolamine transfer activity;GO:0120019 phosphatidylcholine transfer activity	[IPR001747] Lipid transport protein, N-terminal; [IPR011030] Lipovitellin-phosvitin complex, superhelical domain; [IPR015816] Vitellinogen, beta-sheet N-terminal; [IPR015819] Lipid transport protein, beta-sheet shell; [IPR039988] Microsomal triglyceride transfer protein large subunit					MP:0001722 pale yolk sac; MP:0002875 decreased erythrocyte cell number; MP:0003984 embryonic growth retardation; MP:0005179 decreased circulating cholesterol level; MP:0020515 abnormal visceral yolk sac endoderm morphology; MP:0000914 exencephaly; MP:0001914 hemorrhage; MP:0000928 incomplete rostral neuropore closure; MP:0011108 embryonic lethality during organogenesis, incomplete penetrance; MP:…	(Human)OMIM ID:157147 Microsomal triglyceride transfer protein	(Human)DOID:14221 abdominal obesity-metabolic syndrome 1;DOID:1386 abetalipoproteinemia	44	115	[{"UniProt":"O08601","EnsemblGene":["ENSMUSG00000028158"],"RefSeq":[["XM_017319474","XP_017174963"],["XM_017319475","XP_017174964"]],"SwissProt":["MTP_MOUSE"]}]	(ko04975)Fat digestion and absorption; (mmu04975)Fat digestion and absorption
Sult1a1	20887	symbol	M. musculus	20887	M. musculus	Sult1a1	AI266890|P|PST|ST1A1|ST1A4|St|Stp|Stp1|mSTp1	protein-coding	sulfotransferase family 1A, phenol-preferring, member 1	(Human)Sulfotransferase enzymes catalyze the sulfate conjugation of many hormones, neurotransmitters, drugs, and xenobiotic compounds. These cytosolic enzymes are different in their tissue distributions and substrate specificities. The gene structure (number and length of exons) is similar among family members. This gene encodes one of two phenol sulfotransferases with thermostable enzyme activit…	chr7:126289615-126272037	GO:0018960 4-nitrophenol metabolic process;GO:0008210 estrogen metabolic process;GO:0051923 sulfation	GO:0005829 cytosol;GO:0005737 cytoplasm;GO:0005622 intracellular anatomical structure	[GO:0003674] molecular_function; [GO:0043167] ion binding; [GO:0008150] biological_process; [GO:0006629] lipid metabolic process; [GO:0003013] circulatory system process; [GO:0006790] sulfur compound metabolic process; [GO:0005575] cellular_component; [GO:0005622] intracellular anatomical structure; [GO:0005737] cytoplasm; [GO:0005829] cytosol	GO:0017067 tyrosine-ester sulfotransferase activity;GO:0047894 flavonol 3-sulfotransferase activity;GO:0047685 amine sulfotransferase activity	[IPR000863] Sulfotransferase domain; [IPR027417] P-loop containing nucleoside triphosphate hydrolase			principal1		MP:0005621 abnormal cell physiology; MP:0009642 abnormal blood homeostasis; MP:0000609 abnormal liver physiology	(Human)OMIM ID:601292 Sulfotransferase family 1a, cytosolic, phenol-preferring, member 2		2	40	[{"UniProt":"E9QNL5","EnsemblGene":["ENSMUSG00000030711"],"EnsemblTrans":[["ENSMUST00000106373","ENSMUSP00000101981","principal1"]],"RefSeq":[["XM_006507538","XP_006507601","MODEL"]],"UCSC":["uc009jsf.1"],"SwissProt":["E9QNL5_MOUSE"]},{"UniProt":"Q91W19","EnsemblGene":["ENSMUSG00000030711"],"EnsemblTrans":[["ENSMUST00000106372","ENSMUSP00000101980",""]],"RefSeq":[["NM_133670","NP_598431","VALIDAT…	(ko05204)Chemical carcinogenesis; (mmu05204)Chemical carcinogenesis
Rdh7	54150	symbol	M. musculus	54150	M. musculus	Rdh7	AI194929|CRA|CRAD2	protein-coding	retinol dehydrogenase 7		chr10:127725116-127719896	GO:0008202 steroid metabolic process;GO:0006629 lipid metabolic process;GO:1901360 organic cyclic compound metabolic process	GO:0005783 endoplasmic reticulum;GO:0012505 endomembrane system;GO:0005737 cytoplasm	[GO:0008150] biological_process; [GO:0003674] molecular_function; [GO:0016491] oxidoreductase activity; [GO:0005575] cellular_component; [GO:0005622] intracellular anatomical structure; [GO:0043226] organelle; [GO:0005737] cytoplasm; [GO:0005783] endoplasmic reticulum; [GO:0044281] small molecule metabolic process; [GO:0006629] lipid metabolic process	GO:0047044 androstan-3-alpha,17-beta-diol dehydrogenase activity;GO:0047023 androsterone dehydrogenase activity;GO:0004745 NAD-retinol dehydrogenase activity	[IPR002347] Short-chain dehydrogenase/reductase SDR; [IPR020904] Short-chain dehydrogenase/reductase, conserved site; [IPR036291] NAD(P)-binding domain superfamily			principal1						12	[{"UniProt":"O88451","EnsemblGene":["ENSMUSG00000040134"],"EnsemblTrans":[["ENSMUST00000047199","ENSMUSP00000039252","principal1"]],"RefSeq":[["NM_001150749","NP_001144221","VALIDATED"],["NM_017473","NP_059501","VALIDATED"]],"UCSC":["uc007hkv.2"],"SwissProt":["RDH7_MOUSE"]}]
Ttll6	237930	symbol	M. musculus	237930	M. musculus	Ttll6	4932418K24Rik|D11Moh43|D11Moh43e|D11Moh44|D11Moh44e|t8130b59	protein-coding	tubulin tyrosine ligase-like family, member 6		chr11:96015283-96057008	GO:0051013 microtubule severing;GO:0018095 protein polyglutamylation;GO:0003353 positive regulation of cilium movement	GO:0097731 9+0 non-motile cilium;GO:0097730 non-motile cilium;GO:0036064 ciliary basal body	[GO:0008150] biological_process; [GO:0006464] cellular protein modification process; [GO:0003674] molecular_function; [GO:0043167] ion binding; [GO:0005575] cellular_component; [GO:0005622] intracellular anatomical structure; [GO:0005737] cytoplasm; [GO:0043226] organelle; [GO:0005856] cytoskeleton; [GO:0005929] cilium; [GO:0016874] ligase activity; [GO:0007010] cytoskeleton organization; [GO:000…	GO:0070739 protein-glutamic acid ligase activity;GO:0070740 tubulin-glutamic acid ligase activity;GO:0016881 acid-amino acid ligase activity	[IPR004344] Tubulin-tyrosine ligase/Tubulin polyglutamylase; [IPR013815] ATP-grasp fold, subdomain 1; [IPR027754] Tubulin polyglutamylase TTLL6			(Human)principal1		MP:0002968 increased circulating alkaline phosphatase level; MP:0005560 decreased circulating glucose level	(Human)OMIM ID:610849 Tubulin tyrosine ligase-like family, member 6		4	27	[{"UniProt":"A4Q9E8","EnsemblGene":["ENSMUSG00000038756"],"RefSeq":[["XM_017314530","XP_017170019"]],"SwissProt":["TTLL6_MOUSE"]}]
Epn3	71889	symbol	M. musculus	71889	M. musculus	Epn3	2310022G12Rik	protein-coding	epsin 3		chr11:94390800-94380425	GO:0006897 endocytosis;GO:0016192 vesicle-mediated transport;GO:0006810 transport	GO:0030125 clathrin vesicle coat;GO:0030665 clathrin-coated vesicle membrane;GO:0030118 clathrin coat	[GO:0005575] cellular_component; [GO:0005622] intracellular anatomical structure; [GO:0005737] cytoplasm; [GO:0005886] plasma membrane; [GO:0005634] nucleus; [GO:0043226] organelle; [GO:0005654] nucleoplasm; [GO:0031410] cytoplasmic vesicle; [GO:0003674] molecular_function; [GO:0008289] lipid binding; [GO:0005768] endosome; [GO:0043167] ion binding; [GO:0006810] transport; [GO:0008150] biological…	GO:1990175 EH domain binding;GO:0030276 clathrin binding;GO:0005543 phospholipid binding	[IPR003903] Ubiquitin interacting motif; [IPR008942] ENTH/VHS; [IPR013809] ENTH domain; [IPR027318] Epsin-3, metazoa			principal1		MP:0002169 no abnormal phenotype detected; MP:0004738 abnormal auditory brainstem response; MP:0013279 increased fasting circulating glucose level	(Human)OMIM ID:607264 Epsin 3		2	19	[{"UniProt":"Q91W69","EnsemblGene":["ENSMUSG00000010080"],"EnsemblTrans":[["ENSMUST00000127305","ENSMUSP00000121390","principal1"]],"RefSeq":[["NM_027984","NP_082260","VALIDATED"],["XM_006534266","XP_006534329","MODEL"]],"UCSC":["uc007kyu.2"],"SwissProt":["EPN3_MOUSE"]}]	(ko04144)Endocytosis; (mmu04144)Endocytosis
Gip	14607	symbol	M. musculus	14607	M. musculus	Gip		protein-coding	gastric inhibitory polypeptide	This gene encodes an incretin hormone that belongs to the glucagon superfamily. The encoded preproprotein undergoes proteolytic processing to generate mature peptides that function as potent stimulators of insulin secretion and inhibit gastric acid secretion. Transgenic mice overexpressing the encoded protein exhibit a significant increase in the expression of markers of bone formation, a decreas…	chr11:95915358-95921657	GO:0038192 gastric inhibitory peptide signaling pathway;GO:0070094 positive regulation of glucagon secretion;GO:0070091 glucagon secretion	GO:0034774 secretory granule lumen;GO:0060205 cytoplasmic vesicle lumen;GO:0031983 vesicle lumen	[GO:0005575] cellular_component; [GO:0005576] extracellular region; [GO:0003674] molecular_function; [GO:0006810] transport; [GO:0008150] biological_process; [GO:0007267] cell-cell signaling; [GO:0015031] protein transport; [GO:0009058] biosynthetic process; [GO:0044281] small molecule metabolic process; [GO:0006629] lipid metabolic process; [GO:0007165] signal transduction; [GO:0005615] extracel…	GO:0031767 gastric inhibitory polypeptide receptor binding;GO:0031769 glucagon receptor binding;GO:0005179 hormone activity	[IPR000532] Glucagon/GIP/secretin/VIP; [IPR039078] Gastric inhibitory polypeptide	yes		principal1		MP:0002169 no abnormal phenotype detected	(Human)OMIM ID:137240 Gastric inhibitory polypeptide		57	102	[{"UniProt":"P48756","EnsemblGene":["ENSMUSG00000014351"],"EnsemblTrans":[["ENSMUST00000103156","ENSMUSP00000099445","principal1"],["ENSMUST00000103157","ENSMUSP00000099446","principal1"]],"RefSeq":[["NM_008119","NP_032145","REVIEWED"],["XM_006532224","XP_006532287","MODEL"],["XM_006532225","XP_006532288","MODEL"]],"UCSC":["uc007lba.1"],"SwissProt":["GIP_MOUSE"]}]	(mmu04911)Insulin secretion
Soat2	223920	symbol	M. musculus	223920	M. musculus	Soat2	ACA|ACAT2|D15Wsu97|D15Wsu97e	protein-coding	sterol O-acyltransferase 2	(Human)Summary:This gene is a member of a small family of acyl coenzyme A:cholesterol acyltransferases. The gene encodes a membrane-bound enzyme localized in the endoplasmic reticulum that produces intracellular cholesterol esters from long-chain fatty acyl CoA and cholesterol. The cholesterol esters are then stored as cytoplasmic lipid droplets inside the cell. The enzyme is implicated in choles…	chr15:102058853-102071871	GO:0034379 very-low-density lipoprotein particle assembly;GO:0034433 steroid esterification;GO:0034434 sterol esterification	GO:0005903 brush border;GO:0098862 cluster of actin-based cell projections;GO:0005789 endoplasmic reticulum membrane	[GO:0005575] cellular_component; [GO:0003674] molecular_function; [GO:0016746] transferase activity, transferring acyl groups; [GO:0008150] biological_process; [GO:0006629] lipid metabolic process; [GO:0042592] homeostatic process; [GO:0005622] intracellular anatomical structure; [GO:0043226] organelle; [GO:0005737] cytoplasm; [GO:0005783] endoplasmic reticulum; [GO:0044281] small molecule metabo…	GO:0004772 sterol O-acyltransferase activity;GO:0034736 cholesterol O-acyltransferase activity;GO:0000062 fatty-acyl-CoA binding	[IPR004299] Membrane bound O-acyl transferase, MBOAT; [IPR014371] Sterol O-acyltransferase, ACAT/DAG/ARE types; [IPR030687] Sterol O-acyltransferase, metazoa		yes	principal1	yes	MP:0005179 decreased circulating cholesterol level; MP:0000183 decreased circulating LDL cholesterol level; MP:0001552 increased circulating triglyceride level; MP:0000496 abnormal small intestine morphology; MP:0001556 increased circulating HDL cholesterol level; MP:0005278 abnormal cholesterol homeostasis; MP:0005146 decreased circulating VLDL cholesterol level; MP:0031268 decreased susceptibil…	(Human)OMIM ID:601311 Sterol o-acyltransferase 2		22	44	[{"UniProt":"O88908","EnsemblGene":["ENSMUSG00000023045"],"EnsemblTrans":[["ENSMUST00000023806","ENSMUSP00000023806","principal1"]],"RefSeq":[["NM_146064","NP_666176","PROVISIONAL"]],"UCSC":["uc007xut.1"],"SwissProt":["SOAT2_MOUSE"]}]	(mmu00072)Synthesis and degradation of ketone bodies; (ko00100)Steroid biosynthesis; (mmu00100)Steroid biosynthesis
Ccl25	20300	symbol	M. musculus	20300	M. musculus	Ccl25	A130072A22Rik|AI852536|CKb15|Scya|Scya25|TECK	protein-coding	chemokine (C-C motif) ligand 25	(Human)This antimicrobial gene belongs to the subfamily of small cytokine CC genes. Cytokines are a family of secreted proteins involved in immunoregulatory and inflammatory processes. The CC cytokines are proteins characterized by two adjacent cysteines. The cytokine encoded by this gene displays chemotactic activity for dendritic cells, thymocytes, and activated macrophages but is inactive on p…	chr8:4375207-4410020	GO:1903237 negative regulation of leukocyte tethering or rolling;GO:1904995 negative regulation of leukocyte adhesion to vascular endothelial cell;GO:0002692 negative regulation of cellular extravasation	GO:0005615 extracellular space;GO:0005576 extracellular region;GO:0110165 cellular anatomical entity	[GO:0005575] cellular_component; [GO:0005576] extracellular region; [GO:0008150] biological_process; [GO:0002376] immune system process; [GO:0003674] molecular_function; [GO:0040011] locomotion; [GO:0048870] cell motility; [GO:0007165] signal transduction; [GO:0005615] extracellular space; [GO:0006950] response to stress; [GO:0007155] cell adhesion; [GO:0006464] cellular protein modification proc…	GO:0031735 CCR10 chemokine receptor binding;GO:0008009 chemokine activity;GO:0048020 CCR chemokine receptor binding	[IPR001811] Chemokine interleukin-8-like domain; [IPR034133] Chemokine CC, DCCL motif-cointaining domain; [IPR036048] Chemokine interleukin-8-like superfamily; [IPR039809] Chemokine beta/gamma/delta	yes		principal2	yes	MP:0010052 increased grip strength; MP:0010024 increased total body fat amount; MP:0003944 abnormal T cell subpopulation ratio; MP:0005232 abnormal mesenteric lymph node morphology; MP:0008351 decreased gamma-delta intraepithelial T cell number; MP:0008345 abnormal gamma-delta T cell number	(Human)OMIM ID:602565 Chemokine, cc motif, ligand 25		23	58	[{"UniProt":"O35903","EnsemblGene":["ENSMUSG00000023235"],"EnsemblTrans":[["ENSMUST00000024004","ENSMUSP00000024004","principal2"]],"RefSeq":[["NM_009138","NP_033164","VALIDATED"],["XM_011242043","XP_011240345","MODEL"],["XM_011242044","XP_011240346","MODEL"]],"UCSC":["uc009ktw.2"],"SwissProt":["CCL25_MOUSE"]},{"UniProt":"D3YWJ1","EnsemblGene":["ENSMUSG00000023235"],"EnsemblTrans":[["ENSMUST00000…	(mmu04672)Intestinal immune network for IgA production; (ko04672)Intestinal immune network for IgA production; (ko04062)Chemokine signaling pathway
Slc28a1	434203	symbol	M. musculus	434203	M. musculus	Slc28a1	Cnt|Cnt1	protein-coding	solute carrier family 28 (sodium-coupled nucleoside transporter), member 1		chr7:80763017-80820164	GO:0015861 cytidine transport;GO:0015855 pyrimidine nucleobase transport;GO:0015851 nucleobase transport	GO:0031526 brush border membrane;GO:0005903 brush border;GO:0098862 cluster of actin-based cell projections	[GO:0005575] cellular_component; [GO:0022857] transmembrane transporter activity; [GO:0003674] molecular_function; [GO:0006810] transport; [GO:0008150] biological_process; [GO:0055085] transmembrane transport; [GO:0005886] plasma membrane; [GO:0005622] intracellular anatomical structure; [GO:0005737] cytoplasm; [GO:0005829] cytosol; [GO:0005634] nucleus; [GO:0043226] organelle; [GO:0005654] nucle…	GO:0015212 cytidine transmembrane transporter activity;GO:0005415 nucleoside:sodium symporter activity;GO:0015389 pyrimidine- and adenine-specific:sodium symporter activity	[IPR002668] Concentrative nucleoside transporter N-terminal domain; [IPR008276] Concentrative nucleoside transporter; [IPR011642] Nucleoside transporter/FeoB GTPase, Gate domain; [IPR011657] Concentrative nucleoside transporter C-terminal domain; [IPR018270] Concentrative nucleoside transporter, metazoan/bacterial; [IPR030212] Concentrative nucleoside transporter CNT1/CNT2		(Human)yes	principal1	yes		(Human)OMIM ID:606207 Solute carrier family 28 (sodium-coupled nucleoside transporter), member 1		1	10	[{"UniProt":"E9PXX9","EnsemblGene":["ENSMUSG00000025726"],"EnsemblTrans":[["ENSMUST00000026820","ENSMUSP00000026820","principal1"],["ENSMUST00000119083","ENSMUSP00000112421","principal1"]],"RefSeq":[["NM_001004184","NP_001004184","VALIDATED"],["XM_006540976","XP_006541039","MODEL"],["XM_006540977","XP_006541040","MODEL"],["XM_006540978","XP_006541041","MODEL"],["XM_006540979","XP_006541042","MODE…
Slc5a4b	64454	symbol	M. musculus	64454	M. musculus	Slc5a4b	2010104G07Rik|SA|SAAT1|SGLT|SGLT3-b|SGLT3b|pSG|pSGLT2	protein-coding	solute carrier family 5 (neutral amino acid transporters, system A), member 4b		chr10:75946852-75894452	GO:1904659 glucose transmembrane transport;GO:0008645 hexose transmembrane transport;GO:0015749 monosaccharide transmembrane transport	GO:0005886 plasma membrane;GO:0071944 cell periphery;GO:0016021 integral component of membrane	[GO:0005575] cellular_component; [GO:0006810] transport; [GO:0008150] biological_process; [GO:0055085] transmembrane transport; [GO:0022857] transmembrane transporter activity; [GO:0003674] molecular_function; [GO:0005886] plasma membrane	GO:0005412 glucose:sodium symporter activity;GO:0005402 carbohydrate:cation symporter activity;GO:0005355 glucose transmembrane transporter activity	[IPR001734] Sodium/solute symporter; [IPR018212] Sodium/solute symporter, conserved site; [IPR038377] Sodium/glucose symporter superfamily			principal1	yes				3	20	[{"UniProt":"Q91ZP4","EnsemblGene":["ENSMUSG00000020226"],"EnsemblTrans":[["ENSMUST00000120757","ENSMUSP00000113582","principal1"]],"RefSeq":[["NM_023219","NP_075708","VALIDATED"]],"UCSC":["uc007ftx.1"],"SwissProt":["Q91ZP4_MOUSE"]},{"UniProt":"Q2VPB3","RefSeq":[["NM_023219","NP_075708","VALIDATED"]],"SwissProt":["Q2VPB3_MOUSE"]}]
Lypd6b	71897	symbol	M. musculus	71897	M. musculus	Lypd6b	2310010M24Rik|AW049525	protein-coding	LY6/PLAUR domain containing 6B		chr2:49677380-49838861		GO:0031225 anchored component of membrane;GO:0005886 plasma membrane;GO:0071944 cell periphery	[GO:0003674] molecular_function; [GO:0005575] cellular_component; [GO:0005886] plasma membrane	GO:0030548 acetylcholine receptor regulator activity;GO:0099602 neurotransmitter receptor regulator activity;GO:0030545 signaling receptor regulator activity	[IPR039457] Ly6/PLAUR domain-containing protein 6-like				yes	MP:0010052 increased grip strength; MP:0005565 increased blood urea nitrogen level; MP:0003918 decreased kidney weight; MP:0002727 decreased circulating insulin level			(Human)3	17	[{"UniProt":"Q9D7F2","EnsemblGene":["ENSMUSG00000026765"],"RefSeq":[["XM_006498355","XP_006498418"],["XM_006498356","XP_006498419"],["XM_006498357","XP_006498420"],["XM_006498358","XP_006498421"]],"SwissProt":["LPD6B_MOUSE"]}]
Endod1	71946	symbol	M. musculus	71946	M. musculus	Endod1	2210414F18Rik|2310067E08Rik|C85344	protein-coding	endonuclease domain containing 1		chr9:14292538-14265286	GO:0008150 biological_process	GO:0005576 extracellular region;GO:0110165 cellular anatomical entity;GO:0005575 cellular_component	[GO:0003674] molecular_function; [GO:0043167] ion binding; [GO:0008150] biological_process; [GO:0004518] nuclease activity; [GO:0034641] cellular nitrogen compound metabolic process; [GO:0005575] cellular_component; [GO:0005576] extracellular region	GO:0004519 endonuclease activity;GO:0004518 nuclease activity;GO:0016788 hydrolase activity, acting on ester bonds	[IPR020821] Extracellular Endonuclease, subunit A; [IPR039015] Endonuclease domain-containing 1 protein	yes		principal1	yes				(Human)1	19	[{"UniProt":"Q8C522","EnsemblGene":["ENSMUSG00000037419"],"EnsemblTrans":[["ENSMUST00000167549","ENSMUSP00000127751","principal1"]],"RefSeq":[["NM_028013","NP_082289","VALIDATED"]],"UCSC":["uc009oel.2"],"SwissProt":["ENDD1_MOUSE"]},{"UniProt":"Q3UQH3","RefSeq":[["XM_017313601","XP_017169090","MODEL"]],"SwissProt":["Q3UQH3_MOUSE"]},{"UniProt":"Q69ZY2","RefSeq":[["NM_028013","NP_082289","VALIDATED"…
Bst1	12182	symbol	M. musculus	12182	M. musculus	Bst1	114/A1|114/A10|A530073F09|BP-3|Bp|Bp3|Bst|Bsta1|CD157|Ly6|Ly65	protein-coding	bone marrow stromal cell antigen 1	(Human)Bone marrow stromal cell antigen-1 is a stromal cell line-derived glycosylphosphatidylinositol-anchored molecule that facilitates pre-B-cell growth. The deduced amino acid sequence exhibits 33% similarity with CD38. BST1 expression is enhanced in bone marrow stromal cell lines derived from patients with rheumatoid arthritis. The polyclonal B-cell abnormalities in rheumatoid arthritis may b…	chr5:43976235-44000810	GO:0090022 regulation of neutrophil chemotaxis;GO:0030890 positive regulation of B cell proliferation;GO:1902622 regulation of neutrophil migration	GO:0001931 uropod;GO:0031254 cell trailing edge;GO:0031225 anchored component of membrane	[GO:0003674] molecular_function; [GO:0016798] hydrolase activity, acting on glycosyl bonds; [GO:0008150] biological_process; [GO:0007155] cell adhesion; [GO:0008283] cell population proliferation; [GO:0007010] cytoskeleton organization; [GO:0006950] response to stress; [GO:0006464] cellular protein modification process; [GO:0007165] signal transduction; [GO:0002376] immune system process; [GO:004…	GO:0061811 ADP-ribosyl cyclase activity;GO:0061812 cyclic ADP-ribose hydrolase;GO:0050135 NAD(P)+ nucleosidase activity	[IPR003193] ADP-ribosyl cyclase (CD38/157)			principal1	yes	MP:0001800 abnormal humoral immune response; MP:0002459 abnormal B cell physiology; MP:0008215 decreased immature B cell number; MP:0005014 increased B cell number; MP:0001807 decreased IgA level; MP:0004978 decreased B-1 B cell number; MP:0008498 decreased IgG3 level	(Human)OMIM ID:600387 Bone marrow stromal cell antigen 1		7	37	[{"UniProt":"A0A0R4J190","EnsemblGene":["ENSMUSG00000029082"],"EnsemblTrans":[["ENSMUST00000101237","ENSMUSP00000098796","principal1"]],"RefSeq":[["NM_009763","NP_033893","VALIDATED"]],"SwissProt":["A0A0R4J190_MOUSE"]},{"UniProt":"Q64277","RefSeq":[["NM_009763","NP_033893","VALIDATED"]],"UCSC":["uc008xia.1"],"SwissProt":["BST1_MOUSE"]}]	(ko00760)Nicotinate and nicotinamide metabolism; (mmu00760)Nicotinate and nicotinamide metabolism; (ko04970)Salivary secretion
Scnn1b	20277	symbol	M. musculus	20277	M. musculus	Scnn1b	(Human)BESC1|ENaCb|ENaCbeta|LIDLS1|SCNEB	protein-coding	sodium channel, nonvoltage-gated 1 beta	(Human)Nonvoltage-gated, amiloride-sensitive, sodium channels control fluid and electrolyte transport across epithelia in many organs. These channels are heteromeric complexes consisting of 3 subunits: alpha, beta, and gamma. This gene encodes the beta subunit, and mutations in this gene have been associated with pseudohypoaldosteronism type 1 (PHA1), and Liddle syndrome. [provided by RefSeq, Apr…	chr7:121464261-121517951	GO:0097274 urea homeostasis;GO:1904044 response to aldosterone;GO:1904045 cellular response to aldosterone	GO:0034706 sodium channel complex;GO:0070062 extracellular exosome;GO:1903561 extracellular vesicle	[GO:0005575] cellular_component; [GO:0022857] transmembrane transporter activity; [GO:0003674] molecular_function; [GO:0006810] transport; [GO:0008150] biological_process; [GO:0005886] plasma membrane; [GO:0005622] intracellular anatomical structure; [GO:0043226] organelle; [GO:0005737] cytoplasm; [GO:0031410] cytoplasmic vesicle; [GO:0050877] nervous system process; [GO:0040007] growth; [GO:0042…	GO:0015280 ligand-gated sodium channel activity;GO:0050699 WW domain binding;GO:0005272 sodium channel activity	[IPR001873] Epithelial sodium channel; [IPR004724] Epithelial sodium channel, chordates; [IPR020903] Epithelial sodium channel, conserved site		yes	principal1	yes	MP:0002169 no abnormal phenotype detected; MP:0011100 preweaning lethality, complete penetrance; MP:0011085 postnatal lethality, complete penetrance; MP:0011087 neonatal lethality, complete penetrance; MP:0001262 decreased body weight; MP:0002135 abnormal kidney morphology; MP:0001663 abnormal digestive system physiology; MP:0001625 cardiac hypertrophy; MP:0004509 abnormal pelvic girdle bone morp…	OMIM ID:264350 Pseudohypoaldosteronism, type i, autosomal recessive;OMIM ID:219700 Cystic fibrosis;OMIM ID:177200 Liddle syndrome 1	DOID:0060854 autosomal recessive pseudohypoaldosteronism type 1;DOID:1485 cystic fibrosis;DOID:0050477 Liddle syndrome	41	115	[{"UniProt":"Q9WU38","EnsemblGene":["ENSMUSG00000030873"],"EnsemblTrans":[["ENSMUST00000033161","ENSMUSP00000033161","principal1"]],"RefSeq":[["NM_001272023","NP_001258952","VALIDATED"],["NM_011325","NP_035455","VALIDATED"]],"UCSC":["uc009jnx.2"],"SwissProt":["SCNNB_MOUSE"]},{"UniProt":"A2RS45","RefSeq":[["NM_001272023","NP_001258952","VALIDATED"],["NM_011325","NP_035455","VALIDATED"]],"SwissProt…	(mmu04960)Aldosterone-regulated sodium reabsorption; (ko04960)Aldosterone-regulated sodium reabsorption; (ko04742)Taste transduction
Hao2	56185	symbol	M. musculus	56185	M. musculus	Hao2	AI325478|Ha|Hao-2|Hao3|Haox3	protein-coding	hydroxyacid oxidase 2	(Human)This gene is one of three related genes that have 2-hydroxyacid oxidase activity. The encoded protein localizes to the peroxisome has the highest activity toward the substrate 2-hydroxypalmitate. Alternative splicing results in multiple transcript variants. [provided by RefSeq, Jul 2014]	chr3:98802692-98781835	GO:0018924 mandelate metabolic process;GO:0042537 benzene-containing compound metabolic process;GO:0019395 fatty acid oxidation	GO:0005777 peroxisome;GO:0042579 microbody;GO:0005739 mitochondrion	[GO:0008150] biological_process; [GO:0003674] molecular_function; [GO:0016491] oxidoreductase activity; [GO:0043167] ion binding; [GO:0005575] cellular_component; [GO:0005622] intracellular anatomical structure; [GO:0043226] organelle; [GO:0005737] cytoplasm; [GO:0005739] mitochondrion; [GO:0005777] peroxisome; [GO:0044281] small molecule metabolic process; [GO:0006629] lipid metabolic process	GO:0052852 very-long-chain-(S)-2-hydroxy-acid oxidase activity;GO:0052853 long-chain-(S)-2-hydroxy-long-chain-acid oxidase activity;GO:0052854 medium-chain-(S)-2-hydroxy-acid oxidase activity	[IPR000262] FMN-dependent dehydrogenase; [IPR008259] FMN-dependent alpha-hydroxy acid dehydrogenase, active site; [IPR012133] Alpha-hydroxy acid dehydrogenase, FMN-dependent; [IPR013785] Aldolase-type TIM barrel; [IPR037396] FMN hydroxy acid dehydrogenase domain			principal1		MP:0003961 decreased lean body mass; MP:0010024 increased total body fat amount; MP:0010053 decreased grip strength	(Human)OMIM ID:605176 Hydroxyacid oxidase 2		(Human)5	25	[{"UniProt":"Q9NYQ2","EnsemblGene":["ENSMUSG00000027870"],"EnsemblTrans":[["ENSMUST00000029464","ENSMUSP00000029464","principal1"]],"RefSeq":[["NM_019545","NP_062418","VALIDATED"],["XM_011240169","XP_011238471","MODEL"]],"UCSC":["uc008qqj.2"],"SwissProt":["HAOX2_MOUSE"]}]	(ko00630)Glyoxylate and dicarboxylate metabolism; (mmu00630)Glyoxylate and dicarboxylate metabolism; (ko04146)Peroxisome
Tm4sf5	75604	symbol	M. musculus	75604	M. musculus	Tm4sf5	2010003F10Rik|AI323987	protein-coding	transmembrane 4 superfamily member 5	(Human)The protein encoded by this gene is a member of the transmembrane 4 superfamily, also known as the tetraspanin family. Most of these members are cell-surface proteins that are characterized by the presence of four hydrophobic domains. The proteins mediate signal transduction events that play a role in the regulation of cell development, activation, growth and motility. This encoded protein…	chr11:70396100-70402009	GO:2000045 regulation of G1/S transition of mitotic cell cycle;GO:1902806 regulation of cell cycle G1/S phase transition;GO:0000082 G1/S transition of mitotic cell cycle	GO:0005765 lysosomal membrane;GO:0098852 lytic vacuole membrane;GO:0005774 vacuolar membrane	[GO:0005575] cellular_component; [GO:0005886] plasma membrane; [GO:0005622] intracellular anatomical structure; [GO:0043226] organelle; [GO:0005737] cytoplasm; [GO:0005773] vacuole; [GO:0005764] lysosome; [GO:0008150] biological_process; [GO:0007049] cell cycle; [GO:0000278] mitotic cell cycle; [GO:0003674] molecular_function; [GO:0043167] ion binding	GO:0034618 arginine binding;GO:0016597 amino acid binding;GO:0043177 organic acid binding	[IPR008661] L6 membrane		(Human)yes	principal1	yes		(Human)OMIM ID:604657 Transmembrane 4 superfamily, member 5		8	25	[{"UniProt":"Q91XF2","EnsemblGene":["ENSMUSG00000018919"],"EnsemblTrans":[["ENSMUST00000019063","ENSMUSP00000019063","principal1"]],"RefSeq":[["NM_029360","NP_083636","VALIDATED"]],"UCSC":["uc007jvb.3"],"SwissProt":["Q91XF2_MOUSE"]},{"UniProt":"Q9D8G1","RefSeq":[["NM_029360","NP_083636","VALIDATED"]],"SwissProt":["Q9D8G1_MOUSE"]}]
Slc30a2	230810	symbol	M. musculus	230810	M. musculus	Slc30a2	ZnT-2|Znt|Znt2	protein-coding	solute carrier family 30 (zinc transporter), member 2	(Human)The protein encoded by this gene is a zinc transporter that acts as a homodimer. The encoded protein plays a role in secreting zinc into breast milk. Two transcript variants encoding different isoforms have been found for this gene. [provided by RefSeq, Aug 2015]	chr4:134070357-134081795	GO:0061090 positive regulation of sequestering of zinc ion;GO:0061088 regulation of sequestering of zinc ion;GO:0032119 sequestering of zinc ion	GO:0005770 late endosome;GO:0005773 vacuole;GO:0005768 endosome	[GO:0005575] cellular_component; [GO:0006810] transport; [GO:0008150] biological_process; [GO:0055085] transmembrane transport; [GO:0022857] transmembrane transporter activity; [GO:0003674] molecular_function; [GO:0005886] plasma membrane; [GO:0005622] intracellular anatomical structure; [GO:0005737] cytoplasm; [GO:0043226] organelle; [GO:0031410] cytoplasmic vesicle; [GO:0005768] endosome; [GO:0…	GO:0005385 zinc ion transmembrane transporter activity;GO:0046915 transition metal ion transmembrane transporter activity;GO:0046873 metal ion transmembrane transporter activity	[IPR002524] Cation efflux protein; [IPR027469] Cation efflux transmembrane domain superfamily; [IPR036837] Cation efflux protein, cytoplasmic domain superfamily		yes	principal2	yes	MP:0011100 preweaning lethality, complete penetrance; MP:0001489 decreased startle reflex; MP:0000628 abnormal mammary gland development; MP:0003718 maternal effect; MP:0002451 abnormal macrophage physiology; MP:0013292 embryonic lethality prior to organogenesis; MP:0006270 abnormal mammary gland growth during lactation; MP:0009503 abnormal mammary gland duct morphology; MP:0009504 abnormal mamma…	(Human)OMIM ID:609617 Solute carrier family 30 (zinc transporter), member 2		12	33	[{"UniProt":"Q2HJ10","EnsemblGene":["ENSMUSG00000028836"],"EnsemblTrans":[["ENSMUST00000105874","ENSMUSP00000101500","principal2"]],"RefSeq":[["NM_001039677","NP_001034766","VALIDATED"]],"UCSC":["uc008veu.2"],"SwissProt":["ZNT2_MOUSE"]},{"UniProt":"D3Z5N1","EnsemblGene":["ENSMUSG00000028836"],"EnsemblTrans":[["ENSMUST00000081094","ENSMUSP00000079875","alternative2"],["ENSMUST00000105872","ENSMUSP…
Cyp3a25	56388	symbol	M. musculus	56388	M. musculus	Cyp3a25	AI327008	protein-coding	cytochrome P450, family 3, subfamily a, polypeptide 25		chr5:145946454-145914002	GO:0070989 oxidative demethylation;GO:0070988 demethylation;GO:0008202 steroid metabolic process	GO:0005783 endoplasmic reticulum;GO:0012505 endomembrane system;GO:0016020 membrane	[GO:0005575] cellular_component; [GO:0003674] molecular_function; [GO:0043167] ion binding; [GO:0016491] oxidoreductase activity; [GO:0008150] biological_process; [GO:0005622] intracellular anatomical structure; [GO:0043226] organelle; [GO:0005737] cytoplasm; [GO:0005783] endoplasmic reticulum; [GO:0006629] lipid metabolic process	GO:0062179 vitamin D 23-hydroxylase activity;GO:0062181 1-alpha,25-dihydroxyvitamin D3 23-hydroxylase activity;GO:0008390 testosterone 16-alpha-hydroxylase activity	[IPR001128] Cytochrome P450; [IPR002402] Cytochrome P450, E-class, group II; [IPR008072] Cytochrome P450, E-class, CYP3A; [IPR017972] Cytochrome P450, conserved site; [IPR036396] Cytochrome P450 superfamily			principal1	yes					18	[{"UniProt":"O09158","EnsemblGene":["ENSMUSG00000029630"],"EnsemblTrans":[["ENSMUST00000068317","ENSMUSP00000065585","principal1"]],"RefSeq":[["NM_019792","NP_062766","VALIDATED"]],"UCSC":["uc009amz.2"],"SwissProt":["CP3AP_MOUSE"]}]	(ko00591)Linoleic acid metabolism; (mmu00591)Linoleic acid metabolism; (ko00140)Steroid hormone biosynthesis
Serpinb5	20724	symbol	M. musculus	20724	M. musculus	Serpinb5	1110036M19Rik|AI462524|AI646751|M|Maspin|PI-5|S|Spi7|ova|ovalbumin	protein-coding	serine (or cysteine) peptidase inhibitor, clade B, member 5		chr1:106788905-106811078	GO:0060512 prostate gland morphogenesis;GO:0030850 prostate gland development;GO:0022612 gland morphogenesis	GO:0005615 extracellular space;GO:0005576 extracellular region;GO:0005737 cytoplasm	[GO:0005575] cellular_component; [GO:0005615] extracellular space; [GO:0005576] extracellular region; [GO:0003674] molecular_function; [GO:0030234] enzyme regulator activity; [GO:0005622] intracellular anatomical structure; [GO:0005737] cytoplasm; [GO:0008150] biological_process; [GO:0030198] extracellular matrix organization; [GO:0048856] anatomical structure development; [GO:0008283] cell popul…	GO:0004867 serine-type endopeptidase inhibitor activity;GO:0004866 endopeptidase inhibitor activity;GO:0030414 peptidase inhibitor activity	[IPR000215] Serpin family; [IPR000240] Serpin B9/maspin; [IPR023795] Serpin, conserved site; [IPR023796] Serpin domain; [IPR033836] Maspin, serpin domain; [IPR036186] Serpin superfamily; [IPR042178] Serpin superfamily, domain 1; [IPR042185] Serpin superfamily, domain 2	yes		principal1		MP:0002169 no abnormal phenotype detected; MP:0001675 abnormal ectoderm development; MP:0011096 embryonic lethality between implantation and somite formation, complete penetrance; MP:0000352 decreased cell proliferation; MP:0001696 failure to gastrulate; MP:0002718 abnormal inner cell mass morphology; MP:0001685 abnormal endoderm development; MP:0002663 absent blastocoele; MP:0011186 abnormal vis…	(Human)OMIM ID:154790 Protease inhibitor 5		18	46	[{"UniProt":"P70124","EnsemblGene":["ENSMUSG00000067006"],"EnsemblTrans":[["ENSMUST00000086701","ENSMUSP00000083908","principal1"],["ENSMUST00000112729","ENSMUSP00000108349","principal1"],["ENSMUST00000112730","ENSMUSP00000108350","principal1"]],"RefSeq":[["NM_009257","NP_033283","VALIDATED"]],"UCSC":["uc007cha.1"],"SwissProt":["SPB5_MOUSE"]}]	(ko04115)p53 signaling pathway; (mmu04115)p53 signaling pathway; (ko05206)MicroRNAs in cancer
Plb1	665270	symbol	M. musculus	665270	M. musculus	Plb1	4632413E21Rik|4930433E17Rik|4930539A06Rik|BC033606	protein-coding	phospholipase B1	(Human)This gene encodes a membrane-associated phospholipase that displays lysophospholipase and phospholipase A2 activities through removal of sn-1 and sn-2 fatty acids of glycerophospholipids. In addition, it displays lipase and retinyl ester hydrolase activities. The encoded protein is highly conserved and is composed of a large, glycosylated extracellular domain composed of four tandem homolo…	chr5:32390035-32521700	GO:0034478 phosphatidylglycerol catabolic process;GO:0046338 phosphatidylethanolamine catabolic process;GO:0046340 diacylglycerol catabolic process	GO:0031526 brush border membrane;GO:0005903 brush border;GO:0098862 cluster of actin-based cell projections	[GO:0008150] biological_process; [GO:0006629] lipid metabolic process; [GO:0003674] molecular_function; [GO:0005575] cellular_component; [GO:0005886] plasma membrane; [GO:0044281] small molecule metabolic process; [GO:0009056] catabolic process; [GO:0000003] reproduction	GO:0050253 retinyl-palmitate esterase activity;GO:0047499 calcium-independent phospholipase A2 activity;GO:0102545 phosphatidyl phospholipase B activity	[IPR001087] GDSL lipase/esterase; [IPR008265] Lipase, GDSL, active site; [IPR035547] Phospholipase B; [IPR036514] SGNH hydrolase superfamily; [IPR038885] Phospholipase B1, membrane-associated		yes		yes		(Human)OMIM ID:610179 Phospholipase b1		1	13	[{"UniProt":"Q3TTY0","EnsemblGene":["ENSMUSG00000029134"],"RefSeq":[["NM_030072","NP_084348","VALIDATED"]],"SwissProt":["PLB1_MOUSE"]},{"UniProt":"Q8K255","RefSeq":[["NM_172147","NP_742159","VALIDATED"]],"UCSC":["uc008wzo.1"],"SwissProt":["Q8K255_MOUSE"]}]	(ko04977)Vitamin digestion and absorption; (ko00592)alpha-Linolenic acid metabolism; (mmu00592)alpha-Linolenic acid metabolism
Bcl2l15	229672	symbol	M. musculus	229672	M. musculus	Bcl2l15	Bfk|Gm566	protein-coding	BCLl2-like 15		chr3:103738331-103761934	GO:0042981 regulation of apoptotic process;GO:0043067 regulation of programmed cell death;GO:0010941 regulation of cell death	GO:0005829 cytosol;GO:0005634 nucleus;GO:0005737 cytoplasm	[GO:0008150] biological_process; [GO:0008219] cell death; [GO:0003674] molecular_function; [GO:0005575] cellular_component; [GO:0005622] intracellular anatomical structure; [GO:0005634] nucleus; [GO:0043226] organelle; [GO:0005737] cytoplasm; [GO:0005829] cytosol	GO:0003674 molecular_function	[IPR033543] Bcl-2-like protein 15; [IPR036834] Blc2-like superfamily			principal4		MP:0000598 abnormal liver morphology; MP:0000274 enlarged heart			(Human)2	7	[{"UniProt":"Q08ED0","EnsemblGene":["ENSMUSG00000044165"],"EnsemblTrans":[["ENSMUST00000062945","ENSMUSP00000052210","principal4"]],"RefSeq":[["NM_001142959","NP_001136431","VALIDATED"],["NM_001142960","NP_001136432","VALIDATED"]],"UCSC":["uc008qts.1"],"SwissProt":["B2L15_MOUSE"]},{"UniProt":"B0V3P6","EnsemblGene":["ENSMUSG00000044165"],"EnsemblTrans":[["ENSMUST00000106822","ENSMUSP00000102435","…
Mboat1	218121	symbol	M. musculus	218121	M. musculus	Mboat1	9130215M02Rik|BC023845|LPEAT1|Moact1|Oac|Oact1	protein-coding	membrane bound O-acyltransferase domain containing 1	(Human)This gene belongs to the membrane-bound O-acetyltransferase superfamily. The encoded transmembrane protein is an enzyme that transfers organic compounds, preferably from oleoyl-CoA, to hydroxyl groups of protein targets in membranes. A translocation disrupting this gene may be associated with brachydactyly syndactyly syndrome. Alternately spliced transcript variants have been described for…	chr13:30320295-30430677	GO:0036150 phosphatidylserine acyl-chain remodeling;GO:0036152 phosphatidylethanolamine acyl-chain remodeling;GO:0006658 phosphatidylserine metabolic process	GO:0005789 endoplasmic reticulum membrane;GO:0098827 endoplasmic reticulum subcompartment;GO:0042175 nuclear outer membrane-endoplasmic reticulum membrane network	[GO:0005575] cellular_component; [GO:0003674] molecular_function; [GO:0005622] intracellular anatomical structure; [GO:0043226] organelle; [GO:0005737] cytoplasm; [GO:0005783] endoplasmic reticulum; [GO:0016746] transferase activity, transferring acyl groups; [GO:0008150] biological_process; [GO:0006629] lipid metabolic process; [GO:0009058] biosynthetic process; [GO:0048856] anatomical structure…	GO:0106262 1-acylglycerophosphoethanolamine O-acyltransferase activity;GO:0106263 1-acylglycerophosphoserine O-acyltransferase activity;GO:0047184 1-acylglycerophosphocholine O-acyltransferase activity	[IPR004299] Membrane bound O-acyl transferase, MBOAT		yes	principal1	yes	MP:0002797 increased thigmotaxis; MP:0009142 decreased prepulse inhibition; MP:0001488 increased startle reflex; MP:0004924 abnormal behavior	(Human)OMIM ID:611732 Membrane-bound o-acetyltransferase domain-containing protein 1			18	[{"UniProt":"Q8BH98","EnsemblGene":["ENSMUSG00000038732"],"EnsemblTrans":[["ENSMUST00000047311","ENSMUSP00000045441","principal1"]],"RefSeq":[["NM_153546","NP_705774","PROVISIONAL"]],"UCSC":["uc007pyt.1"],"SwissProt":["MBOA1_MOUSE"]}]	(mmu)Triacylglycerol biosynthesis; (M00089)Triacylglycerol biosynthesis; (ko00561)Glycerolipid metabolism
Slc43a2	215113	symbol	M. musculus	215113	M. musculus	Slc43a2	7630402D21Rik|BC042513|Lat4	protein-coding	solute carrier family 43, member 2	(Human)This gene encodes a member of the L-amino acid transporter-3 or SLC43 family of transporters. The encoded protein mediates sodium-, chloride-, and pH-independent transport of L-isomers of neutral amino acids, including leucine, phenylalanine, valine and methionine. This protein may contribute to the transfer of amino acids across the placental membrane to the fetus. [provided by RefSeq, Ma…	chr11:75420741-75468401	GO:0060357 regulation of leucine import;GO:0060358 negative regulation of leucine import;GO:1905532 regulation of leucine import across plasma membrane	GO:0005886 plasma membrane;GO:0071944 cell periphery;GO:0016021 integral component of membrane	[GO:0006810] transport; [GO:0008150] biological_process; [GO:0055085] transmembrane transport; [GO:0022857] transmembrane transporter activity; [GO:0003674] molecular_function; [GO:0005575] cellular_component; [GO:0005886] plasma membrane	GO:0015175 neutral amino acid transmembrane transporter activity;GO:0015179 L-amino acid transmembrane transporter activity;GO:0015171 amino acid transmembrane transporter activity	[IPR011701] Major facilitator superfamily; [IPR027201] Large neutral amino acids transporter small subunit 4; [IPR036259] MFS transporter superfamily		yes	principal1	yes	MP:0004265 abnormal placental transport; MP:0011085 postnatal lethality, complete penetrance; MP:0008489 slow postnatal weight gain; MP:0001860 liver inflammation; MP:0009431 decreased fetal weight; MP:0013278 decreased fasting circulating glucose level; MP:0004201 fetal growth retardation; MP:0005332 abnormal amino acid level; MP:0012172 abnormal amniotic fluid composition; MP:0000609 abnormal l…	(Human)OMIM ID:610791 Solute carrier family 43 (l-type amino acid transporter), member 2		5	20	[{"UniProt":"Q8CGA3","EnsemblGene":["ENSMUSG00000038178"],"EnsemblTrans":[["ENSMUST00000042561","ENSMUSP00000046074","principal1"],["ENSMUST00000108433","ENSMUSP00000104071","principal1"],["ENSMUST00000169547","ENSMUSP00000126838","principal1"]],"RefSeq":[["NM_001199283","NP_001186212","VALIDATED"],["NM_001199284","NP_001186213","VALIDATED"],["NM_173388","NP_775564","VALIDATED"],["XM_006532827","…
Slc5a11	233836	symbol	M. musculus	233836	M. musculus	Slc5a11	2010013B02Rik|Kst|Kst1|RKST2|SMIT2|Slc5a10	protein-coding	solute carrier family 5 (sodium/glucose cotransporter), member 11	(Human)Cotransporters, such as SLC5A11, represent a major class of proteins that make use of ion gradients to drive active transport for the cellular accumulation of nutrients, neurotransmitters, osmolytes, and ions Roll et al. (2002) [PubMed 12039040].[supplied by OMIM, Mar 2008]	chr7:122813817-122873612	GO:0008643 carbohydrate transport;GO:0006814 sodium ion transport;GO:0032409 regulation of transporter activity	GO:0005886 plasma membrane;GO:0071944 cell periphery;GO:0016021 integral component of membrane	[GO:0005575] cellular_component; [GO:0006810] transport; [GO:0008150] biological_process; [GO:0055085] transmembrane transport; [GO:0022857] transmembrane transporter activity; [GO:0003674] molecular_function; [GO:0005886] plasma membrane; [GO:0008219] cell death	GO:0005412 glucose:sodium symporter activity;GO:0005402 carbohydrate:cation symporter activity;GO:0005355 glucose transmembrane transporter activity	[IPR001734] Sodium/solute symporter; [IPR038377] Sodium/glucose symporter superfamily		yes		yes		(Human)OMIM ID:610238 Solute carrier family 5 (sodium/glucose cotransporter), member 11		3	22	[{"UniProt":"Q8K0E3","EnsemblGene":["ENSMUSG00000030769"],"SwissProt":["SC5AB_MOUSE"]}]
Enpp7	238011	symbol	M. musculus	238011	M. musculus	Enpp7	Alk-|Alk-SMase|Gm254|NPP-7	protein-coding	ectonucleotide pyrophosphatase/phosphodiesterase 7	(Human)The protein encoded by this gene is an intestinal alkaline sphingomyelin phosphodiesterase that converts sphingomyelin to ceramide and phosphocholine. The encoded protein is anchored in the cell membrane, and it may function to protect the intestinal mucosa from inflammation and tumorigenesis. This protein is glycosylated and also exhibits lysophosphatidylcholine hydrolase activity. [provi…	chr11:118879007-118884047	GO:2000754 regulation of sphingomyelin catabolic process;GO:2000755 positive regulation of sphingomyelin catabolic process;GO:0060697 positive regulation of phospholipid catabolic process	GO:0005902 microvillus;GO:0098858 actin-based cell projection;GO:0005794 Golgi apparatus	[GO:0003674] molecular_function; [GO:0008150] biological_process; [GO:0009056] catabolic process; [GO:0034641] cellular nitrogen compound metabolic process; [GO:0006629] lipid metabolic process; [GO:0005575] cellular_component; [GO:0043167] ion binding; [GO:0005886] plasma membrane; [GO:0005622] intracellular anatomical structure; [GO:0043226] organelle; [GO:0005737] cytoplasm; [GO:0005794] Golgi…	GO:0004767 sphingomyelin phosphodiesterase activity;GO:0008252 nucleotidase activity;GO:0008081 phosphoric diester hydrolase activity	[IPR002591] Type I phosphodiesterase/nucleotide pyrophosphatase/phosphate transferase; [IPR017850] Alkaline-phosphatase-like, core domain superfamily; [IPR029895] Ectonucleotide pyrophosphatase/phosphodiesterase family member 7		(Human)yes	(Human)principal1	yes	MP:0005319 abnormal enzyme/coenzyme level; MP:0004841 abnormal small intestine crypts of Lieberkuhn morphology; MP:0000511 abnormal intestinal mucosa morphology; MP:0003868 abnormal feces composition; MP:0000488 abnormal intestinal epithelium morphology; MP:0008142 decreased small intestinal villus size	(Human)OMIM ID:616997 Ectonucleotide pyrophosphatase/phosphodiesterase 7		3	16	(Human)[{"UniProt":"Q6UWV6","EnsemblGene":["ENSG00000182156"],"EnsemblTrans":[["ENST00000328313","ENSP00000332656","principal1"]],"RefSeq":[["NM_178543","NP_848638","REVIEWED"]],"UCSC":["uc002jxa.5"],"SwissProt":["ENPP7_HUMAN"]}]	(ko00600)Sphingolipid metabolism; (mmu00600)Sphingolipid metabolism; (mmu01100)Metabolic pathways
Car1	12346	symbol	M. musculus	12346	M. musculus	Car1	AW555628|Ca1|Car|Car-1	protein-coding	carbonic anhydrase 1	(Human)Carbonic anhydrases (CAs) are a large family of zinc metalloenzymes that catalyze the reversible hydration of carbon dioxide. They participate in a variety of biological processes, including respiration, calcification, acid-base balance, bone resorption, and the formation of aqueous humor, cerebrospinal fluid, saliva and gastric acid. They show extensive diversity in tissue distribution an…	chr3:14873425-14831274	GO:0006730 one-carbon metabolic process;GO:0044281 small molecule metabolic process;GO:0044237 cellular metabolic process	GO:0005737 cytoplasm;GO:0005622 intracellular anatomical structure;GO:0110165 cellular anatomical entity	[GO:0005575] cellular_component; [GO:0005622] intracellular anatomical structure; [GO:0005737] cytoplasm; [GO:0003674] molecular_function; [GO:0043167] ion binding; [GO:0016829] lyase activity; [GO:0008150] biological_process; [GO:0044281] small molecule metabolic process	GO:0004064 arylesterase activity;GO:0004089 carbonate dehydratase activity;GO:0016836 hydro-lyase activity	[IPR001148] Alpha carbonic anhydrase domain; [IPR018338] Carbonic anhydrase, alpha-class, conserved site; [IPR018442] Carbonic anhydrase, CA1; [IPR023561] Carbonic anhydrase, alpha-class; [IPR036398] Alpha carbonic anhydrase domain superfamily			principal1			(Human)OMIM ID:114800 Carbonic anhydrase i		4	45	[{"UniProt":"P13634","EnsemblGene":["ENSMUSG00000027556"],"EnsemblTrans":[["ENSMUST00000094365","ENSMUSP00000091925","principal1"],["ENSMUST00000181860","ENSMUSP00000137926","principal1"]],"RefSeq":[["NM_001083957","NP_001077426","VALIDATED"],["NM_009799","NP_033929","VALIDATED"],["XM_011248137","XP_011246439","MODEL"]],"UCSC":["uc008oqp.1"],"SwissProt":["CAH1_MOUSE"]}]	(ko00910)Nitrogen metabolism; (mmu00910)Nitrogen metabolism
Glt1d1	319804	symbol	M. musculus	319804	M. musculus	Glt1d1	5730455A04Rik	protein-coding	glycosyltransferase 1 domain containing 1		chr5:127709134-127786438	GO:0008150 biological_process	GO:0005576 extracellular region;GO:0005829 cytosol;GO:0005737 cytoplasm	[GO:0003674] molecular_function; [GO:0016757] transferase activity, transferring glycosyl groups; [GO:0005575] cellular_component; [GO:0005622] intracellular anatomical structure; [GO:0005737] cytoplasm; [GO:0005829] cytosol; [GO:0008150] biological_process; [GO:0005576] extracellular region	GO:0016757 glycosyltransferase activity;GO:0016740 transferase activity;GO:0003824 catalytic activity	[IPR001296] Glycosyl transferase, family 1	yes							(Human)3	13	[{"UniProt":"A4FUP9","EnsemblGene":["ENSMUSG00000049971"],"SwissProt":["GL1D1_MOUSE"]}]
Mreg	381269	symbol	M. musculus	381269	M. musculus	Mreg	Gm974|Wdt2|ds|dsu	protein-coding	melanoregulin		chr1:72251473-72198392	GO:0072385 minus-end-directed organelle transport along microtubule;GO:0042640 anagen;GO:0032402 melanosome transport	GO:0033162 melanosome membrane;GO:0045009 chitosome;GO:0090741 pigment granule membrane	[GO:0005575] cellular_component; [GO:0005622] intracellular anatomical structure; [GO:0043226] organelle; [GO:0005737] cytoplasm; [GO:0031410] cytoplasmic vesicle; [GO:0006810] transport; [GO:0008150] biological_process; [GO:0043473] pigmentation; [GO:0005886] plasma membrane; [GO:0032991] protein-containing complex; [GO:0003674] molecular_function; [GO:0008289] lipid binding; [GO:0005773] vacuol…	GO:0035091 phosphatidylinositol binding;GO:0005543 phospholipid binding;GO:0008289 lipid binding	[IPR031638] Melanoregulin			principal1		MP:0001489 decreased startle reflex; MP:0001258 decreased body length; MP:0004738 abnormal auditory brainstem response	(Human)OMIM ID:609207 Melanoregulin		10	33	[{"UniProt":"Q6NVG5","EnsemblGene":["ENSMUSG00000039395"],"EnsemblTrans":[["ENSMUST00000048860","ENSMUSP00000041878","principal1"]],"RefSeq":[["NM_001005423","NP_001005423","VALIDATED"]],"UCSC":["uc007bkg.2"],"SwissProt":["MREG_MOUSE"]}]
Nat8	68396	symbol	M. musculus	68396	M. musculus	Nat8	0610037O16Rik|ATase2|CCNAT|Cml|Cml4	protein-coding	N-acetyltransferase 8 (GCN5-related)	(Human)This gene, isolated using the differential display method to detect tissue-specific genes, is specifically expressed in kidney and liver. The encoded protein shows amino acid sequence similarity to N-acetyltransferases. A similar protein in Xenopus affects cell adhesion and gastrulation movements, and may be localized in the secretory pathway. A highly similar paralog is found in a cluster…	chr6:85813839-85807369	GO:0018003 peptidyl-lysine N6-acetylation;GO:0001702 gastrulation with mouth forming second;GO:0050435 amyloid-beta metabolic process	GO:0005715 late recombination nodule;GO:0005713 recombination nodule;GO:0033116 endoplasmic reticulum-Golgi intermediate compartment membrane	[GO:0003674] molecular_function; [GO:0016746] transferase activity, transferring acyl groups; [GO:0005575] cellular_component; [GO:0005622] intracellular anatomical structure; [GO:0043226] organelle; [GO:0005737] cytoplasm; [GO:0005783] endoplasmic reticulum; [GO:0005794] Golgi apparatus; [GO:0008150] biological_process; [GO:0007155] cell adhesion; [GO:0008219] cell death; [GO:0034641] cellular n…	GO:0047198 cysteine-S-conjugate N-acetyltransferase activity;GO:0004468 lysine N-acetyltransferase activity, acting on acetyl phosphate as donor;GO:0008080 N-acetyltransferase activity	[IPR000182] GNAT domain; [IPR016181] Acyl-CoA N-acyltransferase		yes	principal1	yes	(Human)MP:0005376 homeostasis/metabolism phenotype; MP:0005388 respiratory system phenotype	(Human)OMIM ID:606716 N-acetyltransferase 8		1	12	[{"UniProt":"Q9JIY7","EnsemblGene":["ENSMUSG00000030004"],"EnsemblTrans":[["ENSMUST00000032073","ENSMUSP00000032073","principal1"]],"RefSeq":[["NM_023455","NP_075944","VALIDATED"],["XM_006506535","XP_006506598"],["XM_006506536","XP_006506599","MODEL"],["XM_006506537","XP_006506600"]],"UCSC":["uc009cqh.2"],"SwissProt":["NAT8_MOUSE"]}]	(ko00480)Glutathione metabolism; (mmu00480)Glutathione metabolism
Leap2	259301	symbol	M. musculus	259301	M. musculus	Leap2	leap-2	protein-coding	liver-expressed antimicrobial peptide 2	(Human)This gene encodes a cysteine-rich cationic antimicrobial peptide that is expressed predominantly in the liver. The mature peptide has activity against gram-positive bacteria and yeasts. [provided by RefSeq, Sep 2014]	chr11:53313963-53313008	GO:0050832 defense response to fungus;GO:0009620 response to fungus;GO:0061844 antimicrobial humoral immune response mediated by antimicrobial peptide	GO:0005576 extracellular region;GO:0110165 cellular anatomical entity;GO:0005575 cellular_component	[GO:0008150] biological_process; [GO:0006950] response to stress; [GO:0005575] cellular_component; [GO:0005576] extracellular region; [GO:0002376] immune system process		[IPR009955] Liver-expressed antimicrobial peptide 2	yes		principal1			(Human)OMIM ID:611373 Liver-expressed antimicrobial peptide 2		3	9	[{"UniProt":"Q91V13","EnsemblGene":["ENSMUSG00000036216"],"EnsemblTrans":[["ENSMUST00000036045","ENSMUSP00000044166","principal1"]],"RefSeq":[["NM_153069","NP_694709","VALIDATED"]],"UCSC":["uc007ivx.1"],"SwissProt":["LEAP2_MOUSE"]}]
Slc25a15	18408	symbol	M. musculus	18408	M. musculus	Slc25a15	D630044L02Rik|Or|Ornt1	protein-coding	solute carrier family 25 (mitochondrial carrier ornithine transporter), member 15	(Human)This gene is a member of the mitochondrial carrier family. The encoded protein transports ornithine across the inner mitochondrial membrane from the cytosol to the mitochondrial matrix. The protein is an essential component of the urea cycle, and functions in ammonium detoxification and biosynthesis of the amino acid arginine. Mutations in this gene result in hyperornithinemia-hyperammonem…	chr8:22888637-22865566	GO:1990575 mitochondrial L-ornithine transmembrane transport;GO:1903352 L-ornithine transmembrane transport;GO:0015822 ornithine transport	GO:0005743 mitochondrial inner membrane;GO:0019866 organelle inner membrane;GO:0031966 mitochondrial membrane	[GO:0005575] cellular_component; [GO:0005622] intracellular anatomical structure; [GO:0043226] organelle; [GO:0005737] cytoplasm; [GO:0005739] mitochondrion; [GO:0022857] transmembrane transporter activity; [GO:0003674] molecular_function; [GO:0006810] transport; [GO:0008150] biological_process; [GO:0055085] transmembrane transport	GO:0000064 L-ornithine transmembrane transporter activity;GO:0015179 L-amino acid transmembrane transporter activity;GO:0015171 amino acid transmembrane transporter activity	[IPR018108] Mitochondrial substrate/solute carrier; [IPR023395] Mitochondrial carrier domain superfamily		yes	principal1		MP:0011100 preweaning lethality, complete penetrance; MP:0002135 abnormal kidney morphology	(Human)OMIM ID:603861 Solute carrier family 25 (mitochondrial carrier, ornithine transporter), member 15	(Human)DOID:0050720 ornithine translocase deficiency	1	20	[{"UniProt":"Q9WVD5","EnsemblGene":["ENSMUSG00000031482"],"EnsemblTrans":[["ENSMUST00000033871","ENSMUSP00000033871","principal1"]],"RefSeq":[["NM_181325","NP_851842","VALIDATED"],["XM_006509026","XP_006509089"]],"UCSC":["uc009lcz.2"],"SwissProt":["ORNT1_MOUSE"]},{"UniProt":"Q543E2","RefSeq":[["NM_181325","NP_851842","VALIDATED"],["XM_006509026","XP_006509089"]],"SwissProt":["Q543E2_MOUSE"]}]
Ttc39c	72747	symbol	M. musculus	72747	M. musculus	Ttc39c	1700008N02Rik|2810439F02Rik	protein-coding	tetratricopeptide repeat domain 39C		chr18:12716168-12872461	GO:0032474 otolith morphogenesis;GO:0048840 otolith development;GO:0042472 inner ear morphogenesis	GO:0005575 cellular_component	[GO:0003674] molecular_function	GO:0003674 molecular_function	[IPR011990] Tetratricopeptide-like helical domain superfamily; [IPR019412] Inclusion body clearance protein Iml2/Tetratricopeptide repeat protein 39			principal1					1	17	[{"UniProt":"A0A3Q4EGC9","EnsemblGene":["ENSMUSG00000024424"],"EnsemblTrans":[["ENSMUST00000234966","ENSMUSP00000157144","principal1"]],"RefSeq":[["NM_028341","NP_082617","VALIDATED"]],"SwissProt":["A0A3Q4EGC9_MOUSE"]},{"UniProt":"Q8BJQ0","RefSeq":[["NM_028341","NP_082617","VALIDATED"]],"UCSC":["uc008eci.2"],"SwissProt":["Q8BJQ0_MOUSE"]},{"UniProt":"Q8VE09","RefSeq":[["NM_028341","NP_082617","VAL…
Gne	50798	symbol	M. musculus	50798	M. musculus	Gne	2310066H07Rik|DMRV|GLCNE|IBM2|NM|Uae1	protein-coding	glucosamine (UDP-N-acetyl)-2-epimerase/N-acetylmannosamine kinase	(Human)The protein encoded by this gene is a bifunctional enzyme that initiates and regulates the biosynthesis of N-acetylneuraminic acid (NeuAc), a precursor of sialic acids. It is a rate-limiting enzyme in the sialic acid biosynthetic pathway. Sialic acid modification of cell surface molecules is crucial for their function in many biologic processes, including cell adhesion and signal transduct…	chr4:44084177-44034075	GO:0006054 N-acetylneuraminate metabolic process;GO:0006047 UDP-N-acetylglucosamine metabolic process;GO:0009225 nucleotide-sugar metabolic process	GO:0005829 cytosol;GO:0005737 cytoplasm;GO:0005622 intracellular anatomical structure	[GO:0003674] molecular_function; [GO:0016798] hydrolase activity, acting on glycosyl bonds; [GO:0008150] biological_process; [GO:0044281] small molecule metabolic process; [GO:0034641] cellular nitrogen compound metabolic process; [GO:0016853] isomerase activity; [GO:0016301] kinase activity; [GO:0005575] cellular_component; [GO:0005622] intracellular anatomical structure; [GO:0005737] cytoplasm;…	GO:0008761 UDP-N-acetylglucosamine 2-epimerase activity;GO:0009384 N-acylmannosamine kinase activity;GO:0016857 racemase and epimerase activity, acting on carbohydrates and derivatives	[IPR000600] ROK family; [IPR003331] UDP-N-acetylglucosamine 2-epimerase domain; [IPR020004] UDP-N-acetylglucosamine 2-epimerase,UDP-hydrolysing; [IPR043129] ATPase, nucleotide binding domain; [IPR029767] UDP-N-acetylglucosamine 2-epimerase WecB-like; [IPR015411] Replication factor Mcm10, C-terminal			principal1		MP:0002083 premature death; MP:0011100 preweaning lethality, complete penetrance; MP:0002151 abnormal neural tube morphology; MP:0011085 postnatal lethality, complete penetrance; MP:0000266 abnormal heart morphology; MP:0002828 abnormal renal glomerular capsule morphology; MP:0002962 increased urine protein level; MP:0011348 abnormal renal glomerulus basement membrane morphology; MP:0011353 expan…	(Human)OMIM ID:603824 Udp-n-acetylglucosamine 2-epimerase/n-acetylmannosamine kinase	(Human)DOID:0080718 GNE myopathy;DOID:3659 sialuria	9	49	[{"UniProt":"Q91WG8","EnsemblGene":["ENSMUSG00000028479"],"EnsemblTrans":[["ENSMUST00000102936","ENSMUSP00000100000","principal1"]],"RefSeq":[["NM_001190414","NP_001177343","VALIDATED"],["NM_015828","NP_056643","VALIDATED"]],"UCSC":["uc008srm.2"],"SwissProt":["GLCNE_MOUSE"]},{"UniProt":"Q3UW64","EnsemblGene":["ENSMUSG00000028479"],"EnsemblTrans":[["ENSMUST00000030201","ENSMUSP00000030201",""]],"R…	(ko00520)Amino sugar and nucleotide sugar metabolism; (mmu00520)Amino sugar and nucleotide sugar metabolism; (mmu01100)Metabolic pathways
Abo	80908	symbol	M. musculus	80908	M. musculus	Abo	NAGAT	protein-coding	ABO blood group (transferase A, alpha 1-3-N-acetylgalactosaminyltransferase, transferase B, alpha 1-3-galactosyltransferase)	(Human)This gene encodes proteins related to the first discovered blood group system, ABO. Variation in the ABO gene (chromosome 9q34.2) is the basis of the ABO blood group, thus the presence of an allele determines the blood group in an individual. The 'O' blood group is caused by a deletion of guanine-258 near the N-terminus of the protein which results in a frameshift and translation of an alm…	chr2:26755007-26732508	GO:0030259 lipid glycosylation;GO:0070085 glycosylation;GO:0030258 lipid modification	GO:0005794 Golgi apparatus;GO:0031410 cytoplasmic vesicle;GO:0097708 intracellular vesicle	[GO:0005575] cellular_component; [GO:0008150] biological_process; [GO:0005975] carbohydrate metabolic process; [GO:0003674] molecular_function; [GO:0016757] transferase activity, transferring glycosyl groups; [GO:0005622] intracellular anatomical structure; [GO:0043226] organelle; [GO:0005737] cytoplasm; [GO:0005794] Golgi apparatus; [GO:0043167] ion binding; [GO:0009058] biosynthetic process; [G…	GO:0004380 glycoprotein-fucosylgalactoside alpha-N-acetylgalactosaminyltransferase activity;GO:0004381 fucosylgalactoside 3-alpha-galactosyltransferase activity;GO:0001962 alpha-1,3-galactosyltransferase activity	[IPR005076] Glycosyl transferase, family 6; [IPR029044] Nucleotide-diphospho-sugar transferases	yes	yes	principal2	yes	MP:0001147 small testis; MP:0001146 abnormal testis morphology; MP:0002060 abnormal skin morphology	(Human)OMIM ID:110300 Abo glycosyltransferase		1	22	[{"UniProt":"P38649","EnsemblGene":["ENSMUSG00000015787"],"EnsemblTrans":[["ENSMUST00000102900","ENSMUSP00000099964","principal2"]],"RefSeq":[["NM_001290444","NP_001277373","VALIDATED"],["NM_030718","NP_109643","VALIDATED"]],"UCSC":["uc008iwb.2"],"SwissProt":["BGAT_MOUSE"]}]	(mmu00601)Glycosphingolipid biosynthesis - lacto and neolacto series; (ko00601)Glycosphingolipid biosynthesis - lacto and neolacto series; (mmu01100)Metabolic pathways
Abcc2	12780	symbol	M. musculus	12780	M. musculus	Abcc2	AI173996|Abc30|Cmo|Cmoat|Mr|Mrp2|cMRP	protein-coding	ATP-binding cassette, sub-family C (CFTR/MRP), member 2	The membrane-associated protein encoded by this gene is a member of the superfamily of ATP-binding cassette (ABC) transporters. ABC proteins transport various molecules across extra- and intra-cellular membranes. ABC genes are divided into seven distinct subfamilies (ABC1, MDR/TAP, MRP, ALD, OABP, GCN20, White). This protein is a member of the MRP subfamily which is involved in multi-drug resista…	chr19:43770747-43826771	GO:0015694 mercury ion transport;GO:0015723 bilirubin transport;GO:0030653 beta-lactam antibiotic metabolic process	GO:0046691 intracellular canaliculus;GO:0046581 intercellular canaliculus;GO:0031526 brush border membrane	[GO:0005575] cellular_component; [GO:0003674] molecular_function; [GO:0043167] ion binding; [GO:0022857] transmembrane transporter activity; [GO:0006810] transport; [GO:0008150] biological_process; [GO:0055085] transmembrane transport; [GO:0005886] plasma membrane; [GO:0009056] catabolic process; [GO:0042592] homeostatic process; [GO:0003013] circulatory system process; [GO:0044281] small molecul…	GO:0015127 bilirubin transmembrane transporter activity;GO:0015431 ABC-type glutathione S-conjugate transporter activity;GO:0008559 ABC-type xenobiotic transporter activity	[IPR003439] ABC transporter-like; [IPR003593] AAA+ ATPase domain; [IPR005292] Multi drug resistance-associated protein; [IPR011527] ABC transporter type 1, transmembrane domain; [IPR027417] P-loop containing nucleoside triphosphate hydrolase; [IPR030247] Canalicular multispecific organic anion transporter 1; [IPR036640] ABC transporter type 1, transmembrane domain superfamily		yes	principal1	yes	MP:0005344 increased circulating bilirubin level; MP:0010053 decreased grip strength; MP:0002591 decreased mean corpuscular volume; MP:0008873 increased physiological sensitivity to xenobiotic; MP:0002874 decreased hemoglobin content; MP:0009642 abnormal blood homeostasis; MP:0005178 increased circulating cholesterol level; MP:0008935 decreased mean platelet volume; MP:0002966 decreased circulati…	(Human)OMIM ID:601107 Atp-binding cassette, subfamily c, member 2	(Human)DOID:12308 Dubin-Johnson syndrome	28	65	[{"UniProt":"Q8VI47","EnsemblGene":["ENSMUSG00000025194"],"EnsemblTrans":[["ENSMUST00000026208","ENSMUSP00000026208","principal1"]],"RefSeq":[["NM_013806","NP_038834","VALIDATED"]],"UCSC":["uc008how.1"],"SwissProt":["MRP2_MOUSE"]}]	(ko01523)Antifolate resistance; (mmu01523)Antifolate resistance; (ko02010)ABC transporters
Mkx	210719	symbol	M. musculus	210719	M. musculus	Mkx	9430023B20Rik|Ir|Irxl1	protein-coding	mohawk homeobox	(Human)The protein encoded by this gene is an IRX family-related homeobox protein that may play a role in cell adhesion. Studies in mice suggest that this protein may be a regulator of tendon development. Two transcript variants encoding the same protein have been found for this gene.[provided by RefSeq, Jun 2011]	chr18:7004779-6934966	GO:0002932 tendon sheath development;GO:0036077 intratendonous ossification;GO:0035990 tendon cell differentiation	GO:0005667 transcription regulator complex;GO:0032991 protein-containing complex;GO:0005634 nucleus	[GO:0003674] molecular_function; [GO:0003677] DNA binding; [GO:0008150] biological_process; [GO:0009058] biosynthetic process; [GO:0034641] cellular nitrogen compound metabolic process; [GO:0003700] DNA-binding transcription factor activity; [GO:0005575] cellular_component; [GO:0005622] intracellular anatomical structure; [GO:0005634] nucleus; [GO:0043226] organelle	GO:0061629 RNA polymerase II-specific DNA-binding transcription factor binding;GO:0001227 DNA-binding transcription repressor activity, RNA polymerase II-specific;GO:0001217 DNA-binding transcription repressor activity	[IPR001356] Homeobox domain; [IPR008422] Homeobox KN domain; [IPR009057] Homeobox-like domain superfamily; [IPR017970] Homeobox, conserved site			principal1		MP:0013179 wavy tail; MP:0005503 abnormal tendon morphology; MP:0030799 abnormal tendon sheath morphology	(Human)OMIM ID:601332 Mohawk homeobox		16	36	[{"UniProt":"B2RQ30","EnsemblGene":["ENSMUSG00000061013"],"EnsemblTrans":[["ENSMUST00000079788","ENSMUSP00000078718","principal1"]],"RefSeq":[["NM_177595","NP_808263","VALIDATED"]],"UCSC":["uc008dzp.2"],"SwissProt":["B2RQ30_MOUSE"]},{"UniProt":"Q8BIA3","RefSeq":[["NM_177595","NP_808263","VALIDATED"]],"SwissProt":["MKX_MOUSE"]}]
Tspan1	66805	symbol	M. musculus	66805	M. musculus	Tspan1	9030418M05Rik	protein-coding	tetraspanin 1	(Human)The protein encoded by this gene is a member of the transmembrane 4 superfamily, also known as the tetraspanin family. Most of these members are cell-surface proteins that are characterized by the presence of four hydrophobic domains. The proteins mediate signal transduction events that play a role in the regulation of cell development, activation, growth and motility. [provided by RefSeq,…	chr4:116024818-116019078	GO:0050821 protein stabilization;GO:0031647 regulation of protein stability;GO:0065008 regulation of biological quality	GO:0000323 lytic vacuole;GO:0005764 lysosome;GO:0005773 vacuole	[GO:0005575] cellular_component; [GO:0005622] intracellular anatomical structure; [GO:0005634] nucleus; [GO:0043226] organelle; [GO:0005654] nucleoplasm; [GO:0005737] cytoplasm; [GO:0005886] plasma membrane; [GO:0005773] vacuole; [GO:0005764] lysosome; [GO:0008150] biological_process	(Human)GO:0005515 protein binding;GO:0005488 binding;GO:0003674 molecular_function	[IPR000301] Tetraspanin; [IPR008952] Tetraspanin, EC2 domain superfamily; [IPR018499] Tetraspanin/Peripherin; [IPR018503] Tetraspanin, conserved site		yes	principal1	yes		(Human)OMIM ID:613170 Tetraspanin 1		(Human)25	15	[{"UniProt":"Q99J59","EnsemblGene":["ENSMUSG00000028699"],"EnsemblTrans":[["ENSMUST00000030465","ENSMUSP00000030465","principal1"]],"RefSeq":[["NM_133681","NP_598442","PROVISIONAL"],["XM_006503290","XP_006503353","MODEL"]],"UCSC":["uc008ugk.1"],"SwissProt":["TSN1_MOUSE"]}]
Aldh9a1	56752	symbol	M. musculus	56752	M. musculus	Aldh9a1	AA139417|Abaldh|ESTM4|ESTM40|TMABA-|TMABA-DH|Tmabadh	protein-coding	aldehyde dehydrogenase 9, subfamily A1	(Human)This protein belongs to the aldehyde dehydrogenase family of proteins. It has a high activity for oxidation of gamma-aminobutyraldehyde and other amino aldehydes. The enzyme catalyzes the dehydrogenation of gamma-aminobutyraldehyde to gamma-aminobutyric acid (GABA). This isozyme is a tetramer of identical 54-kD subunits. [provided by RefSeq, Jul 2008]	chr1:167177532-167196099	GO:0009437 carnitine metabolic process;GO:0042136 neurotransmitter biosynthetic process;GO:0006577 amino-acid betaine metabolic process	GO:0005739 mitochondrion;GO:0005829 cytosol;GO:0005737 cytoplasm	[GO:0008150] biological_process; [GO:0003674] molecular_function; [GO:0016491] oxidoreductase activity	GO:0047105 4-trimethylammoniobutyraldehyde dehydrogenase activity;GO:0019145 aminobutyraldehyde dehydrogenase activity;GO:0043878 glyceraldehyde-3-phosphate dehydrogenase (NAD+) (non-phosphorylating) activity	[IPR015590] Aldehyde dehydrogenase domain; [IPR016160] Aldehyde dehydrogenase, cysteine active site; [IPR016161] Aldehyde/histidinol dehydrogenase; [IPR016162] Aldehyde dehydrogenase, N-terminal; [IPR016163] Aldehyde dehydrogenase, C-terminal; [IPR029510] Aldehyde dehydrogenase, glutamic acid active site			principal1		MP:0002060 abnormal skin morphology	(Human)OMIM ID:602733 Aldehyde dehydrogenase, family 9, subfamily a, member 1		1	28	[{"UniProt":"Q3U367","EnsemblGene":["ENSMUSG00000026687"],"EnsemblTrans":[["ENSMUST00000028004","ENSMUSP00000028004","principal1"]],"RefSeq":[["NM_019993","NP_064377","VALIDATED"]],"UCSC":["uc007dkx.1"],"SwissProt":["Q3U367_MOUSE"]},{"UniProt":"Q3TMT4","RefSeq":[["NM_019993","NP_064377","VALIDATED"]],"SwissProt":["Q3TMT4_MOUSE"]},{"UniProt":"Q3V1N7","RefSeq":[["NM_019993","NP_064377","VALIDATED"]…	(mmu)GABA biosynthesis, eukaryotes, putrescine => GABA; (M00135)GABA biosynthesis, eukaryotes, putrescine => GABA; (ko00340)Histidine metabolism
Cyp2d12	380997	symbol	M. musculus	380997	M. musculus	Cyp2d12	9030605E09Rik	protein-coding	cytochrome P450, family 2, subfamily d, polypeptide 12		chr15:82439244-82443614	GO:0042738 exogenous drug catabolic process;GO:0042737 drug catabolic process;GO:0017144 drug metabolic process	GO:0005739 mitochondrion;GO:0005737 cytoplasm;GO:0043231 intracellular membrane-bounded organelle	[GO:0008150] biological_process; [GO:0003674] molecular_function; [GO:0043167] ion binding; [GO:0016491] oxidoreductase activity; [GO:0044281] small molecule metabolic process; [GO:0006629] lipid metabolic process; [GO:0005575] cellular_component; [GO:0005622] intracellular anatomical structure; [GO:0043226] organelle; [GO:0005737] cytoplasm; [GO:0009056] catabolic process	GO:0062187 anandamide 8,9 epoxidase activity;GO:0062188 anandamide 11,12 epoxidase activity;GO:0062186 anandamide epoxidase activity	[IPR001128] Cytochrome P450; [IPR008069] Cytochrome P450, E-class, group I, CYP2D-like; [IPR036396] Cytochrome P450 superfamily; [IPR002401] Cytochrome P450, E-class, group I; [IPR017972] Cytochrome P450, conserved site			principal1	yes					10	[{"UniProt":"Q8BVD2","EnsemblGene":["ENSMUSG00000096852"],"EnsemblTrans":[["ENSMUST00000068861","ENSMUSP00000071064","principal1"]],"RefSeq":[["NM_201360","NP_958748","VALIDATED"]],"UCSC":["uc007wzh.1"],"SwissProt":["Q8BVD2_MOUSE"]}]	(ko00140)Steroid hormone biosynthesis; (mmu00140)Steroid hormone biosynthesis; (mmu04726)Serotonergic synapse
Dmbt1	12945	symbol	M. musculus	12945	M. musculus	Dmbt1	CRP|CRP-|CRP-[|CRP-[a]|CRP-[b]|Cr|Crpd|DBMT1|MUC|ebn|gp30|gp300|he|p80	protein-coding	deleted in malignant brain tumors 1	(Human)Loss of sequences from human chromosome 10q has been associated with the progression of human cancers. This gene was originally isolated based on its deletion in a medulloblastoma cell line. This gene is expressed with transcripts of 6.0, 7.5, and 8.0 kb in fetal lung and with one transcript of 8.0 kb in adult lung, although the 7.5 kb transcript has not been characterized. The encoded pro…	chr7:130633787-130723357	GO:0042494 detection of bacterial lipoprotein;GO:0043152 induction of bacterial agglutination;GO:0032493 response to bacterial lipoprotein	GO:0042589 zymogen granule membrane;GO:0042588 zymogen granule;GO:0030670 phagocytic vesicle membrane	[GO:0005575] cellular_component; [GO:0003674] molecular_function; [GO:0006810] transport; [GO:0008150] biological_process; [GO:0015031] protein transport; [GO:0005576] extracellular region; [GO:0048856] anatomical structure development; [GO:0030154] cell differentiation; [GO:0016192] vesicle-mediated transport	GO:0035375 zymogen binding;GO:1904399 heparan sulfate binding;GO:0070891 lipoteichoic acid binding	[IPR000859] CUB domain; [IPR001190] SRCR domain; [IPR001507] Zona pellucida domain; [IPR017448] SRCR-like domain; [IPR017977] Zona pellucida domain, conserved site; [IPR035914] Spermadhesin, CUB domain superfamily; [IPR036772] SRCR-like domain superfamily	yes	yes		yes	MP:0011096 embryonic lethality between implantation and somite formation, complete penetrance; MP:0002718 abnormal inner cell mass morphology; MP:0004965 inner cell mass degeneration; MP:0001694 absent egg cylinders; MP:0008537 increased susceptibility to induced colitis; MP:0010380 abnormal inner cell mass apoptosis; MP:0004964 absent inner cell mass	(Human)OMIM ID:601969 Deleted in malignant brain tumors 1		14	32	[{"UniProt":"Q60997","RefSeq":[["NM_001347632","NP_001334561","VALIDATED"],["NM_007769","NP_031795","VALIDATED"]],"SwissProt":["DMBT1_MOUSE"]}]	(ko04970)Salivary secretion; (mmu04970)Salivary secretion
Clmn	94040	symbol	M. musculus	94040	M. musculus	Clmn	9330188N17Rik|AI428889|AI788815|mKIAA1188	protein-coding	calmin		chr12:104831335-104729373	GO:0007097 nuclear migration;GO:0051647 nucleus localization;GO:0051656 establishment of organelle localization	GO:0034992 microtubule organizing center attachment site;GO:0034993 meiotic nuclear membrane microtubule tethering complex;GO:0106083 nuclear membrane protein complex	[GO:0003674] molecular_function; [GO:0005575] cellular_component; [GO:0005622] intracellular anatomical structure; [GO:0005737] cytoplasm; [GO:0008092] cytoskeletal protein binding; [GO:0008150] biological_process; [GO:0008283] cell population proliferation; [GO:0048856] anatomical structure development; [GO:0030154] cell differentiation; [GO:0006810] transport; [GO:0005634] nucleus; [GO:0043226]…	GO:0051015 actin filament binding;GO:0003779 actin binding;GO:0008092 cytoskeletal protein binding	[IPR001589] Actinin-type actin-binding domain, conserved site; [IPR001715] Calponin homology domain; [IPR036872] CH domain superfamily		yes	(Human)principal1	yes	MP:0009142 decreased prepulse inhibition	(Human)OMIM ID:611121 Calmin		(Human)1	26	[{"UniProt":"Q8C5W0","EnsemblGene":["ENSMUSG00000021097"],"SwissProt":["CLMN_MOUSE"]}]
Azgp1	12007	symbol	M. musculus	12007	M. musculus	Azgp1	Za|Zag	protein-coding	alpha-2-glycoprotein 1, zinc		chr5:137979783-137988495	GO:0002486 antigen processing and presentation of endogenous peptide antigen via MHC class I via ER pathway, TAP-independent;GO:0002476 antigen processing and presentation of endogenous peptide antigen via MHC class Ib;GO:0002484 antigen processing and presentation of endogenous peptide antigen via MHC class I via ER pathway	GO:0009897 external side of plasma membrane;GO:0098552 side of membrane;GO:0009986 cell surface	[GO:0005575] cellular_component; [GO:0005886] plasma membrane; [GO:0005615] extracellular space; [GO:0005576] extracellular region; [GO:0008150] biological_process; [GO:0007155] cell adhesion; [GO:0050877] nervous system process; [GO:0002376] immune system process; [GO:0040007] growth	(Human)GO:0008320 protein transmembrane transporter activity;GO:0022884 macromolecule transmembrane transporter activity;GO:0140318 protein transporter activity	[IPR001039] MHC class I alpha chain, alpha1 alpha2 domains; [IPR003597] Immunoglobulin C1-set; [IPR007110] Immunoglobulin-like domain; [IPR011161] MHC class I-like antigen recognition-like; [IPR011162] MHC classes I/II-like antigen recognition protein; [IPR013783] Immunoglobulin-like fold; [IPR036179] Immunoglobulin-like domain superfamily; [IPR037055] MHC class I-like antigen recognition-like su…	yes		principal1		MP:0000691 enlarged spleen; MP:0001260 increased body weight; MP:0005666 abnormal adipose tissue physiology; MP:0008033 impaired lipolysis	(Human)OMIM ID:194460 Alpha-2-glycoprotein, zinc		16	42	[{"UniProt":"Q64726","EnsemblGene":["ENSMUSG00000037053"],"EnsemblTrans":[["ENSMUST00000035390","ENSMUSP00000038559","principal1"]],"RefSeq":[["NM_013478","NP_038506","VALIDATED"]],"UCSC":["uc009aeh.2"],"SwissProt":["ZA2G_MOUSE"]}]
Mro	71263	symbol	M. musculus	71263	M. musculus	Mro	4930507C04Rik|4933435E20Rik	protein-coding	maestro	(Human)This gene is specifically transcribed in males before and after differentiation of testis, and the encoded protein may play an important role in a mammalian sex determination. Multiple transcript variants encoding different isoforms have been found for this gene. [provided by RefSeq, Jul 2008]	chr18:73992273-74014405	GO:0008150 biological_process	GO:0005730 nucleolus;GO:0031981 nuclear lumen;GO:0043228 non-membrane-bounded organelle	(Human)[GO:0005575] cellular_component; [GO:0005622] intracellular anatomical structure; [GO:0005634] nucleus; [GO:0043226] organelle; [GO:0005730] nucleolus	GO:0003674 molecular_function	[IPR011989] Armadillo-like helical; [IPR016024] Armadillo-type fold			principal3			(Human)OMIM ID:608080 Maestro		1	13	[{"UniProt":"E9PUF9","EnsemblGene":["ENSMUSG00000064036"],"EnsemblTrans":[["ENSMUST00000119239","ENSMUSP00000113392","principal3"]],"RefSeq":[["NM_027741","NP_082017","VALIDATED"]],"UCSC":["uc008foz.1"],"SwissProt":["E9PUF9_MOUSE"]},{"UniProt":"E9QNX2","EnsemblGene":["ENSMUSG00000064036"],"EnsemblTrans":[["ENSMUST00000120033","ENSMUSP00000113434","alternative2"],["ENSMUST00000179472","ENSMUSP0000…
Dao	13142	symbol	M. musculus	13142	M. musculus	Dao	AI987963|D|DAAO|DAMOX|Da|Dao-1|Dao1	protein-coding	D-amino acid oxidase	(Human)This gene encodes the peroxisomal enzyme D-amino acid oxidase. The enzyme is a flavoprotein which uses flavin adenine dinucleotide (FAD) as its prosthetic group. Its substrates include a wide variety of D-amino acids, but it is inactive on the naturally occurring L-amino acids. Its biological function is not known; it may act as a detoxifying agent which removes D-amino acids that accumula…	chr5:114137696-114163736	GO:0036088 D-serine catabolic process;GO:0046144 D-alanine family amino acid metabolic process;GO:0046436 D-alanine metabolic process	GO:0005778 peroxisomal membrane;GO:0031903 microbody membrane;GO:0005777 peroxisome	[GO:0008150] biological_process; [GO:0003674] molecular_function; [GO:0016491] oxidoreductase activity; [GO:0043167] ion binding; [GO:0044281] small molecule metabolic process; [GO:0006520] cellular amino acid metabolic process; [GO:0005575] cellular_component; [GO:0005622] intracellular anatomical structure; [GO:0043226] organelle; [GO:0005737] cytoplasm; [GO:0005777] peroxisome; [GO:0009056] ca…	GO:0003884 D-amino-acid oxidase activity;GO:0016641 oxidoreductase activity, acting on the CH-NH2 group of donors, oxygen as acceptor;GO:0016638 oxidoreductase activity, acting on the CH-NH2 group of donors	[IPR006076] FAD dependent oxidoreductase; [IPR006181] D-amino acid oxidase, conserved site; [IPR023209] D-amino-acid oxidase			principal1		MP:0009747 impaired behavioral response to xenobiotic; MP:0001393 ataxia; MP:0001363 increased anxiety-related response; MP:0001408 stereotypic behavior; MP:0005311 abnormal circulating amino acid level; MP:0030706 increased glutamine level; MP:0002204 abnormal neurotransmitter level; MP:0030736 increased glutamic acid level; MP:0030639 decreased circulating taurine level; MP:0030656 decreased ci…	(Human)OMIM ID:124050 D-amino acid oxidase		23	73	[{"UniProt":"A0A0R4J203","EnsemblGene":["ENSMUSG00000042096"],"EnsemblTrans":[["ENSMUST00000112292","ENSMUSP00000107911","principal1"],["ENSMUST00000161610","ENSMUSP00000125588","principal1"]],"RefSeq":[["NM_001286396","NP_001273325","VALIDATED"],["NM_010018","NP_034148","VALIDATED"],["XM_006530161","XP_006530224","MODEL"],["XM_006530162","XP_006530225","MODEL"]],"SwissProt":["A0A0R4J203_MOUSE"]}…	(mmu00472)D-Arginine and D-ornithine metabolism; (ko00472)D-Arginine and D-ornithine metabolism; (ko00260)Glycine, serine and threonine metabolism
Fgf15	14170	symbol	M. musculus	14170	M. musculus	Fgf15	FGF19|Fgf8a	protein-coding	fibroblast growth factor 15	(Human)The protein encoded by this gene is a member of the fibroblast growth factor (FGF) family. FGF family members possess broad mitogenic and cell survival activities, and are involved in a variety of biological processes including embryonic development cell growth, morphogenesis, tissue repair, tumor growth and invasion. This growth factor is a high affinity, heparin dependent ligand for FGFR…	chr7:144450269-144454690	GO:0070858 negative regulation of bile acid biosynthetic process;GO:1904252 negative regulation of bile acid metabolic process;GO:0070857 regulation of bile acid biosynthetic process	GO:0005615 extracellular space;GO:0005576 extracellular region;GO:0005737 cytoplasm	[GO:0005575] cellular_component; [GO:0005576] extracellular region; [GO:0003674] molecular_function; [GO:0008150] biological_process; [GO:0007165] signal transduction; [GO:0005615] extracellular space; [GO:0005622] intracellular anatomical structure; [GO:0005737] cytoplasm; [GO:0006464] cellular protein modification process; [GO:0030154] cell differentiation; [GO:0008283] cell population prolifer…	GO:0005104 fibroblast growth factor receptor binding;GO:0008083 growth factor activity;GO:0070851 growth factor receptor binding	[IPR002209] Fibroblast growth factor family; [IPR008996] Cytokine IL1/FGF; [IPR028303] Fibroblast growth factor 15/19; [IPR035444] Fibroblast growth factor 15/19/21	yes		principal1	(Human)yes	MP:0002152 abnormal brain morphology; MP:0001785 edema; MP:0011100 preweaning lethality, complete penetrance; MP:0000266 abnormal heart morphology; MP:0000284 double outlet right ventricle; MP:0000273 overriding aortic valve; MP:0010418 perimembraneous ventricular septal defect; MP:0010465 aberrant origin of the right subclavian artery; MP:0001891 hydrocephaly; MP:0002082 postnatal lethality; MP:…	(Human)OMIM ID:603891 Fibroblast growth factor 19		60	183	[{"UniProt":"O35622","EnsemblGene":["ENSMUSG00000031073"],"EnsemblTrans":[["ENSMUST00000033389","ENSMUSP00000033389","principal1"]],"RefSeq":[["NM_008003","NP_032029","VALIDATED"]],"UCSC":["uc009kqr.1"],"SwissProt":["FGF15_MOUSE"]},{"UniProt":"Q790L8","RefSeq":[["NM_008003","NP_032029","VALIDATED"]],"SwissProt":["Q790L8_MOUSE"]}]	(ko05218)Melanoma; (mmu05218)Melanoma; (ko05224)Breast cancer
Acsl5	433256	symbol	M. musculus	433256	M. musculus	Acsl5	1700030F05Rik|ACS2|ACS5|Fac|Facl5	protein-coding	acyl-CoA synthetase long-chain family member 5	(Human)The protein encoded by this gene is an isozyme of the long-chain fatty-acid-coenzyme A ligase family. Although differing in substrate specificity, subcellular localization, and tissue distribution, all isozymes of this family convert free long-chain fatty acids into fatty acyl-CoA esters, and thereby play a key role in lipid biosynthesis and fatty acid degradation. This isozyme is highly e…	chr19:55240298-55285060	GO:0010747 positive regulation of long-chain fatty acid import across plasma membrane;GO:0140214 positive regulation of long-chain fatty acid import into cell;GO:0035338 long-chain fatty-acyl-CoA biosynthetic process	GO:0005741 mitochondrial outer membrane;GO:0019867 outer membrane;GO:0031968 organelle outer membrane	[GO:0005575] cellular_component; [GO:0005886] plasma membrane; [GO:0005622] intracellular anatomical structure; [GO:0043226] organelle; [GO:0005737] cytoplasm; [GO:0005783] endoplasmic reticulum; [GO:0003674] molecular_function; [GO:0043167] ion binding; [GO:0005634] nucleus; [GO:0005654] nucleoplasm; [GO:0005739] mitochondrion; [GO:0008150] biological_process; [GO:0006629] lipid metabolic proces…	GO:0047676 arachidonate-CoA ligase activity;GO:0004467 long-chain fatty acid-CoA ligase activity;GO:0015645 fatty acid ligase activity	[IPR000873] AMP-dependent synthetase/ligase; [IPR020845] AMP-binding, conserved site; [IPR042099] AMP-dependent synthetase-like superfamily		yes	principal1	yes	MP:0002875 decreased erythrocyte cell number; MP:0000186 decreased circulating HDL cholesterol level; MP:0002644 decreased circulating triglyceride level; MP:0005179 decreased circulating cholesterol level; MP:0005344 increased circulating bilirubin level; MP:0010124 decreased bone mineral content; MP:0002833 increased heart weight; MP:0001303 abnormal lens morphology; MP:0001314 corneal opacity;…	(Human)OMIM ID:605677 Acyl-coa synthetase long chain family, member 5		2	33	[{"UniProt":"Q8JZR0","EnsemblGene":["ENSMUSG00000024981"],"EnsemblTrans":[["ENSMUST00000043150","ENSMUSP00000046585","principal1"]],"RefSeq":[["NM_027976","NP_082252","VALIDATED"],["XM_006527178","XP_006527241","MODEL"]],"UCSC":["uc008hxp.1"],"SwissProt":["ACSL5_MOUSE"]},{"UniProt":"Q3UC67","RefSeq":[["NM_027976","NP_082252","VALIDATED"],["XM_006527178","XP_006527241","MODEL"]],"SwissProt":["Q3UC…	(mmu)beta-Oxidation, acyl-CoA synthesis; (M00086)beta-Oxidation, acyl-CoA synthesis; (ko00061)Fatty acid biosynthesis
Myrf	225908	symbol	M. musculus	225908	M. musculus	Myrf	6030439E18|Gm1804|Gm98|Mrf	protein-coding	myelin regulatory factor	(Human)This gene encodes a transcription factor that is required for central nervous system myelination and may regulate oligodendrocyte differentiation. It is thought to act by increasing the expression of genes that effect myelin production but may also directly promote myelin gene expression. Loss of a similar gene in mouse models results in severe demyelination. Alternative splicing results i…	chr19:10218134-10185635	GO:0032286 central nervous system myelin maintenance;GO:0043217 myelin maintenance;GO:0031643 positive regulation of myelination	GO:0005789 endoplasmic reticulum membrane;GO:0098827 endoplasmic reticulum subcompartment;GO:0042175 nuclear outer membrane-endoplasmic reticulum membrane network	[GO:0003674] molecular_function; [GO:0003677] DNA binding; [GO:0008150] biological_process; [GO:0009058] biosynthetic process; [GO:0034641] cellular nitrogen compound metabolic process; [GO:0003700] DNA-binding transcription factor activity; [GO:0051604] protein maturation; [GO:0005575] cellular_component; [GO:0005622] intracellular anatomical structure; [GO:0005634] nucleus; [GO:0043226] organel…	GO:0008233 peptidase activity;GO:0000981 DNA-binding transcription factor activity, RNA polymerase II-specific;GO:0003700 DNA-binding transcription factor activity	[IPR008967] p53-like transcription factor, DNA-binding; [IPR024061] NDT80 DNA-binding domain; [IPR025719] Myelin gene regulatory factor C-terminal domain 2; [IPR026932] Myelin gene regulatory factor, ICA domain; [IPR026933] Myelin gene regulatory factor; [IPR030392] Intramolecular chaperone auto-processing domain		yes		yes	(Human)MP:0010768 mortality/aging	(Human)OMIM ID:608329 Myelin regulatory factor		11	54	[{"UniProt":"Q3UR85","EnsemblGene":["ENSMUSG00000036098"],"SwissProt":["MYRF_MOUSE"]}]
Slc5a4a	64452	symbol	M. musculus	64452	M. musculus	Slc5a4a	SGLT3-a	protein-coding	solute carrier family 5, member 4a		chr10:75983285-76025099	GO:1902600 proton transmembrane transport;GO:0006814 sodium ion transport;GO:0098662 inorganic cation transmembrane transport	GO:0005886 plasma membrane;GO:0071944 cell periphery;GO:0016021 integral component of membrane	[GO:0005575] cellular_component; [GO:0006810] transport; [GO:0008150] biological_process; [GO:0055085] transmembrane transport; [GO:0022857] transmembrane transporter activity; [GO:0003674] molecular_function	GO:0005412 glucose:sodium symporter activity;GO:0005402 carbohydrate:cation symporter activity;GO:0005355 glucose transmembrane transporter activity	[IPR001734] Sodium/solute symporter; [IPR018212] Sodium/solute symporter, conserved site; [IPR038377] Sodium/glucose symporter superfamily			principal1	yes				1	9	[{"UniProt":"G5E836","EnsemblGene":["ENSMUSG00000020229"],"EnsemblTrans":[["ENSMUST00000020450","ENSMUSP00000020450","principal1"]],"RefSeq":[["NM_133184","NP_573447","VALIDATED"]],"UCSC":["uc007fty.1"],"SwissProt":["G5E836_MOUSE"]}]
Slc16a10	72472	symbol	M. musculus	72472	M. musculus	Slc16a10	2610103N14Rik|9830169E08|Mct10|PRO0|PRO0813|TAT|TAT1	protein-coding	solute carrier family 16 (monocarboxylic acid transporters), member 10	(Human)SLC16A10 is a member of a family of plasma membrane amino acid transporters that mediate the Na(+)-independent transport of aromatic amino acids across the plasma membrane.[supplied by OMIM, Apr 2004]	chr10:40018262-39909528	GO:0070460 thyroid-stimulating hormone secretion;GO:0070327 thyroid hormone transport;GO:0006590 thyroid hormone generation	GO:0016323 basolateral plasma membrane;GO:0009925 basal plasma membrane;GO:0045178 basal part of cell	[GO:0006810] transport; [GO:0008150] biological_process; [GO:0055085] transmembrane transport; [GO:0022857] transmembrane transporter activity; [GO:0003674] molecular_function; [GO:0005575] cellular_component; [GO:0005886] plasma membrane; [GO:0005622] intracellular anatomical structure; [GO:0043226] organelle; [GO:0007267] cell-cell signaling	GO:0015349 thyroid hormone transmembrane transporter activity;GO:0015173 aromatic amino acid transmembrane transporter activity;GO:0015171 amino acid transmembrane transporter activity	[IPR011701] Major facilitator superfamily; [IPR020846] Major facilitator superfamily domain; [IPR030762] Monocarboxylate transporter 10; [IPR036259] MFS transporter superfamily		yes	(Human)principal2	yes	MP:0005332 abnormal amino acid level; MP:0001759 increased urine glucose level; MP:0011941 increased fluid intake; MP:0001762 polyuria; MP:0005311 abnormal circulating amino acid level; MP:0009349 increased urine pH; MP:0003311 aminoaciduria; MP:0011470 increased urine creatinine level; MP:0011468 abnormal urine amino acid level	(Human)OMIM ID:607550 Solute carrier family 16 (monocarboxylic acid transporter), member 10		8	29	[{"UniProt":"Q3U9N9","EnsemblGene":["ENSMUSG00000019838"],"SwissProt":["MOT10_MOUSE"]}]	(mmu00400)Phenylalanine, tyrosine and tryptophan biosynthesis; (mmu00130)Ubiquinone and other terpenoid-quinone biosynthesis; (mmu00360)Phenylalanine metabolism
E230025N22Rik	240216	symbol	M. musculus	240216	M. musculus	E230025N22Rik	EG240216	protein-coding	Riken cDNA E230025N22 gene		chr18:36829162-36817976	GO:0008150 biological_process	GO:0005575 cellular_component	[GO:0003674] molecular_function; [GO:0005575] cellular_component; [GO:0008150] biological_process	GO:0003674 molecular_function	[IPR027417] P-loop containing nucleoside triphosphate hydrolase			principal1						11	[{"UniProt":"G5E8S3","EnsemblGene":["ENSMUSG00000044719"],"EnsemblTrans":[["ENSMUST00000115682","ENSMUSP00000111346","principal1"]],"RefSeq":[["NM_172831","NP_766419","VALIDATED"],["XM_011246923","XP_011245225","MODEL"]],"UCSC":["uc008eoe.1"],"SwissProt":["G5E8S3_MOUSE"]},{"UniProt":"Q8BU60","RefSeq":[["NM_172831","NP_766419","VALIDATED"]],"SwissProt":["Q8BU60_MOUSE"]}]
Hgfac	54426	symbol	M. musculus	54426	M. musculus	Hgfac	HGF|HGFA	protein-coding	hepatocyte growth factor activator	This gene encodes a serine protease enzyme that proteolytically activates hepatocyte growth factor (HGF) and plays a vital role in the regulation of HGF activity in the regeneration and repair of various tissues. The encoded protein is an inactive zymogen that is proteolytically activated to generate a heterodimeric enzyme consisting of a short chain and a long chain linked by a disulfide bridge.…	chr5:35198853-35205805	GO:0031638 zymogen activation;GO:0007596 blood coagulation;GO:0007599 hemostasis	GO:0005791 rough endoplasmic reticulum;GO:0005783 endoplasmic reticulum;GO:0005615 extracellular space	[GO:0003674] molecular_function; [GO:0008233] peptidase activity; [GO:0008150] biological_process; [GO:0005575] cellular_component; [GO:0005576] extracellular region; [GO:0005615] extracellular space; [GO:0005622] intracellular anatomical structure; [GO:0005737] cytoplasm; [GO:0006950] response to stress; [GO:0043226] organelle; [GO:0005783] endoplasmic reticulum; [GO:0051604] protein maturation	GO:0004252 serine-type endopeptidase activity;GO:0008236 serine-type peptidase activity;GO:0017171 serine hydrolase activity	[IPR000001] Kringle; [IPR000083] Fibronectin, type I; [IPR000562] Fibronectin type II domain; [IPR000742] EGF-like domain; [IPR001254] Serine proteases, trypsin domain; [IPR001314] Peptidase S1A, chymotrypsin family; [IPR009003] Peptidase S1, PA clan; [IPR013806] Kringle-like fold; [IPR014394] Coagulation factor XII/hepatocyte growth factor activator; [IPR018056] Kringle, conserved site; [IPR0181…	yes		principal1	(Human)yes	MP:0009766 increased sensitivity to xenobiotic induced morbidity/mortality; MP:0003380 abnormal intestine regeneration	(Human)OMIM ID:604552 Hepatocyte growth factor activator		2	24	[{"UniProt":"Q9R098","EnsemblGene":["ENSMUSG00000029102"],"EnsemblTrans":[["ENSMUST00000030985","ENSMUSP00000030985","principal1"]],"RefSeq":[["NM_019447","NP_062320","REVIEWED"]],"UCSC":["uc008xdj.2"],"SwissProt":["HGFA_MOUSE"]},{"UniProt":"Q545J3","RefSeq":[["NM_019447","NP_062320","REVIEWED"]],"SwissProt":["Q545J3_MOUSE"]}]	(mmu05144)Malaria; (mmu05211)Renal cell carcinoma; (mmu05218)Melanoma
Sowaha	237761	symbol	M. musculus	237761	M. musculus	Sowaha	A830006N08Rik|Ankr|Ankrd43	protein-coding	sosondowah ankyrin repeat domain family member A		chr11:53371022-53367405	GO:0008150 biological_process	GO:0005575 cellular_component	[GO:0003674] molecular_function; [GO:0005575] cellular_component; [GO:0008150] biological_process	GO:0003674 molecular_function	[IPR002110] Ankyrin repeat; [IPR020683] Ankyrin repeat-containing domain; [IPR036770] Ankyrin repeat-containing domain superfamily			principal1		MP:0000601 small liver; MP:0000598 abnormal liver morphology; MP:0001304 cataract; MP:0000266 abnormal heart morphology; MP:0000274 enlarged heart; MP:0009454 impaired contextual conditioning behavior; MP:0001415 increased exploration in new environment; MP:0002060 abnormal skin morphology; MP:0020420 abnormal freezing behavior; MP:0010570 prolonged ST segment				14	[{"UniProt":"Q8BLS7","EnsemblGene":["ENSMUSG00000044352"],"EnsemblTrans":[["ENSMUST00000104955","ENSMUSP00000100561","principal1"]],"RefSeq":[["NM_183173","NP_898996","VALIDATED"]],"UCSC":["uc007iwf.1"],"SwissProt":["SWAHA_MOUSE"]}]
Slc17a9	228993	symbol	M. musculus	228993	M. musculus	Slc17a9	1700019H03Rik|BC019537|Vn|Vnut	protein-coding	solute carrier family 17, member 9	(Human)This gene encodes a member of a family of transmembrane proteins that are involved in the transport of small molecules. The encoded protein participates in the vesicular uptake, storage, and secretion of adenoside triphosphate (ATP) and other nucleotides. A mutation in this gene was found in individuals with autosomal dominant disseminated superficial actinic porokeratosis-8. Alternative s…	chr2:180363989-180384073	GO:1904669 ATP export;GO:1903790 guanine nucleotide transmembrane transport;GO:0015866 ADP transport	GO:0042584 chromaffin granule membrane;GO:0042583 chromaffin granule;GO:0030667 secretory granule membrane	[GO:0005575] cellular_component; [GO:0006810] transport; [GO:0008150] biological_process; [GO:0055085] transmembrane transport; [GO:0022857] transmembrane transporter activity; [GO:0003674] molecular_function; [GO:0016192] vesicle-mediated transport; [GO:0005622] intracellular anatomical structure; [GO:0043226] organelle; [GO:0005737] cytoplasm; [GO:0031410] cytoplasmic vesicle	GO:0001409 guanine nucleotide transmembrane transporter activity;GO:0015217 ADP transmembrane transporter activity;GO:0005347 ATP transmembrane transporter activity	[IPR005829] Sugar transporter, conserved site; [IPR011701] Major facilitator superfamily; [IPR020846] Major facilitator superfamily domain; [IPR036259] MFS transporter superfamily		yes	principal1	yes	MP:0002169 no abnormal phenotype detected; MP:0002092 abnormal eye morphology; MP:0002909 abnormal adrenal gland physiology; MP:0002727 decreased circulating insulin level; MP:0002060 abnormal skin morphology; MP:0000189 hypoglycemia; MP:0005292 improved glucose tolerance; MP:0002891 increased insulin sensitivity; MP:0011479 abnormal catecholamine level; MP:0013570 abnormal neuroendocrine gland p…	(Human)OMIM ID:612107 Solute carrier family 17 (vesicular nucleotide transporter), member 9		17	36	[{"UniProt":"Q8VCL5","EnsemblGene":["ENSMUSG00000023393"],"EnsemblTrans":[["ENSMUST00000094218","ENSMUSP00000091771","principal1"]],"RefSeq":[["NM_183161","NP_898984","VALIDATED"]],"UCSC":["uc008oka.1"],"SwissProt":["S17A9_MOUSE"]},{"UniProt":"Q9DA66","RefSeq":[["NM_183161","NP_898984","VALIDATED"]],"UCSC":["uc012cme.1"],"SwissProt":["Q9DA66_MOUSE"]}]
Exoc3l4	74190	symbol	M. musculus	74190	M. musculus	Exoc3l4	1200009I06Rik|1600013K19Rik	protein-coding	exocyst complex component 3-like 4		chr12:111383864-111398114	GO:0051601 exocyst localization;GO:0034629 cellular protein-containing complex localization;GO:0031503 protein-containing complex localization	GO:0000145 exocyst;GO:0099023 vesicle tethering complex;GO:0005938 cell cortex	[GO:0006810] transport; [GO:0008150] biological_process; [GO:0016192] vesicle-mediated transport; [GO:0005575] cellular_component; [GO:0005622] intracellular anatomical structure; [GO:0032991] protein-containing complex; [GO:0005737] cytoplasm	GO:0000149 SNARE binding;GO:0005515 protein binding;GO:0005488 binding	[IPR010326] Exocyst complex component EXOC3/Sec6			principal1		MP:0011100 preweaning lethality, complete penetrance			(Human)1	15	[{"UniProt":"A0A0R4J0W9","EnsemblGene":["ENSMUSG00000021280"],"EnsemblTrans":[["ENSMUST00000072646","ENSMUSP00000072438","principal1"],["ENSMUST00000222897","ENSMUSP00000152844","principal1"],["ENSMUST00000223050","ENSMUSP00000152337","principal1"]],"RefSeq":[["NM_001289487","NP_001276416","VALIDATED"],["NM_001289488","NP_001276417","VALIDATED"],["NM_001289489","NP_001276418","VALIDATED"],["NM_02…
Gm12830	433746	symbol	M. musculus	433746	M. musculus	Gm12830		ncRNA	predicted gene 12830		chr4:114678917-114713363	GO:0008150 biological_process	GO:0005575 cellular_component		GO:0003674 molecular_function										8
Dpp4	13482	symbol	M. musculus	13482	M. musculus	Dpp4	Cd26|Dpp|Dpp-4|THA|THAM	protein-coding	dipeptidylpeptidase 4	(Human)The DPP4 gene encodes dipeptidyl peptidase 4, which is identical to adenosine deaminase complexing protein-2, and to the T-cell activation antigen CD26. It is an intrinsic type II transmembrane glycoprotein and a serine exopeptidase that cleaves X-proline dipeptides from the N-terminus of polypeptides. Dipeptidyl peptidase 4 is highly involved in glucose and insulin metabolism, as well as …	chr2:62242635-62160417	GO:0010716 negative regulation of extracellular matrix disassembly;GO:0071623 negative regulation of granulocyte chemotaxis;GO:0090024 negative regulation of neutrophil chemotaxis	GO:0046581 intercellular canaliculus;GO:0030027 lamellipodium;GO:0030139 endocytic vesicle	[GO:0003674] molecular_function; [GO:0008233] peptidase activity; [GO:0008150] biological_process; [GO:0005575] cellular_component; [GO:0005886] plasma membrane; [GO:0005622] intracellular anatomical structure; [GO:0043226] organelle; [GO:0005737] cytoplasm; [GO:0005794] Golgi apparatus; [GO:0005576] extracellular region; [GO:0005783] endoplasmic reticulum; [GO:0007155] cell adhesion; [GO:0044403…	GO:0008239 dipeptidyl-peptidase activity;GO:0045499 chemorepellent activity;GO:0004177 aminopeptidase activity	[IPR001375] Peptidase S9, prolyl oligopeptidase, catalytic domain; [IPR002469] Dipeptidylpeptidase IV, N-terminal domain; [IPR002471] Peptidase S9, serine active site; [IPR029058] Alpha/Beta hydrolase fold; [IPR038554] Dipeptidylpeptidase IV, N-terminal domain superfamily; [IPR040522] Dipeptidyl peptidase 4, low complexity region	yes	yes	principal1	yes	MP:0001954 respiratory distress; MP:0008074 increased CD4-positive, alpha beta T cell number; MP:0008078 increased CD8-positive, alpha-beta T cell number; MP:0000219 increased neutrophil cell number; MP:0001262 decreased body weight; MP:0000220 increased monocyte cell number; MP:0005016 decreased lymphocyte cell number; MP:0001861 lung inflammation; MP:0005425 increased macrophage cell number; MP…	(Human)OMIM ID:102720 Dipeptidyl peptidase iv	DOID:0080642 Middle East respiratory syndrome	97	190	[{"UniProt":"P28843","EnsemblGene":["ENSMUSG00000035000"],"EnsemblTrans":[["ENSMUST00000047812","ENSMUSP00000044050","principal1"]],"RefSeq":[["NM_001159543","NP_001153015","VALIDATED"],["NM_010074","NP_034204","VALIDATED"]],"UCSC":["uc008jvg.2"],"SwissProt":["DPP4_MOUSE"]},{"UniProt":"Q3TR43","RefSeq":[["NM_001159543","NP_001153015","VALIDATED"],["NM_010074","NP_034204","VALIDATED"]],"SwissProt"…	(ko04974)Protein digestion and absorption; (mmu04974)Protein digestion and absorption
Cndp1	338403	symbol	M. musculus	338403	M. musculus	Cndp1	AI746433|Cn|Cn1	protein-coding	carnosine dipeptidase 1 (metallopeptidase M20 family)	(Human)This gene encodes a member of the M20 metalloprotease family. The encoded protein is specifically expressed in the brain, is a homodimeric dipeptidase which was identified as human carnosinase. This gene contains trinucleotide (CTG) repeat length polymorphism in the coding region. [provided by RefSeq, Jul 2008]	chr18:84668359-84628509	GO:0006508 proteolysis;GO:0032268 regulation of cellular protein metabolic process;GO:0051246 regulation of protein metabolic process	GO:0005829 cytosol;GO:0005737 cytoplasm;GO:0005622 intracellular anatomical structure	[GO:0003674] molecular_function; [GO:0008233] peptidase activity; [GO:0043167] ion binding; [GO:0008150] biological_process; [GO:0005575] cellular_component; [GO:0005622] intracellular anatomical structure; [GO:0005737] cytoplasm; [GO:0005829] cytosol	GO:0070573 metallodipeptidase activity;GO:0016805 dipeptidase activity;GO:0004180 carboxypeptidase activity	[IPR001261] ArgE/DapE/ACY1/CPG2/YscS, conserved site; [IPR002933] Peptidase M20; [IPR011650] Peptidase M20, dimerisation domain; [IPR017153] Cytosolic nonspecific dipeptidase/DUG1	(Human)yes		principal1			(Human)OMIM ID:609064 Carnosine dipeptidase 1		(Human)39	17	[{"UniProt":"A0A0R4J0V0","EnsemblGene":["ENSMUSG00000056162"],"EnsemblTrans":[["ENSMUST00000070139","ENSMUSP00000069699","principal1"]],"RefSeq":[["NM_177450","NP_803233","VALIDATED"]],"SwissProt":["A0A0R4J0V0_MOUSE"]},{"UniProt":"Q3TMU4","RefSeq":[["NM_177450","NP_803233","VALIDATED"]],"UCSC":["uc008fus.2"],"SwissProt":["Q3TMU4_MOUSE"]},{"UniProt":"Q8BUG2","RefSeq":[["NM_177450","NP_803233","VAL…	(ko00340)Histidine metabolism; (mmu00340)Histidine metabolism; (ko00410)beta-Alanine metabolism
Xpnpep2	170745	symbol	M. musculus	170745	M. musculus	Xpnpep2	9030008G12Rik|m|mAPP	protein-coding	X-prolyl aminopeptidase (aminopeptidase P) 2, membrane-bound	(Human)Aminopeptidase P is a hydrolase specific for N-terminal imido bonds, which are common to several collagen degradation products, neuropeptides, vasoactive peptides, and cytokines. Structurally, the enzyme is a member of the 'pita bread fold' family and occurs in mammalian tissues in both soluble and GPI-anchored membrane-bound forms. A membrane-bound and soluble form of this enzyme have bee…	chrX:47195790-47225859	GO:0006508 proteolysis;GO:0019538 protein metabolic process;GO:1901564 organonitrogen compound metabolic process	GO:0070062 extracellular exosome;GO:1903561 extracellular vesicle;GO:0043230 extracellular organelle	[GO:0003674] molecular_function; [GO:0008233] peptidase activity; [GO:0005575] cellular_component; [GO:0043167] ion binding; [GO:0005886] plasma membrane; [GO:0008150] biological_process; [GO:0005615] extracellular space; [GO:0005576] extracellular region; [GO:0043226] organelle	GO:0070006 metalloaminopeptidase activity;GO:0004177 aminopeptidase activity;GO:0008235 metalloexopeptidase activity	[IPR000587] Creatinase, N-terminal; [IPR000994] Peptidase M24; [IPR001131] Peptidase M24B, X-Pro dipeptidase/aminopeptidase P, conserved site; [IPR029149] Creatinase/Aminopeptidase P/Spt16, N-terminal; [IPR032416] Peptidase M24, C-terminal domain; [IPR033740] Aminopeptidase P; [IPR036005] Creatinase/aminopeptidase-like			principal1			(Human)OMIM ID:300145 X-prolyl aminopeptidase 2		(Human)12	15	[{"UniProt":"B1AVD1","EnsemblGene":["ENSMUSG00000037005"],"EnsemblTrans":[["ENSMUST00000077775","ENSMUSP00000076951","principal1"]],"RefSeq":[["NM_001289729","NP_001276658","VALIDATED"],["NM_133213","NP_573476","VALIDATED"],["XM_006541432","XP_006541495","MODEL"]],"UCSC":["uc009tbv.1"],"SwissProt":["XPP2_MOUSE"]},{"UniProt":"B1AVD2","EnsemblGene":["ENSMUSG00000037005"],"EnsemblTrans":[["ENSMUST00…	(ko04974)Protein digestion and absorption; (mmu04974)Protein digestion and absorption
Defa17	23855	symbol	M. musculus	23855	M. musculus	Defa17	AU014719|Cryp|Cryp17|Defa3|Defcr1|Defcr17|Defcr3	protein-coding	defensin, alpha, 17		chr8:22145783-22146752	GO:0051673 membrane disruption in other organism;GO:0002227 innate immune response in mucosa;GO:0002385 mucosal immune response	GO:0005615 extracellular space;GO:0005576 extracellular region;GO:0110165 cellular anatomical entity	[GO:0005575] cellular_component; [GO:0005576] extracellular region; [GO:0005615] extracellular space; [GO:0008150] biological_process; [GO:0006950] response to stress; [GO:0002376] immune system process	GO:0042803 protein homodimerization activity;GO:0046983 protein dimerization activity;GO:0042802 identical protein binding	[IPR002366] Defensin propeptide; [IPR006080] Beta/alpha defensin; [IPR006081] Alpha-defensin; [IPR016327] Alpha-defensin propeptide	yes		principal1						6	[{"UniProt":"P28310","EnsemblGene":["ENSMUSG00000060208","ENSMUSG00000074440"],"EnsemblTrans":[["ENSMUST00000079528","ENSMUSP00000078485","principal1"],["ENSMUST00000098893","ENSMUSP00000096492","principal1"]],"RefSeq":[["NM_001167790","NP_001161262","VALIDATED"],["NM_007850","NP_031876","VALIDATED"]],"UCSC":["uc009lbn.2"],"SwissProt":["DEFA3_MOUSE"]}]
Slc7a15	328059	symbol	M. musculus	328059	M. musculus	Slc7a15	A|Arpat	protein-coding	solute carrier family 7 (cationic amino acid transporter, y+ system), member 15		chr12:8649066-8578481	GO:0003333 amino acid transmembrane transport;GO:1905039 carboxylic acid transmembrane transport;GO:1903825 organic acid transmembrane transport	GO:0032991 protein-containing complex;GO:0005575 cellular_component	[GO:0005575] cellular_component; [GO:0006810] transport; [GO:0008150] biological_process; [GO:0055085] transmembrane transport; [GO:0022857] transmembrane transporter activity; [GO:0003674] molecular_function; [GO:0032991] protein-containing complex	GO:0015179 L-amino acid transmembrane transporter activity;GO:0015171 amino acid transmembrane transporter activity;GO:0046943 carboxylic acid transmembrane transporter activity	[IPR002293] Amino acid/polyamine transporter I			principal1	yes				1	10	[{"UniProt":"Q50E62","EnsemblGene":["ENSMUSG00000020600"],"EnsemblTrans":[["ENSMUST00000095863","ENSMUSP00000093548","principal1"]],"RefSeq":[["NM_001038660","NP_001033749","VALIDATED"]],"UCSC":["uc007mzs.2"],"SwissProt":["Q50E62_MOUSE"]},{"UniProt":"Q8BZV2","EnsemblGene":["ENSMUSG00000020600"],"EnsemblTrans":[["ENSMUST00000036938","ENSMUSP00000047873",""],["ENSMUST00000165657","ENSMUSP0000012980…	(mmu04916)Melanogenesis
Hoxa11	15396	symbol	M. musculus	15396	M. musculus	Hoxa11	Hox-1.|Hox-1.9|Hoxa-|Hoxa-11	protein-coding	homeobox A11	This gene is located in a cluster of developmentally and temporally regulated genes on chromosome 6 encoding proteins involved in pattern formation. These proteins contain a characteristic DNA-binding motif called a homeodomain and function in transcriptional regulation. There are four distinct clusters of related genes on chromosomes 2, 6, 11, and 15. The protein encoded by this gene is importan…	chr6:52222790-52219085	GO:0007501 mesodermal cell fate specification;GO:0060272 embryonic skeletal joint morphogenesis;GO:0072498 embryonic skeletal joint development	GO:0032993 protein-DNA complex;GO:0005667 transcription regulator complex;GO:0005654 nucleoplasm	[GO:0003674] molecular_function; [GO:0003677] DNA binding; [GO:0008150] biological_process; [GO:0009058] biosynthetic process; [GO:0034641] cellular nitrogen compound metabolic process; [GO:0003700] DNA-binding transcription factor activity; [GO:0005575] cellular_component; [GO:0005622] intracellular anatomical structure; [GO:0005634] nucleus; [GO:0043226] organelle; [GO:0005654] nucleoplasm; [GO…	GO:0000978 RNA polymerase II cis-regulatory region sequence-specific DNA binding;GO:0000987 cis-regulatory region sequence-specific DNA binding;GO:0000981 DNA-binding transcription factor activity, RNA polymerase II-specific	[IPR001356] Homeobox domain; [IPR009057] Homeobox-like domain superfamily; [IPR017970] Homeobox, conserved site; [IPR020479] Homeobox domain, metazoa; [IPR021918] Domain of unknown function DUF3528, homeobox protein, eukaryotic			principal1		MP:0001935 decreased litter size; MP:0001922 reduced male fertility; MP:0000150 abnormal rib morphology; MP:0004355 short radius; MP:0004359 short ulna; MP:0008161 increased diameter of radius; MP:0008163 increased diameter of ulna; MP:0008915 fused carpal bones; MP:0001926 female infertility; MP:0000554 abnormal carpal bone morphology; MP:0009728 abnormal calcaneum morphology; MP:0001147 small t…	(Human)OMIM ID:142958 Homeobox a11		18	158	[{"UniProt":"P31311","EnsemblGene":["ENSMUSG00000038210"],"EnsemblTrans":[["ENSMUST00000048026","ENSMUSP00000040920","principal1"]],"RefSeq":[["NM_010450","NP_034580","REVIEWED"]],"UCSC":["uc009byn.2"],"SwissProt":["HXA11_MOUSE"]}]	(ko05202)Transcriptional misregulation in cancer; (mmu05202)Transcriptional misregulation in cancer
Pdzk1ip1	67182	symbol	M. musculus	67182	M. musculus	Pdzk1ip1	0610007F13Rik|2700030M23Rik|AU046042|Map|Map17	protein-coding	PDZK1 interacting protein 1		chr4:114945905-114951091	GO:0008150 biological_process	GO:0016021 integral component of membrane;GO:0031224 intrinsic component of membrane;GO:0016020 membrane	[GO:0005575] cellular_component; [GO:0003674] molecular_function; [GO:0008150] biological_process	GO:0003674 molecular_function	[IPR026628] PDZK1-interacting protein 1; [IPR031627] PDZK1-interacting protein 1/SMIM24		yes	principal3	yes		(Human)OMIM ID:607178 Pdzk1-interacting protein 1		6	25	[{"UniProt":"Q9CQH0","EnsemblGene":["ENSMUSG00000028716"],"EnsemblTrans":[["ENSMUST00000030488","ENSMUSP00000030488","principal3"],["ENSMUST00000106548","ENSMUSP00000102158","principal3"],["ENSMUST00000177647","ENSMUSP00000136049","principal3"]],"RefSeq":[["NM_001164557","NP_001158029","VALIDATED"],["NM_001164558","NP_001158030","VALIDATED"],["NM_026018","NP_080294","VALIDATED"]],"UCSC":["uc008ue…
Pdzk1	59020	symbol	M. musculus	59020	M. musculus	Pdzk1	1700023D20Rik|2610507N21Rik|4921513F16Rik|AI267131|AI314638|AL022680|D3Ertd537|D3Ertd537e|NHERF-3|Pdzd1|mPDZK|mPDZK1|naPi-Cap1	protein-coding	PDZ domain containing 1	(Human)This gene encodes a PDZ domain-containing scaffolding protein. PDZ domain-containing molecules bind to and mediate the subcellular localization of target proteins. The encoded protein mediates the localization of cell surface proteins and plays a critical role in cholesterol metabolism by regulating the HDL receptor, scavenger receptor class B type 1. Single nucleotide polymorphisms in thi…	chr3:96736772-96778242	GO:0015879 carnitine transport;GO:0015838 amino-acid betaine transport;GO:0015697 quaternary ammonium group transport	GO:0031528 microvillus membrane;GO:0031526 brush border membrane;GO:0005902 microvillus	[GO:0003674] molecular_function; [GO:0006810] transport; [GO:0008150] biological_process; [GO:0055085] transmembrane transport; [GO:0005575] cellular_component; [GO:0005886] plasma membrane	GO:0005124 scavenger receptor binding;GO:0043495 protein-membrane adaptor activity;GO:0030165 PDZ domain binding	[IPR001478] PDZ domain; [IPR036034] PDZ superfamily			principal1		MP:0000598 abnormal liver morphology; MP:0011110 preweaning lethality, incomplete penetrance; MP:0000783 abnormal forebrain morphology; MP:0000562 polydactyly; MP:0001879 abnormal lymphatic vessel morphology; MP:0004613 fusion of vertebral arches; MP:0010404 ostium primum atrial septal defect; MP:0003827 abnormal Wolffian duct morphology; MP:0003686 abnormal eye muscle morphology; MP:0010440 anom…	(Human)OMIM ID:603831 Pdz domain-containing 1		42	84	[{"UniProt":"A0A0R4J1V0","EnsemblGene":["ENSMUSG00000038298"],"EnsemblTrans":[["ENSMUST00000058865","ENSMUSP00000058936","principal1"],["ENSMUST00000107069","ENSMUSP00000102684","principal1"],["ENSMUST00000107070","ENSMUSP00000102685","principal1"],["ENSMUST00000153256","ENSMUSP00000118846",""]],"RefSeq":[["NM_001146001","NP_001139473","VALIDATED"],["NM_021517","NP_067492","VALIDATED"],["XM_00650…
Pla2g12b	69836	symbol	M. musculus	69836	M. musculus	Pla2g12b	2010002E04Rik|Fksg71|Pla2|Pla2g13|hlb21|hlb218	protein-coding	phospholipase A2, group XIIB	(Human)The protein encoded by this gene belongs to the phospholipase A2 (PLA2) group of enzymes, which function in glycolipid hydrolysis with the release of free fatty acids and lysophospholipids. This family member has altered phospholipid-binding properties and is catalytically inactive. The protein is secreted, and together with microsomal triglyceride transfer protein, it functions to regulat…	chr10:59239242-59257798	GO:0034374 low-density lipoprotein particle remodeling;GO:0034368 protein-lipid complex remodeling;GO:0034369 plasma lipoprotein particle remodeling	GO:0005576 extracellular region;GO:0110165 cellular anatomical entity;GO:0005575 cellular_component	[GO:0003674] molecular_function; [GO:0043167] ion binding; [GO:0005575] cellular_component; [GO:0005576] extracellular region; [GO:0008150] biological_process; [GO:0006629] lipid metabolic process; [GO:0009056] catabolic process; [GO:0006810] transport	GO:0102567 phospholipase A2 activity (consuming 1,2-dipalmitoylphosphatidylcholine);GO:0102568 phospholipase A2 activity consuming 1,2-dioleoylphosphatidylethanolamine);GO:0004623 phospholipase A2 activity	[IPR010711] Group XII secretory phospholipase A2 precursor; [IPR036444] Phospholipase A2 domain superfamily	(Human)yes		principal1		MP:0000186 decreased circulating HDL cholesterol level; MP:0002644 decreased circulating triglyceride level; MP:0005179 decreased circulating cholesterol level; MP:0000183 decreased circulating LDL cholesterol level; MP:0002628 hepatic steatosis	(Human)OMIM ID:611653 Phospholipase a2, group xiib		3	19	[{"UniProt":"Q8VC81","EnsemblGene":["ENSMUSG00000009646"],"EnsemblTrans":[["ENSMUST00000009790","ENSMUSP00000009790","principal1"]],"RefSeq":[["NM_023530","NP_076019","VALIDATED"]],"UCSC":["uc007fdq.1"],"SwissProt":["Q8VC81_MOUSE"]}]	(ko00592)alpha-Linolenic acid metabolism; (mmu00592)alpha-Linolenic acid metabolism; (ko04975)Fat digestion and absorption
Slc5a12	241612	symbol	M. musculus	241612	M. musculus	Slc5a12	AI315119|D630015G19|SMCT|SMCT2	protein-coding	solute carrier family 5 (sodium/glucose cotransporter), member 12	(Human)Normal blood lactate is maintained at about 1.5 mM, and little filtered lactate is excreted in urine. Reabsorption of lactate is mediated by the low-affinity Na(+)-coupled lactate transporter SLC5A12 in the initial part of the proximal tubule and by the high-affinity Na(+)-coupled lactate transporter SLC5A8 (MIM 608044) in the distal proximal tubule (Gopal et al., 2007 [PubMed 17692818]).[…	chr2:110427644-110479690	GO:0006814 sodium ion transport;GO:0030001 metal ion transport;GO:0006812 cation transport	GO:0005654 nucleoplasm;GO:0031981 nuclear lumen;GO:0070013 intracellular organelle lumen	[GO:0005575] cellular_component; [GO:0006810] transport; [GO:0008150] biological_process; [GO:0055085] transmembrane transport; [GO:0022857] transmembrane transporter activity; [GO:0003674] molecular_function; [GO:0005886] plasma membrane; [GO:0005622] intracellular anatomical structure; [GO:0005634] nucleus; [GO:0043226] organelle; [GO:0005654] nucleoplasm	GO:0015129 lactate transmembrane transporter activity;GO:1901618 organic hydroxy compound transmembrane transporter activity;GO:0008028 monocarboxylic acid transmembrane transporter activity	[IPR001734] Sodium/solute symporter; [IPR038377] Sodium/glucose symporter superfamily; [IPR042700] Sodium-coupled monocarboxylate transporter 2, solute-binding domain		yes		yes		(Human)OMIM ID:612455 Solute carrier family 5 (sodium/glucose cotransporter), member 12		7	23	[{"UniProt":"Q49B93","EnsemblGene":["ENSMUSG00000041644"],"SwissProt":["SC5AC_MOUSE"]},{"UniProt":"B9EJ03","RefSeq":[["NM_001177624","NP_001171095","VALIDATED"]],"SwissProt":["B9EJ03_MOUSE"]}]
Tmem171	380863	symbol	M. musculus	380863	M. musculus	Tmem171	Gm905	protein-coding	transmembrane protein 171		chr13:98832142-98822744	GO:0008150 biological_process	GO:0016021 integral component of membrane;GO:0031224 intrinsic component of membrane;GO:0016020 membrane	[GO:0005575] cellular_component; [GO:0003674] molecular_function; [GO:0008150] biological_process	GO:0003674 molecular_function	[IPR029173] Transmembrane protein family 171		yes	principal1	yes					4	[{"UniProt":"Q4KL18","EnsemblGene":["ENSMUSG00000052485"],"EnsemblTrans":[["ENSMUST00000064347","ENSMUSP00000070369","principal1"]],"RefSeq":[["NM_001025606","NP_001020777","VALIDATED"]],"UCSC":["uc007roy.1"],"SwissProt":["TM171_MOUSE"]}]
Pepd	18624	symbol	M. musculus	18624	M. musculus	Pepd	Pe|Pep|Pep-4|Pep4|d|dal	protein-coding	peptidase D	(Human)This gene encodes a member of the peptidase family. The protein forms a homodimer that hydrolyzes dipeptides or tripeptides with C-terminal proline or hydroxyproline residues. The enzyme serves an important role in the recycling of proline, and may be rate limiting for the production of collagen. Mutations in this gene result in prolidase deficiency, which is characterized by the excretion…	chr7:34611832-34744133	GO:0030574 collagen catabolic process;GO:0032963 collagen metabolic process;GO:0009056 catabolic process	(Human)GO:0070062 extracellular exosome;GO:1903561 extracellular vesicle;GO:0043230 extracellular organelle	[GO:0003674] molecular_function; [GO:0008233] peptidase activity; [GO:0043167] ion binding; [GO:0008150] biological_process; [GO:0009056] catabolic process	GO:0102009 proline dipeptidase activity;GO:0016805 dipeptidase activity;GO:0070006 metalloaminopeptidase activity	[IPR000994] Peptidase M24; [IPR001131] Peptidase M24B, X-Pro dipeptidase/aminopeptidase P, conserved site; [IPR007865] Aminopeptidase P, N-terminal; [IPR029149] Creatinase/Aminopeptidase P/Spt16, N-terminal; [IPR036005] Creatinase/aminopeptidase-like			principal1		MP:0011101 prenatal lethality, incomplete penetrance; MP:0003984 embryonic growth retardation; MP:0011086 postnatal lethality, incomplete penetrance; MP:0001402 hypoactivity; MP:0002797 increased thigmotaxis; MP:0010124 decreased bone mineral content; MP:0001265 decreased body size; MP:0001325 abnormal retina morphology; MP:0000266 abnormal heart morphology; MP:0008074 increased CD4-positive, alp…	(Human)OMIM ID:613230 Peptidase d	DOID:11984 hypertrophic cardiomyopathy	5	40	[{"UniProt":"Q11136","EnsemblGene":["ENSMUSG00000063931"],"EnsemblTrans":[["ENSMUST00000075068","ENSMUSP00000075683","principal1"]],"RefSeq":[["NM_008820","NP_032846","VALIDATED"]],"UCSC":["uc009gjj.2"],"SwissProt":["PEPD_MOUSE"]},{"UniProt":"A2RS23","RefSeq":[["NM_008820","NP_032846","VALIDATED"]],"SwissProt":["A2RS23_MOUSE"]}]
Parm1	231440	symbol	M. musculus	231440	M. musculus	Parm1	2210012L08Rik|9130213B05Rik|W91666	protein-coding	prostate androgen-regulated mucin-like protein 1		chr5:91665559-91771870	GO:0051973 positive regulation of telomerase activity;GO:0051972 regulation of telomerase activity;GO:2000573 positive regulation of DNA biosynthetic process	GO:0005770 late endosome;GO:0005769 early endosome;GO:0005768 endosome	[GO:0005575] cellular_component; [GO:0005622] intracellular anatomical structure; [GO:0043226] organelle; [GO:0005737] cytoplasm; [GO:0005794] Golgi apparatus; [GO:0005886] plasma membrane; [GO:0003674] molecular_function; [GO:0005634] nucleus; [GO:0005654] nucleoplasm; [GO:0005829] cytosol; [GO:0005768] endosome; [GO:0031410] cytoplasmic vesicle; [GO:0008150] biological_process; [GO:0009058] bio…	GO:0003674 molecular_function	[IPR031431] Prostate androgen-regulated mucin-like protein 1		yes	principal1	yes		(Human)OMIM ID:617688 Prostate androgen-regulated mucin-like protein 1		4	30	[{"UniProt":"Q923D3","EnsemblGene":["ENSMUSG00000034981"],"EnsemblTrans":[["ENSMUST00000040576","ENSMUSP00000042844","principal1"]],"RefSeq":[["NM_145562","NP_663537","PROVISIONAL"]],"UCSC":["uc008ybw.1"],"SwissProt":["PARM1_MOUSE"]}]
Trim63	433766	symbol	M. musculus	433766	M. musculus	Trim63	MuRF|MuRF1|RF1|Rnf|Rnf28	protein-coding	tripartite motif-containing 63	(Human)This gene encodes a member of the RING zinc finger protein family found in striated muscle and iris. The product of this gene is an E3 ubiquitin ligase that localizes to the Z-line and M-line lattices of myofibrils. This protein plays an important role in the atrophy of skeletal and cardiac muscle and is required for the degradation of myosin heavy chain proteins, myosin light chain, myosi…	chr4:134042431-134056940	GO:0014878 response to electrical stimulus involved in regulation of muscle adaptation;GO:0014854 response to inactivity;GO:0014870 response to muscle inactivity	GO:0043292 contractile fiber;GO:0099512 supramolecular fiber;GO:0099081 supramolecular polymer	[GO:0003674] molecular_function; [GO:0043167] ion binding; [GO:0008150] biological_process; [GO:0006464] cellular protein modification process; [GO:0008092] cytoskeletal protein binding; [GO:0005575] cellular_component; [GO:0005622] intracellular anatomical structure; [GO:0005737] cytoplasm; [GO:0043226] organelle	GO:0031432 titin binding;GO:0061630 ubiquitin protein ligase activity;GO:0061659 ubiquitin-like protein ligase activity	[IPR000315] B-box-type zinc finger; [IPR001841] Zinc finger, RING-type; [IPR013083] Zinc finger, RING/FYVE/PHD-type; [IPR017903] COS domain; [IPR017907] Zinc finger, RING-type, conserved site; [IPR027370] RING-type zinc-finger, LisH dimerisation motif; [IPR042667] E3 ubiquitin-protein ligase TRIM63, RING finger, HC subclass			principal2		MP:0002833 increased heart weight; MP:0001625 cardiac hypertrophy; MP:0002625 heart left ventricle hypertrophy; MP:0009399 increased skeletal muscle fiber size; MP:0010226 increased quadriceps weight; MP:0004064 decreased susceptibility to induced muscular atrophy	(Human)OMIM ID:606131 Tripartite motif-containing protein 63		53	92	[{"UniProt":"F8VPZ1","EnsemblGene":["ENSMUSG00000028834"],"EnsemblTrans":[["ENSMUST00000105875","ENSMUSP00000101501","principal2"]],"RefSeq":[["NM_001039048","NP_001034137","VALIDATED"]],"UCSC":["uc008vet.1"],"SwissProt":["F8VPZ1_MOUSE"]},{"UniProt":"Q8CFN7","RefSeq":[["NM_001039048","NP_001034137","VALIDATED"]],"SwissProt":["Q8CFN7_MOUSE"]}]
Lratd1	105005	symbol	M. musculus	105005	M. musculus	Lratd1	2310003N02Rik|4731402F03Rik|AW125753|Fam8|Fam84a|Nse1	protein-coding	LRAT domain containing 1		chr12:14202039-14197599	GO:0000902 cell morphogenesis;GO:0048870 cell motility;GO:0051674 localization of cell	GO:0005737 cytoplasm;GO:0005622 intracellular anatomical structure;GO:0110165 cellular anatomical entity	[GO:0008150] biological_process; [GO:0048856] anatomical structure development; [GO:0000902] cell morphogenesis; [GO:0040011] locomotion; [GO:0048870] cell motility	GO:0003674 molecular_function	[IPR043299] Protein LRATD1/ LRATD2			principal1			(Human)OMIM ID:611234 Family with sequence similarity 84, member a		1	16	[{"UniProt":"A0A0R4J012","EnsemblGene":["ENSMUSG00000020607"],"EnsemblTrans":[["ENSMUST00000020926","ENSMUSP00000020926","principal1"]],"RefSeq":[["NM_029007","NP_083283","PROVISIONAL"]],"SwissProt":["A0A0R4J012_MOUSE"]},{"UniProt":"Q9D650","RefSeq":[["NM_029007","NP_083283","PROVISIONAL"]],"UCSC":["uc007nbn.1"],"SwissProt":["LRAT1_MOUSE"]}]
Klk1	16612	symbol	M. musculus	16612	M. musculus	Klk1	0610007D04Rik|KAL-B|Kal|Klk|Klk1b6|Klk6|mGk-6	protein-coding	kallikrein 1	This gene encodes a member of the kallikrein subfamily of serine proteases that are involved in diverse physiological functions such as skin desquamation, tooth enamel formation, seminal liquefaction, synaptic neural plasticity and brain function. The encoded preproprotein undergoes proteolytic cleavage of the activation peptide to generate the functional enzyme. Mice lacking the encoded protein …	chr7:43874784-43879046	GO:0031638 zymogen activation;GO:0003073 regulation of systemic arterial blood pressure;GO:0008217 regulation of blood pressure	GO:0001669 acrosomal vesicle;GO:0030141 secretory granule;GO:0045177 apical part of cell	[GO:0003674] molecular_function; [GO:0008233] peptidase activity; [GO:0008150] biological_process; [GO:0005575] cellular_component; [GO:0005615] extracellular space; [GO:0005576] extracellular region; [GO:0032991] protein-containing complex; [GO:0005622] intracellular anatomical structure; [GO:0043226] organelle; [GO:0005737] cytoplasm; [GO:0031410] cytoplasmic vesicle; [GO:0051604] protein matur…	GO:0016811 hydrolase activity, acting on carbon-nitrogen (but not peptide) bonds, in linear amides;GO:0016810 hydrolase activity, acting on carbon-nitrogen (but not peptide) bonds;GO:0004252 serine-type endopeptidase activity	[IPR001254] Serine proteases, trypsin domain; [IPR001314] Peptidase S1A, chymotrypsin family; [IPR009003] Peptidase S1, PA clan; [IPR018114] Serine proteases, trypsin family, histidine active site; [IPR033116] Serine proteases, trypsin family, serine active site; [IPR043504] Peptidase S1, PA clan, chymotrypsin-like fold	(Human)yes		principal1		MP:0000266 abnormal heart morphology; MP:0002833 increased heart weight; MP:0000280 thin ventricular wall; MP:0005598 decreased ventricle muscle contractility; MP:0001544 abnormal cardiovascular system physiology; MP:0003393 decreased cardiac output; MP:0005591 decreased vasodilation; MP:0003995 abnormal uterine artery morphology; MP:0010725 thin interventricular septum; MP:0011952 decreased card…	(Human)OMIM ID:147910 Kallikrein 1;OMIM ID:176820 Kallikrein-related peptidase 3		21	83	[{"UniProt":"P15947","EnsemblGene":["ENSMUSG00000063903"],"EnsemblTrans":[["ENSMUST00000075162","ENSMUSP00000074659","principal1"]],"RefSeq":[["NM_001320331","NP_001307260","REVIEWED"],["NM_001320332","NP_001307261","REVIEWED"],["NM_010639","NP_034769","REVIEWED"]],"UCSC":["uc009goo.1"],"SwissProt":["KLK1_MOUSE"]},{"UniProt":"A0A0B6VSQ6","RefSeq":[["NM_010639","NP_034769","REVIEWED"]],"SwissProt"…	(ko04614)Renin-angiotensin system; (mmu04614)Renin-angiotensin system; (ko04961)Endocrine and other factor-regulated calcium reabsorption
Sec14l2	67815	symbol	M. musculus	67815	M. musculus	Sec14l2	1300013M05Rik|S|Spf|TAP|t	protein-coding	SEC14-like lipid binding 2	(Human)This gene encodes a cytosolic protein which belongs to a family of lipid-binding proteins including Sec14p, alpha-tocopherol transfer protein, and cellular retinol-binding protein. The encoded protein stimulates squalene monooxygenase which is a downstream enzyme in the cholesterol biosynthetic pathway. Alternatively spliced transcript variants encoding different isoforms have been identif…	chr11:4068729-4047039	GO:0045542 positive regulation of cholesterol biosynthetic process;GO:0106120 positive regulation of sterol biosynthetic process;GO:0090205 positive regulation of cholesterol metabolic process	GO:0005654 nucleoplasm;GO:0005829 cytosol;GO:0031981 nuclear lumen	[GO:0005575] cellular_component; [GO:0005622] intracellular anatomical structure; [GO:0005634] nucleus; [GO:0043226] organelle; [GO:0005737] cytoplasm; [GO:0005654] nucleoplasm; [GO:0005829] cytosol; [GO:0003674] molecular_function; [GO:0008289] lipid binding; [GO:0008150] biological_process; [GO:0030234] enzyme regulator activity; [GO:0009058] biosynthetic process; [GO:0044281] small molecule me…	GO:0016765 transferase activity, transferring alkyl or aryl (other than methyl) groups;GO:0008047 enzyme activator activity;GO:0008289 lipid binding	[IPR001251] CRAL-TRIO lipid binding domain; [IPR009038] GOLD domain; [IPR011074] CRAL/TRIO, N-terminal domain; [IPR036273] CRAL/TRIO, N-terminal domain superfamily; [IPR036598] GOLD domain superfamily; [IPR036865] CRAL-TRIO lipid binding domain superfamily			principal1		MP:0005179 decreased circulating cholesterol level; MP:0005146 decreased circulating VLDL cholesterol level	(Human)OMIM ID:607558 Sec14-like 2		(Human)21	20	[{"UniProt":"Q99J08","EnsemblGene":["ENSMUSG00000003585"],"EnsemblTrans":[["ENSMUST00000003681","ENSMUSP00000003681","principal1"]],"RefSeq":[["NM_144520","NP_653103","PROVISIONAL"]],"UCSC":["uc007huh.1"],"SwissProt":["S14L2_MOUSE"]}]	(Human)(hsa04145)Phagosome; (hsa05169)Epstein-Barr virus infection
Ethe1	66071	symbol	M. musculus	66071	M. musculus	Ethe1	0610025L15Rik|Hsco	protein-coding	ethylmalonic encephalopathy 1	(Human)This gene encodes a member of the metallo beta-lactamase family of iron-containing proteins involved in the mitochondrial sulfide oxidation pathway. The encoded protein catalyzes the oxidation of a persulfide substrate to sulfite. Certain mutations in this gene cause ethylmalonic encephalopathy, an infantile metabolic disorder affecting the brain, gastrointestinal tract and peripheral vess…	chr7:24286968-24308350	GO:0070813 hydrogen sulfide metabolic process;GO:0006749 glutathione metabolic process;GO:0006575 cellular modified amino acid metabolic process	GO:0005739 mitochondrion;GO:0005654 nucleoplasm;GO:0031981 nuclear lumen	[GO:0005575] cellular_component; [GO:0005622] intracellular anatomical structure; [GO:0005634] nucleus; [GO:0043226] organelle; [GO:0005737] cytoplasm; [GO:0003674] molecular_function; [GO:0043167] ion binding; [GO:0005654] nucleoplasm; [GO:0008150] biological_process; [GO:0034641] cellular nitrogen compound metabolic process; [GO:0006790] sulfur compound metabolic process; [GO:0016491] oxidoredu…	GO:0050313 sulfur dioxygenase activity;GO:0016702 oxidoreductase activity, acting on single donors with incorporation of molecular oxygen, incorporation of two atoms of oxygen;GO:0016701 oxidoreductase activity, acting on single donors with incorporation of molecular oxygen	[IPR001279] Metallo-beta-lactamase; [IPR036866] Ribonuclease Z/Hydroxyacylglutathione hydrolase-like			principal1		MP:0002083 premature death; MP:0011110 preweaning lethality, incomplete penetrance; MP:0001402 hypoactivity; MP:0001732 postnatal growth retardation; MP:0000222 decreased neutrophil cell number; MP:0001406 abnormal gait; MP:0009642 abnormal blood homeostasis; MP:0008935 decreased mean platelet volume; MP:0005584 abnormal enzyme/coenzyme activity; MP:0009643 abnormal urine homeostasis; MP:0005266 …	OMIM ID:602473 Encephalopathy, ethylmalonic	DOID:0060640 ethylmalonic encephalopathy	1	24	[{"UniProt":"Q9DCM0","EnsemblGene":["ENSMUSG00000064254"],"EnsemblTrans":[["ENSMUST00000077191","ENSMUSP00000076433","principal1"]],"RefSeq":[["NM_023154","NP_075643","VALIDATED"],["XM_017312221","XP_017167710"]],"UCSC":["uc009fqb.2"],"SwissProt":["ETHE1_MOUSE"]}]	(mmu00920)Sulfur metabolism; (ko00920)Sulfur metabolism
Slc6a14	56774	symbol	M. musculus	56774	M. musculus	Slc6a14	1110007A17Rik|9030613J17Rik|ATB0|ATB0plus|CATB0|CATB0plus	protein-coding	solute carrier family 6 (neurotransmitter transporter), member 14	(Human)This gene encodes a member of the solute carrier family 6. Members of this family are sodium and chloride dependent neurotransmitter transporters. The encoded protein transports both neutral and cationic amino acids. This protein may also function as a beta-alanine carrier. Mutations in this gene may be associated with X-linked obesity. A pseudogene of this gene is found on chromosome X.[p…	chrX:21581139-21608597	GO:0032328 alanine transport;GO:0089718 amino acid import across plasma membrane;GO:0015804 neutral amino acid transport	GO:0031526 brush border membrane;GO:0005903 brush border;GO:0098862 cluster of actin-based cell projections	[GO:0005575] cellular_component; [GO:0022857] transmembrane transporter activity; [GO:0003674] molecular_function; [GO:0005886] plasma membrane; [GO:0006810] transport; [GO:0008150] biological_process; [GO:0055085] transmembrane transport	GO:0005275 amine transmembrane transporter activity;GO:0022858 alanine transmembrane transporter activity;GO:0015175 neutral amino acid transmembrane transporter activity	[IPR000175] Sodium:neurotransmitter symporter; [IPR037272] Sodium:neurotransmitter symporter superfamily		yes	principal1	yes	MP:0010209 abnormal circulating chemokine level; MP:0008639 decreased circulating interleukin-1 alpha level; MP:0010210 abnormal circulating cytokine level; MP:0008603 decreased circulating interleukin-4 level	(Human)OMIM ID:300444 Solute carrier family 6 (neurotransmitter transporter), member 14		3	22	[{"UniProt":"Q9JMA9","EnsemblGene":["ENSMUSG00000031089"],"EnsemblTrans":[["ENSMUST00000033414","ENSMUSP00000033414","principal1"]],"RefSeq":[["NM_020049","NP_064433","VALIDATED"]],"UCSC":["uc009sur.2"],"SwissProt":["S6A14_MOUSE"]},{"UniProt":"A1L359","RefSeq":[["NM_020049","NP_064433","VALIDATED"]],"SwissProt":["A1L359_MOUSE"]}]
Cyp3a11	13112	symbol	M. musculus	13112	M. musculus	Cyp3a11	AI256190|Cyp|Cyp3a|II|IIIAm1|P|Pcn	protein-coding	cytochrome P450, family 3, subfamily a, polypeptide 11	(Human)This gene encodes a member of the cytochrome P450 superfamily of enzymes. The cytochrome P450 proteins are monooxygenases which catalyze many reactions involved in drug metabolism and synthesis of cholesterol, steroids and other lipids. The encoded protein metabolizes drugs as well as the steroid hormones testosterone and progesterone. This gene is part of a cluster of cytochrome P450 gene…	chr5:145816664-145791417	GO:0070989 oxidative demethylation;GO:0070988 demethylation;GO:0008202 steroid metabolic process	GO:0005789 endoplasmic reticulum membrane;GO:0098827 endoplasmic reticulum subcompartment;GO:0042175 nuclear outer membrane-endoplasmic reticulum membrane network	[GO:0008150] biological_process; [GO:0003674] molecular_function; [GO:0043167] ion binding; [GO:0016491] oxidoreductase activity; [GO:0005575] cellular_component; [GO:0005622] intracellular anatomical structure; [GO:0043226] organelle; [GO:0005737] cytoplasm; [GO:0005783] endoplasmic reticulum; [GO:0006629] lipid metabolic process	GO:0062179 vitamin D 23-hydroxylase activity;GO:0062181 1-alpha,25-dihydroxyvitamin D3 23-hydroxylase activity;GO:0050649 testosterone 6-beta-hydroxylase activity	[IPR001128] Cytochrome P450; [IPR002402] Cytochrome P450, E-class, group II; [IPR008072] Cytochrome P450, E-class, CYP3A; [IPR017972] Cytochrome P450, conserved site; [IPR036396] Cytochrome P450 superfamily			principal1	yes		(Human)OMIM ID:605325 Cytochrome p450, subfamily iiia, polypeptide 5	(Human)DOID:10825 essential hypertension	26	58	[{"UniProt":"Q64459","EnsemblGene":["ENSMUSG00000056035"],"EnsemblTrans":[["ENSMUST00000035918","ENSMUSP00000037665","principal1"]],"RefSeq":[["NM_007818","NP_031844","PROVISIONAL"]],"UCSC":["uc009amy.1"],"SwissProt":["CP3AB_MOUSE"]},{"UniProt":"Q3UEN8","RefSeq":[["NM_007818","NP_031844","PROVISIONAL"]],"SwissProt":["Q3UEN8_MOUSE"]}]	(ko00591)Linoleic acid metabolism; (mmu00591)Linoleic acid metabolism; (ko00140)Steroid hormone biosynthesis
Gna14	14675	symbol	M. musculus	14675	M. musculus	Gna14	AU023208	protein-coding	guanine nucleotide binding protein, alpha 14	(Human)This gene encodes a member of the guanine nucleotide-binding, or G protein family. G proteins are heterotrimers consisting of alpha, beta and gamma subunits. The encoded protein is a member of the alpha family of G proteins, more specifically the alpha q subfamily of G proteins. The encoded protein may play a role in pertussis-toxin resistant activation of phospholipase C-beta and its down…	chr19:16413031-16590706	GO:0060158 phospholipase C-activating dopamine receptor signaling pathway;GO:0007212 dopamine receptor signaling pathway;GO:1903350 response to dopamine	GO:0005834 heterotrimeric G-protein complex;GO:1905360 GTPase complex;GO:0031234 extrinsic component of cytoplasmic side of plasma membrane	[GO:0008150] biological_process; [GO:0007165] signal transduction; [GO:0003674] molecular_function; [GO:0003924] GTPase activity; [GO:0043167] ion binding; [GO:0005575] cellular_component; [GO:0005622] intracellular anatomical structure; [GO:0032991] protein-containing complex; [GO:0005886] plasma membrane	GO:0031683 G-protein beta/gamma-subunit complex binding;GO:0003924 GTPase activity;GO:0001664 G protein-coupled receptor binding	[IPR000654] G-protein alpha subunit, group Q; [IPR001019] Guanine nucleotide binding protein (G-protein), alpha subunit; [IPR011025] G protein alpha subunit, helical insertion; [IPR027417] P-loop containing nucleoside triphosphate hydrolase			principal1			(Human)OMIM ID:604397 Guanine nucleotide-binding protein, alpha-14		1	32	[{"UniProt":"P30677","EnsemblGene":["ENSMUSG00000024697"],"EnsemblTrans":[["ENSMUST00000025602","ENSMUSP00000025602","principal1"]],"RefSeq":[["NM_008137","NP_032163","VALIDATED"]],"UCSC":["uc008gwu.2"],"SwissProt":["GNA14_MOUSE"]},{"UniProt":"Q8C3M7","RefSeq":[["NM_008137","NP_032163","VALIDATED"]],"SwissProt":["Q8C3M7_MOUSE"]},{"UniProt":"Q8CBT5","RefSeq":[["NM_008137","NP_032163","VALIDATED"]]…	(ko05146)Amoebiasis; (ko05142)Chagas disease (American trypanosomiasis); (mmu05142)Chagas disease (American trypanosomiasis)
Lct	226413	symbol	M. musculus	226413	M. musculus	Lct	Gm100|L|LAC|LPH|Lphl	protein-coding	lactase	(Human)The protein encoded by this gene belongs to the glycosyl hydrolase 1 family of proteins. The encoded preproprotein is proteolytically processed to generate the mature enzyme. This enzyme is integral to the plasma membrane and has both phlorizin hydrolase activity and lactase activity. Mutations in this gene are associated with congenital lactase deficiency. Polymorphisms in this gene are a…	chr1:128256055-128212493	GO:0010045 response to nickel cation;GO:0010040 response to iron(II) ion;GO:0010288 response to lead ion	GO:0005903 brush border;GO:0098862 cluster of actin-based cell projections;GO:0005783 endoplasmic reticulum	[GO:0008150] biological_process; [GO:0005975] carbohydrate metabolic process; [GO:0003674] molecular_function; [GO:0016798] hydrolase activity, acting on glycosyl bonds; [GO:0005575] cellular_component; [GO:0006950] response to stress; [GO:0005622] intracellular anatomical structure; [GO:0043226] organelle; [GO:0005737] cytoplasm; [GO:0005783] endoplasmic reticulum	GO:0000016 lactase activity;GO:0008422 beta-glucosidase activity;GO:0015926 glucosidase activity	[IPR001360] Glycoside hydrolase family 1; [IPR017853] Glycoside hydrolase superfamily; [IPR018120] Glycoside hydrolase family 1, active site; [IPR033132] Glycosyl hydrolases family 1, N-terminal conserved site		(Human)yes	principal1	yes		(Human)OMIM ID:603202 Lactase	(Human)DOID:0111646 congenital lactase deficiency	5	33	[{"UniProt":"F8VPT3","EnsemblGene":["ENSMUSG00000026354"],"EnsemblTrans":[["ENSMUST00000073490","ENSMUSP00000073190","principal1"]],"RefSeq":[["NM_001081078","NP_001074547","VALIDATED"]],"UCSC":["uc007clm.1"],"SwissProt":["F8VPT3_MOUSE"]}]	(ko00052)Galactose metabolism; (mmu00052)Galactose metabolism; (ko04973)Carbohydrate digestion and absorption
Gltpd2	216871	symbol	M. musculus	216871	M. musculus	Gltpd2	C730027E14Rik	protein-coding	glycolipid transfer protein domain containing 2		chr11:70410035-70411562	GO:0120009 intermembrane lipid transfer;GO:0035627 ceramide transport;GO:0042886 amide transport	GO:0005829 cytosol;GO:0016020 membrane;GO:0005737 cytoplasm	[GO:0005575] cellular_component; [GO:0005622] intracellular anatomical structure; [GO:0005737] cytoplasm; [GO:0003674] molecular_function; [GO:0006810] transport; [GO:0008150] biological_process; [GO:0061024] membrane organization; [GO:0005829] cytosol; [GO:0043167] ion binding; [GO:0008289] lipid binding	GO:1902388 ceramide 1-phosphate transfer activity;GO:1902387 ceramide 1-phosphate binding;GO:0120016 sphingolipid transfer activity	[IPR014830] Glycolipid transfer protein domain; [IPR036497] Glycolipid transfer protein superfamily			principal2	yes					10	[{"UniProt":"Q8K0R6","EnsemblGene":["ENSMUSG00000046811"],"EnsemblTrans":[["ENSMUST00000057685","ENSMUSP00000049732","principal2"]],"RefSeq":[["NM_146020","NP_666132","PROVISIONAL"]],"UCSC":["uc007jvd.1"],"SwissProt":["GLTD2_MOUSE"]}]
Defa30	100038927	symbol	M. musculus	100038927	M. musculus	Defa30	Gm15284	protein-coding	defensin, alpha, 30		chr8:21624666-21625614	GO:0051673 membrane disruption in other organism;GO:0051873 killing by host of symbiont cells;GO:0051883 killing of cells in other organism involved in symbiotic interaction	GO:0030496 midbody;GO:0005615 extracellular space;GO:0005576 extracellular region	[GO:0005575] cellular_component; [GO:0005576] extracellular region; [GO:0005615] extracellular space; [GO:0008150] biological_process; [GO:0006950] response to stress; [GO:0003674] molecular_function; [GO:0002376] immune system process	GO:0042803 protein homodimerization activity;GO:0046983 protein dimerization activity;GO:0042802 identical protein binding	[IPR002366] Defensin propeptide; [IPR006080] Beta/alpha defensin; [IPR006081] Alpha-defensin; [IPR016327] Alpha-defensin propeptide			principal1						2	[{"UniProt":"E9QPZ2","EnsemblGene":["ENSMUSG00000074444"],"EnsemblTrans":[["ENSMUST00000098898","ENSMUSP00000096497","principal1"]],"RefSeq":[["NM_001177485","NP_001170956","VALIDATED"]],"UCSC":["uc012gas.1"],"SwissProt":["E9QPZ2_MOUSE"]}]
Faah	14073	symbol	M. musculus	14073	M. musculus	Faah	AW412498	protein-coding	fatty acid amide hydrolase	(Human)This gene encodes a protein that is responsible for the hydrolysis of a number of primary and secondary fatty acid amides, including the neuromodulatory compounds anandamide and oleamide. [provided by RefSeq, Jul 2008]	chr4:115876034-115853865	GO:0052651 monoacylglycerol catabolic process;GO:0046462 monoacylglycerol metabolic process;GO:0046461 neutral lipid catabolic process	GO:0005794 Golgi apparatus;GO:0005783 endoplasmic reticulum;GO:0031090 organelle membrane	[GO:0003674] molecular_function; [GO:0016810] hydrolase activity, acting on carbon-nitrogen (but not peptide) bonds; [GO:0005575] cellular_component; [GO:0005622] intracellular anatomical structure; [GO:0043226] organelle; [GO:0005737] cytoplasm; [GO:0005794] Golgi apparatus; [GO:0005783] endoplasmic reticulum; [GO:0008150] biological_process; [GO:0006629] lipid metabolic process; [GO:0009056] ca…	GO:0004040 amidase activity;GO:0102077 oleamide hydrolase activity;GO:0103073 anandamide amidohydrolase activity	[IPR020556] Amidase, conserved site; [IPR023631] Amidase signature domain; [IPR030560] Fatty-acid amide hydrolase 1; [IPR036928] Amidase signature (AS) superfamily		yes	principal1	yes	MP:0002169 no abnormal phenotype detected; MP:0001402 hypoactivity; MP:0001973 increased thermal nociceptive threshold; MP:0008531 increased chemical nociceptive threshold; MP:0001364 decreased anxiety-related response; MP:0003545 increased alcohol consumption; MP:0005534 decreased body temperature; MP:0000818 abnormal amygdala morphology; MP:0004166 abnormal limbic system morphology; MP:0002822 …	(Human)OMIM ID:602935 Fatty acid amide hydrolase		56	133	[{"UniProt":"O08914","EnsemblGene":["ENSMUSG00000034171"],"EnsemblTrans":[["ENSMUST00000049095","ENSMUSP00000041543","principal1"]],"RefSeq":[["NM_010173","NP_034303","VALIDATED"]],"UCSC":["uc008ufs.2"],"SwissProt":["FAAH1_MOUSE"]}]	(ko04723)Retrograde endocannabinoid signaling; (mmu04723)Retrograde endocannabinoid signaling
Pik3r3	18710	symbol	M. musculus	18710	M. musculus	Pik3r3	AA414954|p5|p55|p55pik	protein-coding	phosphoinositide-3-kinase regulatory subunit 3	(Human)Phosphatidylinositol 3-kinase (PI3K) phosphorylates phosphatidylinositol and similar compounds, which then serve as second messengers in growth signaling pathways. PI3K is composed of a catalytic and a regulatory subunit. The protein encoded by this gene represents a regulatory subunit of PI3K. The encoded protein contains two SH2 domains through which it binds activated protein tyrosine k…	chr4:116078593-116160253	GO:0043551 regulation of phosphatidylinositol 3-kinase activity;GO:0046854 phosphatidylinositol phosphate biosynthetic process;GO:0043550 regulation of lipid kinase activity	GO:0005942 phosphatidylinositol 3-kinase complex;GO:0061695 transferase complex, transferring phosphorus-containing groups;GO:0019898 extrinsic component of membrane	[GO:0003674] molecular_function; [GO:0008150] biological_process; [GO:0006464] cellular protein modification process; [GO:0030234] enzyme regulator activity; [GO:0007165] signal transduction; [GO:0006629] lipid metabolic process; [GO:0005575] cellular_component; [GO:0032991] protein-containing complex; [GO:0048856] anatomical structure development; [GO:0048646] anatomical structure formation invo…	GO:0046935 1-phosphatidylinositol-3-kinase regulator activity;GO:0035014 phosphatidylinositol 3-kinase regulator activity;GO:0001784 phosphotyrosine residue binding	[IPR036860] SH2 domain superfamily; [IPR000980] SH2 domain; [IPR032498] PI3K regulatory subunit p85-related , inter-SH2 domain; [IPR035020] PI3K p85 subunit, C-terminal SH2 domain; [IPR035022] PI3K p85 subunit, N-terminal SH2 domain			principal1			(Human)OMIM ID:606076 Phosphatidylinositol 3-kinase, regulatory subunit 3		3	29	[{"UniProt":"Q64143","EnsemblGene":["ENSMUSG00000028698"],"EnsemblTrans":[["ENSMUST00000030464","ENSMUSP00000030464","principal1"]],"RefSeq":[["NM_181585","NP_853616","VALIDATED"],["XM_017320039","XP_017175528"],["XM_017320040","XP_017175529"]],"UCSC":["uc008ugm.1"],"SwissProt":["P55G_MOUSE"]},{"UniProt":"Q3UXE9","RefSeq":[["NM_181585","NP_853616","VALIDATED"],["XM_017320039","XP_017175528"],["XM…	(mmu04960)Aldosterone-regulated sodium reabsorption; (ko04960)Aldosterone-regulated sodium reabsorption; (ko04973)Carbohydrate digestion and absorption	(mmu)PI3K-Akt signaling; (M00676)PI3K-Akt signaling
Defa22	382059	symbol	M. musculus	382059	M. musculus	Defa22	Defcr2|Defcr22	protein-coding	defensin, alpha, 22		chr8:21652293-21653265	GO:0051673 membrane disruption in other organism;GO:0002227 innate immune response in mucosa;GO:0002385 mucosal immune response	GO:0005615 extracellular space;GO:0005576 extracellular region;GO:0110165 cellular anatomical entity	[GO:0005575] cellular_component; [GO:0005576] extracellular region; [GO:0005615] extracellular space; [GO:0008150] biological_process; [GO:0006950] response to stress	GO:0042803 protein homodimerization activity;GO:0046983 protein dimerization activity;GO:0042802 identical protein binding	[IPR001855] Beta defensin type; [IPR002366] Defensin propeptide; [IPR006080] Beta/alpha defensin; [IPR016327] Alpha-defensin propeptide	yes		principal1						10	[{"UniProt":"W4VSN6","EnsemblGene":["ENSMUSG00000074443"],"EnsemblTrans":[["ENSMUST00000098897","ENSMUSP00000096496","principal1"]],"RefSeq":[["NM_207658","NP_997541","VALIDATED"]],"UCSC":["uc009lbl.2"],"SwissProt":["W4VSN6_MOUSE"]},{"UniProt":"Q8C1N8","RefSeq":[["NM_207658","NP_997541","VALIDATED"]],"SwissProt":["DFA22_MOUSE"]}]
Treh	58866	symbol	M. musculus	58866	M. musculus	Treh	2210412M19Rik	protein-coding	trehalase (brush-border membrane glycoprotein)	This gene belongs to the alpha-glucosidase family, whose members encode enzymes that carry out hydrolysis of alpha-glucoside bonds of a variety of carbohydrates. The enzyme encoded by this gene uses the disaccharide trehalose as a highly specific substrate and converts it into two glucose molecules. Alternative splicing of this gene results in multiple transcript variants encoding different isofo…	chr9:44584530-44597602	GO:0005993 trehalose catabolic process;GO:0046352 disaccharide catabolic process;GO:0005991 trehalose metabolic process	GO:0005903 brush border;GO:0031225 anchored component of membrane;GO:0098862 cluster of actin-based cell projections	[GO:0008150] biological_process; [GO:0005975] carbohydrate metabolic process; [GO:0003674] molecular_function; [GO:0016798] hydrolase activity, acting on glycosyl bonds; [GO:0005575] cellular_component; [GO:0005886] plasma membrane; [GO:0048856] anatomical structure development; [GO:0009056] catabolic process	GO:0004555 alpha,alpha-trehalase activity;GO:0015927 trehalase activity;GO:0004553 hydrolase activity, hydrolyzing O-glycosyl compounds	[IPR001661] Glycoside hydrolase, family 37; [IPR008928] Six-hairpin glycosidase superfamily; [IPR012341] Six-hairpin glycosidase-like superfamily; [IPR018232] Glycoside hydrolase, family 37, conserved site			principal1		MP:0002078 abnormal glucose homeostasis; MP:0001666 abnormal intestinal absorption	(Human)OMIM ID:275360 Trehalase		2	19	[{"UniProt":"Q9JLT2","EnsemblGene":["ENSMUSG00000032098"],"EnsemblTrans":[["ENSMUST00000034609","ENSMUSP00000034609","principal1"]],"RefSeq":[["NM_021481","NP_067456","REVIEWED"]],"UCSC":["uc009pec.2"],"SwissProt":["TREA_MOUSE"]},{"UniProt":"E9PYP7","EnsemblGene":["ENSMUSG00000032098"],"EnsemblTrans":[["ENSMUST00000071219","ENSMUSP00000071206",""]],"RefSeq":[["NM_001277847","NP_001264776","REVIEW…	(ko00500)Starch and sucrose metabolism; (mmu00500)Starch and sucrose metabolism; (mmu01100)Metabolic pathways
Ocm	18261	symbol	M. musculus	18261	M. musculus	Ocm	(Human)OCM1|OM|ONCM;OCM|OM	protein-coding	oncomodulin	(Human)This gene is similar to the oncomodulin gene, a high-affinity calcium ion-binding protein that belongs to the superfamily of calmodulin proteins, also known as the EF-hand proteins. [provided by RefSeq, Jul 2008];Oncomodulin is a high-affinity calcium ion-binding protein. It belongs to the superfamily of calmodulin proteins, also known as the EF-hand proteins. Oncomodulin is an oncodevelop…	chr5:143987691-143956615	GO:0101027 optical nerve axon regeneration;GO:1905591 regulation of optical nerve axon regeneration;GO:1905593 positive regulation of optical nerve axon regeneration	GO:0032437 cuticular plate;GO:0032420 stereocilium;GO:0032421 stereocilium bundle	[GO:0003674] molecular_function; [GO:0043167] ion binding; [GO:0005575] cellular_component; [GO:0005615] extracellular space; [GO:0005576] extracellular region; [GO:0005622] intracellular anatomical structure; [GO:0005634] nucleus; [GO:0043226] organelle; [GO:0032991] protein-containing complex; [GO:0005737] cytoplasm; [GO:0008150] biological_process; [GO:0006950] response to stress; [GO:0005856]…	GO:0005509 calcium ion binding;GO:0042803 protein homodimerization activity;GO:0046983 protein dimerization activity	[IPR002048] EF-hand domain; [IPR008080] Parvalbumin; [IPR011992] EF-hand domain pair; [IPR018247] EF-Hand 1, calcium-binding site			principal1		MP:0006325 impaired hearing; MP:0011967 increased or absent threshold for auditory brainstem response; MP:0001967 deafness; MP:0004404 cochlear outer hair cell degeneration; MP:0004736 abnormal distortion product otoacoustic emission; MP:0006358 absent pinna reflex; MP:0004398 cochlear inner hair cell degeneration; MP:0004586 pillar cell degeneration; MP:0011968 decreased threshold for auditory b…	(Human)OMIM ID:164795 Oncomodulin		2	30	[{"UniProt":"P51879","EnsemblGene":["ENSMUSG00000029618"],"EnsemblTrans":[["ENSMUST00000031622","ENSMUSP00000031622","principal1"],["ENSMUST00000085704","ENSMUSP00000082848","principal1"]],"RefSeq":[["NM_033039","NP_149028","VALIDATED"]],"UCSC":["uc029vqf.1"],"SwissProt":["ONCO_MOUSE"]}]
Aspa	11484	symbol	M. musculus	11484	M. musculus	Aspa	Acy|Acy-|Acy-2|Acy2|nu|nur7	protein-coding	aspartoacylase	This gene encodes an enzyme that deacteylates N-acetyl-L-aspartic acid (NAA) in the brain to yield acetate and L-aspartate. In humans, alterations in neuronal NAA concentration are associated with many neurodegenerative diseases (decrease associated with epilepsy, multiple sclerosis, myotrophic lateral sclerosis, and Alzheimer's disease; increase associated with Canavan disease). In mouse, mutati…	chr11:73217687-73195813	GO:0006083 acetate metabolic process;GO:0048714 positive regulation of oligodendrocyte differentiation;GO:0045687 positive regulation of glial cell differentiation	GO:0005829 cytosol;GO:0005634 nucleus;GO:0005737 cytoplasm	[GO:0003674] molecular_function; [GO:0016810] hydrolase activity, acting on carbon-nitrogen (but not peptide) bonds; [GO:0005575] cellular_component; [GO:0005622] intracellular anatomical structure; [GO:0005634] nucleus; [GO:0043226] organelle; [GO:0005737] cytoplasm; [GO:0043167] ion binding; [GO:0005829] cytosol; [GO:0008150] biological_process; [GO:0048856] anatomical structure development; [G…	GO:0019807 aspartoacylase activity;GO:0004046 aminoacylase activity;GO:0016811 hydrolase activity, acting on carbon-nitrogen (but not peptide) bonds, in linear amides	[IPR007036] Succinylglutamate desuccinylase/aspartoacylase; [IPR016708] Aspartoacylase			principal1		MP:0002152 abnormal brain morphology; MP:0005202 lethargy; MP:0002083 premature death; MP:0011110 preweaning lethality, incomplete penetrance; MP:0002169 no abnormal phenotype detected; MP:0001402 hypoactivity; MP:0010124 decreased bone mineral content; MP:0001265 decreased body size; MP:0000830 abnormal diencephalon morphology; MP:0010024 increased total body fat amount; MP:0010053 decreased gri…	OMIM ID:271900 Canavan disease	DOID:3613 Canavan disease	10	50	[{"UniProt":"Q8R3P0","EnsemblGene":["ENSMUSG00000020774"],"EnsemblTrans":[["ENSMUST00000021119","ENSMUSP00000021119","principal1"],["ENSMUST00000184572","ENSMUSP00000139318","principal1"]],"RefSeq":[["NM_023113","NP_075602","REVIEWED"],["XM_006532010","XP_006532073","MODEL"],["XM_006532011","XP_006532074","MODEL"],["XM_006532012","XP_006532075","MODEL"]],"UCSC":["uc007kal.2"],"SwissProt":["ACY2_M…	(ko00340)Histidine metabolism; (mmu00340)Histidine metabolism; (ko00250)Alanine, aspartate and glutamate metabolism
Mme	17380	symbol	M. musculus	17380	M. musculus	Mme	6030454K05Rik|C85356|CALLA|CD10|N|NEP|SFE|ne	protein-coding	membrane metallo endopeptidase	(Human)The protein encoded by this gene is a type II transmembrane glycoprotein and a common acute lymphocytic leukemia antigen that is an important cell surface marker in the diagnosis of human acute lymphocytic leukemia (ALL). The encoded protein is present on leukemic cells of pre-B phenotype, which represent 85% of cases of ALL. This protein is not restricted to leukemic cells, however, and i…	chr3:63202632-63291134	GO:0046449 creatinine metabolic process;GO:0061837 neuropeptide processing;GO:0072338 cellular lactam metabolic process	GO:0005903 brush border;GO:0098862 cluster of actin-based cell projections;GO:0044306 neuron projection terminus	[GO:0008150] biological_process; [GO:0003674] molecular_function; [GO:0008233] peptidase activity; [GO:0005575] cellular_component; [GO:0005622] intracellular anatomical structure; [GO:0005737] cytoplasm; [GO:0043167] ion binding; [GO:0005886] plasma membrane; [GO:0043226] organelle; [GO:0031410] cytoplasmic vesicle; [GO:0005768] endosome; [GO:0005794] Golgi apparatus; [GO:0048856] anatomical str…	GO:0070012 oligopeptidase activity;GO:1901612 cardiolipin binding;GO:1901611 phosphatidylglycerol binding	[IPR000718] Peptidase M13; [IPR008753] Peptidase M13, N-terminal domain; [IPR024079] Metallopeptidase, catalytic domain superfamily; [IPR029727] Neprilysin; [IPR042089] Peptidase M13, domain 2; [IPR018497] Peptidase M13, C-terminal domain		yes	principal1	yes	MP:0001786 skin edema; MP:0001194 dermatitis; MP:0000604 amyloidosis; MP:0005404 abnormal axon morphology; MP:0005416 abnormal circulating protein level; MP:0005596 increased susceptibility to type I hypersensitivity reaction; MP:0010738 abnormal internode morphology; MP:0005151 diffuse hepatic necrosis; MP:0011730 increased myelin sheath thickness	(Human)OMIM ID:120520 Membrane metalloendopeptidase	DOID:10652 Alzheimer's disease	42	110	[{"UniProt":"Q61391","EnsemblGene":["ENSMUSG00000027820"],"EnsemblTrans":[["ENSMUST00000029400","ENSMUSP00000029400","principal1"],["ENSMUST00000194134","ENSMUSP00000142205","principal1"],["ENSMUST00000194150","ENSMUSP00000141544","principal1"]],"RefSeq":[["NM_001289462","NP_001276391","VALIDATED"],["NM_001289463","NP_001276392","VALIDATED"],["NM_008604","NP_032630","VALIDATED"],["XM_006501095","…	(ko04614)Renin-angiotensin system; (mmu04614)Renin-angiotensin system; (ko04640)Hematopoietic cell lineage
Aqp3	11828	symbol	M. musculus	11828	M. musculus	Aqp3	AQP-2	protein-coding	aquaporin 3	(Human)This gene encodes the water channel protein aquaporin 3. Aquaporins are a family of small integral membrane proteins related to the major intrinsic protein, also known as aquaporin 0. Aquaporin 3 is localized at the basal lateral membranes of collecting duct cells in the kidney. In addition to its water channel function, aquaporin 3 has been found to facilitate the transport of nonionic sm…	chr4:41098183-41092724	GO:0090649 response to oxygen-glucose deprivation;GO:0090650 cellular response to oxygen-glucose deprivation;GO:0015793 glycerol transport	GO:0016323 basolateral plasma membrane;GO:0009925 basal plasma membrane;GO:0045178 basal part of cell	[GO:0005575] cellular_component; [GO:0006810] transport; [GO:0008150] biological_process; [GO:0055085] transmembrane transport; [GO:0022857] transmembrane transporter activity; [GO:0003674] molecular_function; [GO:0005886] plasma membrane; [GO:0005622] intracellular anatomical structure; [GO:0005634] nucleus; [GO:0043226] organelle; [GO:0005654] nucleoplasm; [GO:0005737] cytoplasm; [GO:0006950] r…	GO:0015254 glycerol channel activity;GO:0015204 urea transmembrane transporter activity;GO:0015168 glycerol transmembrane transporter activity	[IPR000425] Major intrinsic protein; [IPR022357] Major intrinsic protein, conserved site; [IPR023271] Aquaporin-like; [IPR023275] Aquaporin 3		yes	principal1	yes	MP:0009763 increased sensitivity to induced morbidity/mortality; MP:0002644 decreased circulating triglyceride level; MP:0008789 abnormal olfactory epithelium morphology; MP:0005565 increased blood urea nitrogen level; MP:0002968 increased circulating alkaline phosphatase level; MP:0005553 increased circulating creatinine level; MP:0002988 decreased urine osmolality; MP:0005178 increased circulat…	OMIM ID:125800 Diabetes insipidus, nephrogenic, autosomal;OMIM ID:304800 Diabetes insipidus, nephrogenic, x-linked	DOID:12387 nephrogenic diabetes insipidus	51	122	[{"UniProt":"Q8R2N1","EnsemblGene":["ENSMUSG00000028435"],"EnsemblTrans":[["ENSMUST00000055327","ENSMUSP00000055110","principal1"]],"RefSeq":[["NM_016689","NP_057898","VALIDATED"]],"UCSC":["uc008sih.1"],"SwissProt":["AQP3_MOUSE"]}]	(ko04962)Vasopressin-regulated water reabsorption; (mmu04962)Vasopressin-regulated water reabsorption
Mgam	232714	symbol	M. musculus	232714	M. musculus	Mgam	6030407P20Rik|MGA	protein-coding	maltase-glucoamylase	(Human)This gene encodes maltase-glucoamylase, which is a brush border membrane enzyme that plays a role in the final steps of digestion of starch. The protein has two catalytic sites identical to those of sucrase-isomaltase, but the proteins are only 59% homologous. Both are members of glycosyl hydrolase family 31, which has a variety of substrate specificities. [provided by RefSeq, Jul 2008]	chr6:40605765-40746057	(Human)GO:0005982 starch metabolic process;GO:0005983 starch catabolic process;GO:0000023 maltose metabolic process	(Human)GO:0101003 ficolin-1-rich granule membrane;GO:0070821 tertiary granule membrane;GO:0070820 tertiary granule	[GO:0008150] biological_process; [GO:0005975] carbohydrate metabolic process; [GO:0003674] molecular_function; [GO:0016798] hydrolase activity, acting on glycosyl bonds; [GO:0005575] cellular_component	GO:0004339 glucan 1,4-alpha-glucosidase activity;GO:0032450 maltose alpha-glucosidase activity;GO:0016160 amylase activity	[IPR000519] P-type trefoil domain; [IPR011013] Galactose mutarotase-like domain superfamily; [IPR031727] Galactose mutarotase, N-terminal barrel; [IPR000322] Glycoside hydrolase family 31; [IPR013780] Glycosyl hydrolase, all-beta; [IPR017853] Glycoside hydrolase superfamily; [IPR025887] Glycoside hydrolase family 31, N-terminal domain; [IPR030458] Glycosyl hydrolases family 31, active site; [IPR0…		(Human)yes	principal1	yes	MP:0002727 decreased circulating insulin level; MP:0005584 abnormal enzyme/coenzyme activity; MP:0005266 abnormal metabolism; MP:0002715 decreased glycogen catabolism rate	(Human)OMIM ID:154360 Maltase-glucoamylase		3	19	[{"UniProt":"A0A571BF69","EnsemblGene":["ENSMUSG00000068587"],"EnsemblTrans":[["ENSMUST00000238599","ENSMUSP00000158794","principal1"]],"RefSeq":[["XM_006506042","XP_006506105","MODEL"],["XM_006506044","XP_006506107","MODEL"]],"SwissProt":["A0A571BF69_MOUSE"]},{"UniProt":"B5THE2","EnsemblGene":["ENSMUSG00000068587"],"EnsemblTrans":[["ENSMUST00000071535","ENSMUSP00000071466",""],["ENSMUST000002011…	(ko00052)Galactose metabolism; (ko00500)Starch and sucrose metabolism; (mmu00052)Galactose metabolism
Defa21	66298	symbol	M. musculus	66298	M. musculus	Defa21	2010016B13Rik|Defcr2|Defcr21	protein-coding	defensin, alpha, 21		chr8:21515561-21516533	GO:0051673 membrane disruption in other organism;GO:0002227 innate immune response in mucosa;GO:0002385 mucosal immune response	GO:0005615 extracellular space;GO:0005576 extracellular region;GO:0110165 cellular anatomical entity	[GO:0005575] cellular_component; [GO:0005576] extracellular region; [GO:0005615] extracellular space; [GO:0008150] biological_process; [GO:0006950] response to stress; [GO:0003674] molecular_function; [GO:0002376] immune system process	GO:0042803 protein homodimerization activity;GO:0046983 protein dimerization activity;GO:0042802 identical protein binding	[IPR001855] Beta defensin type; [IPR002366] Defensin propeptide; [IPR016327] Alpha-defensin propeptide	yes		principal1						12	[{"UniProt":"Q8C1P2","EnsemblGene":["ENSMUSG00000074447"],"EnsemblTrans":[["ENSMUST00000076754","ENSMUSP00000076041","principal1"]],"RefSeq":[["NM_183253","NP_899076","VALIDATED"]],"UCSC":["uc009lbj.2"],"SwissProt":["DFA21_MOUSE"]}]
Myo7a	17921	symbol	M. musculus	17921	M. musculus	Myo7a	Hdb|Myo|Myo7|USH1|USH1B|nmf37|nmf371|p|polka|sh-1|sh1	protein-coding	myosin VIIA	(Human)This gene is a member of the myosin gene family. Myosins are mechanochemical proteins characterized by the presence of a motor domain, an actin-binding domain, a neck domain that interacts with other proteins, and a tail domain that serves as an anchor. This gene encodes an unconventional myosin with a very short tail. Defects in this gene are associated with the mouse shaker-1 phenotype a…	chr7:97768730-97700261	GO:0050957 equilibrioception;GO:0048563 post-embryonic animal organ morphogenesis;GO:0001845 phagolysosome assembly	GO:0031477 myosin VII complex;GO:0002140 stereocilia tip link;GO:1990427 stereocilia tip-link density	[GO:0003674] molecular_function; [GO:0043167] ion binding; [GO:0008092] cytoskeletal protein binding; [GO:0005575] cellular_component; [GO:0005622] intracellular anatomical structure; [GO:0032991] protein-containing complex; [GO:0043226] organelle; [GO:0005856] cytoskeleton; [GO:0005737] cytoplasm; [GO:0005829] cytosol; [GO:0005886] plasma membrane; [GO:0008150] biological_process; [GO:0050877] n…	GO:0000146 microfilament motor activity;GO:0030507 spectrin binding;GO:0043531 ADP binding	[IPR000048] IQ motif, EF-hand binding site; [IPR000299] FERM domain; [IPR000857] MyTH4 domain; [IPR001452] SH3 domain; [IPR001609] Myosin head, motor domain; [IPR008989] Myosin S1 fragment, N-terminal; [IPR011993] PH-like domain superfamily; [IPR014352] FERM/acyl-CoA-binding protein superfamily; [IPR019748] FERM central domain; [IPR019749] Band 4.1 domain; [IPR027417] P-loop containing nucleoside…					MP:0001265 decreased body size; MP:0001922 reduced male fertility; MP:0005201 abnormal retinal pigment epithelium morphology; MP:0001489 decreased startle reflex; MP:0006325 impaired hearing; MP:0011967 increased or absent threshold for auditory brainstem response; MP:0008489 slow postnatal weight gain; MP:0005565 increased blood urea nitrogen level; MP:0012143 decreased a-wave amplitude; MP:0012…	OMIM ID:600060 Deafness, autosomal recessive 2;OMIM ID:276900 Usher syndrome, type i	DOID:0110477 autosomal recessive nonsyndromic deafness 2;DOID:0110826 Usher syndrome type 1	36	319	[{"UniProt":"Q5MJ56","EnsemblGene":["ENSMUSG00000030761"],"EnsemblTrans":[["ENSMUST00000107122","ENSMUSP00000102739",""]],"RefSeq":[["NM_001256082","NP_001243011","VALIDATED"],["XM_011241690","XP_011239992","MODEL"]],"UCSC":["uc009ika.2"],"SwissProt":["Q5MJ56_MOUSE"]},{"UniProt":"A0A0R4J113","EnsemblGene":["ENSMUSG00000030761"],"EnsemblTrans":[["ENSMUST00000084979","ENSMUSP00000082046",""]],"RefS…
Nat8f5	69049	symbol	M. musculus	69049	M. musculus	Nat8f5	1810018F03Rik|Cml|Cml5	protein-coding	N-acetyltransferase 8 (GCN5-related) family member 5		chr6:85797954-85794200	GO:0018003 peptidyl-lysine N6-acetylation;GO:0001702 gastrulation with mouth forming second;GO:0050435 amyloid-beta metabolic process	GO:0033116 endoplasmic reticulum-Golgi intermediate compartment membrane;GO:0005793 endoplasmic reticulum-Golgi intermediate compartment;GO:0005789 endoplasmic reticulum membrane	[GO:0003674] molecular_function; [GO:0016746] transferase activity, transferring acyl groups; [GO:0005575] cellular_component; [GO:0005622] intracellular anatomical structure; [GO:0043226] organelle; [GO:0005737] cytoplasm; [GO:0005794] Golgi apparatus; [GO:0008150] biological_process; [GO:0048856] anatomical structure development; [GO:0005783] endoplasmic reticulum; [GO:0007155] cell adhesion; […	GO:0047198 cysteine-S-conjugate N-acetyltransferase activity;GO:0004468 lysine N-acetyltransferase activity, acting on acetyl phosphate as donor;GO:0008080 N-acetyltransferase activity	[IPR000182] GNAT domain; [IPR016181] Acyl-CoA N-acyltransferase		yes	principal1	yes	MP:0002192 hydrops fetalis; MP:0000284 double outlet right ventricle; MP:0000757 herniated abdominal wall; MP:0003052 omphalocele; MP:0010420 muscular ventricular septal defect; MP:0000745 tremors; MP:0000531 right pulmonary isomerism; MP:0000644 dextrocardia; MP:0010412 atrioventricular septal defect; MP:0004133 heterotaxia; MP:0010808 right-sided stomach; MP:0000650 mesocardia; MP:0011666 doubl…				17	[{"UniProt":"Q9QXS8","EnsemblGene":["ENSMUSG00000079494"],"EnsemblTrans":[["ENSMUST00000032074","ENSMUSP00000032074","principal1"]],"RefSeq":[["NM_023493","NP_075982","VALIDATED"]],"UCSC":["uc009cqg.2"],"SwissProt":["CMLO5_MOUSE"]}]
Rragd	52187	symbol	M. musculus	52187	M. musculus	Rragd	5730543C08Rik|AI467523|C030003H22Rik|D4Ertd174|D4Ertd174e	protein-coding	Ras-related GTP binding D	(Human)RRAGD is a monomeric guanine nucleotide-binding protein, or G protein. By binding GTP or GDP, small G proteins act as molecular switches in numerous cell processes and signaling pathways.[supplied by OMIM, Apr 2004]	chr4:32982998-33022180	GO:0043201 response to leucine;GO:0071233 cellular response to leucine;GO:1990253 cellular response to leucine starvation	GO:1990131 Gtr1-Gtr2 GTPase complex;GO:0000323 lytic vacuole;GO:0005764 lysosome	[GO:0003674] molecular_function; [GO:0043167] ion binding; [GO:0005575] cellular_component; [GO:0005622] intracellular anatomical structure; [GO:0005737] cytoplasm; [GO:0043226] organelle; [GO:0005773] vacuole; [GO:0005764] lysosome; [GO:0008150] biological_process; [GO:0007165] signal transduction; [GO:0003924] GTPase activity; [GO:0019899] enzyme binding; [GO:0006950] response to stress; [GO:00…	GO:0019003 GDP binding;GO:0003924 GTPase activity;GO:0046982 protein heterodimerization activity	[IPR006762] Gtr1/RagA G protein; [IPR027417] P-loop containing nucleoside triphosphate hydrolase; [IPR039400] RagC/D			principal1		MP:0003960 increased lean body mass	(Human)OMIM ID:608268 Ras-related gtp-binding protein d		(Human)4	20	[{"UniProt":"B1AWT2","EnsemblGene":["ENSMUSG00000028278"],"EnsemblTrans":[["ENSMUST00000098190","ENSMUSP00000095792","principal1"]],"RefSeq":[["NM_027491","NP_081767","VALIDATED"]],"UCSC":["uc008sfl.1"],"SwissProt":["B1AWT2_MOUSE"]},{"UniProt":"Q7TT45","RefSeq":[["NM_027491","NP_081767","VALIDATED"]],"UCSC":["uc008sfm.1"],"SwissProt":["RRAGD_MOUSE"]}]	(ko04140)Autophagy - animal; (mmu04140)Autophagy - animal; (ko04150)mTOR signaling pathway
Spry3	236576	symbol	M. musculus	236576	M. musculus	Spry3	Gm1409|Gm391|spro|sprouty3	protein-coding	sprouty RTK signaling antagonist 3		(Human)chrX:155612586-155782459 chrY:56923423-56968979	GO:0150013 negative regulation of neuron projection arborization;GO:0150011 regulation of neuron projection arborization;GO:0140058 neuron projection arborization	GO:0016020 membrane;GO:0005737 cytoplasm;GO:0005622 intracellular anatomical structure	(Human)[GO:0005575] cellular_component; [GO:0008150] biological_process; [GO:0048856] anatomical structure development; [GO:0007165] signal transduction; [GO:0030154] cell differentiation; [GO:0005622] intracellular anatomical structure; [GO:0005737] cytoplasm; [GO:0003674] molecular_function; [GO:0005829] cytosol; [GO:0006464] cellular protein modification process; [GO:0000902] cell morphogenesis	GO:0005515 protein binding;GO:0005488 binding;GO:0003674 molecular_function	(Human)[IPR007875] Sprouty; [IPR030786] Protein sprouty homologue 3			(Human)principal1			(Human)OMIM ID:300531 Sprouty rtk signaling antagonist 3		2	21	[{"UniProt":"Q3UUD2","RefSeq":[["NM_001030293","NP_001025464","VALIDATED"]],"UCSC":["uc009uyn.1"],"SwissProt":["SPRY3_MOUSE"]}]
Smlr1	100504474	symbol	M. musculus	100504474	M. musculus	Smlr1	2010003K15Rik	protein-coding	small leucine-rich protein 1		chr10:25412170-25403841	GO:0008150 biological_process	GO:0005575 cellular_component	[GO:0005575] cellular_component; [GO:0003674] molecular_function; [GO:0008150] biological_process	GO:0003674 molecular_function			(Human)yes	principal1	yes					8	[{"UniProt":"J3QMJ4","EnsemblGene":["ENSMUSG00000096546"],"EnsemblTrans":[["ENSMUST00000179685","ENSMUSP00000136316","principal1"]],"RefSeq":[["NM_001195596","NP_001182525","VALIDATED"]],"UCSC":["uc007erv.2"],"SwissProt":["J3QMJ4_MOUSE"]}]
Slc6a19	74338	symbol	M. musculus	74338	M. musculus	Slc6a19	4632401C08Rik|B<0>AT|B<0>AT1	protein-coding	solute carrier family 6 (neurotransmitter transporter), member 19	(Human)This gene encodes a system B(0) transmembrane protein that actively transports most neutral amino acids across the apical membrane of epithelial cells. Mutations in this gene may result in Hartnup disorder, an inherited disease with symptoms such as pellagra, cerebellar ataxia, and psychosis. The expression and function of B0AT1 (SLC6A19) in intestinal cells depends on the presence of the …	chr13:73848899-73827864	GO:0015804 neutral amino acid transport;GO:0035725 sodium ion transmembrane transport;GO:0006865 amino acid transport	GO:0031526 brush border membrane;GO:0005903 brush border;GO:0098862 cluster of actin-based cell projections	[GO:0005575] cellular_component; [GO:0005886] plasma membrane; [GO:0022857] transmembrane transporter activity; [GO:0003674] molecular_function; [GO:0006810] transport; [GO:0008150] biological_process; [GO:0055085] transmembrane transport	GO:0015175 neutral amino acid transmembrane transporter activity;GO:0015171 amino acid transmembrane transporter activity;GO:0015293 symporter activity	[IPR000175] Sodium:neurotransmitter symporter; [IPR002438] Neutral amino acid SLC6 transporter; [IPR037272] Sodium:neurotransmitter symporter superfamily		yes	principal1	yes	MP:0001265 decreased body size; MP:0003961 decreased lean body mass; MP:0001262 decreased body weight; MP:0002075 abnormal coat/hair pigmentation; MP:0001263 weight loss; MP:0002727 decreased circulating insulin level; MP:0001510 abnormal coat appearance; MP:0010025 decreased total body fat amount; MP:0009643 abnormal urine homeostasis; MP:0010155 abnormal intestine physiology; MP:0001764 abnorma…	OMIM ID:234500 Hartnup disorder	DOID:1060 Hartnup disease	12	34	[{"UniProt":"Q9D687","EnsemblGene":["ENSMUSG00000021565"],"EnsemblTrans":[["ENSMUST00000022048","ENSMUSP00000022048","principal1"]],"RefSeq":[["NM_028878","NP_083154","VALIDATED"]],"UCSC":["uc007rdy.1"],"SwissProt":["S6A19_MOUSE"]},{"UniProt":"Q3KN89","RefSeq":[["NM_028878","NP_083154","VALIDATED"]],"SwissProt":["Q3KN89_MOUSE"]}]	(ko04978)Mineral absorption; (mmu04978)Mineral absorption; (ko04974)Protein digestion and absorption
Ano6	105722	symbol	M. musculus	105722	M. musculus	Ano6	2900059G15Rik|AA407480|AW554778|F730003B03Rik|Tmem16f	protein-coding	anoctamin 6	(Human)This gene encodes a multi-pass transmembrane protein that belongs to the anoctamin family. This protein is an essential component for the calcium-dependent exposure of phosphatidylserine on the cell surface. The scrambling of phospholipid occurs in various biological systems, such as when blood platelets are activated, they expose phosphatidylserine to trigger the clotting system. Mutation…	chr15:95688724-95873353	GO:0002543 activation of blood coagulation via clotting cascade;GO:0097045 phosphatidylserine exposure on blood platelet;GO:0061589 calcium activated phosphatidylserine scrambling	GO:0034707 chloride channel complex;GO:0034702 ion channel complex;GO:1902495 transmembrane transporter complex	[GO:0003674] molecular_function; [GO:0008150] biological_process; [GO:0006950] response to stress; [GO:0006810] transport; [GO:0055085] transmembrane transport; [GO:0061024] membrane organization; [GO:0007009] plasma membrane organization; [GO:0002376] immune system process; [GO:0040011] locomotion; [GO:0048870] cell motility; [GO:0048856] anatomical structure development; [GO:0005575] cellular_c…	GO:0005247 voltage-gated chloride channel activity;GO:0008308 voltage-gated anion channel activity;GO:0017128 phospholipid scramblase activity	[IPR007632] Anoctamin; [IPR031295] Anoctamin-6; [IPR032394] Anoctamin, dimerisation domain		yes		yes	MP:0004200 decreased fetal size; MP:0011110 preweaning lethality, incomplete penetrance; MP:0011088 neonatal lethality, incomplete penetrance; MP:0005508 abnormal skeleton morphology; MP:0000547 short limbs; MP:0002417 abnormal megakaryocyte morphology; MP:0005606 increased bleeding time; MP:0010099 abnormal thoracic cage shape; MP:0004672 short ribs; MP:0000702 enlarged lymph nodes; MP:0005006 a…	(Human)OMIM ID:608663 Anoctamin 6	(Human)DOID:0111052 Scott syndrome	29	56	[{"UniProt":"A0A2I3BPX3","EnsemblGene":["ENSMUSG00000064210"],"EnsemblTrans":[["ENSMUST00000227791","ENSMUSP00000153954",""]],"RefSeq":[["NM_001253813","NP_001240742","VALIDATED"]],"SwissProt":["A0A2I3BPX3_MOUSE"]},{"UniProt":"Q6P9J9","EnsemblGene":["ENSMUSG00000064210"],"RefSeq":[["NM_001253813","NP_001240742","VALIDATED"]],"SwissProt":["ANO6_MOUSE"]}]
Glyctk	235582	symbol	M. musculus	235582	M. musculus	Glyctk	6230410P16Rik|C430006L12	protein-coding	glycerate kinase	(Human)This locus encodes a member of the glycerate kinase type-2 family. The encoded enzyme catalyzes the phosphorylation of (R)-glycerate and may be involved in serine degradation and fructose metabolism. Decreased activity of the encoded enzyme may be associated with the disease D-glyceric aciduria. Alternatively spliced transcript variants have been described. [provided by RefSeq, Jan 2009]	chr9:106037353-106030058	GO:0006468 protein phosphorylation;GO:0016310 phosphorylation;GO:0006796 phosphate-containing compound metabolic process	GO:0005794 Golgi apparatus;GO:0005739 mitochondrion;GO:0005829 cytosol	[GO:0003674] molecular_function; [GO:0016301] kinase activity; [GO:0008150] biological_process	GO:0008887 glycerate kinase activity;GO:0016773 phosphotransferase activity, alcohol group as acceptor;GO:0016301 kinase activity	[IPR007835] MOFRL domain; [IPR025286] MOFRL-associated domain; [IPR038614] Glycerate kinase, N-terminal domain superfamily; [IPR039760] MOFRL domain-containing protein			principal1		MP:0001312 abnormal cornea morphology	(Human)OMIM ID:610516 Glycerate kinase	(Human)DOID:0111626 D-glyceric aciduria	2	20	[{"UniProt":"A0A0R4J1H2","EnsemblGene":["ENSMUSG00000020258"],"EnsemblTrans":[["ENSMUST00000036382","ENSMUSP00000047761","principal1"],["ENSMUST00000112543","ENSMUSP00000108162","principal1"]],"RefSeq":[["NM_001039586","NP_001034675","VALIDATED"],["NM_174846","NP_777271","VALIDATED"],["XM_006511715","XP_006511778","MODEL"],["XM_011242879","XP_011241181","MODEL"],["XM_011242880","XP_011241182","MO…	(ko00630)Glyoxylate and dicarboxylate metabolism; (ko00030)Pentose phosphate pathway; (ko00260)Glycine, serine and threonine metabolism
Sfxn1	14057	symbol	M. musculus	14057	M. musculus	Sfxn1	2810002O05Rik|A930015P12Rik|f	protein-coding	sideroflexin 1		chr13:54225675-54262365	GO:0042942 D-serine transport;GO:0140300 serine import into mitochondrion;GO:0015825 L-serine transport	GO:0031305 integral component of mitochondrial inner membrane;GO:0031304 intrinsic component of mitochondrial inner membrane;GO:0032592 integral component of mitochondrial membrane	[GO:0005575] cellular_component; [GO:0006810] transport; [GO:0008150] biological_process; [GO:0055085] transmembrane transport; [GO:0022857] transmembrane transporter activity; [GO:0003674] molecular_function; [GO:0005622] intracellular anatomical structure; [GO:0043226] organelle; [GO:0005737] cytoplasm; [GO:0005739] mitochondrion; [GO:0044281] small molecule metabolic process; [GO:0042592] home…	GO:0042945 D-serine transmembrane transporter activity;GO:0042943 D-amino acid transmembrane transporter activity;GO:0015194 L-serine transmembrane transporter activity	[IPR004686] Tricarboxylate/iron carrier		yes	principal1	yes	MP:0010053 decreased grip strength	(Human)OMIM ID:615569 Sideroflexin 1		1	58	[{"UniProt":"Q99JR1","EnsemblGene":["ENSMUSG00000021474"],"EnsemblTrans":[["ENSMUST00000021930","ENSMUSP00000021930","principal1"]],"RefSeq":[["NM_027324","NP_081600","VALIDATED"],["XM_006516849","XP_006516912","MODEL"],["XM_006516850","XP_006516913","MODEL"]],"UCSC":["uc007qoa.2"],"SwissProt":["SFXN1_MOUSE"]}]
Lgals2	107753	symbol	M. musculus	107753	M. musculus	Lgals2	2200008F12Rik|AI324147	protein-coding	lectin, galactose-binding, soluble 2	(Human)The protein encoded by this gene is a soluble beta-galactoside binding lectin. The encoded protein is found as a homodimer and can bind to lymphotoxin-alpha. A single nucleotide polymorphism in an intron of this gene can alter the transcriptional level of the protein, with a resultant increased risk of myocardial infarction. [provided by RefSeq, Jul 2008]	chr15:78739729-78735060		GO:0005737 cytoplasm;GO:0005622 intracellular anatomical structure;GO:0110165 cellular anatomical entity	[GO:0003674] molecular_function; [GO:0005575] cellular_component; [GO:0005622] intracellular anatomical structure; [GO:0005737] cytoplasm	GO:0016936 galactoside binding;GO:0030246 carbohydrate binding;GO:0097367 carbohydrate derivative binding	[IPR001079] Galectin, carbohydrate recognition domain; [IPR013320] Concanavalin A-like lectin/glucanase domain superfamily; [IPR044156] Galectin-like			principal1		MP:0006043 decreased apoptosis; MP:0008074 increased CD4-positive, alpha beta T cell number; MP:0008078 increased CD8-positive, alpha-beta T cell number; MP:0008476 increased spleen red pulp amount; MP:0000222 decreased neutrophil cell number; MP:0000218 increased leukocyte cell number; MP:0005015 increased T cell number; MP:0001790 abnormal immune system physiology; MP:0010155 abnormal intestine…	(Human)OMIM ID:150571 Lectin, galactoside-binding, soluble, 2		8	27	[{"UniProt":"Q9CQW5","EnsemblGene":["ENSMUSG00000043501"],"EnsemblTrans":[["ENSMUST00000044584","ENSMUSP00000036598","principal1"]],"RefSeq":[["NM_025622","NP_079898","VALIDATED"]],"UCSC":["uc007wrm.2"],"SwissProt":["LEG2_MOUSE"]}]
Clca4b	99709	symbol	M. musculus	99709	M. musculus	Clca4b	AI7474|AI747448|Clca7	protein-coding	chloride channel accessory 4B	(Human)The protein encoded by this gene belongs to the calcium sensitive chloride conductance protein family. To date, all members of this gene family map to the same site on chromosome 1p31-p22 and share high degrees of homology in size, sequence and predicted structure, but differ significantly in their tissue distributions. Alternative splicing results in multiple transcript variants, only one…	chr3:144638290-144616682	(Human)GO:0006821 chloride transport;GO:0015698 inorganic anion transport;GO:0006820 anion transport	GO:0005887 integral component of plasma membrane;GO:0031226 intrinsic component of plasma membrane;GO:0005886 plasma membrane	[GO:0006810] transport; [GO:0008150] biological_process; [GO:0022857] transmembrane transporter activity; [GO:0003674] molecular_function; [GO:0005575] cellular_component; [GO:0043167] ion binding; [GO:0008233] peptidase activity; [GO:0005886] plasma membrane	GO:0005229 intracellular calcium activated chloride channel activity;GO:0061778 intracellular chloride channel activity;GO:0022839 ion gated channel activity	[IPR002035] von Willebrand factor, type A; [IPR004727] Calcium-activated chloride channel protein, chordata; [IPR013642] Calcium-activated chloride channel, N-terminal; [IPR013783] Immunoglobulin-like fold; [IPR036465] von Willebrand factor A-like domain superfamily	(Human)yes	(Human)yes	principal1	yes	MP:0002169 no abnormal phenotype detected	(Human)OMIM ID:616857 Chloride channel accessory 4		(Human)7	11	[{"UniProt":"Q3UW98","EnsemblGene":["ENSMUSG00000074195"],"EnsemblTrans":[["ENSMUST00000098549","ENSMUSP00000096149","principal1"]],"RefSeq":[["NM_001033199","NP_001028371","PROVISIONAL"]],"UCSC":["uc008rqd.1"],"SwissProt":["Q3UW98_MOUSE"]}]	(ko04924)Renin secretion; (mmu04924)Renin secretion; (ko04972)Pancreatic secretion
Abcg8	67470	symbol	M. musculus	67470	M. musculus	Abcg8	1300003C16Rik|AI114946|Ster|sterolin-2	protein-coding	ATP binding cassette subfamily G member 8	(Human)The protein encoded by this gene is a member of the superfamily of ATP-binding cassette (ABC) transporters. ABC proteins transport various molecules across extra- and intra-cellular membranes. ABC genes are divided into seven distinct subfamilies (ABC1, MDR/TAP, MRP, ALD, OABP, GCN20, White). This protein is a member of the White subfamily. The protein encoded by this gene functions to exc…	chr17:84983730-85007761	GO:0010949 negative regulation of intestinal phytosterol absorption;GO:0060752 intestinal phytosterol absorption;GO:1904730 negative regulation of intestinal lipid absorption	GO:0043190 ATP-binding cassette (ABC) transporter complex;GO:0098533 ATPase dependent transmembrane transport complex;GO:1902495 transmembrane transporter complex	[GO:0005575] cellular_component; [GO:0003674] molecular_function; [GO:0043167] ion binding; [GO:0022857] transmembrane transporter activity; [GO:0016887] ATPase activity; [GO:0006810] transport; [GO:0008150] biological_process; [GO:0055085] transmembrane transport; [GO:0005886] plasma membrane; [GO:0061024] membrane organization; [GO:0042592] homeostatic process; [GO:0032991] protein-containing c…	GO:0120020 cholesterol transfer activity;GO:0120015 sterol transfer activity;GO:0015248 sterol transporter activity	[IPR003439] ABC transporter-like; [IPR013525] ABC-2 type transporter; [IPR017871] ABC transporter, conserved site; [IPR027417] P-loop containing nucleoside triphosphate hydrolase; [IPR043926] ABC transporter family G domain		yes	alternative2	yes	MP:0000598 abnormal liver morphology; MP:0001304 cataract; MP:0005179 decreased circulating cholesterol level; MP:0000691 enlarged spleen; MP:0002599 increased mean platelet volume; MP:0004952 increased spleen weight; MP:0010067 increased red blood cell distribution width; MP:0000689 abnormal spleen morphology; MP:0008075 decreased CD4-positive, alpha beta T cell number; MP:0002591 decreased mean…	OMIM ID:210250 Sitosterolemia 1	DOID:0090019 sitosterolemia	41	84	[{"UniProt":"Q7TSR6","EnsemblGene":["ENSMUSG00000024254"],"EnsemblTrans":[["ENSMUST00000171915","ENSMUSP00000126675","alternative2"]],"RefSeq":[["NM_001347418","NP_001334347","VALIDATED"]],"SwissProt":["Q7TSR6_MOUSE"]},{"UniProt":"E9Q0P2","EnsemblGene":["ENSMUSG00000024254"],"EnsemblTrans":[["ENSMUST00000170725","ENSMUSP00000127785",""]],"RefSeq":[["NM_001286005","NP_001272934","VALIDATED"]],"Swi…	(ko04975)Fat digestion and absorption; (mmu04975)Fat digestion and absorption; (ko02010)ABC transporters
Defa24	503491	symbol	M. musculus	503491	M. musculus	Defa24	Defcr2|Defcr24	protein-coding	defensin, alpha, 24		chr8:22224510-22225487	GO:0051673 membrane disruption in other organism;GO:0051873 killing by host of symbiont cells;GO:0051883 killing of cells in other organism involved in symbiotic interaction	GO:0030496 midbody;GO:0005615 extracellular space;GO:0005576 extracellular region	[GO:0005575] cellular_component; [GO:0005576] extracellular region; [GO:0005615] extracellular space; [GO:0008150] biological_process; [GO:0006950] response to stress; [GO:0003674] molecular_function; [GO:0002376] immune system process	GO:0042803 protein homodimerization activity;GO:0046983 protein dimerization activity;GO:0042802 identical protein binding	[IPR002366] Defensin propeptide; [IPR006080] Beta/alpha defensin; [IPR006081] Alpha-defensin; [IPR016327] Alpha-defensin propeptide	yes		principal1						4	[{"UniProt":"Q5G865","EnsemblGene":["ENSMUSG00000064213"],"EnsemblTrans":[["ENSMUST00000080533","ENSMUSP00000079376","principal1"]],"RefSeq":[["NM_001024225","NP_001019396","VALIDATED"]],"SwissProt":["DFA24_MOUSE"]}]
Plk5	216166	symbol	M. musculus	216166	M. musculus	Plk5	6330514A18Rik	protein-coding	polo like kinase 5		chr10:80192293-80201323	GO:0090166 Golgi disassembly;GO:0002357 defense response to tumor cell;GO:0048308 organelle inheritance	GO:0000922 spindle pole;GO:0005819 spindle;GO:0005813 centrosome	[GO:0003674] molecular_function; [GO:0043167] ion binding; [GO:0016301] kinase activity; [GO:0008150] biological_process; [GO:0006464] cellular protein modification process; [GO:0005575] cellular_component; [GO:0005622] intracellular anatomical structure; [GO:0005634] nucleus; [GO:0043226] organelle; [GO:0005737] cytoplasm; [GO:0006950] response to stress; [GO:0030154] cell differentiation; [GO:0…	GO:0004672 protein kinase activity;GO:0016773 phosphotransferase activity, alcohol group as acceptor;GO:0016301 kinase activity	[IPR000719] Protein kinase domain; [IPR000959] POLO box domain; [IPR008271] Serine/threonine-protein kinase, active site; [IPR011009] Protein kinase-like domain superfamily; [IPR017441] Protein kinase, ATP binding site; [IPR033701] First polo-box domain; [IPR036947] POLO box domain superfamily			principal3		MP:0010124 decreased bone mineral content; MP:0001489 decreased startle reflex; MP:0003795 abnormal bone structure			2	18	[{"UniProt":"G3X967","EnsemblGene":["ENSMUSG00000035486"],"EnsemblTrans":[["ENSMUST00000039836","ENSMUSP00000044400","principal3"]],"RefSeq":[["NM_183152","NP_898975","VALIDATED"]],"UCSC":["uc007gcx.2"],"SwissProt":["G3X967_MOUSE"]},{"UniProt":"Q4FZD7","EnsemblGene":["ENSMUSG00000035486"],"EnsemblTrans":[["ENSMUST00000105351","ENSMUSP00000100988","alternative2"]],"RefSeq":[["NM_001347124","NP_001…
Pla2g10	26565	symbol	M. musculus	26565	M. musculus	Pla2g10	PLA|PLA2GX|mGXs|sPLA2-X	protein-coding	phospholipase A2, group X	This gene encodes a member of the phospholipase A2 family of lipolytic enzymes that hydrolyzes glycerophospholipids to produce free fatty acids and lysophospholipids. The encoded protein undergoes proteolytic processing to generate a calcium-dependent enzyme that plays pivotal roles in the liberation of arachidonic acid from membrane phospholipids leading to the production of various inflammatory…	chr16:13548863-13532921	GO:0051977 lysophospholipid transport;GO:0044269 glycerol ether catabolic process;GO:0062234 platelet activating factor catabolic process	GO:0001669 acrosomal vesicle;GO:0030141 secretory granule;GO:0000323 lytic vacuole	[GO:0003674] molecular_function; [GO:0043167] ion binding; [GO:0008150] biological_process; [GO:0006629] lipid metabolic process; [GO:0009056] catabolic process; [GO:0006810] transport; [GO:0005575] cellular_component; [GO:0005576] extracellular region; [GO:0042592] homeostatic process; [GO:0005615] extracellular space; [GO:0005622] intracellular anatomical structure; [GO:0043226] organelle; [GO:…	GO:0003847 1-alkyl-2-acetylglycerophosphocholine esterase activity;GO:0047498 calcium-dependent phospholipase A2 activity;GO:0102567 phospholipase A2 activity (consuming 1,2-dipalmitoylphosphatidylcholine)	[IPR001211] Phospholipase A2; [IPR016090] Phospholipase A2 domain; [IPR033113] Phospholipase A2, histidine active site; [IPR036444] Phospholipase A2 domain superfamily; [IPR033112] Phospholipase A2, aspartic acid active site	yes		principal1	(Human)yes	MP:0001304 cataract; MP:0002463 abnormal neutrophil physiology; MP:0001876 decreased inflammatory response; MP:0010053 decreased grip strength; MP:0001303 abnormal lens morphology; MP:0003131 increased erythrocyte cell number; MP:0008075 decreased CD4-positive, alpha beta T cell number; MP:0008079 decreased CD8-positive, alpha-beta T cell number; MP:0008751 abnormal interleukin level; MP:0003698 …	(Human)OMIM ID:603603 Phospholipase a2, group x		27	57	[{"UniProt":"Q9QXX3","EnsemblGene":["ENSMUSG00000022683"],"EnsemblTrans":[["ENSMUST00000023364","ENSMUSP00000023364","principal1"]],"RefSeq":[["NM_011987","NP_036117","REVIEWED"]],"UCSC":["uc007ygh.2"],"SwissProt":["PA2GX_MOUSE"]},{"UniProt":"Q8K130","EnsemblGene":["ENSMUSG00000022683"],"EnsemblTrans":[["ENSMUST00000115807","ENSMUSP00000111474",""]],"RefSeq":[["NM_001291009","NP_001277938","REVIE…	(ko00592)alpha-Linolenic acid metabolism; (mmu00592)alpha-Linolenic acid metabolism; (ko04975)Fat digestion and absorption
Grin2a	14811	symbol	M. musculus	14811	M. musculus	Grin2a	Glu|GluN2A|GluRepsilon1|N|NMD|NMDAR2A|NR2A	protein-coding	glutamate receptor, ionotropic, NMDA2A (epsilon 1)	(Human)This gene encodes a member of the glutamate-gated ion channel protein family. The encoded protein is an N-methyl-D-aspartate (NMDA) receptor subunit. NMDA receptors are both ligand-gated and voltage-dependent, and are involved in long-term potentiation, an activity-dependent increase in the efficiency of synaptic transmission thought to underlie certain kinds of memory and learning. These …	chr16:9813744-9385765	GO:0033058 directional locomotion;GO:0071294 cellular response to zinc ion;GO:0035235 ionotropic glutamate receptor signaling pathway	GO:0017146 NMDA selective glutamate receptor complex;GO:0098688 parallel fiber to Purkinje cell synapse;GO:0008328 ionotropic glutamate receptor complex	[GO:0005575] cellular_component; [GO:0006810] transport; [GO:0008150] biological_process; [GO:0003674] molecular_function; [GO:0022857] transmembrane transporter activity; [GO:0007165] signal transduction; [GO:0043167] ion binding; [GO:0005886] plasma membrane; [GO:0005622] intracellular anatomical structure; [GO:0043226] organelle; [GO:0005737] cytoplasm; [GO:0031410] cytoplasmic vesicle; [GO:00…	GO:0022849 glutamate-gated calcium ion channel activity;GO:0099507 ligand-gated ion channel activity involved in regulation of presynaptic membrane potential;GO:0005234 extracellularly glutamate-gated ion channel activity	[IPR001320] Ionotropic glutamate receptor; [IPR001508] Ionotropic glutamate receptor, metazoa; [IPR001828] Receptor, ligand binding region; [IPR018884] Glutamate [NMDA] receptor, epsilon subunit, C-terminal; [IPR019594] Ionotropic glutamate receptor, L-glutamate and glycine-binding domain; [IPR028082] Periplasmic binding protein-like I		yes	principal1	yes	MP:0001488 increased startle reflex; MP:0001405 impaired coordination; MP:0001473 reduced long term potentiation; MP:0009454 impaired contextual conditioning behavior; MP:0001463 abnormal spatial learning; MP:0002910 abnormal excitatory postsynaptic currents; MP:0001364 decreased anxiety-related response; MP:0002757 decreased vertical activity; MP:0001417 decreased exploration in new environment;…	(Human)OMIM ID:138253 Glutamate receptor, ionotropic, n-methyl-d-aspartate, subunit 2a	(Human)DOID:2538 Landau-Kleffner syndrome	112	315	[{"UniProt":"P35436","EnsemblGene":["ENSMUSG00000059003"],"EnsemblTrans":[["ENSMUST00000032331","ENSMUSP00000032331","principal1"],["ENSMUST00000115835","ENSMUSP00000111501","principal1"],["ENSMUST00000199708","ENSMUSP00000142900","principal1"]],"RefSeq":[["NM_008170","NP_032196","VALIDATED"],["XM_006521794","XP_006521857"]],"UCSC":["uc007ydc.1"],"SwissProt":["NMDE1_MOUSE"]}]	(ko05033)Nicotine addiction; (mmu05033)Nicotine addiction; (ko05030)Cocaine addiction
Cd177	68891	symbol	M. musculus	68891	M. musculus	Cd177	1190003K14Rik|Pd|Pdp3	protein-coding	CD177 antigen	(Human)This gene encodes a glycosyl-phosphatidylinositol (GPI)-linked cell surface glycoprotein that plays a role in neutrophil activation. The protein can bind platelet endothelial cell adhesion molecule-1 and function in neutrophil transmigration. Mutations in this gene are associated with myeloproliferative diseases. Over-expression of this gene has been found in patients with polycythemia rub…	chr7:24459759-24443408	GO:0043315 positive regulation of neutrophil degranulation;GO:1902565 positive regulation of neutrophil activation;GO:0043313 regulation of neutrophil degranulation	GO:0070821 tertiary granule membrane;GO:0070820 tertiary granule;GO:0046658 anchored component of plasma membrane	[GO:0005575] cellular_component; [GO:0005886] plasma membrane; [GO:0008150] biological_process; [GO:0002376] immune system process; [GO:0007155] cell adhesion; [GO:0006950] response to stress; [GO:0006810] transport; [GO:0016192] vesicle-mediated transport; [GO:0034330] cell junction organization; [GO:0007165] signal transduction; [GO:0003674] molecular_function; [GO:0005622] intracellular anatom…	GO:0048306 calcium-dependent protein binding;GO:0005178 integrin binding;GO:0002020 protease binding	[IPR016054] Ly-6 antigen/uPA receptor-like	(Human)yes	yes	principal1		MP:0002463 abnormal neutrophil physiology; MP:0000222 decreased neutrophil cell number; MP:0000223 decreased monocyte cell number	(Human)OMIM ID:162860 Cd177 antigen		2	18	[{"UniProt":"Q8R2S8","EnsemblGene":["ENSMUSG00000052212"],"EnsemblTrans":[["ENSMUST00000063956","ENSMUSP00000064934","principal1"]],"RefSeq":[["NM_026862","NP_081138","PROVISIONAL"]],"UCSC":["uc009fql.1"],"SwissProt":["CD177_MOUSE"]}]
Ace2	70008	symbol	M. musculus	70008	M. musculus	Ace2	2010305L05Rik	protein-coding	angiotensin I converting enzyme (peptidyl-dipeptidase A) 2	(Human)The protein encoded by this gene belongs to the angiotensin-converting enzyme family of dipeptidyl carboxydipeptidases and has considerable homology to human angiotensin 1 converting enzyme. This secreted protein catalyzes the cleavage of angiotensin I into angiotensin 1-9, and angiotensin II into the vasodilator angiotensin 1-7. ACE2 is known to be expressed in various human organs, and i…	chrX:162922338-162971414	GO:1902834 regulation of proline import across plasma membrane;GO:1902836 positive regulation of proline import across plasma membrane;GO:1905735 regulation of L-proline import across plasma membrane	GO:0031526 brush border membrane;GO:0005903 brush border;GO:0098862 cluster of actin-based cell projections	[GO:0005575] cellular_component; [GO:0008150] biological_process; [GO:0003674] molecular_function; [GO:0008233] peptidase activity; [GO:0003013] circulatory system process; [GO:0005622] intracellular anatomical structure; [GO:0005737] cytoplasm; [GO:0043167] ion binding; [GO:0005886] plasma membrane; [GO:0005615] extracellular space; [GO:0005576] extracellular region; [GO:0043226] organelle; [GO:…	GO:0008241 peptidyl-dipeptidase activity;GO:0004181 metallocarboxypeptidase activity;GO:0004180 carboxypeptidase activity	[IPR001548] Peptidase M2, peptidyl-dipeptidase A; [IPR031588] Collectrin domain	yes	yes		yes	MP:0009763 increased sensitivity to induced morbidity/mortality; MP:0001853 heart inflammation; MP:0005140 decreased cardiac muscle contractility; MP:0003141 cardiac fibrosis; MP:0011925 abnormal heart echocardiography feature; MP:0002833 increased heart weight; MP:0000219 increased neutrophil cell number; MP:0006000 abnormal corneal epithelium morphology; MP:0001314 corneal opacity; MP:0005542 c…	(Human)OMIM ID:300335 Angiotensin i-converting enzyme 2	DOID:6000 congestive heart failure;DOID:0080600 COVID-19	140	251	[{"UniProt":"Q8R0I0","EnsemblGene":["ENSMUSG00000015405"],"SwissProt":["ACE2_MOUSE"]},{"UniProt":"Q3URC9","RefSeq":[["NM_001130513","NP_001123985","VALIDATED"],["NM_027286","NP_081562","VALIDATED"]],"SwissProt":["Q3URC9_MOUSE"]}]	(ko04614)Renin-angiotensin system; (mmu04614)Renin-angiotensin system; (ko04974)Protein digestion and absorption
Abcc3	76408	symbol	M. musculus	76408	M. musculus	Abcc3	1700019L09Rik|ABC31|MLP2|MOAT-D|MR|MRP3	protein-coding	ATP-binding cassette, sub-family C (CFTR/MRP), member 3	(Human)The protein encoded by this gene is a member of the superfamily of ATP-binding cassette (ABC) transporters. ABC proteins transport various molecules across extra- and intra-cellular membranes. ABC genes are divided into seven distinct subfamilies (ABC1, MDR/TAP, MRP, ALD, OABP, GCN20, White). This protein is a member of the MRP subfamily which is involved in multi-drug resistance. The spec…	chr11:94283843-94234121	GO:0015722 canalicular bile acid transport;GO:0071716 leukotriene transport;GO:0006855 drug transmembrane transport	GO:0016323 basolateral plasma membrane;GO:0009925 basal plasma membrane;GO:0045178 basal part of cell	[GO:0005575] cellular_component; [GO:0003674] molecular_function; [GO:0043167] ion binding; [GO:0022857] transmembrane transporter activity; [GO:0006810] transport; [GO:0008150] biological_process; [GO:0055085] transmembrane transport; [GO:0016887] ATPase activity	GO:0015164 glucuronoside transmembrane transporter activity;GO:0071714 icosanoid transmembrane transporter activity;GO:0015432 ABC-type bile acid transporter activity	[IPR003439] ABC transporter-like; [IPR003593] AAA+ ATPase domain; [IPR005292] Multi drug resistance-associated protein; [IPR011527] ABC transporter type 1, transmembrane domain; [IPR017871] ABC transporter, conserved site; [IPR027417] P-loop containing nucleoside triphosphate hydrolase; [IPR036640] ABC transporter type 1, transmembrane domain superfamily		yes	principal2	yes	MP:0005344 increased circulating bilirubin level; MP:0001982 decreased chemically-elicited antinociception; MP:0005365 abnormal bile salt homeostasis; MP:0004774 abnormal bile salt level; MP:0008875 abnormal xenobiotic pharmacokinetics	(Human)OMIM ID:604323 Atp-binding cassette, subfamily c, member 3		20	47	[{"UniProt":"A0A0R4J015","EnsemblGene":["ENSMUSG00000020865"],"EnsemblTrans":[["ENSMUST00000021231","ENSMUSP00000021231","principal2"]],"RefSeq":[["NM_029600","NP_083876","VALIDATED"]],"SwissProt":["A0A0R4J015_MOUSE"]},{"UniProt":"B2RX12","EnsemblGene":["ENSMUSG00000020865"],"RefSeq":[["XM_006534428","XP_006534491"]],"SwissProt":["MRP3_MOUSE"]}]	(ko01523)Antifolate resistance; (mmu01523)Antifolate resistance; (ko02010)ABC transporters
Tkfc	225913	symbol	M. musculus	225913	M. musculus	Tkfc	BC021917|Da|Dak	protein-coding	triokinase, FMN cyclase	(Human)This gene is a member of the family of dihydroxyacetone kinases, which have a protein structure distinct from other kinases. The product of this gene phosphorylates dihydroxyacetone, and also catalyzes the formation of riboflavin 4',5'-phosphate (aka cyclin FMN) from FAD. Several alternatively spliced transcript variants have been found for this gene. [provided by RefSeq, Jun 2017]	chr19:10582852-10569561	GO:0019563 glycerol catabolic process;GO:0006001 fructose catabolic process;GO:0061624 fructose catabolic process to hydroxyacetone phosphate and glyceraldehyde-3-phosphate	GO:0005829 cytosol;GO:0005737 cytoplasm;GO:0005622 intracellular anatomical structure	[GO:0003674] molecular_function; [GO:0043167] ion binding; [GO:0016301] kinase activity; [GO:0008150] biological_process; [GO:0044281] small molecule metabolic process; [GO:0005975] carbohydrate metabolic process; [GO:0016829] lyase activity; [GO:0005575] cellular_component; [GO:0005622] intracellular anatomical structure; [GO:0005737] cytoplasm; [GO:0005829] cytosol; [GO:0009056] catabolic proce…	GO:0004371 glycerone kinase activity;GO:0034012 FAD-AMP lyase (cyclizing) activity;GO:0050354 triokinase activity	[IPR004006] DhaK domain; [IPR004007] DhaL domain; [IPR012734] Dihydroxyacetone kinase; [IPR036117] DhaL domain superfamily			principal1	(Human)yes		(Human)OMIM ID:615844 Triokinase and fmn cyclase		(Human)5	17	[{"UniProt":"Q8VC30","EnsemblGene":["ENSMUSG00000034371"],"EnsemblTrans":[["ENSMUST00000037678","ENSMUSP00000044556","principal1"],["ENSMUST00000236607","ENSMUSP00000157520","principal1"],["ENSMUST00000236950","ENSMUSP00000158068","principal1"]],"RefSeq":[["NM_145496","NP_663471","PROVISIONAL"],["XM_006526942","XP_006527005","MODEL"],["XM_006526943","XP_006527006","MODEL"],["XM_006526944","XP_006…	(ko00051)Fructose and mannose metabolism; (mmu00051)Fructose and mannose metabolism; (ko00561)Glycerolipid metabolism
Gpr155	68526	symbol	M. musculus	68526	M. musculus	Gpr155	1110017O10Rik|DEPDC|DEPDC3|F730029F15Rik|PGR|PGR22	protein-coding	G protein-coupled receptor 155		chr2:73216842-73171850	GO:0050890 cognition;GO:0050877 nervous system process;GO:0003008 system process	(Human)GO:0070062 extracellular exosome;GO:1903561 extracellular vesicle;GO:0043230 extracellular organelle	[GO:0005575] cellular_component; [GO:0006810] transport; [GO:0008150] biological_process; [GO:0055085] transmembrane transport; [GO:0007165] signal transduction; [GO:0003674] molecular_function; [GO:0050877] nervous system process	GO:0003674 molecular_function	[IPR000591] DEP domain; [IPR004776] Membrane transport protein; [IPR036388] Winged helix-like DNA-binding domain superfamily; [IPR036390] Winged helix DNA-binding domain superfamily; [IPR037368] Integral membrane protein GPR155, DEP domain		(Human)yes	principal3	yes	MP:0002135 abnormal kidney morphology; MP:0000702 enlarged lymph nodes; MP:0003068 enlarged kidney; MP:0002059 abnormal seminal vesicle morphology; MP:0001157 small seminal vesicle; MP:0002339 abnormal lymph node morphology			2	13	[{"UniProt":"A2AWR3","EnsemblGene":["ENSMUSG00000041762"],"EnsemblTrans":[["ENSMUST00000076463","ENSMUSP00000075788","principal3"],["ENSMUST00000112043","ENSMUSP00000107674","principal3"]],"RefSeq":[["NM_001190297","NP_001177226","VALIDATED"],["XM_006500106","XP_006500169","MODEL"]],"UCSC":["uc008kco.3"],"SwissProt":["A2AWR3_MOUSE"]},{"UniProt":"A2AWR2","EnsemblGene":["ENSMUSG00000041762"],"Ensem…	(mmu04914)Progesterone-mediated oocyte maturation; (mmu04915)Estrogen signaling pathway; (mmu04114)Oocyte meiosis
Ugt2a3	72094	symbol	M. musculus	72094	M. musculus	Ugt2a3	2010321J07Rik	protein-coding	UDP glucuronosyltransferase 2 family, polypeptide A3		chr5:87485054-87472831	GO:0052695 cellular glucuronidation;GO:0006063 uronic acid metabolic process;GO:0019585 glucuronate metabolic process	GO:0016021 integral component of membrane;GO:0031224 intrinsic component of membrane;GO:0016020 membrane	[GO:0003674] molecular_function; [GO:0016757] transferase activity, transferring glycosyl groups; [GO:0005575] cellular_component; [GO:0005622] intracellular anatomical structure; [GO:0043226] organelle; [GO:0008150] biological_process; [GO:0044281] small molecule metabolic process; [GO:0005975] carbohydrate metabolic process	GO:0015020 glucuronosyltransferase activity;GO:0008194 UDP-glycosyltransferase activity;GO:0016758 hexosyltransferase activity	[IPR002213] UDP-glucuronosyl/UDP-glucosyltransferase; [IPR035595] UDP-glycosyltransferase family, conserved site		yes	principal1	yes		(Human)OMIM ID:616382 Uridine diphosphate glucuronosyltransferase 2 family, member a3		(Human)4	13	[{"UniProt":"Q8BWQ1","EnsemblGene":["ENSMUSG00000035780"],"EnsemblTrans":[["ENSMUST00000031195","ENSMUSP00000031195","principal1"]],"RefSeq":[["NM_028094","NP_082370","VALIDATED"]],"UCSC":["uc008xyh.2"],"SwissProt":["UD2A3_MOUSE"]}]	(mmu)Ascorbate biosynthesis, animals, glucose-1P => ascorbate; (M00129)Ascorbate biosynthesis, animals, glucose-1P => ascorbate; (M00014)Glucuronate pathway (uronate pathway)
Saa1	20208	symbol	M. musculus	20208	M. musculus	Saa1	Sa|Saa-1|Saa2	protein-coding	serum amyloid A 1	(Human)This gene encodes a member of the serum amyloid A family of apolipoproteins. The encoded preproprotein is proteolytically processed to generate the mature protein. This protein is a major acute phase protein that is highly expressed in response to inflammation and tissue injury. This protein also plays an important role in HDL metabolism and cholesterol homeostasis. High levels of this pro…	chr7:46392605-46389921	GO:0006953 acute-phase response;GO:0002526 acute inflammatory response;GO:0008203 cholesterol metabolic process	GO:0034364 high-density lipoprotein particle;GO:0034358 plasma lipoprotein particle;GO:1990777 lipoprotein particle	[GO:0005575] cellular_component; [GO:0005576] extracellular region; [GO:0005615] extracellular space; [GO:0003674] molecular_function; [GO:0043167] ion binding; [GO:0008150] biological_process; [GO:0006950] response to stress; [GO:0032991] protein-containing complex; [GO:0005622] intracellular anatomical structure; [GO:0043226] organelle; [GO:0005737] cytoplasm; [GO:0005856] cytoskeleton; [GO:004…	GO:0008201 heparin binding;GO:0005539 glycosaminoglycan binding;GO:1901681 sulfur compound binding	[IPR000096] Serum amyloid A protein	yes		principal1	yes	MP:0005178 increased circulating cholesterol level; MP:0005278 abnormal cholesterol homeostasis; MP:0003980 increased circulating phospholipid level	(Human)OMIM ID:104750 Serum amyloid a1		33	87	[{"UniProt":"P05366","EnsemblGene":["ENSMUSG00000074115"],"EnsemblTrans":[["ENSMUST00000128088","ENSMUSP00000119150","principal1"]],"RefSeq":[["NM_009117","NP_033143","VALIDATED"],["XM_006540726","XP_006540789"]],"UCSC":["uc009gyz.1"],"SwissProt":["SAA1_MOUSE"]},{"UniProt":"Q5I0U6","RefSeq":[["NM_009117","NP_033143","VALIDATED"],["XM_006540726","XP_006540789"]],"SwissProt":["Q5I0U6_MOUSE"]}]
Hsd17b6	27400	symbol	M. musculus	27400	M. musculus	Hsd17b6	17betaHS|17betaHSD9|Hsd17b|Hsd17b9|Rdh|Rdh8	protein-coding	hydroxysteroid (17-beta) dehydrogenase 6	(Human)The protein encoded by this gene has both oxidoreductase and epimerase activities and is involved in androgen catabolism. The oxidoreductase activity can convert 3 alpha-adiol to dihydrotestosterone, while the epimerase activity can convert androsterone to epi-androsterone. Both reactions use NAD+ as the preferred cofactor. This gene is a member of the retinol dehydrogenase family. [provid…	chr10:127843517-127826800	GO:0062175 brexanolone catabolic process;GO:0062173 brexanolone metabolic process;GO:0042182 ketone catabolic process	GO:0005768 endosome;GO:0005783 endoplasmic reticulum;GO:0031410 cytoplasmic vesicle	[GO:0008150] biological_process; [GO:0003674] molecular_function; [GO:0016491] oxidoreductase activity; [GO:0005575] cellular_component; [GO:0005622] intracellular anatomical structure; [GO:0043226] organelle; [GO:0005737] cytoplasm; [GO:0005783] endoplasmic reticulum; [GO:0006629] lipid metabolic process; [GO:0005768] endosome; [GO:0031410] cytoplasmic vesicle; [GO:0044281] small molecule metabo…	GO:0047045 testosterone 17-beta-dehydrogenase (NADP+) activity;GO:0047024 5alpha-androstane-3beta,17beta-diol dehydrogenase activity;GO:0047035 testosterone dehydrogenase (NAD+) activity	[IPR002347] Short-chain dehydrogenase/reductase SDR; [IPR020904] Short-chain dehydrogenase/reductase, conserved site; [IPR036291] NAD(P)-binding domain superfamily			principal1			(Human)OMIM ID:606623 17-beta-hydroxysteroid dehydrogenase vi		(Human)8	14	[{"UniProt":"Q9R092","EnsemblGene":["ENSMUSG00000025396"],"EnsemblTrans":[["ENSMUST00000026462","ENSMUSP00000026462","principal1"],["ENSMUST00000219183","ENSMUSP00000151661","principal1"],["ENSMUST00000219447","ENSMUSP00000151556","principal1"]],"RefSeq":[["NM_013786","NP_038814","VALIDATED"],["XM_011243463","XP_011241765"],["XM_011243464","XP_011241766","MODEL"],["XM_011243465","XP_011241767","M…	(ko00140)Steroid hormone biosynthesis; (ko00830)Retinol metabolism; (mmu00140)Steroid hormone biosynthesis
Maf	17132	symbol	M. musculus	17132	M. musculus	Maf	2810401A20Rik|A230108G15Rik|AW047063|c-ma|c-maf	protein-coding	avian musculoaponeurotic fibrosarcoma oncogene homolog	(Human)The protein encoded by this gene is a DNA-binding, leucine zipper-containing transcription factor that acts as a homodimer or as a heterodimer. Depending on the binding site and binding partner, the encoded protein can be a transcriptional activator or repressor. This protein plays a role in the regulation of several cellular processes, including embryonic lens fiber cell development, incr…	chr8:116433633-116429992	GO:0070306 lens fiber cell differentiation;GO:0032330 regulation of chondrocyte differentiation;GO:0061035 regulation of cartilage development	GO:0005654 nucleoplasm;GO:0031981 nuclear lumen;GO:0070013 intracellular organelle lumen	[GO:0003674] molecular_function; [GO:0003677] DNA binding; [GO:0008150] biological_process; [GO:0009058] biosynthetic process; [GO:0034641] cellular nitrogen compound metabolic process; [GO:0003700] DNA-binding transcription factor activity; [GO:0005575] cellular_component; [GO:0005622] intracellular anatomical structure; [GO:0005634] nucleus; [GO:0043226] organelle; [GO:0005737] cytoplasm; [GO:0…	GO:0001228 DNA-binding transcription activator activity, RNA polymerase II-specific;GO:0001216 DNA-binding transcription activator activity;GO:0000978 RNA polymerase II cis-regulatory region sequence-specific DNA binding	[IPR004826] Basic leucine zipper domain, Maf-type; [IPR004827] Basic-leucine zipper domain; [IPR008917] Transcription factor, Skn-1-like, DNA-binding domain superfamily; [IPR013592] Maf transcription factor, N-terminal; [IPR024874] Transcription factor Maf family; [IPR028573] Transcription factor Maf			(Human)alternative2		MP:0002840 abnormal lens fiber morphology; MP:0005545 abnormal lens development; MP:0000601 small liver; MP:0001785 edema; MP:0001614 abnormal blood vessel morphology; MP:0003984 embryonic growth retardation; MP:0000598 abnormal liver morphology; MP:0001304 cataract; MP:0011088 neonatal lethality, incomplete penetrance; MP:0011086 postnatal lethality, incomplete penetrance; MP:0008700 decreased i…	OMIM ID:610202 Cataract 21, multiple types;OMIM ID:254500 Myeloma, multiple	DOID:0110256 cataract 21 multiple types;DOID:9538 multiple myeloma	68	185	[{"UniProt":"P54843","EnsemblGene":["ENSMUSG00000055435"],"SwissProt":["MAF_MOUSE"]}]	(mmu05321)Inflammatory bowel disease (IBD); (ko05321)Inflammatory bowel disease (IBD); (mmu04658)Th1 and Th2 cell differentiation
Cyp4v3	102294	symbol	M. musculus	102294	M. musculus	Cyp4v3	AU043077|AW111961|Cyp4v2	protein-coding	cytochrome P450, family 4, subfamily v, polypeptide 3	(Human)This gene encodes a member of the cytochrome P450 hemethiolate protein superfamily which are involved in oxidizing various substrates in the metabolic pathway. It is implicated in the metabolism of fatty acid precursors into n-3 polyunsaturated fatty acids. Mutations in this gene result in Bietti crystalline corneoretinal dystrophy. [provided by RefSeq, Jul 2008]	chr8:45786200-45758838	GO:0010430 fatty acid omega-oxidation;GO:0019395 fatty acid oxidation;GO:0034440 lipid oxidation	GO:0005789 endoplasmic reticulum membrane;GO:0098827 endoplasmic reticulum subcompartment;GO:0042175 nuclear outer membrane-endoplasmic reticulum membrane network	[GO:0008150] biological_process; [GO:0003674] molecular_function; [GO:0043167] ion binding; [GO:0016491] oxidoreductase activity; [GO:0005575] cellular_component; [GO:0005622] intracellular anatomical structure; [GO:0043226] organelle; [GO:0005737] cytoplasm; [GO:0005783] endoplasmic reticulum; [GO:0006629] lipid metabolic process; [GO:0044281] small molecule metabolic process	GO:0102033 long-chain fatty acid omega-hydroxylase activity;GO:0120250 fatty acid omega-hydroxylase activity;GO:0004497 monooxygenase activity	[IPR001128] Cytochrome P450; [IPR002401] Cytochrome P450, E-class, group I; [IPR017972] Cytochrome P450, conserved site; [IPR036396] Cytochrome P450 superfamily		yes	principal1	yes	MP:0000598 abnormal liver morphology; MP:0011110 preweaning lethality, incomplete penetrance; MP:0002092 abnormal eye morphology; MP:0001325 abnormal retina morphology; MP:0000599 enlarged liver; MP:0005178 increased circulating cholesterol level; MP:0005098 abnormal optic choroid morphology; MP:0005280 abnormal fatty acids level	OMIM ID:210370 Bietti crystalline corneoretinal dystrophy	DOID:0050664 Bietti crystalline corneoretinal dystrophy	1	15	[{"UniProt":"Q9DBW0","EnsemblGene":["ENSMUSG00000079057"],"EnsemblTrans":[["ENSMUST00000095328","ENSMUSP00000092966","principal1"]],"RefSeq":[["NM_133969","NP_598730","VALIDATED"]],"UCSC":["uc009lou.1"],"SwissProt":["CP4V2_MOUSE"]},{"UniProt":"B2RSR0","RefSeq":[["NM_133969","NP_598730","VALIDATED"]],"SwissProt":["B2RSR0_MOUSE"]}]
Xpnpep1	170750	symbol	M. musculus	170750	M. musculus	Xpnpep1	D230045I08Rik|sAMP	protein-coding	X-prolyl aminopeptidase (aminopeptidase P) 1, soluble	(Human)This gene encodes the cytosolic form of a metalloaminopeptidase that catalyzes the cleavage of the N-terminal amino acid adjacent to a proline residue. The gene product may play a role in degradation and maturation of tachykinins, neuropeptides, and peptide hormones. Alternative splicing results in multiple transcript variants.[provided by RefSeq, Nov 2009]	chr19:53027093-52919710	GO:0010815 bradykinin catabolic process;GO:0043171 peptide catabolic process;GO:0006518 peptide metabolic process	GO:0005829 cytosol;GO:0005737 cytoplasm;GO:0005622 intracellular anatomical structure	[GO:0003674] molecular_function; [GO:0008233] peptidase activity; [GO:0043167] ion binding; [GO:0008150] biological_process; [GO:0005575] cellular_component; [GO:0005622] intracellular anatomical structure; [GO:0005737] cytoplasm; [GO:0005829] cytosol; [GO:0009056] catabolic process; [GO:0034641] cellular nitrogen compound metabolic process	GO:0070006 metalloaminopeptidase activity;GO:0004177 aminopeptidase activity;GO:0008235 metalloexopeptidase activity	[IPR000587] Creatinase, N-terminal; [IPR000994] Peptidase M24; [IPR001131] Peptidase M24B, X-Pro dipeptidase/aminopeptidase P, conserved site; [IPR029149] Creatinase/Aminopeptidase P/Spt16, N-terminal; [IPR032416] Peptidase M24, C-terminal domain; [IPR033740] Aminopeptidase P; [IPR036005] Creatinase/aminopeptidase-like			principal1		MP:0000602 dilated liver sinusoidal spaces; MP:0000774 decreased brain size; MP:0011101 prenatal lethality, incomplete penetrance; MP:0011110 preweaning lethality, incomplete penetrance; MP:0011086 postnatal lethality, incomplete penetrance; MP:0002747 abnormal aortic valve morphology; MP:0000438 abnormal cranium morphology; MP:0011085 postnatal lethality, complete penetrance; MP:0001265 decrease…	(Human)OMIM ID:602443 X-prolyl aminopeptidase 1		1	25	[{"UniProt":"Q6P1B1","EnsemblGene":["ENSMUSG00000025027"],"EnsemblTrans":[["ENSMUST00000236058","ENSMUSP00000157689","principal1"],["ENSMUST00000237294","ENSMUSP00000158390","principal1"]],"RefSeq":[["NM_133216","NP_573479","VALIDATED"],["XM_011247159","XP_011245461","MODEL"],["XM_011247160","XP_011245462"]],"UCSC":["uc008hwf.2"],"SwissProt":["XPP1_MOUSE"]},{"UniProt":"Q3UE92","EnsemblGene":["ENS…
Ly6g6e	70274	symbol	M. musculus	70274	M. musculus	Ly6g6e	2310011I02Rik|G6e	protein-coding	lymphocyte antigen 6 complex, locus G6E		chr17:35295843-35297780	GO:0002029 desensitization of G protein-coupled receptor signaling pathway;GO:0022401 negative adaptation of signaling pathway;GO:0023058 adaptation of signaling pathway	GO:0042995 cell projection;GO:0005886 plasma membrane;GO:0071944 cell periphery	[GO:0005575] cellular_component; [GO:0003674] molecular_function; [GO:0016301] kinase activity; [GO:0008150] biological_process; [GO:0007165] signal transduction; [GO:0005886] plasma membrane; [GO:0007267] cell-cell signaling	GO:0030549 acetylcholine receptor activator activity;GO:0004675 transmembrane receptor protein serine/threonine kinase activity;GO:0033130 acetylcholine receptor binding	[IPR039700] Lymphocyte antigen 6G6e; [IPR000472] Activin types I and II receptor domain								1	20	[{"UniProt":"Q8K1T6","EnsemblGene":["ENSMUSG00000013766"],"UCSC":["uc008cfp.1"],"SwissProt":["LY66E_MOUSE"]}]
Anpep	16790	symbol	M. musculus	16790	M. musculus	Anpep	AP-M|AP-N|Apn|Cd13|P150	protein-coding	alanyl (membrane) aminopeptidase	(Human)Aminopeptidase N is located in the small-intestinal and renal microvillar membrane, and also in other plasma membranes. In the small intestine aminopeptidase N plays a role in the final digestion of peptides generated from hydrolysis of proteins by gastric and pancreatic proteases. Its function in proximal tubular epithelial cells and other cell types is less clear. The large extracellular…	chr7:79497958-79471551	GO:0035814 negative regulation of renal sodium excretion;GO:0043171 peptide catabolic process;GO:0035813 regulation of renal sodium excretion	GO:0005793 endoplasmic reticulum-Golgi intermediate compartment;GO:0031526 brush border membrane;GO:0070062 extracellular exosome	[GO:0008150] biological_process; [GO:0003674] molecular_function; [GO:0043167] ion binding; [GO:0008233] peptidase activity; [GO:0005575] cellular_component; [GO:0005886] plasma membrane; [GO:0005615] extracellular space; [GO:0005576] extracellular region; [GO:0048856] anatomical structure development; [GO:0005622] intracellular anatomical structure; [GO:0005737] cytoplasm; [GO:0030154] cell diff…	GO:0070006 metalloaminopeptidase activity;GO:0004177 aminopeptidase activity;GO:0008235 metalloexopeptidase activity	[IPR001930] Peptidase M1, alanine aminopeptidase/leukotriene A4 hydrolase; [IPR014782] Peptidase M1, membrane alanine aminopeptidase; [IPR024571] ERAP1-like C-terminal domain; [IPR034016] Aminopeptidase N-type; [IPR042097] Aminopeptidase N-like , N-terminal		yes	principal1	yes	MP:0002644 decreased circulating triglyceride level; MP:0008074 increased CD4-positive, alpha beta T cell number; MP:0001312 abnormal cornea morphology; MP:0002451 abnormal macrophage physiology; MP:0008852 retinal neovascularization; MP:0003711 pathological neovascularization; MP:0005599 increased cardiac muscle contractility; MP:0012075 impaired mammary gland growth during pregnancy; MP:0005544…	(Human)OMIM ID:151530 Alanyl aminopeptidase		23	80	[{"UniProt":"P97449","EnsemblGene":["ENSMUSG00000039062"],"EnsemblTrans":[["ENSMUST00000049004","ENSMUSP00000035943","principal1"],["ENSMUST00000107392","ENSMUSP00000103015","principal1"]],"RefSeq":[["NM_008486","NP_032512","VALIDATED"],["XM_006540678","XP_006540741"]],"UCSC":["uc009hzd.1"],"SwissProt":["AMPN_MOUSE"]}]	(ko04614)Renin-angiotensin system; (mmu04614)Renin-angiotensin system; (ko00480)Glutathione metabolism
Adcy8	11514	symbol	M. musculus	11514	M. musculus	Adcy8	AC|AC8|AW060868	protein-coding	adenylate cyclase 8	(Human)Adenylate cyclase is a membrane bound enzyme that catalyses the formation of cyclic AMP from ATP. The enzymatic activity is under the control of several hormones, and different polypeptides participate in the transduction of the signal from the receptor to the catalytic moiety. Stimulatory or inhibitory receptors (Rs and Ri) interact with G proteins (Gs and Gi) that exhibit GTPase activity…	chr15:64794145-64570884	GO:0071315 cellular response to morphine;GO:0071377 cellular response to glucagon stimulus;GO:0071317 cellular response to isoquinoline alkaloid	GO:0032809 neuronal cell body membrane;GO:0044298 cell body membrane;GO:0098686 hippocampal mossy fiber to CA3 synapse	[GO:0005575] cellular_component; [GO:0005886] plasma membrane; [GO:0008150] biological_process; [GO:0007165] signal transduction; [GO:0009058] biosynthetic process; [GO:0044281] small molecule metabolic process; [GO:0034641] cellular nitrogen compound metabolic process; [GO:0003674] molecular_function; [GO:0016829] lyase activity; [GO:0043167] ion binding; [GO:0005622] intracellular anatomical st…	GO:0008294 calcium- and calmodulin-responsive adenylate cyclase activity;GO:0004016 adenylate cyclase activity;GO:0016849 phosphorus-oxygen lyase activity	[IPR001054] Adenylyl cyclase class-3/4/guanylyl cyclase; [IPR009398] Adenylate cyclase, conserved domain; [IPR018297] Adenylyl cyclase class-4/guanylyl cyclase, conserved site; [IPR029787] Nucleotide cyclase; [IPR030672] Adenylate cyclase; [IPR032628] Adenylate cyclase, N-terminal		yes	principal2	yes	MP:0001265 decreased body size; MP:0008531 increased chemical nociceptive threshold; MP:0005584 abnormal enzyme/coenzyme activity; MP:0001364 decreased anxiety-related response; MP:0001899 absent long term depression; MP:0003963 abnormal corticosterone level; MP:0003463 abnormal single cell response	(Human)OMIM ID:103070 Adenylate cyclase 8		11	76	[{"UniProt":"P97490","EnsemblGene":["ENSMUSG00000022376"],"EnsemblTrans":[["ENSMUST00000023007","ENSMUSP00000023007","principal2"]],"RefSeq":[["NM_009623","NP_033753","VALIDATED"]],"UCSC":["uc007vzo.1"],"SwissProt":["ADCY8_MOUSE"]},{"UniProt":"A0A2I3BQ46","EnsemblGene":["ENSMUSG00000022376"],"EnsemblTrans":[["ENSMUST00000228014","ENSMUSP00000154029","alternative2"]],"RefSeq":[["NM_001291903","NP_…	(ko04913)Ovarian steroidogenesis; (mmu04923)Regulation of lipolysis in adipocytes; (mmu04913)Ovarian steroidogenesis	(mmu)cAMP signaling; (M00695)cAMP signaling
Vwce	71768	symbol	M. musculus	71768	M. musculus	Vwce	1300015B04Rik	protein-coding	von Willebrand factor C and EGF domains		chr19:10611582-10643577	GO:0098586 cellular response to virus;GO:0009615 response to virus;GO:0051707 response to other organism	GO:0005576 extracellular region;GO:0005737 cytoplasm;GO:0005622 intracellular anatomical structure	[GO:0003674] molecular_function; [GO:0043167] ion binding; [GO:0005575] cellular_component; [GO:0005622] intracellular anatomical structure; [GO:0005737] cytoplasm; [GO:0005576] extracellular region; [GO:0008150] biological_process	GO:0005509 calcium ion binding;GO:0046872 metal ion binding;GO:0043169 cation binding	[IPR000152] EGF-type aspartate/asparagine hydroxylation site; [IPR000742] EGF-like domain; [IPR001007] VWFC domain; [IPR001881] EGF-like calcium-binding domain; [IPR009030] Growth factor receptor cysteine-rich domain superfamily; [IPR018097] EGF-like calcium-binding, conserved site	yes		principal1			(Human)OMIM ID:611115 Von willebrand factor c and egf domain-containing protein		(Human)10	15	[{"UniProt":"Q3U515","EnsemblGene":["ENSMUSG00000043789"],"EnsemblTrans":[["ENSMUST00000055115","ENSMUSP00000056958","principal1"]],"RefSeq":[["NM_027913","NP_082189","VALIDATED"]],"UCSC":["uc008gqo.2"],"SwissProt":["VWCE_MOUSE"]}]
Lap3	66988	symbol	M. musculus	66988	M. musculus	Lap3	2410015L10Rik|AA410100|LAP-3|Lap|Lapep|Pe|Pep|Pep-7|Pep-S|Pep7|Peps	protein-coding	leucine aminopeptidase 3		chr5:45650716-45670033	GO:0006508 proteolysis;GO:0019538 protein metabolic process;GO:1901564 organonitrogen compound metabolic process	GO:0030496 midbody;GO:0005802 trans-Golgi network;GO:0098791 Golgi apparatus subcompartment	[GO:0005575] cellular_component; [GO:0005622] intracellular anatomical structure; [GO:0005737] cytoplasm; [GO:0008150] biological_process; [GO:0003674] molecular_function; [GO:0008233] peptidase activity; [GO:0043167] ion binding; [GO:0005634] nucleus; [GO:0043226] organelle; [GO:0005654] nucleoplasm; [GO:0005829] cytosol; [GO:0005739] mitochondrion; [GO:0005794] Golgi apparatus	GO:0070006 metalloaminopeptidase activity;GO:0004177 aminopeptidase activity;GO:0008235 metalloexopeptidase activity	[IPR000819] Peptidase M17, leucyl aminopeptidase, C-terminal; [IPR008283] Peptidase M17, leucyl aminopeptidase, N-terminal; [IPR011356] Peptidase M17, leucine aminopeptidase/peptidase B; [IPR023042] Peptidase M17, leucine aminopeptidase; [IPR043472] Macro domain-like						(Human)OMIM ID:170250 Leucine aminopeptidase 3		(Human)7	32	[{"UniProt":"Q9CPY7","EnsemblGene":["ENSMUSG00000039682"],"SwissProt":["AMPL_MOUSE"]}]	(ko00330)Arginine and proline metabolism; (ko00480)Glutathione metabolism; (mmu00330)Arginine and proline metabolism
Apoa4	11808	symbol	M. musculus	11808	M. musculus	Apoa4	Ap|Apoa-4	protein-coding	apolipoprotein A-IV	(Human)Apoliprotein (apo) A-IV gene contains 3 exons separated by two introns. A sequence polymorphism has been identified in the 3'UTR of the third exon. The primary translation product is a 396-residue preprotein which after proteolytic processing is secreted its primary site of synthesis, the intestine, in association with chylomicron particles. Although its precise function is not known, apo …	chr9:46152142-46154756	GO:0006982 response to lipid hydroperoxide;GO:0034444 regulation of plasma lipoprotein oxidation;GO:0034445 negative regulation of plasma lipoprotein oxidation	GO:0042627 chylomicron;GO:0034361 very-low-density lipoprotein particle;GO:0034385 triglyceride-rich plasma lipoprotein particle	[GO:0005575] cellular_component; [GO:0005576] extracellular region; [GO:0003674] molecular_function; [GO:0008289] lipid binding; [GO:0006810] transport; [GO:0008150] biological_process; [GO:0005615] extracellular space; [GO:0043167] ion binding; [GO:0061024] membrane organization; [GO:0032991] protein-containing complex; [GO:0042592] homeostatic process; [GO:0005622] intracellular anatomical stru…	GO:0060228 phosphatidylcholine-sterol O-acyltransferase activator activity;GO:0120020 cholesterol transfer activity;GO:0120015 sterol transfer activity	[IPR000074] Apolipoprotein A/E	yes		principal1		MP:0000186 decreased circulating HDL cholesterol level; MP:0002644 decreased circulating triglyceride level; MP:0005179 decreased circulating cholesterol level; MP:0002118 abnormal lipid homeostasis; MP:0005278 abnormal cholesterol homeostasis; MP:0011939 increased food intake; MP:0008537 increased susceptibility to induced colitis; MP:0003976 decreased circulating VLDL triglyceride level	(Human)OMIM ID:107690 Apolipoprotein a-iv		32	90	[{"UniProt":"P06728","EnsemblGene":["ENSMUSG00000032080"],"EnsemblTrans":[["ENSMUST00000034585","ENSMUSP00000034585","principal1"]],"RefSeq":[["NM_007468","NP_031494","VALIDATED"]],"UCSC":["uc009phd.1"],"SwissProt":["APOA4_MOUSE"]}]	(ko04977)Vitamin digestion and absorption; (mmu04977)Vitamin digestion and absorption; (ko04975)Fat digestion and absorption
Ppif	105675	symbol	M. musculus	105675	M. musculus	Ppif	AW457192|CyP-|CyP-D|CyP-F|Cyp|CypD|PPIase	protein-coding	peptidylprolyl isomerase F (cyclophilin F)	(Human)The protein encoded by this gene is a member of the peptidyl-prolyl cis-trans isomerase (PPIase) family. PPIases catalyze the cis-trans isomerization of proline imidic peptide bonds in oligopeptides and accelerate the folding of proteins. This protein is part of the mitochondrial permeability transition pore in the inner mitochondrial membrane. Activation of this pore is thought to be invo…	chr14:25693998-25700892	GO:0010849 regulation of proton-transporting ATPase activity, rotational mechanism;GO:2000276 negative regulation of oxidative phosphorylation uncoupler activity;GO:1902445 regulation of mitochondrial membrane permeability involved in programmed necrotic cell death	GO:0005757 mitochondrial permeability transition pore complex;GO:0046930 pore complex;GO:0098798 mitochondrial protein-containing complex	[GO:0008150] biological_process; [GO:0006457] protein folding; [GO:0003674] molecular_function; [GO:0016853] isomerase activity; [GO:0006464] cellular protein modification process; [GO:0005575] cellular_component; [GO:0005622] intracellular anatomical structure; [GO:0043226] organelle; [GO:0005737] cytoplasm; [GO:0005739] mitochondrion; [GO:0008219] cell death; [GO:0006950] response to stress; [G…	GO:0016018 cyclosporin A binding;GO:0008144 drug binding;GO:0003755 peptidyl-prolyl cis-trans isomerase activity	[IPR002130] Cyclophilin-type peptidyl-prolyl cis-trans isomerase domain; [IPR020892] Cyclophilin-type peptidyl-prolyl cis-trans isomerase, conserved site; [IPR029000] Cyclophilin-like domain superfamily			principal1		MP:0008944 decreased sensitivity to induced cell death; MP:0006036 abnormal mitochondrial physiology; MP:0003038 decreased myocardial infarction size; MP:0006058 decreased cerebral infarction size; MP:0008407 decreased cellular sensitivity to hydrogen peroxide	(Human)OMIM ID:604486 Peptidyl-prolyl cis/trans isomerase, mitochondrial		66	163	[{"UniProt":"Q99KR7","EnsemblGene":["ENSMUSG00000021868"],"EnsemblTrans":[["ENSMUST00000022419","ENSMUSP00000022419","principal1"]],"RefSeq":[["NM_134084","NP_598845","PROVISIONAL"]],"UCSC":["uc007srr.1"],"SwissProt":["PPIF_MOUSE"]}]	(ko05145)Toxoplasmosis; (mmu05145)Toxoplasmosis; (mmu05012)Parkinson's disease
Tmem63a	208795	symbol	M. musculus	208795	M. musculus	Tmem63a	BC014795|Tmem64a	protein-coding	transmembrane protein 63a		chr1:180766992-180802671	GO:0006811 ion transport;GO:0006810 transport;GO:0051234 establishment of localization	GO:0034451 centriolar satellite;GO:0005765 lysosomal membrane;GO:0098852 lytic vacuole membrane	[GO:0005575] cellular_component; [GO:0003674] molecular_function; [GO:0005886] plasma membrane; [GO:0006810] transport; [GO:0008150] biological_process; [GO:0005622] intracellular anatomical structure; [GO:0043226] organelle; [GO:0005856] cytoskeleton; [GO:0005815] microtubule organizing center; [GO:0005737] cytoplasm; [GO:0005773] vacuole; [GO:0005764] lysosome; [GO:0055085] transmembrane transp…	GO:1990760 osmolarity-sensing cation channel activity;GO:0005034 osmosensor activity;GO:0140299 small molecule sensor activity	[IPR026957] CSC1-like protein 1; [IPR003864] Calcium-dependent channel, 7TM region, putative phosphate; [IPR027815] 10TM putative phosphate transporter, cytosolic domain; [IPR032880] Calcium permeable stress-gated cation channel 1, N-terminal transmembrane domain; [IPR035979] RNA-binding domain superfamily		yes	principal1	yes	MP:0001406 abnormal gait	(Human)OMIM ID:618685 Transmembrane protein 63a		1	20	[{"UniProt":"Q91YT8","EnsemblGene":["ENSMUSG00000026519"],"EnsemblTrans":[["ENSMUST00000027800","ENSMUSP00000027800","principal1"],["ENSMUST00000161523","ENSMUSP00000124021","principal1"]],"RefSeq":[["NM_144794","NP_659043","PROVISIONAL"],["XM_006496721","XP_006496784","MODEL"],["XM_006496722","XP_006496785","MODEL"],["XM_006496723","XP_006496786","MODEL"]],"UCSC":["uc007dwx.1"],"SwissProt":["CSC…
Rflnb	76566	symbol	M. musculus	76566	M. musculus	Rflnb	1500005K14Rik|Fam101|Fam101b|Ref|RefilinB|cfm	protein-coding	refilin B		chr11:75918608-75910020	GO:0061182 negative regulation of chondrocyte development;GO:1900158 negative regulation of bone mineralization involved in bone maturation;GO:0061181 regulation of chondrocyte development	GO:0032432 actin filament bundle;GO:0015629 actin cytoskeleton;GO:0005856 cytoskeleton	[GO:0003674] molecular_function; [GO:0008092] cytoskeletal protein binding; [GO:0008150] biological_process; [GO:0048856] anatomical structure development; [GO:0030154] cell differentiation; [GO:0007010] cytoskeleton organization; [GO:0005575] cellular_component; [GO:0005622] intracellular anatomical structure; [GO:0005737] cytoplasm; [GO:0043226] organelle; [GO:0005856] cytoskeleton; [GO:0021700…	GO:0031005 filamin binding;GO:0008092 cytoskeletal protein binding;GO:0005515 protein binding	[IPR028215] Refilin family			principal1		MP:0002169 no abnormal phenotype detected	(Human)OMIM ID:615928 Family with sequence similarity 101, member b		1	17	[{"UniProt":"Q5SVD0","EnsemblGene":["ENSMUSG00000020846"],"EnsemblTrans":[["ENSMUST00000021207","ENSMUSP00000021207","principal1"]],"RefSeq":[["NM_029658","NP_083934","VALIDATED"]],"UCSC":["uc007kez.2"],"SwissProt":["RFLB_MOUSE"]}]
Unc93a2	667055	symbol	M. musculus	667055	M. musculus	Unc93a2	Gm9992	protein-coding	unc-93 homolog A2		chr17:7664724-7631045	GO:0008150 biological_process	GO:0005886 plasma membrane;GO:0071944 cell periphery;GO:0016020 membrane	[GO:0005575] cellular_component; [GO:0003674] molecular_function; [GO:0008150] biological_process; [GO:0005886] plasma membrane	GO:0003674 molecular_function	[IPR010291] Ion channel regulatory protein, UNC-93; [IPR036259] MFS transporter superfamily		(Human)yes	principal1	yes		(Human)OMIM ID:607995 Unc93 homolog a		(Human)1	1	[{"UniProt":"B2RWK3","EnsemblGene":["ENSMUSG00000056133"],"EnsemblTrans":[["ENSMUST00000070059","ENSMUSP00000064469","principal1"]],"RefSeq":[["NM_001142539","NP_001136011","VALIDATED"],["XM_006523242","XP_006523305","MODEL"],["XM_006523243","XP_006523306","MODEL"],["XM_006523244","XP_006523307","MODEL"],["XM_011246179","XP_011244481","MODEL"]],"UCSC":["uc012ajn.1"],"SwissProt":["B2RWK3_MOUSE"]}]
Mpp1	17524	symbol	M. musculus	17524	M. musculus	Mpp1	55kD|55kDa|C130070C03Rik|p5|p55	protein-coding	membrane protein, palmitoylated	This gene encodes a protein localized to the cell membrane. The protein serves as a scaffold for the assembly of the actin cytoskeleton, and plays a role in regulating apico-basal cell polarity. [provided by RefSeq, May 2015]	chrX:74174622-74153339	GO:0090022 regulation of neutrophil chemotaxis;GO:1902622 regulation of neutrophil migration;GO:0071622 regulation of granulocyte chemotaxis	GO:0034451 centriolar satellite;GO:0030863 cortical cytoskeleton;GO:0005938 cell cortex	[GO:0003674] molecular_function; [GO:0005575] cellular_component; [GO:0005886] plasma membrane; [GO:0005622] intracellular anatomical structure; [GO:0043226] organelle; [GO:0005856] cytoskeleton; [GO:0005815] microtubule organizing center; [GO:0005737] cytoplasm; [GO:0008150] biological_process; [GO:0002376] immune system process; [GO:0040011] locomotion; [GO:0048870] cell motility	GO:0005515 protein binding;GO:0005488 binding;GO:0003674 molecular_function	[IPR001452] SH3 domain; [IPR001478] PDZ domain; [IPR008144] Guanylate kinase-like domain; [IPR008145] Guanylate kinase/L-type calcium channel beta subunit; [IPR020590] Guanylate kinase, conserved site; [IPR027417] P-loop containing nucleoside triphosphate hydrolase; [IPR035475] MPP1, SH3 domain; [IPR036028] SH3-like domain superfamily; [IPR036034] PDZ superfamily			principal1		MP:0001935 decreased litter size; MP:0002463 abnormal neutrophil physiology; MP:0008720 impaired neutrophil chemotaxis	(Human)OMIM ID:305360 Membrane protein, palmitoylated 1		2	26	[{"UniProt":"P70290","EnsemblGene":["ENSMUSG00000031402"],"EnsemblTrans":[["ENSMUST00000033775","ENSMUSP00000033775","principal1"]],"RefSeq":[["NM_008621","NP_032647","REVIEWED"]],"UCSC":["uc009tpp.1"],"SwissProt":["EM55_MOUSE"]},{"UniProt":"Q542P4","RefSeq":[["NM_008621","NP_032647","REVIEWED"]],"SwissProt":["Q542P4_MOUSE"]}]
Slc25a45	107375	symbol	M. musculus	107375	M. musculus	Slc25a45	AW491445	protein-coding	solute carrier family 25, member 45	(Human)SLC25A45 belongs to the SLC25 family of mitochondrial carrier proteins (Haitina et al., 2006 [PubMed 16949250]).[supplied by OMIM, Mar 2008]	chr19:5927828-5935796	GO:0006844 acyl carnitine transport;GO:0015697 quaternary ammonium group transport;GO:0006865 amino acid transport	GO:0005743 mitochondrial inner membrane;GO:0019866 organelle inner membrane;GO:0031966 mitochondrial membrane	[GO:0005575] cellular_component; [GO:0006810] transport; [GO:0008150] biological_process; [GO:0055085] transmembrane transport; [GO:0005622] intracellular anatomical structure; [GO:0043226] organelle; [GO:0005737] cytoplasm; [GO:0005739] mitochondrion; [GO:0022857] transmembrane transporter activity; [GO:0003674] molecular_function	GO:0015227 acyl carnitine transmembrane transporter activity;GO:0015651 quaternary ammonium group transmembrane transporter activity;GO:0015101 organic cation transmembrane transporter activity	[IPR018108] Mitochondrial substrate/solute carrier; [IPR023395] Mitochondrial carrier domain superfamily; [IPR002067] Mitochondrial carrier protein		yes		yes		(Human)OMIM ID:610825 Solute carrier family 25, member 45		(Human)1	15	[{"UniProt":"A0A494BAQ4","EnsemblGene":["ENSMUSG00000024818"],"EnsemblTrans":[["ENSMUST00000235340","ENSMUSP00000158189",""]],"RefSeq":[["XM_006531622","XP_006531685","MODEL"]],"SwissProt":["A0A494BAQ4_MOUSE"]},{"UniProt":"Q8CFJ7","EnsemblGene":["ENSMUSG00000024818"],"RefSeq":[["XM_006531621","XP_006531684"]],"SwissProt":["S2545_MOUSE"]}]
Sptbn2	20743	symbol	M. musculus	20743	M. musculus	Sptbn2	Sp|Spnb3	protein-coding	spectrin beta, non-erythrocytic 2	(Human)Spectrins are principle components of a cell's membrane-cytoskeleton and are composed of two alpha and two beta spectrin subunits. The protein encoded by this gene (SPTBN2), is called spectrin beta non-erythrocytic 2 or beta-III spectrin. It is related to, but distinct from, the beta-II spectrin gene which is also known as spectrin beta non-erythrocytic 1 (SPTBN1). SPTBN2 regulates the glu…	chr19:4761236-4804006	GO:0021692 cerebellar Purkinje cell layer morphogenesis;GO:0021680 cerebellar Purkinje cell layer development;GO:0021696 cerebellar cortex morphogenesis	GO:0099189 postsynaptic spectrin-associated cytoskeleton;GO:0008091 spectrin;GO:0014731 spectrin-associated cytoskeleton	[GO:0003674] molecular_function; [GO:0008092] cytoskeletal protein binding; [GO:0043167] ion binding; [GO:0008289] lipid binding; [GO:0008150] biological_process; [GO:0007010] cytoskeleton organization; [GO:0005198] structural molecule activity; [GO:0005575] cellular_component; [GO:0005622] intracellular anatomical structure; [GO:0032991] protein-containing complex; [GO:0043226] organelle; [GO:00…	GO:0098918 structural constituent of synapse;GO:0005198 structural molecule activity;GO:0003674 molecular_function	[IPR001589] Actinin-type actin-binding domain, conserved site; [IPR001605] Pleckstrin homology domain, spectrin-type; [IPR001715] Calponin homology domain; [IPR001849] Pleckstrin homology domain; [IPR002017] Spectrin repeat; [IPR011993] PH-like domain superfamily; [IPR016343] Spectrin, beta subunit; [IPR018159] Spectrin/alpha-actinin; [IPR036872] CH domain superfamily; [IPR041681] Pleckstrin homo…			principal1		MP:0000877 abnormal Purkinje cell morphology; MP:0002764 short tibia; MP:0002874 decreased hemoglobin content; MP:0001393 ataxia; MP:0001406 abnormal gait; MP:0005567 decreased circulating total protein level; MP:0001405 impaired coordination; MP:0000745 tremors; MP:0001525 impaired balance; MP:0000889 abnormal cerebellar molecular layer; MP:0001260 increased body weight; MP:0000876 Purkinje cell…	OMIM ID:600224 Spinocerebellar ataxia 5	DOID:0050882 spinocerebellar ataxia type 5	6	46	[{"UniProt":"Q68FG2","EnsemblGene":["ENSMUSG00000067889"],"EnsemblTrans":[["ENSMUST00000008991","ENSMUSP00000008991","principal1"]],"RefSeq":[["NM_021287","NP_067262","VALIDATED"],["XM_006531704","XP_006531767"],["XM_006531705","XP_006531768"]],"UCSC":["uc008gan.1"],"SwissProt":["Q68FG2_MOUSE"]}]
Defa3	13237	symbol	M. musculus	13237	M. musculus	Defa3	Defa27|Defcr|Defcr-|Defcr-3|Defcr3	protein-coding	defensin, alpha, 3		chr8:21777425-21778393	GO:0051673 membrane disruption in other organism;GO:0002227 innate immune response in mucosa;GO:0002385 mucosal immune response	GO:0005766 primary lysosome;GO:0042582 azurophil granule;GO:0030141 secretory granule	[GO:0005575] cellular_component; [GO:0005576] extracellular region; [GO:0005615] extracellular space; [GO:0008150] biological_process; [GO:0006950] response to stress; [GO:0002376] immune system process	GO:0042803 protein homodimerization activity;GO:0046983 protein dimerization activity;GO:0042802 identical protein binding	[IPR002366] Defensin propeptide; [IPR006080] Beta/alpha defensin; [IPR006081] Alpha-defensin; [IPR016327] Alpha-defensin propeptide			principal1					3	14	[{"UniProt":"P28310","EnsemblGene":["ENSMUSG00000060208","ENSMUSG00000074440"],"EnsemblTrans":[["ENSMUST00000079528","ENSMUSP00000078485","principal1"],["ENSMUST00000098893","ENSMUSP00000096492","principal1"]],"RefSeq":[["NM_001167790","NP_001161262","VALIDATED"],["NM_007850","NP_031876","VALIDATED"]],"UCSC":["uc009lbn.2"],"SwissProt":["DEFA3_MOUSE"]}]	(ko05202)Transcriptional misregulation in cancer; (mmu05202)Transcriptional misregulation in cancer
Dgat1	13350	symbol	M. musculus	13350	M. musculus	Dgat1	ARAT|C75990|D15Ertd23|D15Ertd23e|Dgat	protein-coding	diacylglycerol O-acyltransferase 1	(Human)This gene encodes an multipass transmembrane protein that functions as a key metabolic enzyme. The encoded protein catalyzes the conversion of diacylglycerol and fatty acyl CoA to triacylglycerol. This enzyme can also transfer acyl CoA to retinol. Activity of this protein may be associated with obesity and other metabolic diseases. [provided by RefSeq, Jul 2013]	chr15:76396225-76386212	GO:1901738 regulation of vitamin A metabolic process;GO:0006776 vitamin A metabolic process;GO:0006640 monoacylglycerol biosynthetic process	GO:0005789 endoplasmic reticulum membrane;GO:0098827 endoplasmic reticulum subcompartment;GO:0042175 nuclear outer membrane-endoplasmic reticulum membrane network	[GO:0008150] biological_process; [GO:0009058] biosynthetic process; [GO:0006629] lipid metabolic process; [GO:0003674] molecular_function; [GO:0016746] transferase activity, transferring acyl groups; [GO:0005575] cellular_component; [GO:0005622] intracellular anatomical structure; [GO:0043226] organelle; [GO:0005737] cytoplasm; [GO:0005783] endoplasmic reticulum; [GO:0005886] plasma membrane; [GO…	GO:0050252 retinol O-fatty-acyltransferase activity;GO:0004144 diacylglycerol O-acyltransferase activity;GO:0003846 2-acylglycerol O-acyltransferase activity	[IPR004299] Membrane bound O-acyl transferase, MBOAT; [IPR014371] Sterol O-acyltransferase, ACAT/DAG/ARE types; [IPR027251] Diacylglycerol O-acyltransferase 1		yes	principal1	yes	MP:0002644 decreased circulating triglyceride level; MP:0001262 decreased body weight; MP:0001216 abnormal epidermal layer morphology; MP:0000414 alopecia; MP:0001190 reddish skin; MP:0000416 sparse hair; MP:0000628 abnormal mammary gland development; MP:0000367 abnormal coat/ hair morphology; MP:0001212 skin lesions; MP:0001399 hyperactivity; MP:0005560 decreased circulating glucose level; MP:00…	(Human)OMIM ID:604900 Diacylglycerol o-acyltransferase 1	(Human)DOID:0060778 congenital diarrhea 7 with exudative enteropathy	60	116	[{"UniProt":"Q9Z2A7","EnsemblGene":["ENSMUSG00000022555"],"EnsemblTrans":[["ENSMUST00000023214","ENSMUSP00000023214","principal1"]],"RefSeq":[["NM_010046","NP_034176","VALIDATED"]],"UCSC":["uc007wkn.1"],"SwissProt":["DGAT1_MOUSE"]},{"UniProt":"Q54AA6","RefSeq":[["NM_010046","NP_034176","VALIDATED"]],"SwissProt":["Q54AA6_MOUSE"]}]	(mmu)Triacylglycerol biosynthesis; (M00089)Triacylglycerol biosynthesis; (ko04975)Fat digestion and absorption
Sult1c2	69083	symbol	M. musculus	69083	M. musculus	Sult1c2	1810008N17Rik|ST1C|ST1C1|ST1C2|Sult1c1	protein-coding	sulfotransferase family, cytosolic, 1C, member 2	(Human)Sulfotransferase enzymes catalyze the sulfate conjugation of many hormones, neurotransmitters, drugs, and xenobiotic compounds. These cytosolic enzymes are different in their tissue distributions and substrate specificities. The gene structure (number and length of exons) is similar among family members. This gene encodes a protein that belongs to the SULT1 subfamily, responsible for trans…	chr17:54152986-54136665	GO:0051923 sulfation;GO:0006790 sulfur compound metabolic process;GO:0044237 cellular metabolic process	GO:0000323 lytic vacuole;GO:0005764 lysosome;GO:0005773 vacuole	[GO:0003674] molecular_function; [GO:0005575] cellular_component; [GO:0005622] intracellular anatomical structure; [GO:0005737] cytoplasm; [GO:0043226] organelle; [GO:0005773] vacuole; [GO:0005764] lysosome; [GO:0008150] biological_process; [GO:0006790] sulfur compound metabolic process	GO:0004062 aryl sulfotransferase activity;GO:0008146 sulfotransferase activity;GO:0016782 transferase activity, transferring sulphur-containing groups	[IPR000863] Sulfotransferase domain; [IPR027417] P-loop containing nucleoside triphosphate hydrolase			principal1			(Human)OMIM ID:602385 Sulfotransferase family 1c, member 2		(Human)9	17	[{"UniProt":"Q9D939","EnsemblGene":["ENSMUSG00000023122"],"EnsemblTrans":[["ENSMUST00000023886","ENSMUSP00000023886","principal1"]],"RefSeq":[["NM_026935","NP_081211","PROVISIONAL"]],"UCSC":["uc008czu.1"],"SwissProt":["ST1C2_MOUSE"]}]
Otop2	237987	symbol	M. musculus	237987	M. musculus	Otop2	4732464P15	protein-coding	otopetrin 2		chr11:115197989-115223132	GO:1902600 proton transmembrane transport;GO:0098662 inorganic cation transmembrane transport;GO:0098660 inorganic ion transmembrane transport	GO:0005886 plasma membrane;GO:0071944 cell periphery;GO:0016021 integral component of membrane	[GO:0005575] cellular_component; [GO:0005886] plasma membrane; [GO:0006810] transport; [GO:0008150] biological_process; [GO:0055085] transmembrane transport; [GO:0022857] transmembrane transporter activity; [GO:0003674] molecular_function	GO:0015252 proton channel activity;GO:0015078 proton transmembrane transporter activity;GO:0005261 cation channel activity	[IPR004878] Otopetrin		yes	principal1	yes		(Human)OMIM ID:607827 Otopetrin 2		(Human)1	13	[{"UniProt":"Q80SX5","EnsemblGene":["ENSMUSG00000050201"],"EnsemblTrans":[["ENSMUST00000055490","ENSMUSP00000062109","principal1"],["ENSMUST00000106544","ENSMUSP00000102154","principal1"]],"RefSeq":[["NM_172801","NP_766389","VALIDATED"],["XM_006533256","XP_006533319"]],"UCSC":["uc007mhb.1"],"SwissProt":["OTOP2_MOUSE"]}]
Tm6sf2	107770	symbol	M. musculus	107770	M. musculus	Tm6sf2		protein-coding	transmembrane 6 superfamily member 2		chr8:70525574-70532716	GO:0055088 lipid homeostasis;GO:0019216 regulation of lipid metabolic process;GO:0048878 chemical homeostasis	GO:0033116 endoplasmic reticulum-Golgi intermediate compartment membrane;GO:0005793 endoplasmic reticulum-Golgi intermediate compartment;GO:0005789 endoplasmic reticulum membrane	[GO:0005575] cellular_component; [GO:0003674] molecular_function; [GO:0008150] biological_process; [GO:0006629] lipid metabolic process; [GO:0005622] intracellular anatomical structure; [GO:0043226] organelle; [GO:0005737] cytoplasm; [GO:0005783] endoplasmic reticulum	GO:0042802 identical protein binding;GO:0005515 protein binding;GO:0005488 binding	[IPR033118] EXPERA domain		yes	principal3	yes	MP:0000186 decreased circulating HDL cholesterol level; MP:0005179 decreased circulating cholesterol level; MP:0000183 decreased circulating LDL cholesterol level; MP:0002628 hepatic steatosis; MP:0001552 increased circulating triglyceride level; MP:0005278 abnormal cholesterol homeostasis; MP:0002941 increased circulating alanine transaminase level; MP:0000479 abnormal enterocyte morphology; MP:…	(Human)OMIM ID:606563 Transmembrane 6 superfamily, member 2		2	16	[{"UniProt":"A0A0R4J0J9","EnsemblGene":["ENSMUSG00000036151"],"EnsemblTrans":[["ENSMUST00000049197","ENSMUSP00000046114","principal3"]],"RefSeq":[["NM_181540","NP_853518","VALIDATED"]],"SwissProt":["A0A0R4J0J9_MOUSE"]},{"UniProt":"E9QM19","EnsemblGene":["ENSMUSG00000036151"],"EnsemblTrans":[["ENSMUST00000110160","ENSMUSP00000105788","alternative1"]],"RefSeq":[["NM_001293795","NP_001280724","VALID…
Insl5	23919	symbol	M. musculus	23919	M. musculus	Insl5	RI|RIF2	protein-coding	insulin-like 5	(Human)The protein encoded by this gene contains a classical signature of the insulin superfamily and is highly similar to relaxin 3 (RLN3/INSL7). [provided by RefSeq, Jul 2008]	chr4:102884468-102875069	GO:2000253 positive regulation of feeding behavior;GO:0048520 positive regulation of behavior;GO:0060259 regulation of feeding behavior	GO:0062023 collagen-containing extracellular matrix;GO:0031012 extracellular matrix;GO:0030312 external encapsulating structure	[GO:0005575] cellular_component; [GO:0005576] extracellular region; [GO:0003674] molecular_function; [GO:0008150] biological_process; [GO:0007165] signal transduction; [GO:0031012] extracellular matrix	GO:0005179 hormone activity;GO:0001664 G protein-coupled receptor binding;GO:0048018 receptor ligand activity	[IPR016179] Insulin-like; [IPR022353] Insulin, conserved site; [IPR036438] Insulin-like superfamily	yes		principal3	yes	MP:0002169 no abnormal phenotype detected; MP:0001935 decreased litter size; MP:0001922 reduced male fertility; MP:0001923 reduced female fertility; MP:0005293 impaired glucose tolerance; MP:0001926 female infertility; MP:0001925 male infertility; MP:0002675 asthenozoospermia; MP:0001927 abnormal estrous cycle; MP:0002727 decreased circulating insulin level; MP:0009172 small pancreatic islets; MP…	(Human)OMIM ID:606413 Insulin-like 5		6	19	[{"UniProt":"Q9WUG6","EnsemblGene":["ENSMUSG00000066090"],"EnsemblTrans":[["ENSMUST00000084382","ENSMUSP00000081416","principal3"]],"RefSeq":[["NM_001290648","NP_001277577","VALIDATED"],["NM_011831","NP_035961","VALIDATED"]],"UCSC":["uc008txa.1"],"SwissProt":["INSL5_MOUSE"]},{"UniProt":"A2AIY3","EnsemblGene":["ENSMUSG00000066090"],"EnsemblTrans":[["ENSMUST00000106869","ENSMUSP00000102482","altern…
Enpep	13809	symbol	M. musculus	13809	M. musculus	Enpep	6030431M22Rik|APA|Bp-1/6C|Bp-1/6C3|Ly-5|Ly-51|Ly5|Ly51	protein-coding	glutamyl aminopeptidase	(Human)The ENPEP gene encodes glutamyl aminopeptidase, a type II integral membrane protein with an extracellular zinc-binding domain. This protein can upregulate blood pressure by cleaving the N-terminal aspartate from angiotensin II, and can regulate blood vessel formation and enhance tumorigenesis in some tissues. Along with ANPEP and DPP4, ENPEP was found to be a candidate co-receptor for the …	chr3:129126398-129062826	GO:0043171 peptide catabolic process;GO:0003081 regulation of systemic arterial blood pressure by renin-angiotensin;GO:0001990 regulation of systemic arterial blood pressure by hormone	GO:0031526 brush border membrane;GO:0005903 brush border;GO:0098862 cluster of actin-based cell projections	[GO:0008150] biological_process; [GO:0003674] molecular_function; [GO:0043167] ion binding; [GO:0008233] peptidase activity; [GO:0005575] cellular_component; [GO:0005886] plasma membrane; [GO:0005622] intracellular anatomical structure; [GO:0005737] cytoplasm; [GO:0043226] organelle; [GO:0031410] cytoplasmic vesicle; [GO:0040011] locomotion; [GO:0048870] cell motility; [GO:0007165] signal transdu…	GO:0070006 metalloaminopeptidase activity;GO:0004177 aminopeptidase activity;GO:0008235 metalloexopeptidase activity	[IPR001930] Peptidase M1, alanine aminopeptidase/leukotriene A4 hydrolase; [IPR014782] Peptidase M1, membrane alanine aminopeptidase; [IPR024571] ERAP1-like C-terminal domain; [IPR033508] Aminopeptidase A; [IPR034016] Aminopeptidase N-type; [IPR042097] Aminopeptidase N-like , N-terminal		yes	principal1	yes	MP:0001488 increased startle reflex; MP:0004122 abnormal sinus arrhythmia	(Human)OMIM ID:138297 Glutamyl aminopeptidase		8	52	[{"UniProt":"P16406","EnsemblGene":["ENSMUSG00000028024"],"EnsemblTrans":[["ENSMUST00000029658","ENSMUSP00000029658","principal1"]],"RefSeq":[["NM_007934","NP_031960","VALIDATED"]],"UCSC":["uc008rhy.1"],"SwissProt":["AMPE_MOUSE"]},{"UniProt":"Q52JJ6","RefSeq":[["NM_007934","NP_031960","VALIDATED"]],"SwissProt":["Q52JJ6_MOUSE"]},{"UniProt":"Q6P3C1","RefSeq":[["NM_007934","NP_031960","VALIDATED"]],…	(ko04614)Renin-angiotensin system; (mmu04614)Renin-angiotensin system
Gm11127	100529082	symbol	M. musculus	100529082	M. musculus	Gm11127	H2-K1	protein-coding	predicted gene 11127	(Human)This gene belongs to the HLA class I heavy chain paralogues. It encodes a non-classical heavy chain that forms a heterodimer with a beta-2 microglobulin light chain, with the heavy chain anchored in the membrane. Unlike most other HLA heavy chains, this molecule is localized in the endoplasmic reticulum and Golgi apparatus, with a small amount present at the cell surface in some cell types…	chr17:36369263-36366708	GO:0002486 antigen processing and presentation of endogenous peptide antigen via MHC class I via ER pathway, TAP-independent;GO:0002476 antigen processing and presentation of endogenous peptide antigen via MHC class Ib;GO:0002484 antigen processing and presentation of endogenous peptide antigen via MHC class I via ER pathway	GO:0009897 external side of plasma membrane;GO:0098552 side of membrane;GO:0009986 cell surface	[GO:0005575] cellular_component; [GO:0005886] plasma membrane; [GO:0005615] extracellular space; [GO:0005576] extracellular region; [GO:0008150] biological_process; [GO:0002376] immune system process	GO:0042605 peptide antigen binding;GO:0003823 antigen binding;GO:0042277 peptide binding	[IPR001039] MHC class I alpha chain, alpha1 alpha2 domains; [IPR003006] Immunoglobulin/major histocompatibility complex, conserved site; [IPR003597] Immunoglobulin C1-set; [IPR007110] Immunoglobulin-like domain; [IPR011161] MHC class I-like antigen recognition-like; [IPR011162] MHC classes I/II-like antigen recognition protein; [IPR013783] Immunoglobulin-like fold; [IPR036179] Immunoglobulin-like…		(Human)yes	principal1	yes	(Human)MP:0010768 mortality/aging; MP:0005397 hematopoietic system phenotype	(Human)OMIM ID:143110 Major histocompatibility complex, class i, f		(Human)38	2	[{"UniProt":"A7VMS2","EnsemblGene":["ENSMUSG00000079492"],"EnsemblTrans":[["ENSMUST00000113742","ENSMUSP00000109371","principal1"]],"RefSeq":[["NM_001199967","NP_001186896","PROVISIONAL"]],"UCSC":["uc008cjz.2"],"SwissProt":["A7VMS2_MOUSE"]}]	(mmu05330)Allograft rejection; (ko05332)Graft-versus-host disease; (mmu05332)Graft-versus-host disease
R3hdm4	109284	symbol	M. musculus	109284	M. musculus	R3hdm4	AI503502|C030046I01Rik	protein-coding	R3H domain containing 4		chr10:79752764-79745886	GO:0008150 biological_process	GO:0005634 nucleus;GO:0043231 intracellular membrane-bounded organelle;GO:0043227 membrane-bounded organelle	[GO:0003674] molecular_function; [GO:0005575] cellular_component; [GO:0005622] intracellular anatomical structure; [GO:0005634] nucleus; [GO:0043226] organelle; [GO:0008150] biological_process	GO:0003676 nucleic acid binding;GO:1901363 heterocyclic compound binding;GO:0097159 organic cyclic compound binding	[IPR001374] R3H domain; [IPR025952] R3H-associated N-terminal domain; [IPR036867] R3H domain superfamily; [IPR039629] R3H domain-containing protein 4			principal1						16	[{"UniProt":"Q4VBF2","EnsemblGene":["ENSMUSG00000035781"],"EnsemblTrans":[["ENSMUST00000045628","ENSMUSP00000044570","principal1"],["ENSMUST00000171416","ENSMUSP00000132266","principal1"]],"RefSeq":[["NM_177994","NP_818775","VALIDATED"]],"UCSC":["uc007gan.1"],"SwissProt":["R3HD4_MOUSE"]},{"UniProt":"B2RRK4","RefSeq":[["NM_177994","NP_818775","VALIDATED"]],"SwissProt":["B2RRK4_MOUSE"]}]
Pipox	19193	symbol	M. musculus	19193	M. musculus	Pipox	LPIPOX|Pso	protein-coding	pipecolic acid oxidase		chr11:77784698-77771440	GO:0019474 L-lysine catabolic process to acetyl-CoA;GO:0033514 L-lysine catabolic process to acetyl-CoA via L-pipecolate;GO:0006554 lysine catabolic process	GO:0005777 peroxisome;GO:0042579 microbody;GO:0005737 cytoplasm	[GO:0008150] biological_process; [GO:0003674] molecular_function; [GO:0016491] oxidoreductase activity; [GO:0044281] small molecule metabolic process; [GO:0034641] cellular nitrogen compound metabolic process; [GO:0005575] cellular_component; [GO:0005622] intracellular anatomical structure; [GO:0043226] organelle; [GO:0005737] cytoplasm; [GO:0005777] peroxisome; [GO:0009056] catabolic process; [G…	GO:0008115 sarcosine oxidase activity;GO:0050031 L-pipecolate oxidase activity;GO:0016647 oxidoreductase activity, acting on the CH-NH group of donors, oxygen as acceptor	[IPR006076] FAD dependent oxidoreductase; [IPR006281] Sarcosine oxidase, monomeric; [IPR036188] FAD/NAD(P)-binding domain superfamily			principal1	(Human)yes	MP:0001402 hypoactivity; MP:0002797 increased thigmotaxis; MP:0004924 abnormal behavior; MP:0001363 increased anxiety-related response; MP:0002757 decreased vertical activity	(Human)OMIM ID:616713 Pipecolic acid oxidase		(Human)1	23	[{"UniProt":"Q9D826","EnsemblGene":["ENSMUSG00000017453"],"EnsemblTrans":[["ENSMUST00000017597","ENSMUSP00000017597","principal1"]],"RefSeq":[["NM_008952","NP_032978","VALIDATED"]],"UCSC":["uc007khm.2"],"SwissProt":["SOX_MOUSE"]},{"UniProt":"Q3UEJ8","RefSeq":[["NM_008952","NP_032978","VALIDATED"]],"SwissProt":["Q3UEJ8_MOUSE"]}]	(ko00260)Glycine, serine and threonine metabolism; (mmu00260)Glycine, serine and threonine metabolism; (ko00310)Lysine degradation
Rhebl1	69159	symbol	M. musculus	69159	M. musculus	Rhebl1	1810036J22Rik|Rheb|Rheb2	protein-coding	Ras homolog enriched in brain like 1		chr15:98779424-98775641	GO:0031929 TOR signaling;GO:0051092 positive regulation of NF-kappaB transcription factor activity;GO:0051091 positive regulation of DNA-binding transcription factor activity	GO:0005886 plasma membrane;GO:0071944 cell periphery;GO:0016020 membrane	[GO:0005575] cellular_component; [GO:0003674] molecular_function; [GO:0003924] GTPase activity; [GO:0043167] ion binding; [GO:0008150] biological_process; [GO:0007165] signal transduction; [GO:0009058] biosynthetic process; [GO:0034641] cellular nitrogen compound metabolic process; [GO:0005622] intracellular anatomical structure; [GO:0005737] cytoplasm; [GO:0005886] plasma membrane	GO:0019003 GDP binding;GO:0003924 GTPase activity;GO:0005525 GTP binding	[IPR001806] Small GTPase; [IPR005225] Small GTP-binding protein domain; [IPR020849] Small GTPase superfamily, Ras-type; [IPR027417] P-loop containing nucleoside triphosphate hydrolase			principal1		MP:0002169 no abnormal phenotype detected	(Human)OMIM ID:618956 Rheb-like protein 1		(Human)6	19	[{"UniProt":"Q9D8T3","EnsemblGene":["ENSMUSG00000023755"],"EnsemblTrans":[["ENSMUST00000024518","ENSMUSP00000024518","principal1"]],"RefSeq":[["NM_026967","NP_081243","VALIDATED"]],"UCSC":["uc011zzb.1"],"SwissProt":["REBL1_MOUSE"]},{"UniProt":"A0A2R8VHL6","EnsemblGene":["ENSMUSG00000023755"],"EnsemblTrans":[["ENSMUST00000229348","ENSMUSP00000155216",""]],"RefSeq":[["XM_006521345","XP_006521408","…
Dnase1	13419	symbol	M. musculus	13419	M. musculus	Dnase1	AI788650|DN|DNaseI|Dnl1	protein-coding	deoxyribonuclease I	(Human)This gene encodes a member of the DNase family. This protein is stored in the zymogen granules of the nuclear envelope and functions by cleaving DNA in an endonucleolytic manner. At least six autosomal codominant alleles have been characterized, DNASE1*1 through DNASE1*6, and the sequence of DNASE1*2 represented in this record. Mutations in this gene have been associated with systemic lupu…	chr16:3854822-3857888	GO:0070948 regulation of neutrophil mediated cytotoxicity;GO:0070942 neutrophil mediated cytotoxicity;GO:0002283 neutrophil activation involved in immune response	GO:0031410 cytoplasmic vesicle;GO:0097708 intracellular vesicle;GO:0031982 vesicle	[GO:0003674] molecular_function; [GO:0008150] biological_process; [GO:0034641] cellular nitrogen compound metabolic process; [GO:0006259] DNA metabolic process; [GO:0004518] nuclease activity; [GO:0009056] catabolic process; [GO:0034655] nucleobase-containing compound catabolic process; [GO:0005575] cellular_component; [GO:0005622] intracellular anatomical structure; [GO:0005634] nucleus; [GO:004…	GO:0004530 deoxyribonuclease I activity;GO:0016888 endodeoxyribonuclease activity, producing 5'-phosphomonoesters;GO:0004520 endodeoxyribonuclease activity	[IPR005135] Endonuclease/exonuclease/phosphatase; [IPR016202] Deoxyribonuclease I; [IPR018057] Deoxyribonuclease I, active site; [IPR033125] Deoxyribonuclease I, conservied site; [IPR036691] Endonuclease/exonuclease/phosphatase superfamily	yes		principal1	yes	MP:0002083 premature death; MP:0000266 abnormal heart morphology; MP:0000274 enlarged heart; MP:0002743 glomerulonephritis; MP:0005566 decreased blood urea nitrogen level; MP:0005554 decreased circulating creatinine level; MP:0002135 abnormal kidney morphology; MP:0000691 enlarged spleen; MP:0001859 kidney inflammation; MP:0003606 kidney failure; MP:0004738 abnormal auditory brainstem response; M…	OMIM ID:152700 Systemic lupus erythematosus;OMIM ID:300809 Systemic lupus erythematosus, susceptibility to, 15;OMIM ID:605480 Systemic lupus erythematosus, susceptibility to, 3;OMIM ID:608437 Systemic lupus erythematosus, susceptibility to, 4;OMIM ID:609903 Systemic lupus erythematosus, susceptibility to, 5;OMIM ID:609939 Systemic lupus erythematosus, susceptibility to, 6;OMIM ID:610065 Systemic …	DOID:9074 systemic lupus erythematosus	18	48	[{"UniProt":"P49183","EnsemblGene":["ENSMUSG00000005980"],"EnsemblTrans":[["ENSMUST00000006136","ENSMUSP00000006136","principal1"],["ENSMUST00000120009","ENSMUSP00000113119","principal1"]],"RefSeq":[["NM_010061","NP_034191","VALIDATED"],["XM_006521774","XP_006521837"],["XM_006521775","XP_006521838","MODEL"],["XM_006521776","XP_006521839","MODEL"]],"UCSC":["uc007xzh.1"],"SwissProt":["DNAS1_MOUSE"]…
Ptgdr	19214	symbol	M. musculus	19214	M. musculus	Ptgdr	D|DP|PGD	protein-coding	prostaglandin D receptor	(Human)This gene encodes a member of the guanine nucleotide-binding protein (G protein)-coupled receptor (GPCR) superfamily. The receptors are seven-pass transmembrane proteins that respond to extracellular cues and activate intracellular signal transduction pathways. This protein is reported to be a receptor for prostaglandin D2, which is a mediator of allergic inflammation and allergic airway i…	chr14:45096832-45088692	GO:0071798 response to prostaglandin D;GO:0071799 cellular response to prostaglandin D stimulus;GO:0046085 adenosine metabolic process	GO:0005886 plasma membrane;GO:0071944 cell periphery;GO:0016021 integral component of membrane	[GO:0005575] cellular_component; [GO:0008150] biological_process; [GO:0007165] signal transduction; [GO:0003674] molecular_function; [GO:0005886] plasma membrane; [GO:0006950] response to stress; [GO:0042592] homeostatic process; [GO:0044281] small molecule metabolic process; [GO:0034641] cellular nitrogen compound metabolic process; [GO:0006810] transport; [GO:0002376] immune system process; [GO…	GO:0001785 prostaglandin J receptor activity;GO:0004956 prostaglandin D receptor activity;GO:0004955 prostaglandin receptor activity	[IPR000276] G protein-coupled receptor, rhodopsin-like; [IPR000376] Prostaglandin D receptor; [IPR008365] Prostanoid receptor; [IPR017452] GPCR, rhodopsin-like, 7TM		yes	principal1	yes	MP:0008074 increased CD4-positive, alpha beta T cell number; MP:0002654 spongiform encephalopathy; MP:0004953 decreased spleen weight; MP:0008765 decreased mast cell degranulation; MP:0002423 abnormal mast cell physiology; MP:0002607 decreased basophil cell number; MP:0005597 decreased susceptibility to type I hypersensitivity reaction; MP:0001619 abnormal vascular permeability; MP:0000222 decrea…	(Human)OMIM ID:604687 Prostaglandin d2 receptor		12	64	[{"UniProt":"P70263","EnsemblGene":["ENSMUSG00000071489"],"EnsemblTrans":[["ENSMUST00000095959","ENSMUSP00000093653","principal1"]],"RefSeq":[["NM_008962","NP_032988","VALIDATED"]],"UCSC":["uc007ter.1"],"SwissProt":["PD2R_MOUSE"]}]	(mmu00030)Pentose phosphate pathway; (mmu00480)Glutathione metabolism; (ko04080)Neuroactive ligand-receptor interaction
Ms4a10	69826	symbol	M. musculus	69826	M. musculus	Ms4a10	2010001N17Rik	protein-coding	membrane-spanning 4-domains, subfamily A, member 10	(Human)Most MS4A genes, including MS4A10, encode proteins with at least 4 potential transmembrane domains and N- and C-terminal cytoplasmic domains encoded by distinct exons.[supplied by OMIM, Apr 2004]	chr19:10952088-10939653		GO:0016021 integral component of membrane;GO:0031224 intrinsic component of membrane;GO:0016020 membrane	[GO:0005575] cellular_component; [GO:0003674] molecular_function	GO:0005515 protein binding;GO:0005488 binding;GO:0003674 molecular_function	[IPR007237] CD20-like family; [IPR030417] Membrane-spanning 4-domains subfamily A		yes	(Human)principal1	yes		(Human)OMIM ID:608403 Membrane-spanning 4-domains, subfamily a, member 10			12	[{"UniProt":"Q99N03","EnsemblGene":["ENSMUSG00000024731"],"SwissProt":["M4A10_MOUSE"]},{"UniProt":"B2RWS0","RefSeq":[["NM_023529","NP_076018","VALIDATED"]],"SwissProt":["B2RWS0_MOUSE"]}]
Stk38l	232533	symbol	M. musculus	232533	M. musculus	Stk38l	4930473A22Rik|Nd|Ndr2|Ndr54	protein-coding	serine/threonine kinase 38 like		chr6:146626428-146680312	GO:0018105 peptidyl-serine phosphorylation;GO:0018209 peptidyl-serine modification;GO:0018193 peptidyl-amino acid modification	GO:0015629 actin cytoskeleton;GO:0005856 cytoskeleton;GO:0005829 cytosol	[GO:0003674] molecular_function; [GO:0043167] ion binding; [GO:0016301] kinase activity; [GO:0008150] biological_process; [GO:0006464] cellular protein modification process; [GO:0005575] cellular_component; [GO:0005622] intracellular anatomical structure; [GO:0005737] cytoplasm; [GO:0005829] cytosol; [GO:0008092] cytoskeletal protein binding; [GO:0043226] organelle; [GO:0005856] cytoskeleton; [GO…	GO:0000287 magnesium ion binding;GO:0106310 protein serine kinase activity;GO:0106311 protein threonine kinase activity	[IPR000719] Protein kinase domain; [IPR000961] AGC-kinase, C-terminal; [IPR008271] Serine/threonine-protein kinase, active site; [IPR011009] Protein kinase-like domain superfamily; [IPR017441] Protein kinase, ATP binding site; [IPR017892] Protein kinase, C-terminal					MP:0001325 abnormal retina morphology; MP:0005253 abnormal eye physiology; MP:0008572 abnormal Purkinje cell dendrite morphology; MP:0030005 increased retinal apoptosis; MP:0005240 abnormal amacrine cell morphology	(Human)OMIM ID:615836 Serine/threonine protein kinase 38-like protein		2	22	[{"UniProt":"Q7TSE6","EnsemblGene":["ENSMUSG00000001630"],"RefSeq":[["NM_001346666","NP_001333595","VALIDATED"]],"SwissProt":["ST38L_MOUSE"]}]
Slc4a5	232156	symbol	M. musculus	232156	M. musculus	Slc4a5	C330006M16|C330016K18Rik	protein-coding	solute carrier family 4, sodium bicarbonate cotransporter, member 5	(Human)This gene encodes a member of the sodium bicarbonate cotransporter (NBC) family, part of the bicarbonate transporter superfamily. Sodium bicarbonate cotransporters are involved in intracellular pH regulation and electroneural or electrogenic sodium bicarbonate transport. This protein is thought to be an integral membrane protein. Multiple transcript variants encoding different isoforms hav…	chr6:83184561-83281927	GO:0033326 cerebrospinal fluid secretion;GO:0015701 bicarbonate transport;GO:0048311 mitochondrion distribution	GO:0016324 apical plasma membrane;GO:0045177 apical part of cell;GO:0098590 plasma membrane region	[GO:0005575] cellular_component; [GO:0006810] transport; [GO:0008150] biological_process; [GO:0022857] transmembrane transporter activity; [GO:0003674] molecular_function; [GO:0055085] transmembrane transport; [GO:0005886] plasma membrane; [GO:0042592] homeostatic process; [GO:0048856] anatomical structure development; [GO:0030154] cell differentiation; [GO:0003013] circulatory system process; [G…	GO:0008510 sodium:bicarbonate symporter activity;GO:0140410 solute:bicarbonate symporter activity;GO:0015106 bicarbonate transmembrane transporter activity	[IPR003020] Bicarbonate transporter, eukaryotic; [IPR003024] Sodium bicarbonate cotransporter; [IPR011531] Bicarbonate transporter, C-terminal; [IPR013769] Band 3 cytoplasmic domain; [IPR016152] Phosphotransferase/anion transporter		(Human)yes	principal2	yes	MP:0002962 increased urine protein level; MP:0005554 decreased circulating creatinine level; MP:0009642 abnormal blood homeostasis; MP:0006143 increased systemic arterial diastolic blood pressure; MP:0006144 increased systemic arterial systolic blood pressure; MP:0009643 abnormal urine homeostasis; MP:0003353 decreased circulating renin level; MP:0002667 decreased circulating aldosterone level; M…	(Human)OMIM ID:606757 Solute carrier family 4 (sodium bicarbonate cotransporter), member 5		6	23	[{"UniProt":"D3YVG0","EnsemblGene":["ENSMUSG00000068323"],"EnsemblTrans":[["ENSMUST00000039212","ENSMUSP00000041007","principal2"]],"RefSeq":[["NM_001166067","NP_001159539","VALIDATED"]],"UCSC":["uc012enx.1"],"SwissProt":["D3YVG0_MOUSE"]}]	(ko04976)Bile secretion; (mmu04976)Bile secretion
Slc34a3	142681	symbol	M. musculus	142681	M. musculus	Slc34a3	AI649385|NP|Npt|Npt2c|Npt2c-v1|NptIIc|naPi-2c	protein-coding	solute carrier family 34 (sodium phosphate), member 3	(Human)This gene encodes a member of SLC34A transporter family of proteins, and is expressed primarily in the kidney. It is involved in transporting phosphate into cells via sodium cotransport in the renal brush border membrane, and contributes to the maintenance of inorganic phosphate concentration in the kidney. Mutations in this gene are associated with hereditary hypophosphatemic rickets with…	chr2:25124282-25118909	GO:0044341 sodium-dependent phosphate transport;GO:0030643 cellular phosphate ion homeostasis;GO:0072502 cellular trivalent inorganic anion homeostasis	GO:0031526 brush border membrane;GO:0005903 brush border;GO:0098862 cluster of actin-based cell projections	[GO:0005575] cellular_component; [GO:0022857] transmembrane transporter activity; [GO:0003674] molecular_function; [GO:0006810] transport; [GO:0008150] biological_process; [GO:0005886] plasma membrane; [GO:0055085] transmembrane transport; [GO:0005622] intracellular anatomical structure; [GO:0043226] organelle; [GO:0005737] cytoplasm; [GO:0031410] cytoplasmic vesicle; [GO:0042592] homeostatic pro…	GO:0005436 sodium:phosphate symporter activity;GO:0015370 solute:sodium symporter activity;GO:0015294 solute:cation symporter activity	[IPR003841] Sodium-dependent phosphate transport protein; [IPR029850] Sodium-dependent phosphate transport protein 2C		yes	principal1	yes	MP:0011228 abnormal vitamin D level; MP:0005441 increased urine calcium level; MP:0005416 abnormal circulating protein level; MP:0000194 increased circulating calcium level; MP:0001666 abnormal intestinal absorption	(Human)OMIM ID:609826 Solute carrier family 34 (sodium/phosphate cotransporter), member 3	(Human)DOID:0050947 hereditary hypophosphatemic rickets with hypercalciuria	13	29	[{"UniProt":"Q80SU6","EnsemblGene":["ENSMUSG00000006469"],"EnsemblTrans":[["ENSMUST00000006638","ENSMUSP00000006638","principal1"]],"RefSeq":[["NM_080854","NP_543130","VALIDATED"],["XM_006497677","XP_006497740","MODEL"],["XM_006497678","XP_006497741","MODEL"]],"UCSC":["uc008iqt.3"],"SwissProt":["NPT2C_MOUSE"]}]
Capn5	12337	symbol	M. musculus	12337	M. musculus	Capn5	nCL-3	protein-coding	calpain 5	The protein encoded by this gene is a member of the calpain family of proteins. Unlike many members of the calpain gene family, this gene lacks a calmodulin-like domain, required for calcium binding. Mouse models for Huntington's disease displayed increased levels of the protein encoded by this gene. Alternative splicing results in multiple transcript variants. [provided by RefSeq, Jul 2014]	chr7:97828148-97770766	GO:0006508 proteolysis;GO:0019538 protein metabolic process;GO:1901564 organonitrogen compound metabolic process	GO:0009986 cell surface;GO:0045202 synapse;GO:0030054 cell junction	[GO:0008150] biological_process; [GO:0003674] molecular_function; [GO:0008233] peptidase activity; [GO:0005575] cellular_component; [GO:0005622] intracellular anatomical structure; [GO:0005737] cytoplasm	GO:0004198 calcium-dependent cysteine-type endopeptidase activity;GO:0004197 cysteine-type endopeptidase activity;GO:0008234 cysteine-type peptidase activity	[IPR000008] C2 domain; [IPR000169] Cysteine peptidase, cysteine active site; [IPR001300] Peptidase C2, calpain, catalytic domain; [IPR022682] Peptidase C2, calpain, large subunit, domain III; [IPR022683] Peptidase C2, calpain, domain III; [IPR022684] Peptidase C2, calpain family; [IPR033883] Calpain subdomain III; [IPR033884] Calpain C2 domain; [IPR035892] C2 domain superfamily; [IPR036213] Calpa…			principal1		MP:0002083 premature death; MP:0011086 postnatal lethality, incomplete penetrance; MP:0001265 decreased body size; MP:0011094 embryonic lethality before implantation, complete penetrance; MP:0001260 increased body weight	(Human)OMIM ID:602537 Calpain 5	(Human)DOID:9719 neovascular inflammatory vitreoretinopathy	7	34	[{"UniProt":"O08688","EnsemblGene":["ENSMUSG00000035547"],"EnsemblTrans":[["ENSMUST00000040971","ENSMUSP00000048183","principal1"],["ENSMUST00000107112","ENSMUSP00000102729","principal1"]],"RefSeq":[["NM_001301250","NP_001288179","REVIEWED"],["NM_007602","NP_031628","REVIEWED"]],"UCSC":["uc009ikc.2"],"SwissProt":["CAN5_MOUSE"]},{"UniProt":"Q3TPL4","RefSeq":[["NM_001301250","NP_001288179","REVIEWE…
Flvcr2	217721	symbol	M. musculus	217721	M. musculus	Flvcr2	CCT|Mfsd7|Mfsd7c	protein-coding	feline leukemia virus subgroup C cellular receptor 2	(Human)This gene encodes a member of the major facilitator superfamily. The encoded transmembrane protein is a calcium transporter. Unlike the related protein feline leukemia virus subgroup C receptor 1, the protein encoded by this locus does not bind to feline leukemia virus subgroup C envelope protein. The encoded protein may play a role in development of brain vascular endothelial cells, as mu…	chr12:85793313-85860359	GO:0097037 heme export;GO:0015886 heme transport;GO:1901678 iron coordination entity transport	GO:0005886 plasma membrane;GO:0071944 cell periphery;GO:0016021 integral component of membrane	[GO:0006810] transport; [GO:0008150] biological_process; [GO:0055085] transmembrane transport; [GO:0022857] transmembrane transporter activity; [GO:0003674] molecular_function; [GO:0005575] cellular_component	GO:0015232 heme transmembrane transporter activity;GO:0020037 heme binding;GO:0046906 tetrapyrrole binding	[IPR011701] Major facilitator superfamily; [IPR020846] Major facilitator superfamily domain; [IPR036259] MFS transporter superfamily		yes	principal1	yes	MP:0005039 hypoxia; MP:0011100 preweaning lethality, complete penetrance; MP:0011087 neonatal lethality, complete penetrance; MP:0001175 abnormal lung morphology; MP:0004950 abnormal brain vasculature morphology; MP:0000259 abnormal vascular development; MP:0005156 bradykinesia; MP:0001575 cyanosis; MP:0003719 abnormal pericyte morphology; MP:0005602 decreased angiogenesis; MP:0003827 abnormal Wo…	OMIM ID:225790 Proliferative vasculopathy and hydranencephaly-hydrocephaly syndrome	DOID:0111666 proliferative vasculopathy and hydranencephaly-hydrocephaly syndrome	3	19	[{"UniProt":"A0A0R4J0E9","EnsemblGene":["ENSMUSG00000034258"],"EnsemblTrans":[["ENSMUST00000040461","ENSMUSP00000035569","principal1"]],"RefSeq":[["NM_145447","NP_663422","VALIDATED"]],"SwissProt":["A0A0R4J0E9_MOUSE"]},{"UniProt":"Q91X85","RefSeq":[["NM_145447","NP_663422","VALIDATED"]],"UCSC":["uc007ohe.1"],"SwissProt":["FLVC2_MOUSE"]},{"UniProt":"Q3UL56","RefSeq":[["XM_006515709","XP_006515772"…
Itln1	16429	symbol	M. musculus	16429	M. musculus	Itln1	I|IntL|It|Itln|Itln2|Itln3|Itln5|Itlna|Lfr|mL	protein-coding	intelectin 1 (galactofuranose binding)		chr1:171362893-171345691	GO:0009624 response to nematode;GO:0070207 protein homotrimerization;GO:0070206 protein trimerization	GO:0031526 brush border membrane;GO:0005903 brush border;GO:0031225 anchored component of membrane	[GO:0005575] cellular_component; [GO:0003674] molecular_function; [GO:0043167] ion binding; [GO:0005615] extracellular space; [GO:0005576] extracellular region; [GO:0005886] plasma membrane; [GO:0008150] biological_process; [GO:0006464] cellular protein modification process; [GO:0006810] transport; [GO:0055085] transmembrane transport; [GO:0032991] protein-containing complex; [GO:0031012] extrace…	GO:0070492 oligosaccharide binding;GO:0030246 carbohydrate binding;GO:0005509 calcium ion binding	[IPR002181] Fibrinogen, alpha/beta/gamma chain, C-terminal globular domain; [IPR014716] Fibrinogen, alpha/beta/gamma chain, C-terminal globular, subdomain 1; [IPR036056] Fibrinogen-like, C-terminal	yes		principal1		MP:0002169 no abnormal phenotype detected; MP:0008553 increased circulating tumor necrosis factor level; MP:0008596 increased circulating interleukin-6 level; MP:0004214 abnormal long bone diaphysis morphology; MP:0010879 decreased trabecular bone volume; MP:0004984 increased osteoclast cell number; MP:0001541 abnormal osteoclast physiology; MP:0000066 osteoporosis; MP:0009346 decreased trabecula…	(Human)OMIM ID:609873 Intelectin 1		9	32	[{"UniProt":"O88310","EnsemblGene":["ENSMUSG00000038209"],"EnsemblTrans":[["ENSMUST00000043094","ENSMUSP00000043837","principal1"]],"RefSeq":[["NM_010584","NP_034714","VALIDATED"]],"UCSC":["uc007doq.2"],"SwissProt":["ITL1A_MOUSE"]},{"UniProt":"D9J349","RefSeq":[["NM_010584","NP_034714","VALIDATED"]],"SwissProt":["D9J349_MOUSE"]}]
Pfkl	18641	symbol	M. musculus	18641	M. musculus	Pfkl	AA407869|ATP-PFK|PFK-B|PFK-L	protein-coding	phosphofructokinase, liver, B-type	(Human)This gene encodes the liver (L) subunit of an enzyme that catalyzes the conversion of D-fructose 6-phosphate to D-fructose 1,6-bisphosphate, which is a key step in glucose metabolism (glycolysis). This enzyme is a tetramer that may be composed of different subunits encoded by distinct genes in different tissues. Alternative splicing results in multiple transcript variants. [provided by Ref…	chr10:77845641-77822781	GO:0006735 NADH regeneration;GO:0061621 canonical glycolysis;GO:0061718 glucose catabolic process to pyruvate	GO:0005945 6-phosphofructokinase complex;GO:0061695 transferase complex, transferring phosphorus-containing groups;GO:1990234 transferase complex	[GO:0003674] molecular_function; [GO:0043167] ion binding; [GO:0005575] cellular_component; [GO:0005622] intracellular anatomical structure; [GO:0005737] cytoplasm; [GO:0008150] biological_process; [GO:0044281] small molecule metabolic process; [GO:0005975] carbohydrate metabolic process; [GO:0009056] catabolic process; [GO:0006091] generation of precursor metabolites and energy; [GO:0034641] cel…	GO:0003872 6-phosphofructokinase activity;GO:0070095 fructose-6-phosphate binding;GO:0008443 phosphofructokinase activity	[IPR000023] Phosphofructokinase domain; [IPR009161] ATP-dependent 6-phosphofructokinase, eukaryotic-type; [IPR015912] Phosphofructokinase, conserved site; [IPR022953] ATP-dependent 6-phosphofructokinase; [IPR035966] Phosphofructokinase superfamily; [IPR041914] ATP-dependent 6-phosphofructokinase, vertebrate-type			principal1		MP:0011100 preweaning lethality, complete penetrance; MP:0008859 abnormal hair cycle catagen phase; MP:0003413 hair follicle degeneration	(Human)OMIM ID:171860 Phosphofructokinase, liver type		2	68	[{"UniProt":"P12382","EnsemblGene":["ENSMUSG00000020277"],"EnsemblTrans":[["ENSMUST00000020522","ENSMUSP00000020522","principal1"]],"RefSeq":[["NM_008826","NP_032852","VALIDATED"]],"UCSC":["uc007fwo.2"],"SwissProt":["PFKAL_MOUSE"]}]	(mmu)Glycolysis (Embden-Meyerhof pathway), glucose => pyruvate; (M00001)Glycolysis (Embden-Meyerhof pathway), glucose => pyruvate; (ko00030)Pentose phosphate pathway
Hsd11b2	15484	symbol	M. musculus	15484	M. musculus	Hsd11b2	11HSD|11HSD2	protein-coding	hydroxysteroid 11-beta dehydrogenase 2	(Human)There are at least two isozymes of the corticosteroid 11-beta-dehydrogenase, a microsomal enzyme complex responsible for the interconversion of cortisol and cortisone. The type I isozyme has both 11-beta-dehydrogenase (cortisol to cortisone) and 11-oxoreductase (cortisone to cortisol) activities. The type II isozyme, encoded by this gene, has only 11-beta-dehydrogenase activity. In aldoste…	chr8:106245378-106250620	GO:0002017 regulation of blood volume by renal aldosterone;GO:0001977 renal system process involved in regulation of blood volume;GO:0003084 positive regulation of systemic arterial blood pressure	GO:0005811 lipid droplet;GO:0005783 endoplasmic reticulum;GO:0005654 nucleoplasm	[GO:0008150] biological_process; [GO:0003674] molecular_function; [GO:0016491] oxidoreductase activity; [GO:0005575] cellular_component; [GO:0005622] intracellular anatomical structure; [GO:0043226] organelle; [GO:0005737] cytoplasm; [GO:0005783] endoplasmic reticulum; [GO:0005634] nucleus; [GO:0005654] nucleoplasm; [GO:0005811] lipid droplet; [GO:0000003] reproduction; [GO:0008289] lipid binding…	GO:0003845 11-beta-hydroxysteroid dehydrogenase [NAD(P)] activity;GO:0033764 steroid dehydrogenase activity, acting on the CH-OH group of donors, NAD or NADP as acceptor;GO:0016229 steroid dehydrogenase activity	[IPR002347] Short-chain dehydrogenase/reductase SDR; [IPR020904] Short-chain dehydrogenase/reductase, conserved site; [IPR036291] NAD(P)-binding domain superfamily			principal1		MP:0002083 premature death; MP:0011086 postnatal lethality, incomplete penetrance; MP:0003567 abnormal fetal cardiomyocyte proliferation; MP:0002833 increased heart weight; MP:0001436 abnormal suckling behavior; MP:0002135 abnormal kidney morphology; MP:0000477 abnormal intestine morphology; MP:0003068 enlarged kidney; MP:0000746 weakness; MP:0009051 dilated distal convoluted tubules; MP:0000231 …	(Human)OMIM ID:614232 11-beta-hydroxysteroid dehydrogenase, type ii	(Human)DOID:4367 apparent mineralocorticoid excess syndrome	30	74	[{"UniProt":"P51661","EnsemblGene":["ENSMUSG00000031891"],"EnsemblTrans":[["ENSMUST00000034363","ENSMUSP00000034363","principal1"]],"RefSeq":[["NM_008289","NP_032315","VALIDATED"]],"UCSC":["uc009nde.1"],"SwissProt":["DHI2_MOUSE"]},{"UniProt":"Q6NZB9","RefSeq":[["NM_008289","NP_032315","VALIDATED"]],"UCSC":["uc009ndf.1"],"SwissProt":["Q6NZB9_MOUSE"]}]	(mmu)C21-Steroid hormone biosynthesis, progesterone => cortisol/cortisone; (M00109)C21-Steroid hormone biosynthesis, progesterone => cortisol/cortisone; (mmu04960)Aldosterone-regulated sodium reabsorption
Abcg5	27409	symbol	M. musculus	27409	M. musculus	Abcg5	Ster|cm|cmp|sterolin-1|tr|trac	protein-coding	ATP binding cassette subfamily G member 5	The protein encoded by this gene is a member of the superfamily of ATP-binding cassette (ABC) transporters. ABC proteins transport various molecules across extra- and intra-cellular membranes. ABC genes are divided into seven distinct subfamilies (ABC1, MDR/TAP, MRP, ALD, OABP, GCN20, White). This protein is a member of the White subfamily, and functions as a half-transporter to limit intestinal …	chr17:84990439-84965602	GO:0010949 negative regulation of intestinal phytosterol absorption;GO:0060752 intestinal phytosterol absorption;GO:1904730 negative regulation of intestinal lipid absorption	GO:0043190 ATP-binding cassette (ABC) transporter complex;GO:0098533 ATPase dependent transmembrane transport complex;GO:1902495 transmembrane transporter complex	[GO:0005575] cellular_component; [GO:0003674] molecular_function; [GO:0043167] ion binding; [GO:0022857] transmembrane transporter activity; [GO:0016887] ATPase activity; [GO:0005886] plasma membrane; [GO:0006810] transport; [GO:0008150] biological_process; [GO:0061024] membrane organization; [GO:0055085] transmembrane transport; [GO:0042592] homeostatic process; [GO:0032991] protein-containing c…	GO:0120020 cholesterol transfer activity;GO:0120015 sterol transfer activity;GO:0015248 sterol transporter activity	[IPR003439] ABC transporter-like; [IPR003593] AAA+ ATPase domain; [IPR013525] ABC-2 type transporter; [IPR017871] ABC transporter, conserved site; [IPR027417] P-loop containing nucleoside triphosphate hydrolase; [IPR043926] ABC transporter family G domain		yes	principal1	yes	MP:0008254 increased megakaryocyte cell number; MP:0001505 hunched posture; MP:0002083 premature death; MP:0003141 cardiac fibrosis; MP:0005179 decreased circulating cholesterol level; MP:0001265 decreased body size; MP:0000229 abnormal megakaryocyte differentiation; MP:0002413 abnormal megakaryocyte progenitor cell morphology; MP:0002417 abnormal megakaryocyte morphology; MP:0002599 increased me…	(Human)OMIM ID:605459 Atp-binding cassette, subfamily g, member 5		44	84	[{"UniProt":"Q99PE8","EnsemblGene":["ENSMUSG00000040505"],"EnsemblTrans":[["ENSMUST00000066175","ENSMUSP00000069495","principal1"]],"RefSeq":[["NM_031884","NP_114090","REVIEWED"]],"UCSC":["uc008dsz.1"],"SwissProt":["ABCG5_MOUSE"]}]	(ko04975)Fat digestion and absorption; (mmu04975)Fat digestion and absorption; (ko02010)ABC transporters
Fras1	231470	symbol	M. musculus	231470	M. musculus	Fras1	E130113P14Rik|b|bl|mKIAA1500	protein-coding	Fraser extracellular matrix complex subunit 1	(Human)This gene encodes an extracellular matrix protein that appears to function in the regulation of epidermal-basement membrane adhesion and organogenesis during development. Mutations in this gene cause Fraser syndrome, a multisystem malformation that can include craniofacial, urogenital and respiratory system abnormalities. Alternative splicing results in multiple transcript variants. [provi…	chr5:96518622-96932592	GO:0003338 metanephros morphogenesis;GO:0001656 metanephros development;GO:0060021 roof of mouth development	GO:0005604 basement membrane;GO:0062023 collagen-containing extracellular matrix;GO:0031012 extracellular matrix	[GO:0005575] cellular_component; [GO:0003674] molecular_function; [GO:0008150] biological_process; [GO:0043167] ion binding; [GO:0005886] plasma membrane; [GO:0048856] anatomical structure development; [GO:0005576] extracellular region; [GO:0031012] extracellular matrix; [GO:0005198] structural molecule activity; [GO:0006810] transport; [GO:0015031] protein transport; [GO:0009790] embryo developm…	GO:0005201 extracellular matrix structural constituent;GO:0005198 structural molecule activity;GO:0046872 metal ion binding	[IPR000742] EGF-like domain; [IPR001007] VWFC domain; [IPR003644] Na-Ca exchanger/integrin-beta4; [IPR006212] Furin-like repeat; [IPR009030] Growth factor receptor cysteine-rich domain superfamily; [IPR038081] CalX-like domain superfamily; [IPR039005] CSPG repeat		yes	principal1	yes	MP:0011099 lethality throughout fetal growth and development, complete penetrance; MP:0011101 prenatal lethality, incomplete penetrance; MP:0002092 abnormal eye morphology; MP:0001297 microphthalmia; MP:0002639 micrognathia; MP:0001914 hemorrhage; MP:0001175 abnormal lung morphology; MP:0010418 perimembraneous ventricular septal defect; MP:0001302 eyelids open at birth; MP:0000150 abnormal rib mo…	OMIM ID:119800 Clubfoot, congenital, with or without deficiency of long bones and/or mirror-image polydactyly	DOID:11836 clubfoot;DOID:0090001 Fraser syndrome	12	49	[{"UniProt":"Q80T14","EnsemblGene":["ENSMUSG00000034687"],"EnsemblTrans":[["ENSMUST00000036019","ENSMUSP00000043250","principal1"]],"RefSeq":[["NM_175473","NP_780682","VALIDATED"]],"UCSC":["uc008yfk.1"],"SwissProt":["FRAS1_MOUSE"]}]
Sidt1	320007	symbol	M. musculus	320007	M. musculus	Sidt1	AW045928|B830021E24Rik	protein-coding	SID1 transmembrane family, member 1	(Human)The protein encoded by this gene belongs to SID1 family of transmembrane dsRNA-gated channels. Family members transport dsRNA into cells and are required for systemic RNA interference. [provided by RefSeq, May 2017]	chr16:44153575-44060540	GO:0050657 nucleic acid transport;GO:0050658 RNA transport;GO:0051236 establishment of RNA localization	GO:0000323 lytic vacuole;GO:0005764 lysosome;GO:0005773 vacuole	[GO:0005575] cellular_component; [GO:0003674] molecular_function; [GO:0003723] RNA binding; [GO:0005886] plasma membrane; [GO:0005622] intracellular anatomical structure; [GO:0043226] organelle; [GO:0005737] cytoplasm; [GO:0005773] vacuole; [GO:0005764] lysosome; [GO:0008289] lipid binding; [GO:0022857] transmembrane transporter activity; [GO:0006810] transport; [GO:0008150] biological_process	GO:0051032 nucleic acid transmembrane transporter activity;GO:0051033 RNA transmembrane transporter activity;GO:0022884 macromolecule transmembrane transporter activity	[IPR025958] SID1 transmembrane family		yes	alternative2	yes	MP:0000598 abnormal liver morphology; MP:0000274 enlarged heart; MP:0001258 decreased body length; MP:0002135 abnormal kidney morphology; MP:0002339 abnormal lymph node morphology	(Human)OMIM ID:606816 Sid1 transmembrane family, member 1		1	17	[{"UniProt":"E9Q247","EnsemblGene":["ENSMUSG00000022696"],"EnsemblTrans":[["ENSMUST00000047446","ENSMUSP00000038433","alternative2"]],"RefSeq":[["NM_001159419","NP_001152891","VALIDATED"]],"UCSC":["uc033gza.1"],"SwissProt":["E9Q247_MOUSE"]},{"UniProt":"Q6AXF6","EnsemblGene":["ENSMUSG00000022696"],"RefSeq":[["NM_001159419","NP_001152891","VALIDATED"]],"SwissProt":["SIDT1_MOUSE"]},{"UniProt":"Q6Q3F…
Apoa1	11806	symbol	M. musculus	11806	M. musculus	Apoa1	Al|Alp-1|Ap|Apoa-1|Brp-|Brp-14|Ltw-|Ltw-1|Lvtw|Lvtw-1|Se|Sep|Sep-1|Sep-2|Sep2|apo-AI|apoA-I	protein-coding	apolipoprotein A-I	This gene encodes a preproprotein that is proteolytically cleaved to yield a signal peptide and a proproptein that is subsequently processed to generate the active mature peptide. The encoded protein is the major protein component of plasma high density lipoprotein (HDL). This protein facilitates the removal of cholesterol and other fats from tissues by transporting them to the liver for excretio…	chr9:46139928-46141767	GO:0010903 negative regulation of very-low-density lipoprotein particle remodeling;GO:1902994 regulation of phospholipid efflux;GO:1902995 positive regulation of phospholipid efflux	GO:0034365 discoidal high-density lipoprotein particle;GO:0034363 intermediate-density lipoprotein particle;GO:0034366 spherical high-density lipoprotein particle	[GO:0005575] cellular_component; [GO:0005576] extracellular region; [GO:0003674] molecular_function; [GO:0008289] lipid binding; [GO:0006810] transport; [GO:0008150] biological_process; [GO:0005615] extracellular space; [GO:0005622] intracellular anatomical structure; [GO:0005634] nucleus; [GO:0043226] organelle; [GO:0006464] cellular protein modification process; [GO:0006629] lipid metabolic pro…	GO:0070653 high-density lipoprotein particle receptor binding;GO:0034191 apolipoprotein A-I receptor binding;GO:0060228 phosphatidylcholine-sterol O-acyltransferase activator activity	[IPR000074] Apolipoprotein A/E	yes		principal1		MP:0000186 decreased circulating HDL cholesterol level; MP:0005179 decreased circulating cholesterol level; MP:0000183 decreased circulating LDL cholesterol level; MP:0001552 increased circulating triglyceride level; MP:0005178 increased circulating cholesterol level; MP:0005278 abnormal cholesterol homeostasis; MP:0004883 abnormal vascular wound healing; MP:0000609 abnormal liver physiology; MP:…	(Human)OMIM ID:107680 Apolipoprotein a-i	(Human)DOID:0050636 familial visceral amyloidosis;DOID:0080958 primary hypoalphalipoproteinemia 2	115	328	[{"UniProt":"Q00623","EnsemblGene":["ENSMUSG00000032083"],"EnsemblTrans":[["ENSMUST00000034588","ENSMUSP00000034588","principal1"]],"RefSeq":[["NM_009692","NP_033822","REVIEWED"]],"UCSC":["uc009phb.3"],"SwissProt":["APOA1_MOUSE"]}]	(ko04977)Vitamin digestion and absorption; (mmu04977)Vitamin digestion and absorption; (ko05143)African trypanosomiasis
Rab11fip3	215445	symbol	M. musculus	215445	M. musculus	Rab11fip3	Cart1|D030060O14Rik|Rab11-|Rab11-FIP3|mKIAA0665	protein-coding	RAB11 family interacting protein 3 (class II)	(Human)Proteins of the large Rab GTPase family (see RAB1A; MIM 179508) have regulatory roles in the formation, targeting, and fusion of intracellular transport vesicles. RAB11FIP3 is one of many proteins that interact with and regulate Rab GTPases (Hales et al., 2001 [PubMed 11495908]).[supplied by OMIM, Mar 2008]	chr17:26289010-26208010	GO:0070164 negative regulation of adiponectin secretion;GO:0070162 adiponectin secretion;GO:0070163 regulation of adiponectin secretion	GO:0032154 cleavage furrow;GO:0055038 recycling endosome membrane;GO:0032153 cell division site	[GO:0006810] transport; [GO:0008150] biological_process; [GO:0016192] vesicle-mediated transport; [GO:0051301] cell division; [GO:0007049] cell cycle; [GO:0005575] cellular_component; [GO:0005622] intracellular anatomical structure; [GO:0005737] cytoplasm; [GO:0003674] molecular_function; [GO:0043167] ion binding; [GO:0005634] nucleus; [GO:0043226] organelle; [GO:0005654] nucleoplasm; [GO:0005576…	GO:0051959 dynein light intermediate chain binding;GO:0031267 small GTPase binding;GO:0051020 GTPase binding	[IPR019018] Rab-binding domain FIP-RBD; [IPR032920] Rab11 family-interacting protein 3; [IPR037245] FIP-RBD, C-terminal domain superfamily; [IPR002048] EF-hand domain; [IPR011992] EF-hand domain pair					MP:0001489 decreased startle reflex; MP:0004738 abnormal auditory brainstem response; MP:0010025 decreased total body fat amount; MP:0003960 increased lean body mass; MP:0000062 increased bone mineral density; MP:0001486 abnormal startle reflex; MP:0002574 increased vertical activity	(Human)OMIM ID:608738 Rab11 family-interacting protein 3		5	25	[{"UniProt":"Q8CHD8","EnsemblGene":["ENSMUSG00000037098"],"SwissProt":["RFIP3_MOUSE"]}]	(ko04144)Endocytosis; (mmu04144)Endocytosis
Khk	16548	symbol	M. musculus	16548	M. musculus	Khk		protein-coding	ketohexokinase	(Human)This gene encodes ketohexokinase that catalyzes conversion of fructose to fructose-1-phosphate. The product of this gene is the first enzyme with a specialized pathway that catabolizes dietary fructose. Alternatively spliced transcript variants encoding different isoforms have been identified. [provided by RefSeq, Jul 2008]	chr5:31078780-31088592	GO:0009744 response to sucrose;GO:0034285 response to disaccharide;GO:0006001 fructose catabolic process	GO:0005634 nucleus;GO:0005737 cytoplasm;GO:0043231 intracellular membrane-bounded organelle	[GO:0008150] biological_process; [GO:0044281] small molecule metabolic process; [GO:0005975] carbohydrate metabolic process; [GO:0003674] molecular_function; [GO:0016301] kinase activity; [GO:0005575] cellular_component; [GO:0005622] intracellular anatomical structure; [GO:0005737] cytoplasm	GO:0004454 ketohexokinase activity;GO:0019200 carbohydrate kinase activity;GO:0016773 phosphotransferase activity, alcohol group as acceptor	[IPR011611] Carbohydrate kinase PfkB; [IPR029056] Ribokinase-like; [IPR034093] Ketohexokinase			principal1			(Human)OMIM ID:614058 Ketohexokinase	(Human)DOID:0111680 essential fructosuria	14	45	[{"UniProt":"E9Q1Q9","EnsemblGene":["ENSMUSG00000029162"],"EnsemblTrans":[["ENSMUST00000031053","ENSMUSP00000031053","principal1"]],"RefSeq":[["NM_001310524","NP_001297453","VALIDATED"]],"SwissProt":["E9Q1Q9_MOUSE"]},{"UniProt":"A0A0J9YU79","EnsemblGene":["ENSMUSG00000029162"],"EnsemblTrans":[["ENSMUST00000201621","ENSMUSP00000144050",""]],"RefSeq":[["NM_008439","NP_032465","VALIDATED"]],"SwissPr…	(ko00051)Fructose and mannose metabolism; (mmu00051)Fructose and mannose metabolism; (mmu01100)Metabolic pathways
Ptpn22	19260	symbol	M. musculus	19260	M. musculus	Ptpn22	70zp|70zpep|PEP|Pt|Ptpn8	protein-coding	protein tyrosine phosphatase, non-receptor type 22 (lymphoid)	(Human)This gene encodes of member of the non-receptor class 4 subfamily of the protein-tyrosine phosphatase family. The encoded protein is a lymphoid-specific intracellular phosphatase that associates with the molecular adapter protein CBL and may be involved in regulating CBL function in the T-cell receptor signaling pathway. Mutations in this gene may be associated with a range of autoimmune d…	chr3:103763891-103819568	GO:0035644 phosphoanandamide dephosphorylation;GO:0071613 granzyme B production;GO:0071661 regulation of granzyme B production	GO:0009898 cytoplasmic side of plasma membrane;GO:0098562 cytoplasmic side of membrane;GO:0048471 perinuclear region of cytoplasm	[GO:0003674] molecular_function; [GO:0016791] phosphatase activity; [GO:0008150] biological_process; [GO:0006464] cellular protein modification process; [GO:0007165] signal transduction; [GO:0002376] immune system process; [GO:0005575] cellular_component; [GO:0005622] intracellular anatomical structure; [GO:0005737] cytoplasm; [GO:0005634] nucleus; [GO:0043226] organelle; [GO:0009056] catabolic p…	GO:0004726 non-membrane spanning protein tyrosine phosphatase activity;GO:0004725 protein tyrosine phosphatase activity;GO:1990782 protein tyrosine kinase binding	[IPR000242] PTP type protein phosphatase; [IPR000387] Tyrosine specific protein phosphatases domain; [IPR003595] Protein-tyrosine phosphatase, catalytic; [IPR016130] Protein-tyrosine phosphatase, active site; [IPR016276] Non-receptor tyrosine-protein phosphatase 22; [IPR029021] Protein-tyrosine phosphatase-like			principal1		MP:0002083 premature death; MP:0002144 abnormal B cell differentiation; MP:0006387 abnormal T cell number; MP:0005154 increased B cell proliferation; MP:0001175 abnormal lung morphology; MP:0002459 abnormal B cell physiology; MP:0002494 increased IgM level; MP:0002743 glomerulonephritis; MP:0002869 increased anti-insulin autoantibody level; MP:0008074 increased CD4-positive, alpha beta T cell num…	(Human)OMIM ID:600716 Protein tyrosine phosphatase, nonreceptor-type, 22	(Human)DOID:7148 rheumatoid arthritis;DOID:9074 systemic lupus erythematosus;DOID:9744 type 1 diabetes mellitus	47	77	[{"UniProt":"P29352","EnsemblGene":["ENSMUSG00000027843"],"EnsemblTrans":[["ENSMUST00000029433","ENSMUSP00000029433","principal1"]],"RefSeq":[["NM_008979","NP_033005","VALIDATED"],["XM_006501148","XP_006501211","MODEL"],["XM_006501149","XP_006501212","MODEL"],["XM_006501150","XP_006501213","MODEL"],["XM_011240041","XP_011238343","MODEL"],["XM_011240042","XP_011238344","MODEL"]],"UCSC":["uc008qtv.…
Slc35e2	320541	symbol	M. musculus	320541	M. musculus	Slc35e2	A530082C11Rik|AI957035|Slc35e2a	protein-coding	solute carrier family 35, member E2		chr4:155685873-155707797	GO:0001835 blastocyst hatching;GO:0035188 hatching;GO:0071684 organism emergence from protective structure	GO:0005794 Golgi apparatus;GO:0012505 endomembrane system;GO:0016021 integral component of membrane	[GO:0005575] cellular_component; [GO:0005622] intracellular anatomical structure; [GO:0043226] organelle; [GO:0005737] cytoplasm; [GO:0005794] Golgi apparatus; [GO:0006810] transport; [GO:0008150] biological_process; [GO:0055085] transmembrane transport; [GO:0048856] anatomical structure development; [GO:0009790] embryo development; [GO:0022857] transmembrane transporter activity; [GO:0003674] mo…	GO:0015297 antiporter activity;GO:0015291 secondary active transmembrane transporter activity;GO:0022804 active transmembrane transporter activity	[IPR004853] Sugar phosphate transporter domain		yes	principal1	yes					18	[{"UniProt":"Q8C811","EnsemblGene":["ENSMUSG00000042202"],"EnsemblTrans":[["ENSMUST00000043829","ENSMUSP00000041449","principal1"],["ENSMUST00000105608","ENSMUSP00000101233","principal1"],["ENSMUST00000118607","ENSMUSP00000113189","principal1"]],"RefSeq":[["NM_177186","NP_796160","VALIDATED"],["XM_006538952","XP_006539015","MODEL"],["XM_006538953","XP_006539016","MODEL"]],"UCSC":["uc008wdw.2"],"S…
Defa26	626708	symbol	M. musculus	626708	M. musculus	Defa26	Defcr2|Defcr26	protein-coding	defensin, alpha, 26		chr8:22108184-22108988	GO:0051673 membrane disruption in other organism;GO:0051873 killing by host of symbiont cells;GO:0051883 killing of cells in other organism involved in symbiotic interaction	GO:0030496 midbody;GO:0005615 extracellular space;GO:0005576 extracellular region	[GO:0005575] cellular_component; [GO:0005576] extracellular region; [GO:0005615] extracellular space; [GO:0008150] biological_process; [GO:0006950] response to stress; [GO:0003674] molecular_function; [GO:0002376] immune system process	GO:0042803 protein homodimerization activity;GO:0046983 protein dimerization activity;GO:0042802 identical protein binding	[IPR002366] Defensin propeptide; [IPR006080] Beta/alpha defensin; [IPR006081] Alpha-defensin; [IPR016327] Alpha-defensin propeptide	yes		principal1						6	[{"UniProt":"Q3L180","EnsemblGene":["ENSMUSG00000060070"],"EnsemblTrans":[["ENSMUST00000074343","ENSMUSP00000073950","principal1"]],"RefSeq":[["NM_001079933","NP_001073402","VALIDATED"]],"UCSC":["uc009lbs.2"],"SwissProt":["DFA26_MOUSE"]}]
Cyp17a1	13074	symbol	M. musculus	13074	M. musculus	Cyp17a1	Cyp1|Cyp17|p450c1|p450c17	protein-coding	cytochrome P450, family 17, subfamily a, polypeptide 1	(Human)This gene encodes a member of the cytochrome P450 superfamily of enzymes. The cytochrome P450 proteins are monooxygenases which catalyze many reactions involved in drug metabolism and synthesis of cholesterol, steroids and other lipids. This protein localizes to the endoplasmic reticulum. It has both 17alpha-hydroxylase and 17,20-lyase activities and is a key enzyme in the steroidogenic pa…	chr19:46661439-46655604	GO:0090031 positive regulation of steroid hormone biosynthetic process;GO:0046886 positive regulation of hormone biosynthetic process;GO:0006704 glucocorticoid biosynthetic process	GO:0043025 neuronal cell body;GO:0030424 axon;GO:0044297 cell body	[GO:0008150] biological_process; [GO:0003674] molecular_function; [GO:0043167] ion binding; [GO:0016491] oxidoreductase activity; [GO:0005575] cellular_component; [GO:0005622] intracellular anatomical structure; [GO:0043226] organelle; [GO:0005737] cytoplasm; [GO:0005783] endoplasmic reticulum; [GO:0006629] lipid metabolic process; [GO:0009058] biosynthetic process; [GO:0016829] lyase activity; […	GO:0004508 steroid 17-alpha-monooxygenase activity;GO:0047442 17-alpha-hydroxyprogesterone aldolase activity;GO:0016832 aldehyde-lyase activity	[IPR001128] Cytochrome P450; [IPR002401] Cytochrome P450, E-class, group I; [IPR017972] Cytochrome P450, conserved site; [IPR036396] Cytochrome P450 superfamily			principal1		MP:0001402 hypoactivity; MP:0002797 increased thigmotaxis; MP:0010124 decreased bone mineral content; MP:0001922 reduced male fertility; MP:0003961 decreased lean body mass; MP:0010024 increased total body fat amount; MP:0010053 decreased grip strength; MP:0011096 embryonic lethality between implantation and somite formation, complete penetrance; MP:0002834 decreased heart weight; MP:0005565 incr…	(Human)OMIM ID:609300 Cytochrome p450, family 17, subfamily a, polypeptide 1	(Human)DOID:0050811 congenital adrenal hyperplasia	17	137	[{"UniProt":"P27786","EnsemblGene":["ENSMUSG00000003555"],"EnsemblTrans":[["ENSMUST00000026012","ENSMUSP00000026012","principal1"]],"RefSeq":[["NM_007809","NP_031835","VALIDATED"]],"UCSC":["uc008hua.2"],"SwissProt":["CP17A_MOUSE"]},{"UniProt":"Q3UYU1","RefSeq":[["NM_007809","NP_031835","VALIDATED"]],"SwissProt":["Q3UYU1_MOUSE"]},{"UniProt":"Q53YJ1","RefSeq":[["NM_007809","NP_031835","VALIDATED"]]…	(mmu)C21-Steroid hormone biosynthesis, progesterone => cortisol/cortisone; (M00110)C19/C18-Steroid hormone biosynthesis, pregnenolone => androstenedione => estrone; (M00109)C21-Steroid hormone biosynthesis, progesterone => cortisol/cortisone
Cndp2	66054	symbol	M. musculus	66054	M. musculus	Cndp2	0610010E05Rik|C76600|Cn|Cn2|Dip|Dip-2|Pe|Pep|Pep-1|Pep1	protein-coding	CNDP dipeptidase 2 (metallopeptidase M20 family)	(Human)CNDP2, also known as tissue carnosinase and peptidase A (EC 3.4.13.18), is a nonspecific dipeptidase rather than a selective carnosinase (Teufel et al., 2003 [PubMed 12473676]).[supplied by OMIM, Mar 2008]	chr18:84703827-84685590	GO:0006508 proteolysis;GO:0019538 protein metabolic process;GO:1901564 organonitrogen compound metabolic process	GO:0005654 nucleoplasm;GO:0005829 cytosol;GO:0031981 nuclear lumen	[GO:0003674] molecular_function; [GO:0008233] peptidase activity; [GO:0005575] cellular_component; [GO:0005622] intracellular anatomical structure; [GO:0005737] cytoplasm; [GO:0043167] ion binding; [GO:0005634] nucleus; [GO:0043226] organelle; [GO:0005654] nucleoplasm; [GO:0005829] cytosol; [GO:0008150] biological_process	GO:0103046 alanylglutamate dipeptidase activity;GO:0070573 metallodipeptidase activity;GO:0016805 dipeptidase activity	[IPR001261] ArgE/DapE/ACY1/CPG2/YscS, conserved site; [IPR002933] Peptidase M20; [IPR011650] Peptidase M20, dimerisation domain; [IPR017153] Cytosolic nonspecific dipeptidase/DUG1			principal1		MP:0000598 abnormal liver morphology; MP:0002092 abnormal eye morphology; MP:0001293 anophthalmia; MP:0000266 abnormal heart morphology; MP:0000274 enlarged heart; MP:0001175 abnormal lung morphology; MP:0001944 abnormal pancreas morphology; MP:0000691 enlarged spleen; MP:0000689 abnormal spleen morphology; MP:0000706 small thymus; MP:0000599 enlarged liver; MP:0000703 abnormal thymus morphology;…	(Human)OMIM ID:169800 Peptidase a		4	37	[{"UniProt":"Q9D1A2","EnsemblGene":["ENSMUSG00000024644"],"EnsemblTrans":[["ENSMUST00000025546","ENSMUSP00000025546","principal1"],["ENSMUST00000168419","ENSMUSP00000128696","principal1"]],"RefSeq":[["NM_001289531","NP_001276460","VALIDATED"],["NM_023149","NP_075638","VALIDATED"]],"UCSC":["uc008fut.2"],"SwissProt":["CNDP2_MOUSE"]}]	(ko00340)Histidine metabolism; (mmu00340)Histidine metabolism; (ko00410)beta-Alanine metabolism
Wfdc2	67701	symbol	M. musculus	67701	M. musculus	Wfdc2	1600023A02Rik|HE4|WA|WAP5	protein-coding	WAP four-disulfide core domain 2	(Human)This gene encodes a protein that is a member of the WFDC domain family. The WFDC domain, or WAP Signature motif, contains eight cysteines forming four disulfide bonds at the core of the protein, and functions as a protease inhibitor in many family members. This gene is expressed in pulmonary epithelial cells, and was also found to be expressed in some ovarian cancers. The encoded protein i…	chr2:164404635-164410430	GO:0019731 antibacterial humoral response;GO:0019730 antimicrobial humoral response;GO:0010466 negative regulation of peptidase activity	GO:0005615 extracellular space;GO:0005576 extracellular region;GO:0110165 cellular anatomical entity	[GO:0005575] cellular_component; [GO:0005576] extracellular region; [GO:0003674] molecular_function; [GO:0030234] enzyme regulator activity; [GO:0008150] biological_process; [GO:0002376] immune system process; [GO:0006950] response to stress; [GO:0005615] extracellular space	GO:0019828 aspartic-type endopeptidase inhibitor activity;GO:0004869 cysteine-type endopeptidase inhibitor activity;GO:0004867 serine-type endopeptidase inhibitor activity	[IPR008197] WAP-type 'four-disulfide core' domain; [IPR036645] Elafin-like superfamily	yes		principal2	yes	MP:0011110 preweaning lethality, incomplete penetrance; MP:0001954 respiratory distress; MP:0011087 neonatal lethality, complete penetrance; MP:0000274 enlarged heart; MP:0001175 abnormal lung morphology; MP:0001575 cyanosis; MP:0010899 abnormal pulmonary alveolar system morphology; MP:0005012 decreased eosinophil cell number; MP:0010816 decreased type I pneumocyte number; MP:0002276 abnormal lun…	(Human)OMIM ID:617548 Wap 4-disulfide core domain 2		4	25	[{"UniProt":"Q9DAU7","EnsemblGene":["ENSMUSG00000017723"],"EnsemblTrans":[["ENSMUST00000017867","ENSMUSP00000017867","principal2"]],"RefSeq":[["NM_026323","NP_080599","VALIDATED"]],"UCSC":["uc008nve.1"],"SwissProt":["WFDC2_MOUSE"]},{"UniProt":"A2A5G5","EnsemblGene":["ENSMUSG00000017723"],"EnsemblTrans":[["ENSMUST00000109345","ENSMUSP00000104969","alternative2"]],"RefSeq":[["XM_006500087","XP_0065…
Adh6a	69117	symbol	M. musculus	69117	M. musculus	Adh6a	1810009C16Rik|Adh|Adh5a	protein-coding	alcohol dehydrogenase 6A (class V)		chr3:138019047-138036895	GO:0006069 ethanol oxidation;GO:0006067 ethanol metabolic process;GO:0042572 retinol metabolic process	GO:0005829 cytosol;GO:0005737 cytoplasm;GO:0005622 intracellular anatomical structure	[GO:0008150] biological_process; [GO:0003674] molecular_function; [GO:0016491] oxidoreductase activity; [GO:0043167] ion binding; [GO:0005575] cellular_component; [GO:0005622] intracellular anatomical structure; [GO:0005737] cytoplasm; [GO:0005829] cytosol; [GO:0044281] small molecule metabolic process; [GO:0006091] generation of precursor metabolites and energy; [GO:0006629] lipid metabolic proc…	GO:0004024 alcohol dehydrogenase activity, zinc-dependent;GO:0004022 alcohol dehydrogenase (NAD+) activity;GO:0018455 alcohol dehydrogenase [NAD(P)+] activity	[IPR002328] Alcohol dehydrogenase, zinc-type, conserved site; [IPR011032] GroES-like superfamily; [IPR013149] Alcohol dehydrogenase, C-terminal; [IPR013154] Alcohol dehydrogenase, N-terminal; [IPR036291] NAD(P)-binding domain superfamily; [IPR020843] Polyketide synthase, enoylreductase domain			principal1					1	14	[{"UniProt":"E9Q5Z6","EnsemblGene":["ENSMUSG00000053054"],"EnsemblTrans":[["ENSMUST00000106247","ENSMUSP00000101854","principal1"]],"RefSeq":[["NM_026945","NP_081221","VALIDATED"]],"UCSC":["uc008rng.1"],"SwissProt":["E9Q5Z6_MOUSE"]},{"UniProt":"Q9D932","RefSeq":[["NM_026945","NP_081221","VALIDATED"]],"SwissProt":["Q9D932_MOUSE"]}]
Defa38	634825	symbol	M. musculus	634825	M. musculus	Defa38	CRS1C-2|Gm14851	protein-coding	defensin, alpha, 38		chr8:21586066-21584987	GO:0051673 membrane disruption in other organism;GO:0002227 innate immune response in mucosa;GO:0002385 mucosal immune response	GO:0005615 extracellular space;GO:0005576 extracellular region;GO:0110165 cellular anatomical entity	[GO:0005575] cellular_component; [GO:0005615] extracellular space; [GO:0005576] extracellular region; [GO:0008150] biological_process; [GO:0006950] response to stress; [GO:0003674] molecular_function; [GO:0002376] immune system process	GO:0003674 molecular_function	[IPR002366] Defensin propeptide; [IPR016327] Alpha-defensin propeptide			principal1						3	[{"UniProt":"Q5ERJ0","EnsemblGene":["ENSMUSG00000061958"],"EnsemblTrans":[["ENSMUST00000077452","ENSMUSP00000076665","principal1"]],"RefSeq":[["NM_001177482","NP_001170953","VALIDATED"]],"UCSC":["uc012gar.1"],"SwissProt":["Q5ERJ0_MOUSE"]}]
Tmem117	320709	symbol	M. musculus	320709	M. musculus	Tmem117	B930062P21Rik	protein-coding	transmembrane protein 117		chr15:94527066-94993978	GO:0070059 intrinsic apoptotic signaling pathway in response to endoplasmic reticulum stress;GO:0034976 response to endoplasmic reticulum stress;GO:0097193 intrinsic apoptotic signaling pathway	GO:0005783 endoplasmic reticulum;GO:0012505 endomembrane system;GO:0005886 plasma membrane	[GO:0005575] cellular_component; [GO:0003674] molecular_function; [GO:0005886] plasma membrane; [GO:0005622] intracellular anatomical structure; [GO:0043226] organelle; [GO:0005737] cytoplasm; [GO:0005783] endoplasmic reticulum; [GO:0008150] biological_process; [GO:0007165] signal transduction; [GO:0008219] cell death; [GO:0006950] response to stress	GO:0003674 molecular_function	[IPR029370] TMEM117 protein		yes	principal1	yes				(Human)4	14	[{"UniProt":"Q8BH18","EnsemblGene":["ENSMUSG00000063296"],"EnsemblTrans":[["ENSMUST00000080141","ENSMUSP00000079038","principal1"]],"RefSeq":[["NM_178789","NP_848904","PROVISIONAL"]],"UCSC":["uc007xjn.1"],"SwissProt":["TM117_MOUSE"]}]
Mroh7	381538	symbol	M. musculus	381538	M. musculus	Mroh7	Gm1027|Heat|Heatr8	protein-coding	maestro heat-like repeat family member 7		chr4:106595059-106537614	GO:0008150 biological_process	GO:0016021 integral component of membrane;GO:0031224 intrinsic component of membrane;GO:0016020 membrane	[GO:0005575] cellular_component; [GO:0003674] molecular_function; [GO:0008150] biological_process	GO:0003674 molecular_function	[IPR011989] Armadillo-like helical; [IPR016024] Armadillo-type fold		yes	principal1					(Human)1	10	[{"UniProt":"A2AVR2","EnsemblGene":["ENSMUSG00000047502"],"EnsemblTrans":[["ENSMUST00000106770","ENSMUSP00000102382","principal1"]],"RefSeq":[["NM_001126487","NP_001119959","VALIDATED"],["XM_006503201","XP_006503264","MODEL"],["XM_011240561","XP_011238863","MODEL"],["XM_011240562","XP_011238864","MODEL"]],"UCSC":["uc012dia.1"],"SwissProt":["MROH7_MOUSE"]}]
Creb3l3	208677	symbol	M. musculus	208677	M. musculus	Creb3l3	BC010786|CREB-|CREB-H|D10Bur1|D10Bur1e	protein-coding	cAMP responsive element binding protein 3-like 3	(Human)This gene encodes a member of the basic-leucine zipper family and the AMP-dependent transcription factor family. The encoded protein is localized to the endoplasmic reticulum and acts as a transcription factor activated by cyclic AMP stimulation. The encoded protein binds the cyclic AMP response element (CRE) and the box-B element and has been linked to acute inflammatory response, hepatoc…	chr10:80934706-80920163	GO:1990440 positive regulation of transcription from RNA polymerase II promoter in response to endoplasmic reticulum stress;GO:0036003 positive regulation of transcription from RNA polymerase II promoter in response to stress;GO:0043618 regulation of transcription from RNA polymerase II promoter in response to stress	GO:0005789 endoplasmic reticulum membrane;GO:0098827 endoplasmic reticulum subcompartment;GO:0042175 nuclear outer membrane-endoplasmic reticulum membrane network	[GO:0008150] biological_process; [GO:0009058] biosynthetic process; [GO:0034641] cellular nitrogen compound metabolic process; [GO:0003674] molecular_function; [GO:0003700] DNA-binding transcription factor activity; [GO:0003677] DNA binding; [GO:0007165] signal transduction; [GO:0006950] response to stress; [GO:0005575] cellular_component; [GO:0005622] intracellular anatomical structure; [GO:0005…	GO:0035497 cAMP response element binding;GO:0046982 protein heterodimerization activity;GO:0001228 DNA-binding transcription activator activity, RNA polymerase II-specific	[IPR004827] Basic-leucine zipper domain; [IPR029806] cAMP-responsive element-binding protein 3-like protein 3		yes	principal1		MP:0002169 no abnormal phenotype detected; MP:0008874 decreased physiological sensitivity to xenobiotic; MP:0005087 decreased acute inflammation; MP:0009767 decreased sensitivity to xenobiotic induced morbidity/mortality; MP:0031233 decreased circulating serum amyloid protein level	(Human)OMIM ID:611998 Camp response element-binding protein 3-like 3		35	59	[{"UniProt":"Q91XE9","EnsemblGene":["ENSMUSG00000035041"],"EnsemblTrans":[["ENSMUST00000117422","ENSMUSP00000112836","principal1"]],"RefSeq":[["NM_145365","NP_663340","VALIDATED"]],"UCSC":["uc007gfw.1"],"SwissProt":["CR3L3_MOUSE"]}]	(ko04962)Vasopressin-regulated water reabsorption; (mmu04962)Vasopressin-regulated water reabsorption; (ko05030)Cocaine addiction
Maob	109731	symbol	M. musculus	109731	M. musculus	Maob	6330414K01Rik|MAO|MAO-B	protein-coding	monoamine oxidase B	(Human)The protein encoded by this gene belongs to the flavin monoamine oxidase family. It is a enzyme located in the mitochondrial outer membrane. It catalyzes the oxidative deamination of biogenic and xenobiotic amines and plays an important role in the metabolism of neuroactive and vasoactive amines in the central nervous sysytem and peripheral tissues. This protein preferentially degrades ben…	chrX:16683605-16575520	GO:0014063 negative regulation of serotonin secretion;GO:0045915 positive regulation of catecholamine metabolic process;GO:0045964 positive regulation of dopamine metabolic process	GO:0005741 mitochondrial outer membrane;GO:0019867 outer membrane;GO:0031968 organelle outer membrane	[GO:0008150] biological_process; [GO:0003674] molecular_function; [GO:0016491] oxidoreductase activity; [GO:0005575] cellular_component; [GO:0005622] intracellular anatomical structure; [GO:0043226] organelle; [GO:0005737] cytoplasm; [GO:0005739] mitochondrion; [GO:0043167] ion binding; [GO:0034641] cellular nitrogen compound metabolic process; [GO:0006810] transport; [GO:0007267] cell-cell signa…	GO:0008131 primary amine oxidase activity;GO:0016641 oxidoreductase activity, acting on the CH-NH2 group of donors, oxygen as acceptor;GO:0016638 oxidoreductase activity, acting on the CH-NH2 group of donors	[IPR001613] Flavin amine oxidase; [IPR002937] Amine oxidase; [IPR036188] FAD/NAD(P)-binding domain superfamily		yes	principal1	(Human)yes	MP:0001399 hyperactivity; MP:0009643 abnormal urine homeostasis; MP:0011452 decreased susceptibility to dopaminergic neuron neurotoxicity	(Human)OMIM ID:309860 Monoamine oxidase b		22	66	[{"UniProt":"Q8BW75","EnsemblGene":["ENSMUSG00000040147"],"EnsemblTrans":[["ENSMUST00000040820","ENSMUSP00000040550","principal1"]],"RefSeq":[["NM_172778","NP_766366","VALIDATED"]],"UCSC":["uc009ssb.2"],"SwissProt":["AOFB_MOUSE"]}]	(mmu)GABA biosynthesis, eukaryotes, putrescine => GABA; (M00135)GABA biosynthesis, eukaryotes, putrescine => GABA; (ko00360)Phenylalanine metabolism
Vwa1	246228	symbol	M. musculus	246228	M. musculus	Vwa1	4932416A11Rik|W|WARP	protein-coding	von Willebrand factor A domain containing 1	(Human)VWA1 belongs to the von Willebrand factor (VWF; MIM 613160) A (VWFA) domain superfamily of extracellular matrix proteins and appears to play a role in cartilage structure and function (Fitzgerald et al., 2002 [PubMed 12062410]).[supplied by OMIM, Nov 2010]	chr4:155859042-155852952	GO:0048266 behavioral response to pain;GO:0048265 response to pain;GO:0033555 multicellular organismal response to stress	GO:0005614 interstitial matrix;GO:0005604 basement membrane;GO:0062023 collagen-containing extracellular matrix	[GO:0003674] molecular_function; [GO:0005575] cellular_component; [GO:0005576] extracellular region; [GO:0031012] extracellular matrix; [GO:0008150] biological_process; [GO:0030198] extracellular matrix organization; [GO:0005198] structural molecule activity; [GO:0006950] response to stress	GO:0005201 extracellular matrix structural constituent;GO:0005198 structural molecule activity;GO:0042802 identical protein binding	[IPR002035] von Willebrand factor, type A; [IPR003961] Fibronectin type III; [IPR013783] Immunoglobulin-like fold; [IPR030758] von Willebrand factor A domain-containing protein 1; [IPR036116] Fibronectin type III superfamily; [IPR036465] von Willebrand factor A-like domain superfamily	yes				MP:0002834 decreased heart weight; MP:0003632 abnormal nervous system morphology; MP:0001973 increased thermal nociceptive threshold; MP:0001516 abnormal motor coordination/balance	(Human)OMIM ID:611901 Von willebrand factor a domain-containing protein 1		4	21	[{"UniProt":"Q8R2Z5","EnsemblGene":["ENSMUSG00000042116"],"SwissProt":["VWA1_MOUSE"]}]
Defa39	382000	symbol	M. musculus	382000	M. musculus	Defa39	AY76118|CRS1C|CRS1C-3|CRS1C-6	protein-coding	defensin, alpha, 39		chr8:22193663-22192540	GO:0051673 membrane disruption in other organism;GO:0002227 innate immune response in mucosa;GO:0002385 mucosal immune response	GO:0005766 primary lysosome;GO:0042582 azurophil granule;GO:0030141 secretory granule	[GO:0005575] cellular_component; [GO:0005615] extracellular space; [GO:0005576] extracellular region; [GO:0008150] biological_process; [GO:0006950] response to stress; [GO:0003674] molecular_function; [GO:0002376] immune system process	GO:0042803 protein homodimerization activity;GO:0046983 protein dimerization activity;GO:0042802 identical protein binding	[IPR002366] Defensin propeptide; [IPR016327] Alpha-defensin propeptide			principal1						12	[{"UniProt":"Q9D848","EnsemblGene":["ENSMUSG00000058618"],"EnsemblTrans":[["ENSMUST00000071886","ENSMUSP00000071783","principal1"]],"RefSeq":[["NM_001007582","NP_001007583","VALIDATED"]],"UCSC":["uc009lbw.2"],"SwissProt":["Q9D848_MOUSE"]}]	(mmu05150)Staphylococcus aureus infection; (mmu04621)NOD-like receptor signaling pathway
Lypd8	70163	symbol	M. musculus	70163	M. musculus	Lypd8	2210415F13Rik	protein-coding	LY6/PLAUR domain containing 8	This gene encodes a member of the Ly6/PLAUR family of cysteine-rich proteins that plays an important role in the protection of colonic epithelium from flagellated microbiota. The encoded protein undergoes proteolytic processing to generate a mature, glycosylphosphatidylinositol-anchored protein that is localized to the apical surface of the colonic epithelial cells. Mice lacking the encoded prote…	chr11:58269858-58281367	GO:0050829 defense response to Gram-negative bacterium;GO:0042742 defense response to bacterium;GO:0009617 response to bacterium	GO:0031225 anchored component of membrane;GO:0005615 extracellular space;GO:0005576 extracellular region	[GO:0005575] cellular_component; [GO:0005615] extracellular space; [GO:0005576] extracellular region; [GO:0003674] molecular_function; [GO:0005886] plasma membrane; [GO:0008150] biological_process; [GO:0006950] response to stress	GO:0003674 molecular_function	[IPR016054] Ly-6 antigen/uPA receptor-like	yes		principal1		MP:0002169 no abnormal phenotype detected; MP:0000495 abnormal colon morphology; MP:0000511 abnormal intestinal mucosa morphology; MP:0003868 abnormal feces composition; MP:0004842 abnormal large intestine crypts of Lieberkuhn morphology; MP:0000488 abnormal intestinal epithelium morphology; MP:0008537 increased susceptibility to induced colitis; MP:0013298 increased susceptibility to colitis ind…	(Human)OMIM ID:617067 Ly6/plaur domain-containing protein 8		2	16	[{"UniProt":"Q9D7S0","EnsemblGene":["ENSMUSG00000013643"],"EnsemblTrans":[["ENSMUST00000013787","ENSMUSP00000013787","principal1"],["ENSMUST00000108826","ENSMUSP00000104454","principal1"]],"RefSeq":[["NM_001083884","NP_001077353","REVIEWED"],["NM_001330197","NP_001317126","REVIEWED"],["NM_027339","NP_081615","REVIEWED"]],"UCSC":["uc007jbj.1"],"SwissProt":["LYPD8_MOUSE"]}]
Slc2a7	435818	symbol	M. musculus	435818	M. musculus	Slc2a7	GLUT-7	protein-coding	solute carrier family 2 (facilitated glucose transporter), member 7	(Human)SLC2A7 belongs to a family of transporters that catalyze the uptake of sugars through facilitated diffusion (Li et al., 2004). This family of transporters shows conservation of 12 transmembrane helices as well as functionally significant amino acid residues (Joost and Thorens, 2001 [PubMed 11780753]).[supplied by OMIM, Mar 2008]	chr4:150233293-150253499	(Human)GO:0015755 fructose transmembrane transport;GO:1904659 glucose transmembrane transport;GO:0008645 hexose transmembrane transport	GO:0005886 plasma membrane;GO:0071944 cell periphery;GO:0016020 membrane	[GO:0005575] cellular_component; [GO:0006810] transport; [GO:0008150] biological_process; [GO:0055085] transmembrane transport; [GO:0022857] transmembrane transporter activity; [GO:0003674] molecular_function; [GO:0005886] plasma membrane	(Human)GO:0005353 fructose transmembrane transporter activity;GO:0005355 glucose transmembrane transporter activity;GO:0015149 hexose transmembrane transporter activity	[IPR003663] Sugar/inositol transporter; [IPR005828] Major facilitator, sugar transporter-like; [IPR005829] Sugar transporter, conserved site; [IPR020846] Major facilitator superfamily domain; [IPR036259] MFS transporter superfamily		(Human)yes	principal1	yes	MP:0001415 increased exploration in new environment	(Human)OMIM ID:610371 Solute carrier family 2 (facilitated glucose transporter), member 7		(Human)2	(Human)6	[{"UniProt":"B1ARZ3","EnsemblGene":["ENSMUSG00000062064"],"EnsemblTrans":[["ENSMUST00000059893","ENSMUSP00000059106","principal1"]],"RefSeq":[["NM_001085529","NP_001078998","VALIDATED"]],"UCSC":["uc008vxl.1"],"SwissProt":["B1ARZ3_MOUSE"]}]
Tmem86b	68255	symbol	M. musculus	68255	M. musculus	Tmem86b	C330014O21Rik	protein-coding	transmembrane protein 86B		chr7:4634211-4631039	GO:0046485 ether lipid metabolic process;GO:0006662 glycerol ether metabolic process;GO:0018904 ether metabolic process	GO:0016021 integral component of membrane;GO:0031224 intrinsic component of membrane;GO:0016020 membrane	[GO:0005575] cellular_component; [GO:0005622] intracellular anatomical structure; [GO:0005737] cytoplasm; [GO:0003674] molecular_function; [GO:0008150] biological_process; [GO:0044281] small molecule metabolic process; [GO:0006629] lipid metabolic process	GO:0047408 alkenylglycerophosphocholine hydrolase activity;GO:0047409 alkenylglycerophosphoethanolamine hydrolase activity;GO:0016803 ether hydrolase activity	[IPR012506] YhhN-like		yes	principal2	yes	MP:0001489 decreased startle reflex	(Human)OMIM ID:617806 Transmembrane protein 86b		(Human)1	13	[{"UniProt":"Q497J1","EnsemblGene":["ENSMUSG00000045282"],"EnsemblTrans":[["ENSMUST00000055085","ENSMUSP00000060237","principal2"]],"RefSeq":[["NM_023440","NP_075929","VALIDATED"]],"UCSC":["uc009eya.1"],"SwissProt":["TM86B_MOUSE"]}]	(ko00565)Ether lipid metabolism; (mmu00565)Ether lipid metabolism
Defa40	100041787	symbol	M. musculus	100041787	M. musculus	Defa40	Gm15292	protein-coding	defensin, alpha, 40		chr8:21739731-21740569	GO:0051673 membrane disruption in other organism;GO:0051873 killing by host of symbiont cells;GO:0051883 killing of cells in other organism involved in symbiotic interaction	GO:0030496 midbody;GO:0005615 extracellular space;GO:0005576 extracellular region	[GO:0005575] cellular_component; [GO:0005576] extracellular region; [GO:0005615] extracellular space; [GO:0008150] biological_process; [GO:0006950] response to stress; [GO:0003674] molecular_function; [GO:0002376] immune system process	GO:0042803 protein homodimerization activity;GO:0046983 protein dimerization activity;GO:0042802 identical protein binding	[IPR002366] Defensin propeptide; [IPR006080] Beta/alpha defensin; [IPR006081] Alpha-defensin; [IPR016327] Alpha-defensin propeptide			principal1						2	[{"UniProt":"L7N231","EnsemblGene":["ENSMUSG00000074441"],"EnsemblTrans":[["ENSMUST00000098895","ENSMUSP00000096494","principal1"]],"RefSeq":[["NM_001177487","NP_001170958","VALIDATED"]],"UCSC":["uc012gau.1"],"SwissProt":["L7N231_MOUSE"]}]
Rnf130	59044	symbol	M. musculus	59044	M. musculus	Rnf130	2510042A13Rik|G1|G1RZ|G1RZFP|G1rp|GOLIATH|GP	protein-coding	ring finger protein 130	(Human)The protein encoded by this gene contains a RING finger motif and is similar to g1, a Drosophila zinc-finger protein that is expressed in mesoderm and involved in embryonic development. The expression of the mouse counterpart was found to be upregulated in myeloblastic cells following IL3 deprivation, suggesting that this gene may regulate growth factor withdrawal-induced apoptosis of myel…	chr11:49916158-50016546	GO:0006511 ubiquitin-dependent protein catabolic process;GO:0019941 modification-dependent protein catabolic process;GO:0043632 modification-dependent macromolecule catabolic process	GO:0016021 integral component of membrane;GO:0031224 intrinsic component of membrane;GO:0016020 membrane	[GO:0005575] cellular_component; [GO:0003674] molecular_function; [GO:0043167] ion binding; [GO:0008150] biological_process; [GO:0006464] cellular protein modification process; [GO:0005622] intracellular anatomical structure; [GO:0005737] cytoplasm; [GO:0009056] catabolic process; [GO:0008219] cell death	GO:0061630 ubiquitin protein ligase activity;GO:0061659 ubiquitin-like protein ligase activity;GO:0004842 ubiquitin-protein transferase activity	[IPR001841] Zinc finger, RING-type; [IPR003137] PA domain; [IPR013083] Zinc finger, RING/FYVE/PHD-type		yes	principal3	yes				(Human)4	26	[{"UniProt":"Q8VEM1","EnsemblGene":["ENSMUSG00000020376"],"EnsemblTrans":[["ENSMUST00000102776","ENSMUSP00000099837","principal3"]],"RefSeq":[["NM_001290749","NP_001277678","VALIDATED"],["NM_001290750","NP_001277679","VALIDATED"],["NM_021540","NP_067515","VALIDATED"]],"UCSC":["uc007irl.2"],"SwissProt":["GOLI_MOUSE"]},{"UniProt":"Q5SVR5","EnsemblGene":["ENSMUSG00000020376"],"EnsemblTrans":[["ENSMU…
Hoxc8	15426	symbol	M. musculus	15426	M. musculus	Hoxc8	D130011F21Rik|Hox-3.|Hox-3.1	protein-coding	homeobox C8	(Human)This gene belongs to the homeobox family of genes. The homeobox genes encode a highly conserved family of transcription factors that play an important role in morphogenesis in all multicellular organisms. Mammals possess four similar homeobox gene clusters, HOXA, HOXB, HOXC and HOXD, which are located on different chromosomes and consist of 9 to 11 genes arranged in tandem. This gene is on…	chr15:102898971-102902707	GO:0009952 anterior/posterior pattern specification;GO:0048705 skeletal system morphogenesis;GO:0003002 regionalization	GO:0015630 microtubule cytoskeleton;GO:0005856 cytoskeleton;GO:0005654 nucleoplasm	[GO:0003674] molecular_function; [GO:0003677] DNA binding; [GO:0008150] biological_process; [GO:0009058] biosynthetic process; [GO:0034641] cellular nitrogen compound metabolic process; [GO:0003700] DNA-binding transcription factor activity; [GO:0005575] cellular_component; [GO:0005622] intracellular anatomical structure; [GO:0005634] nucleus; [GO:0043226] organelle; [GO:0005654] nucleoplasm; [GO…	GO:0000981 DNA-binding transcription factor activity, RNA polymerase II-specific;GO:0003700 DNA-binding transcription factor activity;GO:0000977 RNA polymerase II transcription regulatory region sequence-specific DNA binding	[IPR000047] Helix-turn-helix motif; [IPR001356] Homeobox domain; [IPR001827] Homeobox protein, antennapedia type, conserved site; [IPR009057] Homeobox-like domain superfamily; [IPR017970] Homeobox, conserved site; [IPR020479] Homeobox domain, metazoa			principal1		MP:0011086 postnatal lethality, incomplete penetrance; MP:0001265 decreased body size; MP:0000150 abnormal rib morphology; MP:0008148 abnormal sternocostal joint morphology; MP:0005296 abnormal humerus morphology; MP:0000480 increased rib number; MP:0004615 cervical vertebral transformation; MP:0000157 abnormal sternum morphology; MP:0000137 abnormal vertebrae morphology; MP:0002114 abnormal axia…	(Human)OMIM ID:142970 Homeobox c8		18	166	[{"UniProt":"P09025","EnsemblGene":["ENSMUSG00000001657"],"EnsemblTrans":[["ENSMUST00000001703","ENSMUSP00000001703","principal1"]],"RefSeq":[["NM_010466","NP_034596","VALIDATED"]],"UCSC":["uc012aaf.1"],"SwissProt":["HXC8_MOUSE"]}]
Pllp	67801	symbol	M. musculus	67801	M. musculus	Pllp	0610010I06Rik|AV001002|Plapi|Tm4sf1|Tm4sf11|p	protein-coding	plasma membrane proteolipid		chr8:95422870-95401523	GO:0042552 myelination;GO:0007272 ensheathment of neurons;GO:0008366 axon ensheathment	GO:0043218 compact myelin;GO:0043209 myelin sheath;GO:0045121 membrane raft	[GO:0005575] cellular_component; [GO:0006810] transport; [GO:0008150] biological_process; [GO:0003674] molecular_function; [GO:0005198] structural molecule activity; [GO:0048856] anatomical structure development; [GO:0006950] response to stress	GO:0019911 structural constituent of myelin sheath;GO:0005198 structural molecule activity;GO:0003674 molecular_function	[IPR008253] Marvel domain; [IPR013295] Myelin and lymphocyte (MAL) protein		yes	principal1	yes		(Human)OMIM ID:600340 Plasmolipin		2	18	[{"UniProt":"Q9DCU2","EnsemblGene":["ENSMUSG00000031775"],"EnsemblTrans":[["ENSMUST00000034227","ENSMUSP00000034227","principal1"]],"RefSeq":[["NM_026385","NP_080661","VALIDATED"]],"UCSC":["uc009mwv.1"],"SwissProt":["PLLP_MOUSE"]}]
Proz	66901	symbol	M. musculus	66901	M. musculus	Proz	1300015B06Rik	protein-coding	protein Z, vitamin K-dependent plasma glycoprotein	(Human)This gene encodes a liver vitamin K-dependent glycoprotein that is synthesized in the liver and secreted into the plasma. The encoded protein plays a role in regulating blood coagulation by complexing with protein Z-dependent protease inhibitor to directly inhibit activated factor X at the phospholipid surface. Deficiencies in this protein are associated with an increased risk of ischemic …	chr8:13110583-13126026	GO:0007596 blood coagulation;GO:0007599 hemostasis;GO:0050817 coagulation	GO:0005615 extracellular space;GO:0005576 extracellular region;GO:0110165 cellular anatomical entity	[GO:0003674] molecular_function; [GO:0043167] ion binding; [GO:0008233] peptidase activity; [GO:0008150] biological_process; [GO:0005575] cellular_component; [GO:0005576] extracellular region; [GO:0006950] response to stress; [GO:0005615] extracellular space	GO:0004252 serine-type endopeptidase activity;GO:0008236 serine-type peptidase activity;GO:0017171 serine hydrolase activity	[IPR000152] EGF-type aspartate/asparagine hydroxylation site; [IPR000294] Gamma-carboxyglutamic acid-rich (GLA) domain; [IPR000742] EGF-like domain; [IPR001254] Serine proteases, trypsin domain; [IPR001881] EGF-like calcium-binding domain; [IPR009003] Peptidase S1, PA clan; [IPR017857] Coagulation factor-like, Gla domain superfamily; [IPR035972] Gamma-carboxyglutamic acid-rich (GLA) domain superf…	yes		principal1		MP:0009763 increased sensitivity to induced morbidity/mortality; MP:0002169 no abnormal phenotype detected; MP:0031121 increased susceptibility to induced thrombosis	(Human)OMIM ID:176895 Protein z		3	20	[{"UniProt":"Q9CQW3","EnsemblGene":["ENSMUSG00000031445"],"EnsemblTrans":[["ENSMUST00000033822","ENSMUSP00000033822","principal1"]],"RefSeq":[["NM_025834","NP_080110","VALIDATED"]],"UCSC":["uc009kwu.1"],"SwissProt":["PROZ_MOUSE"]}]
Trib3	228775	symbol	M. musculus	228775	M. musculus	Trib3	Ifl|Ifld2|N|Nipk|SINK|SK|SKIP3|TRB-3|Trb|Trb3	protein-coding	tribbles pseudokinase 3	(Human)The protein encoded by this gene is a putative protein kinase that is induced by the transcription factor NF-kappaB. The encoded protein is a negative regulator of NF-kappaB and can also sensitize cells to TNF- and TRAIL-induced apoptosis. In addition, this protein can negatively regulate the cell survival serine-threonine kinase AKT1. Differential promoter usage and alternate splicing res…	chr2:152185980-152179345	GO:0045717 negative regulation of fatty acid biosynthetic process;GO:0051443 positive regulation of ubiquitin-protein transferase activity;GO:0045922 negative regulation of fatty acid metabolic process	GO:0005654 nucleoplasm;GO:0031981 nuclear lumen;GO:0070013 intracellular organelle lumen	[GO:0003674] molecular_function; [GO:0043167] ion binding; [GO:0016301] kinase activity; [GO:0008150] biological_process; [GO:0006464] cellular protein modification process; [GO:0009058] biosynthetic process; [GO:0034641] cellular nitrogen compound metabolic process; [GO:0044281] small molecule metabolic process; [GO:0006629] lipid metabolic process; [GO:0030154] cell differentiation; [GO:0005575…	GO:0031434 mitogen-activated protein kinase kinase binding;GO:0055106 ubiquitin-protein transferase regulator activity;GO:0004860 protein kinase inhibitor activity	[IPR000719] Protein kinase domain; [IPR011009] Protein kinase-like domain superfamily; [IPR024104] Pseudokinase tribbles family/serine-threonine-protein kinase 40; [IPR024106] Pseudokinase tribbles, TRB3			principal1		MP:0008765 decreased mast cell degranulation; MP:0002423 abnormal mast cell physiology; MP:0014118 decreased pancreatic beta cell apoptosis	(Human)OMIM ID:607898 Tribbles pseudokinase 3		57	106	[{"UniProt":"Q8K4K2","EnsemblGene":["ENSMUSG00000032715"],"EnsemblTrans":[["ENSMUST00000040312","ENSMUSP00000041747","principal1"]],"RefSeq":[["NM_175093","NP_780302","VALIDATED"]],"UCSC":["uc008nff.1"],"SwissProt":["TRIB3_MOUSE"]}]	(Human)(hsa04931)insulin resistance
Slc2a2	20526	symbol	M. musculus	20526	M. musculus	Slc2a2	AI266973|Glut|Glut-|Glut-2|Glut2	protein-coding	solute carrier family 2 (facilitated glucose transporter), member 2	(Human)This gene encodes an integral plasma membrane glycoprotein of the liver, islet beta cells, intestine, and kidney epithelium. The encoded protein mediates facilitated bidirectional glucose transport. Because of its low affinity for glucose, it has been suggested as a glucose sensor. Mutations in this gene are associated with susceptibility to diseases, including Fanconi-Bickel syndrome and …	chr3:28752052-28782510	GO:0009758 carbohydrate utilization;GO:0015755 fructose transmembrane transport;GO:0070837 dehydroascorbic acid transport	GO:0031526 brush border membrane;GO:0005903 brush border;GO:0098862 cluster of actin-based cell projections	[GO:0005575] cellular_component; [GO:0006810] transport; [GO:0008150] biological_process; [GO:0055085] transmembrane transport; [GO:0022857] transmembrane transporter activity; [GO:0003674] molecular_function; [GO:0005622] intracellular anatomical structure; [GO:0005737] cytoplasm; [GO:0005886] plasma membrane; [GO:0005829] cytosol; [GO:0043226] organelle; [GO:0005768] endosome; [GO:0031410] cyto…	GO:0005353 fructose transmembrane transporter activity;GO:0033300 dehydroascorbic acid transmembrane transporter activity;GO:0055056 D-glucose transmembrane transporter activity	[IPR002440] Glucose transporter, type 2 (GLUT2); [IPR003663] Sugar/inositol transporter; [IPR005828] Major facilitator, sugar transporter-like; [IPR005829] Sugar transporter, conserved site; [IPR020846] Major facilitator superfamily domain; [IPR036259] MFS transporter superfamily		yes	principal1	yes	MP:0011100 preweaning lethality, complete penetrance; MP:0011085 postnatal lethality, complete penetrance; MP:0001262 decreased body weight; MP:0002727 decreased circulating insulin level; MP:0005215 abnormal pancreatic islet morphology; MP:0009114 decreased pancreatic beta cell mass; MP:0001559 hyperglycemia; MP:0009109 decreased pancreas weight; MP:0002118 abnormal lipid homeostasis; MP:0005291…	OMIM ID:125853 Type 2 diabetes mellitus;OMIM ID:601283 Type 2 diabetes mellitus 1;OMIM ID:601407 Type 2 diabetes mellitus 2;OMIM ID:603694 Type 2 diabetes mellitus 3;OMIM ID:608036 Type 2 diabetes mellitus 4	DOID:9352 type 2 diabetes mellitus	39	215	[{"UniProt":"P14246","EnsemblGene":["ENSMUSG00000027690"],"EnsemblTrans":[["ENSMUST00000029240","ENSMUSP00000029240","principal1"]],"RefSeq":[["NM_031197","NP_112474","VALIDATED"]],"UCSC":["uc008oua.2"],"SwissProt":["GTR2_MOUSE"]}]	(ko04950)Maturity onset diabetes of the young; (mmu04950)Maturity onset diabetes of the young; (ko04973)Carbohydrate digestion and absorption
Gas6	14456	symbol	M. musculus	14456	M. musculus	Gas6	Gas|Gas-6	protein-coding	growth arrest specific 6	(Human)This gene encodes a gamma-carboxyglutamic acid (Gla)-containing protein thought to be involved in the stimulation of cell proliferation. This gene is frequently overexpressed in many cancers and has been implicated as an adverse prognostic marker. Elevated protein levels are additionally associated with a variety of disease states, including venous thromboembolic disease, systemic lupus er…	chr8:13544535-13515374	GO:0071307 cellular response to vitamin K;GO:1900142 negative regulation of oligodendrocyte apoptotic process;GO:1900141 regulation of oligodendrocyte apoptotic process	GO:0005615 extracellular space;GO:0005576 extracellular region;GO:0005737 cytoplasm	[GO:0003674] molecular_function; [GO:0043167] ion binding; [GO:0005575] cellular_component; [GO:0005576] extracellular region; [GO:0005615] extracellular space; [GO:0005622] intracellular anatomical structure; [GO:0005737] cytoplasm; [GO:0008150] biological_process; [GO:0006810] transport; [GO:0016192] vesicle-mediated transport; [GO:0006464] cellular protein modification process; [GO:0030674] pr…	GO:0030296 protein tyrosine kinase activator activity;GO:0043027 cysteine-type endopeptidase inhibitor activity involved in apoptotic process;GO:0043028 cysteine-type endopeptidase regulator activity involved in apoptotic process	[IPR000152] EGF-type aspartate/asparagine hydroxylation site; [IPR000294] Gamma-carboxyglutamic acid-rich (GLA) domain; [IPR000742] EGF-like domain; [IPR001791] Laminin G domain; [IPR001881] EGF-like calcium-binding domain; [IPR009030] Growth factor receptor cysteine-rich domain superfamily; [IPR013320] Concanavalin A-like lectin/glucanase domain superfamily; [IPR017857] Coagulation factor-like, …	yes		principal1		MP:0009764 decreased sensitivity to induced morbidity/mortality; MP:0002092 abnormal eye morphology; MP:0000274 enlarged heart; MP:0001489 decreased startle reflex; MP:0005635 decreased circulating bilirubin level; MP:0005264 glomerulosclerosis; MP:0005325 abnormal renal glomerulus morphology; MP:0011506 glomerular crescent; MP:0002968 increased circulating alkaline phosphatase level; MP:0003070 …	(Human)OMIM ID:600441 Growth arrest-specific 6		59	112	[{"UniProt":"Q61592","EnsemblGene":["ENSMUSG00000031451"],"EnsemblTrans":[["ENSMUST00000033828","ENSMUSP00000033828","principal1"]],"RefSeq":[["NM_019521","NP_062394","VALIDATED"]],"UCSC":["uc009kya.1"],"SwissProt":["GAS6_MOUSE"]}]	(ko01521)EGFR tyrosine kinase inhibitor resistance; (mmu01521)EGFR tyrosine kinase inhibitor resistance
Fam57a	116972	gene_synonym	M. musculus	116972	M. musculus	Tlcd3a	2310047D13Rik|4932415L08Rik|5430402E13Rik|5430420K21Rik|Fam5|Fam57a|Wdt3	protein-coding	TLC domain containing 3A	(Human)The protein encoded by this gene is a membrane-associated protein that promotes lung carcinogenesis. The encoded protein may be involved in amino acid transport and glutathione metabolism since it can interact with a solute carrier family member (SLC3A2) and an isoform of gamma-glutamyltranspeptidase-like 3. An alternatively spliced variant encoding a protein that lacks a 32 aa internal se…	chr11:76070497-76100243	GO:0055088 lipid homeostasis;GO:0048878 chemical homeostasis;GO:0042592 homeostatic process	GO:0005783 endoplasmic reticulum;GO:0012505 endomembrane system;GO:0005886 plasma membrane	[GO:0005575] cellular_component; [GO:0003674] molecular_function; [GO:0005886] plasma membrane; [GO:0005622] intracellular anatomical structure; [GO:0043226] organelle; [GO:0005737] cytoplasm; [GO:0005783] endoplasmic reticulum; [GO:0008150] biological_process; [GO:0042592] homeostatic process	GO:0003674 molecular_function	[IPR006634] TRAM/LAG1/CLN8 homology domain		yes	principal1	yes		(Human)OMIM ID:611627 Family with sequence similarity 57, member a		(Human)3	15	[{"UniProt":"Q5ND56","EnsemblGene":["ENSMUSG00000069808"],"EnsemblTrans":[["ENSMUST00000094014","ENSMUSP00000091553","principal1"]],"RefSeq":[["NM_027773","NP_082049","VALIDATED"]],"UCSC":["uc007kfg.2"],"SwissProt":["TLC3A_MOUSE"]},{"UniProt":"Q3TVE0","RefSeq":[["NM_027773","NP_082049","VALIDATED"]],"SwissProt":["Q3TVE0_MOUSE"]}]
Celsr1	12614	symbol	M. musculus	12614	M. musculus	Celsr1	Adgr|Adgrc1|Cr|Crsh|Sc|Scy|crash	protein-coding	cadherin, EGF LAG seven-pass G-type receptor 1	(Human)The protein encoded by this gene is a member of the flamingo subfamily, part of the cadherin superfamily. The flamingo subfamily consists of nonclassic-type cadherins; a subpopulation that does not interact with catenins. The flamingo cadherins are located at the plasma membrane and have nine cadherin domains, seven epidermal growth factor-like repeats and two laminin A G-type repeats in t…	chr15:85918424-85782959	GO:0060488 orthogonal dichotomous subdivision of terminal units involved in lung branching morphogenesis;GO:0060489 planar dichotomous subdivision of terminal units involved in lung branching morphogenesis;GO:0060490 lateral sprouting involved in lung morphogenesis	GO:0005654 nucleoplasm;GO:0031981 nuclear lumen;GO:0070013 intracellular organelle lumen	[GO:0005575] cellular_component; [GO:0008150] biological_process; [GO:0007165] signal transduction; [GO:0003674] molecular_function; [GO:0043167] ion binding; [GO:0007155] cell adhesion; [GO:0005886] plasma membrane; [GO:0005622] intracellular anatomical structure; [GO:0005634] nucleus; [GO:0043226] organelle; [GO:0005654] nucleoplasm; [GO:0048856] anatomical structure development; [GO:0009790] e…	GO:0005509 calcium ion binding;GO:0004930 G protein-coupled receptor activity;GO:0004888 transmembrane signaling receptor activity	[IPR000152] EGF-type aspartate/asparagine hydroxylation site; [IPR000203] GPS motif; [IPR000742] EGF-like domain; [IPR000832] GPCR, family 2, secretin-like; [IPR001791] Laminin G domain; [IPR001879] GPCR, family 2, extracellular hormone receptor domain; [IPR001881] EGF-like calcium-binding domain; [IPR002049] Laminin EGF domain; [IPR002126] Cadherin-like; [IPR009030] Growth factor receptor cystei…		yes	principal1	yes	MP:0011101 prenatal lethality, incomplete penetrance; MP:0011110 preweaning lethality, incomplete penetrance; MP:0000929 open neural tube; MP:0001265 decreased body size; MP:0001921 reduced fertility; MP:0001175 abnormal lung morphology; MP:0011089 perinatal lethality, complete penetrance; MP:0006325 impaired hearing; MP:0011967 increased or absent threshold for auditory brainstem response; MP:00…	(Human)OMIM ID:604523 Cadherin egf lag seven-pass g-type receptor 1		10	69	[{"UniProt":"O35161","EnsemblGene":["ENSMUSG00000016028"],"EnsemblTrans":[["ENSMUST00000016172","ENSMUSP00000016172","principal1"]],"RefSeq":[["NM_009886","NP_034016","VALIDATED"]],"UCSC":["uc007xdt.1"],"SwissProt":["CELR1_MOUSE"]}]
Igdcc4	56741	symbol	M. musculus	56741	M. musculus	Igdcc4	DDM36|N|Nope|WI-1678|WI-1850	protein-coding	immunoglobulin superfamily, DCC subclass, member 4		chr9:65008246-65045229	GO:0008150 biological_process	GO:0005887 integral component of plasma membrane;GO:0031226 intrinsic component of plasma membrane;GO:0005886 plasma membrane	[GO:0003674] molecular_function; [GO:0005575] cellular_component; [GO:0005886] plasma membrane; [GO:0008150] biological_process	GO:0003674 molecular_function	[IPR003598] Immunoglobulin subtype 2; [IPR003599] Immunoglobulin subtype; [IPR003961] Fibronectin type III; [IPR007110] Immunoglobulin-like domain; [IPR013098] Immunoglobulin I-set; [IPR013783] Immunoglobulin-like fold; [IPR036116] Fibronectin type III superfamily; [IPR036179] Immunoglobulin-like domain superfamily		yes		(Human)yes		(Human)OMIM ID:616810 Immunoglobulin superfamily, dcc subclass, member 4		3	21	[{"UniProt":"Q9EQS9","EnsemblGene":["ENSMUSG00000032816"],"SwissProt":["IGDC4_MOUSE"]}]
Rab3d	19340	symbol	M. musculus	19340	M. musculus	Rab3d	C130057E11Rik	protein-coding	RAB3D, member RAS oncogene family		chr9:21829623-21818787	GO:0018125 peptidyl-cysteine methylation;GO:0006904 vesicle docking involved in exocytosis;GO:0018198 peptidyl-cysteine modification	GO:0042588 zymogen granule;GO:0005881 cytoplasmic microtubule;GO:0008021 synaptic vesicle	[GO:0003674] molecular_function; [GO:0003924] GTPase activity; [GO:0043167] ion binding; [GO:0005575] cellular_component; [GO:0005886] plasma membrane; [GO:0006810] transport; [GO:0008150] biological_process; [GO:0015031] protein transport; [GO:0005622] intracellular anatomical structure; [GO:0043226] organelle; [GO:0005737] cytoplasm; [GO:0005739] mitochondrion; [GO:0005768] endosome; [GO:003141…	GO:0031489 myosin V binding;GO:0030742 GTP-dependent protein binding;GO:0017022 myosin binding	[IPR001806] Small GTPase; [IPR005225] Small GTP-binding protein domain; [IPR027417] P-loop containing nucleoside triphosphate hydrolase; [IPR037872] Rab3			principal1		MP:0002169 no abnormal phenotype detected	(Human)OMIM ID:604350 Ras-associated protein rab3d		11	56	[{"UniProt":"P35276","EnsemblGene":["ENSMUSG00000019066"],"EnsemblTrans":[["ENSMUST00000115351","ENSMUSP00000111008","principal1"],["ENSMUST00000122211","ENSMUSP00000113322","principal1"]],"RefSeq":[["NM_001324531","NP_001311460","VALIDATED"],["NM_031874","NP_114080","VALIDATED"],["XM_011242422","XP_011240724","MODEL"],["XM_011242423","XP_011240725","MODEL"]],"UCSC":["uc009omu.1"],"SwissProt":["R…	(ko04972)Pancreatic secretion; (mmu04972)Pancreatic secretion
Ckmt2	76722	symbol	M. musculus	76722	M. musculus	Ckmt2	2300008A19Rik|ScCKm|ScCKmit	protein-coding	creatine kinase, mitochondrial 2	(Human)Mitochondrial creatine kinase (MtCK) is responsible for the transfer of high energy phosphate from mitochondria to the cytosolic carrier, creatine. It belongs to the creatine kinase isoenzyme family. It exists as two isoenzymes, sarcomeric MtCK and ubiquitous MtCK, encoded by separate genes. Mitochondrial creatine kinase occurs in two different oligomeric forms: dimers and octamers, in con…	chr13:92025004-92001506	GO:0006599 phosphagen metabolic process;GO:0006603 phosphocreatine metabolic process;GO:0042396 phosphagen biosynthetic process	GO:0005743 mitochondrial inner membrane;GO:0019866 organelle inner membrane;GO:0031966 mitochondrial membrane	[GO:0003674] molecular_function; [GO:0016301] kinase activity; [GO:0008150] biological_process; [GO:0009058] biosynthetic process; [GO:0005575] cellular_component; [GO:0043167] ion binding; [GO:0005622] intracellular anatomical structure; [GO:0043226] organelle; [GO:0005737] cytoplasm; [GO:0005739] mitochondrion; [GO:0008289] lipid binding	GO:0004111 creatine kinase activity;GO:0016775 phosphotransferase activity, nitrogenous group as acceptor;GO:1901612 cardiolipin binding	[IPR000749] ATP:guanido phosphotransferase; [IPR014746] Glutamine synthetase/guanido kinase, catalytic domain; [IPR022413] ATP:guanido phosphotransferase, N-terminal; [IPR022414] ATP:guanido phosphotransferase, catalytic domain; [IPR022415] ATP:guanido phosphotransferase active site; [IPR036802] ATP:guanido phosphotransferase, N-terminal domain superfamily			principal1		MP:0002127 abnormal cardiovascular system morphology; MP:0001544 abnormal cardiovascular system physiology; MP:0002753 dilated heart left ventricle; MP:0002625 heart left ventricle hypertrophy; MP:0006264 decreased systemic arterial systolic blood pressure; MP:0011951 increased cardiac stroke volume	(Human)OMIM ID:123295 Creatine kinase, mitochondrial 2		1	43	[{"UniProt":"Q6P8J7","EnsemblGene":["ENSMUSG00000021622"],"EnsemblTrans":[["ENSMUST00000022122","ENSMUSP00000022122","principal1"]],"RefSeq":[["NM_198415","NP_940807","VALIDATED"]],"UCSC":["uc007rkc.1"],"SwissProt":["KCRS_MOUSE"]}]	(mmu)Creatine pathway; (M00047)Creatine pathway; (ko00330)Arginine and proline metabolism
Unc5cl	76589	symbol	M. musculus	76589	M. musculus	Unc5cl	2510009H09Rik|BB155270|Zud	protein-coding	unc-5 family C-terminal like		chr17:48761155-48846737	GO:0038007 netrin-activated signaling pathway;GO:0046330 positive regulation of JNK cascade;GO:0043123 positive regulation of I-kappaB kinase/NF-kappaB signaling	GO:0016021 integral component of membrane;GO:0031224 intrinsic component of membrane;GO:0016020 membrane	[GO:0005575] cellular_component; [GO:0003674] molecular_function; [GO:0008150] biological_process; [GO:0007165] signal transduction; [GO:0008233] peptidase activity; [GO:0006464] cellular protein modification process; [GO:0006950] response to stress	GO:0005042 netrin receptor activity;GO:0008233 peptidase activity;GO:0004888 transmembrane signaling receptor activity	[IPR000488] Death domain; [IPR000906] ZU5 domain; [IPR011029] Death-like domain superfamily; [IPR033772] UPA domain; [IPR037936] Netrin receptor UNC5		(Human)yes	principal1	(Human)yes	MP:0002092 abnormal eye morphology; MP:0001293 anophthalmia; MP:0005178 increased circulating cholesterol level; MP:0002060 abnormal skin morphology; MP:0001192 scaly skin	(Human)OMIM ID:617464 Unc5 family c-terminal-like protein		2	19	[{"UniProt":"E9QLC2","EnsemblGene":["ENSMUSG00000043592"],"EnsemblTrans":[["ENSMUST00000074574","ENSMUSP00000074159","principal1"]],"RefSeq":[["NM_152823","NP_690036","VALIDATED"],["XM_006525099","XP_006525162","MODEL"]],"UCSC":["uc008cxz.2"],"SwissProt":["E9QLC2_MOUSE"]}]
[truncated: 388 more rows]

## Sheet: Enrichment
Dataset S3: enrichment of location-specific genes in functional categories and meta-categories (summaries)
GroupID	Category	Term	Description	LogP	Log(q-value)	InTerm_InList	Genes	Symbols
1_Summary	Reactome Gene Sets	R-MMU-382551	Transport of small molecules	-17.7308	-13.4665	63/652	11428,11772,11806,11808,11814,11828,11829,11832,11833,12007,12346,12349,12351,12780,17254,17777,20276,20277,20525,20526,20531,20537,20540,22232,22598,24060,26569,27409,30962,50769,50934,53313,53945,56199,56774,57875,67470,67473,69047,69847,72267,72472,74338,76408,99709,102680,105722,117160,117591,142681,212980,212989,215113,223473,223920,226844,233836,238055,241612,243616,269346,380836,434203	Aco1,Ap2a2,Apoa1,Apoa4,Apoc3,Aqp3,Aqp4,Aqp7,Aqp8,Azgp1,Car1,Car2,Car4,Abcc2,Slc3a2,Mttp,Scnn1a,Scnn1b,Slc2a1,Slc2a2,Slc34a2,Slc5a1,Slc7a7,Slc35a2,Slc6a18,Slc35a1,Slc27a4,Abcg5,Slc7a9,Atp8a2,Slc7a8,Atp2a3,Slc40a1,Abcb10,Slc6a14,Angptl4,Abcg8,Slc47a1,Atp2c2,Wnk4,Lrrc8e,Slc16a10,Slc6a19,Abcc3,Clca4b,Slc6a20a,Ano6,Ttyh2,Slc2a9,Slc34a3,Slc45a3,Best2,Slc43a2,Nipal2,Soat2,Flvcr1,Slc5a11,Apob,Slc5a12,Slc…
[truncated: 345 more rows]
