# Supplementary material for: Human Milk Oligosaccharides Impact Cellular and Inflammatory Gene Expression and Immune Response
Source: Front Immunol. 2022 Jun 29;13:907529. doi: 10.3389/fimmu.2022.907529 (PMC9278088; doi:10.3389/fimmu.2022.907529)
Supplement: Supplementary Data Sheet 4 — Gene-wise expression variance partition for location-specific (separately for small and large intestine samples) multivariate models. [file DataSheet_4.xlsx]

## Sheet: SI_model
Dataset S4: per-gene variance partition analysis of small intestine samples. Condition=HMO or normal feeding; Day: time of euthanization; Values correspond to the estimate % of gene expression variance explained by each factor for each gene. MB_Cluster corresponds to the gene's cluster membership in the model-based clustering analysis (Supp Figure 6).
Gnames	MB_Cluster	Condition	Immunization	Isolator	Day	Sex	Residuals
1810024B03Rik	C0	0.291124	0.0611596	0	0.417594	0	0.230122
4930522L14Rik	C0	0.283959	5.93023e-11	0	0.145395	0.0825721	0.488074
2300009A05Rik	C0	0.254966	0.08407	0.037366	0.336655	0	0.286944
4931414P19Rik	C0	0.253372	0	0.0355779	0.441016	0	0.270035
2610507B11Rik	C0	0.240545	0	0.0212204	0.258248	0.0198798	0.460107
Krt4	C0	0.219745	0.0819495	0.151028	0	0.0175406	0.529737
H2-Q4	C0	0.214428	0	0.00258973	0.178506	9.65367e-10	0.604477
1190007I07Rik	C0	0.213209	0.0703087	0	0.316809	0	0.399673
Tnfrsf17	C0	0.209641	0.3308	0.0181972	0	5.62387e-10	0.441361
Bex1	C0	0.199408	0	0	0	0.0347429	0.765849
1600014C10Rik	C0	0.1993	0.0919194	0	0.188976	1.07478e-09	0.519805
Defa35	C0	0.198719	2.12998e-10	0.140203	0	0.163643	0.497434
Setd1a	C0	0.197247	2.36946e-10	0.0273336	0	3.58745e-09	0.77542
Csta2	C0	0.196607	0	0.159136	0	0.0184033	0.625853
Cdc34b	C0	0.195579	3.21727e-09	0.215166	0	0.0508552	0.538399
Pcna	C0	0.195329	3.47894e-08	0.444712	0.00161436	0.00087551	0.357469
1810037I17Rik	C0	0.194887	0	0.0150663	0.293442	3.35509e-09	0.496605
Ezh2	C0	0.194492	0.0251169	0.327547	0.0651748	0.00334168	0.384328
Bphl	C0	0.194148	0.0618784	0.295742	0.11862	0	0.329612
Ppa2	C0	0.192617	0.0410986	0.302526	0.0669854	0.0107616	0.386011
Amot	C0	0.192528	0.30784	0.0259562	0.0301393	0.0414675	0.402069
Casp3	C0	0.18999	0.375621	2.29749e-09	0.0583839	0.00649194	0.369513
Tnn	C0	0.18904	5.3418e-10	0.0361777	0	0	0.774782
BC024978	C0	0.187433	3.47233e-09	0.269059	0.0938722	0.0741518	0.375483
Tmprss9	C0	0.187414	0	0.0443905	0	6.61493e-09	0.768195
Krt23	C0	0.186991	0	0	0	0.0296047	0.783404
Cybrd1	C0	0.186572	0	0.0531305	0	0.034999	0.725299
Zxdb	C0	0.184788	0.303378	0	0.173048	0.069819	0.268967
Adh7	C0	0.184319	0.158105	0	0.00083009	1.92987e-10	0.656746
Jchain	C0	0.184009	0.212803	0	0.00108825	0.0184561	0.583643
Dok1	C0	0.183404	0.00368914	0	0	0	0.812907
Crtc2	C0	0.182558	0.0143692	0.313423	0.127521	0.00814506	0.353984
Lyrm4	C0	0.182531	0.0142264	0	8.46501e-11	0.0779711	0.725272
Mab21l3	C0	0.181766	0.0827908	3.07516e-10	0	0	0.735444
1700093K21Rik	C0	0.181579	5.43553e-08	0	0.309038	2.18511e-10	0.509384
Slc17a7	C0	0.180031	0.231021	0.0301803	0.0281539	0	0.530614
2310061I04Rik	C0	0.177013	6.01384e-10	0	0.145773	0.066019	0.611194
Cyth1	C0	0.174347	0	0	1.19863e-10	0.0884075	0.737246
Msi1	C0	0.173581	0.0674006	0	0.0157585	0.0192747	0.723985
Parp10	C0	0.172299	0	0	0	0.0243275	0.803374
Sytl1	C0	0.171805	2.92486e-10	0.000411427	4.80073e-10	1.0616e-10	0.827783
Mrtfa	C0	0.171784	0	0.363619	0.173336	0.0284078	0.262853
1110032A03Rik	C0	0.171245	9.19099e-11	0.0644142	0.40736	0	0.35698
Rpp25	C0	0.171142	0	0.0860052	0.0280417	7.49393e-09	0.714811
Rangap1	C0	0.170412	6.92834e-10	0.138592	0.00100913	0	0.689986
Zfp277	C0	0.168852	0.327289	0.0630048	0.145217	0.00550335	0.290134
Ccna1	C0	0.168142	4.6656e-10	0	0.00483245	6.83096e-10	0.827026
Lypd1	C0	0.167387	9.21618e-11	0	5.45779e-10	0	0.832613
Defb37	C0	0.167163	0	1.07589e-10	0	0	0.832837
Zfp456	C0	0.16685	0.204756	5.82912e-10	2.01047e-08	0.0263974	0.601997
Ttc13	C0	0.166588	0.072794	6.30286e-09	1.30005e-10	0	0.760618
4833420G17Rik	C0	0.163636	0	0.0274537	0.277845	0	0.531065
Fam193a	C0	0.163226	8.8716e-11	0.363332	0.182953	0.0101383	0.280351
1700025G04Rik	C0	0.16309	0	6.20268e-09	0.0638269	0.0238393	0.749243
Defa34	C0	0.162109	0	0.28033	0	0.107406	0.450155
Lsm5	C0	0.160771	0	0.462443	0.144352	0	0.232434
Bhmt2	C0	0.16031	1.60478e-09	0	8.55791e-10	0.123746	0.715945
Wee1	C0	0.15982	0.338968	5.15158e-10	0.158104	3.55872e-09	0.343108
Arap1	C0	0.159692	0.118528	0.0234425	0.00108029	0.0465663	0.650691
Defa5	C0	0.159557	3.36619e-10	0.34214	0.0166494	0.0311307	0.450523
Prom1	C0	0.1595	0.112153	0.051902	0.015208	0.063316	0.597921
Supt5	C0	0.159	0	0.211539	0.0898593	0.0487008	0.490901
Slc1a1	C0	0.158884	0	0.00997565	0	4.42201e-09	0.83114
Akap5	C0	0.158544	0	0	1.38525e-09	0	0.841456
Anxa8	C0	0.158543	0	0.0330906	0.0202255	0.159003	0.629138
Bricd5	C0	0.15853	0.0254595	0.0400405	0	0.119974	0.655996
Qsox2	C0	0.158515	0.0336133	0	0.00376081	0.137831	0.666279
Prdm14	C0	0.158458	0	0.186189	0.0192165	9.15858e-09	0.636136
Cldn8	C0	0.158215	0	0.0877418	0.0151321	0.0172124	0.721698
Cytip	C0	0.158034	2.66858e-09	0.0431526	0.0344865	5.55364e-10	0.764327
Vash1	C0	0.15772	0	0	0	0.0287314	0.813549
Hnrnpll	C0	0.157717	0.165197	0.18194	0.177926	0.00825479	0.308965
Ppp1r26	C0	0.157715	0	0.00947904	0	1.59205e-07	0.832806
Vps33a	C0	0.156512	9.26607e-10	0.0192763	0	9.2039e-11	0.824212
Gripap1	C0	0.156419	0.124622	0.132682	0.108349	0.0580095	0.419919
Gcsh	C0	0.155756	0.0496629	0.435764	0.0248327	0	0.333984
Rfc4	C0	0.155661	0.0693717	0.217758	0.0242812	0.0374927	0.495435
Zcchc3	C0	0.155591	0	0	0	0	0.844409
Ccnj	C0	0.155364	0	0.00327963	0	0.0129621	0.828394
Nasp	C0	0.155285	0.0976905	0.124668	0	0.0337495	0.588607
C130050O18Rik	C0	0.154784	1.01816e-09	0	0.0321178	0	0.813098
Banp	C0	0.154223	6.05154e-10	0	0	0.160831	0.684947
Epb41l5	C0	0.153974	0	0	0.0121962	0.0840031	0.749827
H2az1	C0	0.153411	0.0818802	0.431183	0.0221957	0	0.311331
Dtl	C0	0.153064	0.2195	0	0.0990464	0.0621977	0.466192
Bhlhe22	C0	0.152684	0	0	0	0.220727	0.626588
Ipp	C0	0.152678	0	0.226443	0.0144221	0	0.606457
H2-Q10	C0	0.152127	3.02792e-08	0.0659574	0.126309	0.0145739	0.641032
Trim21	C0	0.151889	0	0.0355764	0	0.0608388	0.751696
Spidr	C0	0.151597	0.0310956	0.181553	2.20287e-09	0.0395466	0.596208
Tuba1b	C0	0.151413	0	0.378399	0.0653736	0	0.404815
Acsbg1	C0	0.151399	0	0	0.0479987	6.71472e-10	0.800603
2610044O15Rik8	C0	0.150931	2.05292e-10	0	0.292898	0.0805609	0.47561
Ugt1a6a	C0	0.150757	0.0370035	0	4.08552e-08	6.67093e-09	0.81224
Ccdc96	C0	0.150452	0.096341	0	0	1.23052e-10	0.753207
Asz1	C0	0.150405	2.79399e-07	0.0242254	1.22122e-09	0	0.825369
Pim1	C0	0.150075	0	0.277418	0.10952	0	0.462987
H4c11	C0	0.149547	0	0.0577285	0	0.0116593	0.781065
1810030O07Rik	C0	0.149059	0	2.34366e-10	0.4276	0.0962229	0.327118
Tfam	C0	0.148516	0.11815	0.254764	0.166018	0.0145599	0.297992
Hapln4	C0	0.148454	0.256311	0	0.0988492	0.00995351	0.486433
Rnf149	C0	0.148384	3.11988e-09	3.0232e-08	0	0.108725	0.742891
Tst	C0	0.148193	0	0.125232	0.046944	0	0.679631
Lmnb1	C0	0.148157	0.0431222	2.40382e-10	0	0.0240123	0.784709
Ly6g6f	C0	0.148077	0	0	0	0	0.851923
Agpat3	C0	0.147742	0.043277	0	0	0	0.808981
1110004F10Rik	C0	0.147426	0	0.294585	0.219388	0.0119805	0.326621
Comp	C0	0.146979	0	0	0	3.65178e-10	0.853021
Cenpa	C0	0.146928	0.254806	0	0.0866661	0.0135256	0.498075
Ints3	C0	0.146225	0	7.87648e-11	0.0102076	0.0578115	0.785755
Chic1	C0	0.145474	1.47412e-10	0.078186	0.0194501	0.0469455	0.709945
Dlgap4	C0	0.145256	0	0.262235	0.0777275	9.51894e-11	0.514781
Rab19	C0	0.14501	0	0	1.90132e-09	0	0.85499
Sox4	C0	0.144511	0	0.0238624	0	0.0703166	0.76131
Tent5c	C0	0.144193	2.51426e-09	0.0774818	0.0115201	0.105501	0.661304
Cenpp	C0	0.143489	0.321465	0	0.0940783	0.0382883	0.40268
Rad1	C0	0.143333	1.25314e-09	0.255314	0.0960872	0.0157999	0.489466
Traf2	C0	0.143332	0	0.0974469	0	0.0592291	0.699992
Pik3r5	C0	0.143067	0	0.0805542	0.0315138	0	0.744865
Eif3e	C0	0.142981	0.316983	5.03575e-11	0.145254	0.0321841	0.362598
Aig1	C0	0.142695	0.20472	0.0651385	0	0.046493	0.540953
Ankrd11	C0	0.14246	0	0.13727	0	0.0160773	0.704193
Yars2	C0	0.142409	0.239703	0.182483	0.0846511	0.0133892	0.337364
Tex30	C0	0.14235	0.28621	0.178444	0.106613	0.0102562	0.276127
Zscan29	C0	0.141842	0	0	0.0219416	0	0.836216
Cftr	C0	0.141773	3.69353e-10	0.00769536	0.00523263	0.0142374	0.831062
Metap2	C0	0.141341	0.244375	0.0278661	0.0412215	0.0831196	0.462077
Smim40	C0	0.141069	0	0	0.00833871	2.84323e-09	0.850592
Hsp90ab1	C0	0.140887	1.81852e-08	6.15348e-10	0.0255937	0	0.833519
Mbd6	C0	0.140029	0.0110422	0.303239	0.207338	0.0343973	0.303955
Snrpe	C0	0.139438	0	0.415996	0.221669	0	0.222897
Ska3	C0	0.139318	0.154673	2.99898e-08	0.0457917	0.0105384	0.649679
Ing1	C0	0.138695	0	0	0	0	0.861305
Cops5	C0	0.13866	5.77173e-09	0.440805	0.226433	1.24755e-10	0.194102
Myd88	C0	0.137954	0	0	0.0100339	0.0217517	0.830261
Acad9	C0	0.137823	0.0510363	0.050741	0.0298839	0.0279036	0.702612
2610301B20Rik	C0	0.137548	0	0	0.278011	0	0.584441
Htr7	C0	0.137494	9.93108e-11	0	0	0	0.862506
Ran	C0	0.137341	1.70982e-09	0.377305	0	0	0.485354
Bcl2a1d	C0	0.137305	6.05667e-10	9.5233e-11	0.0142497	0	0.848445
Gfra3	C0	0.136936	0.055957	0.132164	0.0292026	1.10195e-09	0.64574
Nppc	C0	0.136787	0	0	0	0	0.863213
Eif3m	C0	0.136747	0.41229	1.00465e-09	0.0684815	0.0517397	0.330742
Slc17a8	C0	0.136626	0.127565	0	0	3.26773e-10	0.73581
Zfpm1	C0	0.136318	0.223781	0	0.0660387	0	0.573862
Zer1	C0	0.136267	0	0.337753	0	0	0.52598
Zc3h15	C0	0.136152	0	0.40294	0.20055	0	0.260358
Ttc41	C0	0.135806	3.17384e-10	0.0229959	0	0.00447019	0.836728
Gnl1	C0	0.135427	0	1.84051e-10	0	0.0581752	0.806397
Bcas3	C0	0.135397	0	0.326149	0.145472	0.0237695	0.369212
Robo3	C0	0.134941	0	0.0917716	0	0.0088726	0.764415
Slc10a2	C0	0.134792	0.251268	0	0.00464896	0	0.609291
Fbxo45	C0	0.134781	0.159704	0.190908	3.17951e-10	0.0268185	0.487788
Etfa	C0	0.134736	0.104125	0.178872	0.137716	0	0.44455
Arhgap10	C0	0.134718	2.41283e-08	0.0281228	0	0.032759	0.8044
Shisa2	C0	0.134551	0.279	0.0603119	1.36608e-08	0.0986382	0.4275
Shprh	C0	0.134505	0.261298	0	0.174748	0.0733279	0.356121
Tnfaip3	C0	0.134033	3.22687e-09	0.0306302	0.0135826	0.0732307	0.748524
Pkd2l2	C0	0.133764	0	0	0	0.00574947	0.860486
Ubn1	C0	0.133729	0.00644942	0.106777	0.0172937	0.0477843	0.687967
B3galt5	C0	0.133556	0	0	0	0	0.866444
Fes	C0	0.13334	0.131262	0.0452577	0	0	0.69014
Macc1	C0	0.133161	0.155142	0	2.15652e-09	0.0147645	0.696933
Mfsd2a	C0	0.132617	0	0.0193029	0	0	0.84808
Gm10309	C0	0.132426	0.116458	0.164777	0.0943762	1.91276e-08	0.491963
Git2	C0	0.132135	0	0.197936	0	0.00555016	0.664379
Snrnp40	C0	0.132105	1.51874e-08	0.24068	0.100294	0.00905405	0.517867
Gm14226	C0	0.131956	1.09618e-10	0	0.0113793	0	0.856664
Tfrc	C0	0.13156	0.313261	0.111404	0.162055	0	0.281721
Acin1	C0	0.131237	0	0.334862	0.132837	0	0.401064
Rchy1	C0	0.131183	0.0682627	0.37725	0.17402	2.97043e-11	0.249284
Mmp7	C0	0.13103	0.145335	7.77403e-10	0	0.176171	0.547464
Haghl	C0	0.130806	0	0	0.0642447	0.00984356	0.795106
1700003E16Rik	C0	0.130689	8.66079e-10	0.0874409	0.179365	0	0.602505
Igdcc3	C0	0.130675	0	0	0	0	0.869325
Cdc25c	C0	0.130293	0.213675	0	0	0.073932	0.5821
Socs2	C0	0.130093	0	0.00241796	0.00205118	0.166802	0.698636
Prodh	C0	0.129992	2.17098e-08	2.21041e-10	0	0.000834608	0.869173
Nr1h4	C0	0.129105	0.109185	0	0	0	0.761709
Bicra	C0	0.129057	0.0414308	0.305542	0.18621	0.00368683	0.334074
Rsl24d1	C0	0.128853	0	0	0	8.39463e-10	0.871147
Il4ra	C0	0.128662	0.0956831	0.0143916	0.0685244	0.0995856	0.593153
Ppp6r1	C0	0.128534	1.14505e-09	0.23076	0.0591333	0.0782862	0.503286
Prpf38a	C0	0.128332	5.90793e-10	0.381945	0	0	0.489723
Sp2	C0	0.128086	0.0631587	0.322186	0.246291	0	0.240277
Eny2	C0	0.128028	0.0178818	0.36891	0.255932	6.90985e-10	0.229248
Nadk2	C0	0.127877	0.306915	0	0.0425985	0.0256797	0.496929
Ndufb1-ps	C0	0.127792	0	0.394711	0.260377	0	0.21712
Cct7	C0	0.127695	0.076211	0.320285	0.0838847	0	0.391924
Raet1e	C0	0.127492	0.0690704	0	0	0	0.803437
Spink10	C0	0.127411	0.185227	9.95378e-08	0	0	0.687362
Klrb1c	C0	0.127345	0.0422002	0	0	0	0.830455
Mkrn2	C0	0.127314	0	0	2.99687e-09	0.153209	0.719476
Tnfaip8l1	C0	0.126978	0	0	0.0126313	0.00323098	0.857159
Lingo3	C0	0.126939	0	0.0475014	0.0642323	9.66885e-11	0.761328
Pla2g4a	C0	0.126682	2.18523e-10	0.171923	0.0711526	0.064255	0.565988
Spo11	C0	0.126622	1.13389e-09	0	0	1.52659e-09	0.873378
Nr2e3	C0	0.126376	0.200033	3.52613e-09	0.0978072	0.0606	0.515184
Hectd4	C0	0.126064	0	0	0	0.0304292	0.843507
Fbrsl1	C0	0.125979	4.99629e-10	0.120256	0.0602282	0.0435128	0.650024
Tnfrsf22	C0	0.125762	0	0.0281584	0.0266154	7.28027e-10	0.819464
Slc35f3	C0	0.125576	0	0.117209	0	8.02454e-10	0.757215
Sox9	C0	0.125423	0.223524	0	0.00300054	0.082072	0.565981
Zfp930	C0	0.124987	0.199378	0.126984	0.0966819	0.0739269	0.378043
A730046J19Rik	C0	0.12474	0	0.15204	2.6013e-10	0	0.72322
Tox3	C0	0.124711	3.94006e-10	0	0.0350301	0.0907776	0.749481
Lhfpl1	C0	0.124491	2.16926e-10	0	0	3.27703e-10	0.875509
Defb39	C0	0.124429	1.82251e-09	0.0142475	0	1.46713e-09	0.861324
4930579G24Rik	C0	0.124258	0	0.173676	0.214302	0.0127516	0.475012
AU021092	C0	0.124186	0	2.27055e-10	0.0346334	0.0503809	0.7908
Cars	C0	0.124159	0.222688	0	0	0	0.653153
Vsig10	C0	0.124147	3.63797e-10	0	0.00114279	0	0.87471
Ddit3	C0	0.12405	0	0	0.0503982	0.0306236	0.794929
Rbm12	C0	0.123638	0	0.378605	0.179785	0	0.317971
Ppfia4	C0	0.123416	0.059842	1.58286e-07	0.030762	1.2287e-09	0.78598
Rnf180	C0	0.123195	0.0739916	0	0	7.03103e-10	0.802814
Fsd1l	C0	0.122857	0.298816	0.0222021	0.171951	0.0206708	0.363503
Vwa7	C0	0.122836	0	0.00576285	0.0163676	0.110515	0.744519
Sox21	C0	0.122818	0	0	0	0	0.877182
Ift88	C0	0.122664	0	2.08007e-09	1.66244e-10	0.0323469	0.844989
Sdhaf4	C0	0.122614	0	0.365028	0.221432	0	0.290926
Mnat1	C0	0.122489	0.0870011	0.136076	0	0.108517	0.545917
1700008O03Rik	C0	0.122318	0	0	0	0	0.877682
Aknad1	C0	0.122232	0	0.0718514	9.56398e-10	0.0613788	0.744538
Uba7	C0	0.121909	0.0941409	0	0.0378902	0.0187826	0.727278
Tmem131	C0	0.121823	0	0.35935	0.168628	2.35983e-10	0.350199
Syt14	C0	0.121678	2.69808e-10	0	0.0760365	2.16407e-10	0.802285
Rad51	C0	0.121671	0	0.162258	0.0403825	0	0.675688
Ephb3	C0	0.121232	0	0	0.0546292	3.01449e-10	0.824139
Apon	C0	0.12122	1.10351e-10	0	3.62557e-09	0	0.87878
Me3	C0	0.121202	8.84502e-10	0.0496106	0	0	0.829187
Snip1	C0	0.121062	2.15341e-10	0.326186	0.107173	2.89512e-09	0.445579
Fam217a	C0	0.120822	1.35759e-10	0	0	0	0.879178
Skint3	C0	0.120756	3.54975e-09	0.0101468	0	0	0.869097
Steap1	C0	0.120548	0	0.0516834	0.0593996	0.0395878	0.728781
H2-T22	C0	0.120518	0	0.146991	0.0133324	4.59131e-08	0.719158
2210016L21Rik	C0	0.120192	2.91908e-09	0.0801681	0.233938	0	0.565702
E2f6	C0	0.119882	0	0	0	0	0.880118
Cyp2d12	C0	0.119386	0	0	0.0566839	8.55249e-09	0.823931
Crnkl1	C0	0.11932	7.41644e-10	0.196666	0.0384184	0	0.645596
Cmc4	C0	0.119277	0.207811	0.130123	0.136836	0	0.405952
Tctex1d4	C0	0.119277	0.428029	0	0.120267	0.0406566	0.291771
Spns3	C0	0.119024	0	0	0	0	0.880976
Ddx39	C0	0.118905	0	0.341203	0.0702597	1.22495e-07	0.469631
Gpr153	C0	0.118855	0	0	0.0496773	6.86166e-10	0.831467
Lsm8	C0	0.118659	0	0.374485	0.14616	0	0.360697
Pnkd	C0	0.117812	0	0	0.0786365	0	0.803552
Irf2	C0	0.117694	0.0600264	0.285487	0.199126	0	0.337666
Rnf41	C0	0.117543	9.74699e-10	0.000501526	0.0538343	0.0515194	0.776602
Terf1	C0	0.117536	0.0953931	0.0339458	0	0.141375	0.611751
Cbx4	C0	0.117473	0.0142351	1.65442e-10	0.0118886	0.0125159	0.843888
Ccnb1	C0	0.117375	0.227774	4.32209e-10	0.074484	0.0198211	0.560546
Atp2a2	C0	0.117252	7.80207e-10	0.219279	0.0195935	1.16979e-09	0.643875
Ptpn1	C0	0.117195	0.0638247	0.0775811	0.00765535	0	0.733744
Ccnd2	C0	0.117122	0	3.5615e-09	0.026831	0.0268015	0.829245
Maip1	C0	0.117007	0.0950525	0.330647	0.0407312	0	0.416561
1110059E24Rik	C0	0.116931	0	0.348515	0.175031	0	0.359523
H2bc13	C0	0.116817	0	0.154889	0	0.00471418	0.72358
Pbk	C0	0.116694	0.264757	0.0490544	0.0595201	0.0301334	0.479841
Gata4	C0	0.116501	2.60188e-07	2.47932e-09	1.87902e-08	0.0536232	0.829875
Etnppl	C0	0.116411	0.0932662	0	0	0.00319979	0.787123
Ttc30b	C0	0.116275	0	0	0	0.0576206	0.826104
H2ac11	C0	0.116273	0.281076	0	0	0.0347804	0.567871
Adk	C0	0.116185	0	0.244787	2.3695e-09	0	0.639028
Zscan21	C0	0.116183	0	0.176852	0	0	0.706965
Aldh3b1	C0	0.116122	0.0928077	0	0.0037652	0.00225098	0.785054
Rogdi	C0	0.116046	0	0.222045	0.0812947	0	0.580614
Itpripl1	C0	0.116025	0.0919714	0	0.0180743	7.66309e-09	0.773929
Hacd1	C0	0.116024	0.0680263	0.0120246	0	0.0396803	0.764245
Bptf	C0	0.115749	0	0.234596	0	0	0.649654
Dars2	C0	0.115701	0.280655	0.157018	0.00598189	7.76758e-05	0.440566
Nfs1	C0	0.11562	0.18615	0.181032	0.115076	0	0.402122
Invs	C0	0.115571	0	0.0688683	7.12033e-09	0	0.815561
Arih2	C0	0.115457	0	0	0	2.72323e-10	0.884543
Pex7	C0	0.115287	5.27242e-10	0.384813	0.145012	0	0.354889
Rexo1	C0	0.115237	3.14714e-10	0.320072	0.203388	3.1033e-10	0.361303
Rxylt1	C0	0.115169	0.217436	0.0246628	0.0243645	0.165501	0.452867
Ptprj	C0	0.115051	0.00951668	0	0	0	0.875432
Pglyrp1	C0	0.114919	0.243871	0.0315038	0.0263546	0	0.583352
Etv3	C0	0.114847	0	0	0.0334233	0	0.85173
Oosp1	C0	0.114772	1.45882e-10	0.00231938	0.00175548	2.57525e-10	0.881153
Phc2	C0	0.114753	9.45082e-07	0.0136004	0	0	0.871645
4930415O20Rik	C0	0.114289	2.13674e-10	0.0535575	0	0	0.832153
Prg2	C0	0.114136	0.295492	2.55643e-09	0.0353605	4.89089e-10	0.555012
Ttc32	C0	0.114034	0.142279	0.180608	0.181905	0.00130457	0.37987
Ghrh	C0	0.113925	0	1.23092e-10	0	0	0.886075
Nfatc1	C0	0.113873	0	0.223658	0.03478	8.61153e-06	0.627681
Parva	C0	0.113775	0	0.0115794	0.0407787	0	0.833867
Frmd4b	C0	0.113772	0.0193194	0	0.00622856	0.208858	0.651822
Afdn	C0	0.113671	0	0	0.0493063	0	0.837023
Pip5k1c	C0	0.113652	0	0.332532	0.119424	1.03243e-10	0.434392
Impa2	C0	0.113446	0	0.00474857	0.0686026	0	0.813203
Gpr155	C0	0.113367	0.0987632	0	0.0161363	0	0.771733
Cdca7	C0	0.113131	0.186644	0.0870748	0.0951556	0.0337896	0.484206
Gm15446	C0	0.113102	0	0.064756	0.071659	0.129553	0.62093
Rnf113a2	C0	0.112998	0	0	0.0725775	0.0618194	0.752606
Dab2ip	C0	0.112912	0.0862061	0.164185	0.11568	0	0.521016
Nfe2l3	C0	0.112842	0	3.26629e-10	0.0275681	2.54951e-10	0.85959
Ywhah	C0	0.112802	0	0.227244	0	0	0.659954
Ndufaf6	C0	0.112708	0	0.387639	0.0476938	1.02846e-10	0.451959
Gltpd2	C0	0.112639	0	0.161558	0	0.0510513	0.674752
Eef1e1	C0	0.112604	0.0896749	0.239892	0.0812035	0.00683416	0.469791
Vdac3	C0	0.112368	0.0468603	0.307782	0.0600769	0	0.472912
Psca	C0	0.112288	0.120513	0.0126045	0	2.05237e-10	0.754595
Defa3	C0	0.112102	0.0677915	0	0	0.23893	0.581176
Otud5	C0	0.112096	1.18835e-08	0.305192	0.153105	0.0500383	0.379569
Zfyve26	C0	0.112044	0	0	0	0	0.887956
Tec	C0	0.112031	0	0	0.0170434	1.58556e-10	0.870926
Ssr1	C0	0.111965	0	0.193554	0	0.00910013	0.68538
Pole	C0	0.111929	0	0	0.0165144	0.0612704	0.810287
Dctn6	C0	0.111847	0	0.186775	0.0347375	0	0.66664
Cip2a	C0	0.111817	0.323862	0.0159183	0.0669204	0.0370694	0.444414
Iars2	C0	0.111744	0.0825777	0.129385	0	0	0.676294
Homer2	C0	0.111638	0.330791	0.0564125	0	0	0.501158
Ddah1	C0	0.111632	0.190532	3.59051e-09	1.13156e-07	1.90994e-10	0.697836
Tnrc6c	C0	0.111533	0	0.28189	0.0629061	9.0113e-08	0.54367
Sfrp2	C0	0.111484	0	0	0	0	0.888516
Gstm3	C0	0.11142	0.0669094	0	0	1.93769e-10	0.82167
Nedd4	C0	0.11141	0	0.00482509	0.0452207	0	0.838544
Tex15	C0	0.111288	0	0	0	0.102406	0.786306
Trim5	C0	0.111122	0	0.0344435	0.0251485	0.0274961	0.80179
LTO1	C0	0.111092	0	1.14464e-10	0.0512362	5.38732e-10	0.837672
Tspan1	C0	0.110935	0	0	0.0677042	0	0.821361
Pigp	C0	0.110877	0.170689	0.280965	0.13552	0	0.301949
Ly6g6d	C0	0.110808	1.2226e-10	0	0.0324374	1.08408e-10	0.856755
Map4k4	C0	0.110736	0	0.195294	0	0.0249605	0.669009
Pm20d2	C0	0.110725	0	0.075973	0	0	0.813302
2610528J11Rik	C0	0.110679	0.0530868	0	0.287416	0.0025073	0.546312
Oip5	C0	0.110643	0.279359	5.00195e-10	0	0.0585635	0.551435
Upp1	C0	0.110639	0.00528618	2.97796e-09	0.0472372	0	0.836837
Cbx8	C0	0.110483	0.112507	1.64091e-10	0.0689442	0.000555505	0.70751
Jarid2	C0	0.110462	0.33876	0	0.141563	0	0.409215
Bcl2a1a	C0	0.110451	0	0	0	0	0.889549
Mastl	C0	0.110422	0.11237	0	0.0533408	0.0923394	0.631528
Sat1	C0	0.110379	0	0.135076	0.0791989	3.59563e-10	0.675346
Ppp2r5b	C0	0.110363	0	1.85855e-10	0.0797493	0.0507748	0.759113
Tbccd1	C0	0.110354	0.221017	0	0.0863157	0	0.582313
0610010F05Rik	C0	0.110301	0	0.136489	0.163648	0.0327001	0.556862
Creb3l2	C0	0.110254	0	0	0	0.0266127	0.863133
1700066B19Rik	C0	0.110213	3.17212e-08	3.9568e-10	0.0568985	0.0479868	0.784902
Gramd4	C0	0.110151	0.193289	0	1.10036e-09	0	0.696559
H4c12	C0	0.110043	0	0	0	4.24669e-10	0.889957
Paxx	C0	0.109932	0	0	2.16711e-09	0.000693717	0.889374
Myo1b	C0	0.109614	0.100124	0	0.124208	0.147992	0.518063
Dcun1d4	C0	0.109559	0.178929	0	0.000584313	1.07933e-10	0.710928
Stfa1	C0	0.109399	0	1.39576e-10	0	0	0.890601
Naxd	C0	0.108913	3.80974e-10	0	0.0803249	0.0258944	0.784868
Xylt2	C0	0.108876	0.164222	0.0207031	0	1.97426e-10	0.706199
Prmt5	C0	0.108713	0	0.00742243	0.0531633	9.4319e-11	0.830701
Pced1a	C0	0.108558	0	0.284348	0.135153	0	0.47194
Ccdc43	C0	0.108469	0.145717	0.113602	0.0358511	0.116312	0.480048
Dusp12	C0	0.108451	2.57651e-09	0.15945	0	5.47941e-10	0.732099
Tcf25	C0	0.10844	0.0475522	0.0875528	1.30345e-09	0.0729666	0.683489
Dppa3	C0	0.108419	0.276192	0	0.140242	0	0.475146
Galntl6	C0	0.108129	0	0.0398456	0.00132126	0.0321666	0.818538
Rnf123	C0	0.108116	0	0.367666	0.057515	0.0174215	0.449281
Xkr5	C0	0.108095	0	0	0.014457	0	0.877448
Hexim2	C0	0.108058	0.11639	0	0.0320186	5.69219e-10	0.743534
Ehf	C0	0.107982	5.04277e-10	5.85916e-10	0.0089552	0	0.883063
Lyve1	C0	0.107923	0.0647475	0	0.0331254	0.0220791	0.772125
Ccdc18	C0	0.107834	4.91805e-10	0.0669534	0.0850354	0.0428822	0.697295
Tmem199	C0	0.107763	0	0.201358	0	0	0.690879
Mpzl2	C0	0.107582	0	0	0.0529334	0.0117534	0.827731
Amz1	C0	0.107175	0	0	0.0555883	0	0.837237
Pde11a	C0	0.106829	2.35497e-10	0	0.059195	0.0653042	0.768672
BC029722	C0	0.10679	0	0	0.0151659	0.0155923	0.862451
Slc29a3	C0	0.106357	0.0133579	0.140118	0.146451	0.139854	0.453862
Plod3	C0	0.106269	0	0	0	0.0502317	0.843499
Gtf2h2	C0	0.106241	0.094821	0.109514	0.0459066	0.0060752	0.637442
Ttc36	C0	0.106213	2.70368e-10	0.0986004	0	1.42307e-09	0.795186
Snx11	C0	0.106171	1.69794e-10	0.0532012	6.38711e-08	0.134388	0.70624
Alms1	C0	0.106153	0.021776	3.15779e-10	0	0.00539476	0.866677
Rbl1	C0	0.10609	0	0.246935	0.111503	0.0240515	0.511421
Herc2	C0	0.10609	4.33939e-10	0.134662	0	0.00302715	0.756221
Dapk2	C0	0.106049	9.57736e-10	0.150858	0.0578618	0	0.68523
Serpinb2	C0	0.106037	0	0	0	0	0.893963
Hrh1	C0	0.105915	0.0572368	0	3.2854e-09	0.0114842	0.825364
Kpnb1	C0	0.105841	0.0158743	0.0266788	1.58586e-09	0.0145634	0.837042
Zbtb8b	C0	0.105764	0	0	0	0.0750466	0.819189
Defa27	C0	0.105706	2.81198e-09	0.426954	0.00412686	0.075056	0.388157
Sval3	C0	0.105371	0	0	0.0473071	6.77959e-10	0.847321
Hsd17b6	C0	0.105371	0	1.40176e-10	0.0647352	0	0.829894
Slc40a1	C0	0.105149	0	2.32763e-09	0	0	0.894851
Nup37	C0	0.104975	0.152526	0.197732	0.0122845	0.0478147	0.484668
4933434E20Rik	C0	0.10485	0	0.345045	0.205989	8.43098e-11	0.344116
Stam	C0	0.104845	0	0.312952	0.159959	1.30079e-09	0.422243
Kif23	C0	0.104769	0.078545	6.11175e-10	0.0259433	0.071001	0.719742
Lair1	C0	0.104539	0	0	0.0272132	0.0703178	0.79793
Lipt1	C0	0.104458	0	0	0.0366116	0.0705437	0.788387
Gm45716	C0	0.104379	3.47062e-09	0.405928	0.193892	0	0.2958
Oard1	C0	0.104217	1.40221e-08	0.140137	0.0193398	0	0.736306
Cenpf	C0	0.104112	0.187544	0	0.0186865	0.0487399	0.640918
Ssh1	C0	0.104101	1.45773e-08	0.111885	0.083649	0	0.700365
Sh3bgrl	C0	0.103957	0.226999	0.0764476	0.191558	0.0252238	0.375815
Spon1	C0	0.103901	3.24629e-09	0.215469	0	0.132987	0.547643
Hspd1	C0	0.103881	0.218168	0	0	0.0419967	0.635954
Ablim1	C0	0.103774	0.135255	0.0940406	0.0693187	0.0173602	0.580252
Leprotl1	C0	0.103739	0	0.098048	0	0.0178072	0.780406
Ssr3	C0	0.103702	4.70217e-10	0	0.0800295	0.0583166	0.757952
Rhbdf2	C0	0.103651	0.0155127	0.080687	0.0377298	0.0180766	0.744343
Gjb5	C0	0.103619	0	0	0	0	0.896381
Sh3bp1	C0	0.103617	0.03738	0	0.091452	0	0.767552
Plekhm3	C0	0.103583	0.243958	0.093984	0.0510611	0.0321139	0.4753
Alg6	C0	0.103371	0.163716	0.0545552	0.041771	0.110756	0.52583
3110009E18Rik	C0	0.103353	6.57816e-11	0	0.401792	0	0.494855
Polr1a	C0	0.103248	0	0.0381047	0	0	0.858647
AA467197	C0	0.103236	0.00594971	0	0	0	0.890815
Mcts1	C0	0.103166	3.76477e-10	0.348421	0.182564	1.63363e-10	0.365849
Capn15	C0	0.103119	0	0.0257607	0.0327297	0.0683806	0.77001
Zp1	C0	0.102974	0.0547193	0	0	0	0.842306
Tmem185a	C0	0.102923	0.340256	1.16368e-09	0.178981	0	0.37784
Dhx29	C0	0.102753	2.49637e-07	0.0349693	0.0502264	0	0.812051
Tsfm	C0	0.102748	0	0.285853	0.116256	0	0.495143
Defa24	C0	0.102707	0.0268511	0.207975	0	0.15089	0.511577
Erich1	C0	0.102528	0.056971	0	0	9.91047e-10	0.840501
Ascl2	C0	0.102456	0.333202	2.59463e-09	0.108293	0.0206619	0.435386
Zdhhc21	C0	0.102379	0	0.0806422	0.0698949	8.61859e-09	0.747084
Chd8	C0	0.102299	0.0795706	0.325519	0.145569	0	0.347042
Gtf3c1	C0	0.102193	1.01123e-07	0.0604632	0.0525801	0.0668521	0.717912
Acp1	C0	0.102153	0	0.364489	0.119881	0	0.413476
Tmem132b	C0	0.101815	1.50889e-09	0.0104207	0.0907976	0.0200255	0.776941
Cdc42se1	C0	0.101787	0	5.7862e-10	4.97964e-10	0.0180722	0.880141
Gadd45b	C0	0.101643	0	0.00624801	0	0	0.892109
Arl14	C0	0.101632	1.20703e-09	0	0.0567766	0	0.841591
Ipo7	C0	0.101404	0.156067	0	0.0346765	0.0401281	0.667724
Zfp84	C0	0.101401	0	0	0.0885057	7.63679e-10	0.810093
Wdpcp	C0	0.101397	1.26286e-10	0	0.0677501	0	0.830853
Ftsj1	C0	0.101374	0.195765	0	0.192996	0.120486	0.389379
Ptgs2	C0	0.101359	1.49244e-09	0	0	0	0.898641
Zc3h4	C0	0.101302	0	0.0400588	0.0167695	0.0479994	0.79387
Cpsf4	C0	0.101261	0	4.59073e-10	0	1.30317e-09	0.898739
Sh3bgrl2	C0	0.10121	1.20023e-09	0	0	4.311e-10	0.89879
Cables2	C0	0.101105	0	0	0	0	0.898895
Plaur	C0	0.100991	0.058617	0.0706076	0	0	0.769785
Rnd2	C0	0.100983	0	0.0309186	0.0948331	0.0112341	0.762031
Arhgef18	C0	0.10098	0	0.0730355	0.0137033	0.135975	0.676306
Hspa14	C0	0.100878	0.143923	0.269002	3.87259e-10	0.0149104	0.471285
Agpat5	C0	0.100875	0.222063	0.0971518	0.00789929	0.0369791	0.535032
Cwc25	C0	0.100863	0.183954	0.0469709	0.0540593	0	0.614153
Fbxl7	C0	0.100862	0	0.0201783	1.57068e-09	9.11863e-11	0.878959
Med15	C0	0.100631	0.0804715	0.228877	0.201843	0	0.388177
Agtr2	C0	0.100628	0	0	0.0724683	0.000718356	0.826186
Slbp	C0	0.100494	0	0.437111	2.28017e-09	4.42952e-08	0.462395
Med10	C0	0.100334	0	0	0	0.0439256	0.85574
Kmt2d	C0	0.100305	5.34862e-08	0.284722	0.157657	0.0659086	0.391407
Acot3	C0	0.100234	0.00769216	1.67115e-10	0	4.96288e-10	0.892074
Cyp2j9	C0	0.100001	0.0931005	0	0.0230317	0.05456	0.729307
Dctd	C0	0.100001	0.155968	0	0.0672967	0.0617713	0.614963
Sh2b1	C0	0.0999643	0	0	0	0.131222	0.768813
Armh4	C0	0.0999501	1.7583e-10	0.0399126	0.0419465	0	0.818191
Fam241b	C0	0.0999174	2.15722e-10	0.0141368	2.02648e-09	0	0.885946
Vopp1	C0	0.0998899	0	3.26628e-10	0.0798971	0.123561	0.696652
Trim7	C0	0.0997982	0.0364494	0.0888597	4.39428e-09	0.0112198	0.763673
Pars2	C0	0.0997415	1.35159e-09	0	0.0816279	4.92535e-10	0.818631
Uox	C0	0.099732	0	6.94421e-10	0.0522795	0.00956163	0.838427
Tgm7	C0	0.0996793	0	0	0	0	0.900321
U2af1	C0	0.0996594	0	0.163877	1.37939e-09	2.80505e-10	0.736464
Spc25	C0	0.0996235	0.380984	1.15299e-09	0.00950092	0.0507566	0.459135
Paqr5	C0	0.0995621	1.83958e-10	0	0.0153216	0.0227679	0.862348
Kmt2e	C0	0.0995435	0	0.283712	0	6.30884e-10	0.616745
Rorb	C0	0.0995354	0	3.05489e-10	0.0537795	0.0128049	0.83388
Tepsin	C0	0.099501	1.66091e-10	0	0.0231236	0.0961942	0.781181
Defa30	C0	0.0994891	0.0824742	0.0854182	0	0.187911	0.544707
Mymx	C0	0.0994607	0	0.123518	0	0.0488105	0.728211
Tfpi	C0	0.0992707	0	0	0	0	0.900729
Stat3	C0	0.0992145	0.0940965	0	0	0.00958029	0.797109
Med12	C0	0.0989321	0.0275749	0.422207	0.126359	0	0.324928
Ckap2	C0	0.0989254	0.150067	0	0.0605361	0.0222321	0.668239
Alx4	C0	0.0988126	0	0	0	0	0.901187
Fndc7	C0	0.0987507	4.15008e-08	0.139091	0	0	0.762159
Hsph1	C0	0.0986647	0.0246461	1.11829e-10	0	0	0.876689
H2-Q6	C0	0.0984698	0	0	0.112698	0	0.788833
Mfsd14a	C0	0.0984372	0.14439	0.182488	0.132178	0.0725058	0.37
Unc50	C0	0.0983174	7.31336e-10	0.389677	0.233971	0	0.278034
Gstp1	C0	0.0983006	1.08544e-09	0.316821	0.154594	0.059472	0.370812
Vangl1	C0	0.0982714	0	0.048354	0	4.3409e-09	0.853375
Bid	C0	0.098177	7.77808e-09	0	0	4.6681e-09	0.901823
Mmachc	C0	0.0980648	0	0	0.0436079	1.27168e-10	0.858327
Tbc1d5	C0	0.09799	0	0	0	0	0.90201
Kitl	C0	0.0979736	0.163849	0.0927913	0.17403	0.0531726	0.418184
Ubxn10	C0	0.0978992	2.98485e-09	0.107872	0.0502463	0	0.743983
Hsp90aa1	C0	0.0978257	0.121169	0	0.0839663	0	0.697039
1700030J22Rik	C0	0.0977985	0.141511	4.49834e-09	0.150563	6.57206e-11	0.610128
Lvrn	C0	0.0976738	0	0.0505316	5.12526e-09	0.0308093	0.820985
4921536K21Rik	C0	0.0976266	0	0	0	0	0.902373
Cnbd2	C0	0.0976093	7.85054e-09	0	0.0166708	0.109222	0.776497
Reg4	C0	0.0975383	0.327681	0.11081	0.00100343	0.0902667	0.372701
Nfkbiz	C0	0.0973967	0.111793	0	0.0339231	0.051507	0.70538
Hcst	C0	0.0972364	1.70553e-09	2.03666e-09	0.0329523	0	0.869811
Rundc1	C0	0.0971742	3.60967e-10	0	0	0.0400122	0.862814
Ppil1	C0	0.0971555	2.22561e-09	0	0.0618587	0	0.840986
Tm7sf3	C0	0.0971522	0	0.00838101	0	0	0.894467
Ttyh3	C0	0.0971327	0.102512	0	0.0270329	0	0.773323
Fmo2	C0	0.0969044	1.54997e-09	0.132156	0	1.41707e-10	0.770939
Spag17	C0	0.0968251	8.76961e-10	0.0840254	4.86837e-09	0	0.819149
Sbk1	C0	0.0968114	2.19112e-09	0.0550285	0.0841309	0.0162135	0.747816
Foxa3	C0	0.0966692	9.20885e-11	0.0803532	0.040631	1.74823e-09	0.782347
Wdr36	C0	0.0966351	0.252422	0	0.122874	0.0519956	0.476074
Mylk3	C0	0.0964596	0.155775	0	0.0682308	0	0.679535
Rbm5	C0	0.0964537	0.0132416	0.305734	0.093064	0.00690385	0.484602
Ift172	C0	0.0963017	0	0.0338436	0	0	0.869855
Tifa	C0	0.0961919	0.210412	3.6294e-10	0	0.108665	0.584731
Lst1	C0	0.0961295	4.55533e-10	0.0856947	1.62548e-09	0	0.818176
Capn6	C0	0.0961119	1.03543e-10	0.0736427	0	0	0.830245
Ltv1	C0	0.0959713	0	4.02688e-10	0.00594551	0.0936549	0.804428
Plxna1	C0	0.0958952	0.0636088	0.215778	0.203908	0.0274374	0.393373
Sbno2	C0	0.0958278	0.0850674	0	1.11716e-10	0.0496689	0.769436
Sfmbt2	C0	0.0958057	6.62975e-10	0.00576506	0.0931074	0	0.805322
ccdc198	C0	0.0956571	0.0729107	0.00175416	0	0	0.829678
Snrpg	C0	0.0955143	0	0.443442	0.170485	9.46538e-10	0.290558
Clec4b2	C0	0.0953534	0	4.48499e-10	0	9.21619e-09	0.904647
Suox	C0	0.0950785	0.27965	0	0	0	0.625272
Pgbd1	C0	0.0949601	2.73116e-09	0.0268017	0	0	0.878238
Eif2b1	C0	0.094931	0.214096	0.0700286	0.123912	0	0.497032
Shld3	C0	0.0947954	0.332442	0.0188073	0.0675748	0.0924439	0.393937
Wfdc15b	C0	0.0947877	0	0	0.0624283	0	0.842784
Cracr2b	C0	0.0947013	0	0.00933657	0.0475874	2.62568e-10	0.848375
Ugt2b35	C0	0.0945842	0.352893	0.00287005	0.101266	0.0412855	0.407102
Mgarp	C0	0.0945715	5.59554e-10	0.0683347	0	1.36425e-08	0.837094
Cfap52	C0	0.0945111	0.151736	0.0977243	0.0335328	0	0.622495
Gsdma	C0	0.0943848	0	0	0	7.47485e-10	0.905615
Syf2	C0	0.0943708	0	0	0	0	0.905629
Kcnk1	C0	0.0943702	2.17792e-10	0	0.0787366	1.77482e-09	0.826893
Junb	C0	0.0943226	0	0	1.27521e-09	0.00808892	0.897588
Cct3	C0	0.0942979	0.25095	0.0891587	0.1137	0	0.451893
Ube2n	C0	0.0942535	0.164704	0.102	0.105429	0	0.533613
Slc16a1	C0	0.0941129	0.201619	0.160671	0.0313069	0	0.512291
Sorcs3	C0	0.0939962	0	0	0	0	0.906004
Zfp974	C0	0.093979	0	0.0776774	0.0765909	0.0308079	0.720945
Pomc	C0	0.0938828	0.0207752	0.0726177	6.64299e-10	3.96749e-09	0.812724
Tsen2	C0	0.0938478	0.173665	0.107076	0.0711518	0.00338423	0.550875
Fbln1	C0	0.0937337	0	8.40113e-10	0.0867626	9.41612e-10	0.819504
St3gal1	C0	0.0937211	0	0.0620013	0.0184198	0.126756	0.699102
Oas1f	C0	0.0936468	0.037629	0	0.0354909	0.109964	0.72327
Tex26	C0	0.093556	0	0	0.0392692	0.0572024	0.809972
Psmd14	C0	0.0935522	0	0.355682	0.0522672	0	0.498499
Zdhhc15	C0	0.093148	0	0	0.0947683	0.133807	0.678277
Lypla2	C0	0.0931229	0	0	0.0132662	0.0666881	0.826923
Tmem229b	C0	0.093094	0	0.0858069	0.0630611	0	0.758038
Pramef12	C0	0.0930385	0.154521	0	0.0896485	0	0.662792
Gm3435	C0	0.092966	1.57456e-09	0	0.0267932	5.39139e-10	0.880241
Snrpb2	C0	0.0929203	0.0804109	0.242823	0.0450074	2.19287e-07	0.538838
Cpne3	C0	0.0929142	0.23478	0.0901611	0.104644	0.0742465	0.403254
Eri2	C0	0.0929112	0.0892752	0	0.0623219	0.0497646	0.705727
Cdca5	C0	0.0928644	0.24696	0.0506335	3.4879e-10	7.0547e-10	0.609542
Mrto4	C0	0.0928586	0	0	0.0787368	0	0.828405
Btc	C0	0.0928094	0.128815	1.83211e-10	0	0.131945	0.646431
Tbcel	C0	0.0928071	0.0360314	6.56779e-10	0.0205481	0	0.850613
Fam185a	C0	0.0928009	0.152749	0.0931323	0.0169067	0.000498172	0.643913
Chtf8	C0	0.0927587	0.167398	0.0349527	0.0861282	2.12199e-10	0.618763
Fam171a1	C0	0.0924068	0.0985044	0.0373614	0.000679657	0.0477633	0.723284
Kbtbd13	C0	0.0922975	0	0	0	1.13178e-10	0.907702
2010315B03Rik	C0	0.0922841	0	0.148905	0.181224	0	0.577587
Thumpd3	C0	0.0922551	0.0795136	0	0	0.00507666	0.823155
9130019O22Rik	C0	0.091984	0	3.04309e-08	0	0	0.908016
Ang4	C0	0.0918847	0.135362	0.0362726	0	0.168704	0.567776
Fam174b	C0	0.0918503	0.185713	0.0688885	0.0353951	0.0517508	0.566402
Rmnd1	C0	0.0917925	0.00360369	0	2.92574e-10	9.32665e-10	0.904604
Emsy	C0	0.0917685	2.96414e-10	0.212572	0.165463	0.0507267	0.47947
Mrpl33	C0	0.0916737	0	0.370602	0.185411	0.00269139	0.349621
Cyp2d22	C0	0.0916123	0.0586937	0	0	0.113957	0.735738
Nrf1	C0	0.0915257	0	3.77432e-09	0.00118492	0.0670583	0.840231
M1ap	C0	0.0914969	1.68677e-09	0.123008	0.00095769	0.0356854	0.748852
Adamdec1	C0	0.0914382	0	0.0804933	0.00277816	2.89213e-06	0.825287
Cck	C0	0.0914184	0	0.259094	0	0.0329462	0.616541
Rapgef1	C0	0.091292	0.0467378	0.0958857	0.0149374	0.0447893	0.706358
Phf23	C0	0.0911737	1.03579e-10	0	0.0233981	0.0258381	0.85959
Scgb3a1	C0	0.0911271	1.80027e-10	0.0277619	0.0321853	5.57458e-10	0.848926
Plekhm1	C0	0.0911239	0.215403	0.211175	0.0748202	0.00156863	0.405909
Zfp113	C0	0.0908336	2.01075e-09	0.0907407	1.44235e-10	0.16092	0.657505
Evi2a	C0	0.0907895	4.01629e-10	8.0067e-11	0.106273	0.00365542	0.799283
Prps2	C0	0.0906524	0.18957	0.0344064	0.0530428	0.0479394	0.584389
Rpa3	C0	0.090429	0.112293	0.269031	0.076813	0.0082112	0.443223
Dnah3	C0	0.0904229	0.0491235	0	0	2.87981e-10	0.860454
Gm8797	C0	0.0904223	0	0.283021	0	0.016985	0.609572
Nip7	C0	0.0903665	0.0568735	0.259937	0.0256743	1.62506e-17	0.567149
Lztr1	C0	0.0902066	0	0	0.00891345	0	0.90088
Cage1	C0	0.0901634	0	9.2718e-11	0.0246993	5.68235e-10	0.885137
Phf1	C0	0.0900364	0.17793	2.42124e-09	0.131348	0.0988121	0.501874
Dnph1	C0	0.0900232	3.41104e-10	0.199567	0.0117888	0.0453661	0.653255
Klra2	C0	0.0900215	2.7737e-10	0	0.0660397	0.0394096	0.804529
Dlk1	C0	0.089823	0	1.09282e-10	0.0292475	0.0495476	0.831382
Stat5a	C0	0.0898162	4.49242e-08	0.25541	0.0540488	0.0108093	0.589915
Smim7	C0	0.089815	1.06691e-10	0.396307	0.155809	0	0.358069
Trafd1	C0	0.0898028	0	0	0.0584463	0	0.851751
Ccr10	C0	0.089657	0.186373	0	0	0	0.72397
Snrpb	C0	0.0896006	0	0.443339	0.127091	0	0.339969
Emc7	C0	0.0895386	0	0.46771	0.037748	0	0.405003
Slc25a17	C0	0.0892884	0.0159248	0.0346566	0.0648627	0.0207531	0.774514
Kifc5b	C0	0.0892502	0.0427877	0.0479172	0.0243817	9.3352e-09	0.795663
Pex2	C0	0.0892018	1.82231e-08	0.30714	0.143014	0	0.460644
Kmt2a	C0	0.0891675	0	0.259511	4.71263e-07	5.82614e-10	0.651321
Msln	C0	0.0890844	0	0.0941534	0	0.0388287	0.777934
Fbxo3	C0	0.0890725	0.190139	0	0.144223	0.0854725	0.491093
Megf9	C0	0.0889338	0	0	0.0892165	6.23538e-09	0.82185
Dtwd2	C0	0.0889257	4.31464e-08	1.06069e-09	0.0784265	9.70073e-11	0.832648
Cenpk	C0	0.0888964	0.245208	0.00981662	0.028612	0.0227656	0.604701
Tmx1	C0	0.0888271	0.0940981	0.205388	0.117478	0	0.494209
Fam169b	C0	0.0887501	0	0.131711	0.0494603	0.0138719	0.716206
Mob3c	C0	0.0887038	0	0	0.0788854	0	0.832411
Trpv1	C0	0.0884648	3.95253e-06	0.00698507	0	9.30857e-09	0.904546
Stra6l	C0	0.0884634	8.51751e-09	0.0655381	0.00258238	0	0.843416
Isg20	C0	0.0884276	0.0464292	0.31304	0.123471	0	0.428633
Acox3	C0	0.0883578	0.246999	0.0311421	0.115177	0.00151133	0.516813
Actb	C0	0.0883236	0.206183	0.0304283	0.0916083	0.0397616	0.543696
Spred1	C0	0.088321	0.144294	0	0	0.0055975	0.761788
Mtfr2	C0	0.0882572	0.132252	0.0866712	2.3712e-09	8.00852e-11	0.692819
Card9	C0	0.0882481	0.262655	0.00346006	5.40268e-10	0	0.645637
Pde8a	C0	0.0882476	0.0171261	0	0.0723806	0.088564	0.733682
Ccdc177	C0	0.0882119	9.15399e-07	0.00868917	0.0442066	0	0.858891
Zmynd8	C0	0.0880828	0.100617	0.275378	0.144538	0	0.391384
Il17ra	C0	0.0880011	0.105097	0.0559178	0.062058	0.0246461	0.66428
Slc26a1	C0	0.0879468	0.0577448	0	0	0	0.854308
Phkg2	C0	0.0879317	0.00829067	0.170536	0	0.0330153	0.700227
Dut	C0	0.0878787	2.61503e-09	0.0940388	0.0678623	0	0.75022
Sh3glb2	C0	0.0878277	0.163249	0	0.0790267	0.0804979	0.589398
Vezt	C0	0.0877348	0	0	0	0	0.912265
Unc13c	C0	0.087697	0	0.129633	1.03663e-06	0	0.782669
Gm8251	C0	0.0876357	0	0	0	0	0.912364
Cnot2	C0	0.0875473	0	0.131721	0.110359	0	0.670373
Defa22	C0	0.0875202	0	0.0245884	0.0456959	0.175497	0.666699
Nsun2	C0	0.0874605	0.249619	0.12857	0	0.0231813	0.511169
Flywch1	C0	0.0873038	8.35449e-10	0	0	1.53344e-10	0.912696
Ptges3	C0	0.0872062	0.114535	0.0952141	0	0.00719609	0.695848
Srrm1	C0	0.0871822	0	0.324505	0.178122	8.25843e-08	0.410191
Dnajc1	C0	0.0871108	0	0.301372	0.224577	0.0472288	0.339712
Cdk11b	C0	0.0870958	0.191226	0.0211562	0.100098	0.0629156	0.537509
Psmd5	C0	0.0868433	0	0.194212	3.6627e-07	8.3861e-10	0.718944
Ffar4	C0	0.0867437	0	0.0562842	0	0	0.856972
Ppil2	C0	0.0867322	0	0.116466	0.0922167	0.0557483	0.648837
Uck2	C0	0.0867274	0.0233584	0	0.108273	0.0420876	0.739554
Hoxb9	C0	0.0867271	0	0	0	0	0.913273
H2-D1	C0	0.0866002	0	3.9697e-10	0.14124	0.0471488	0.725011
Paf1	C0	0.0865191	0	0.308415	0.17779	0	0.427276
Tceal9	C0	0.08641	0.0376549	0.0115349	0.0611739	0.015085	0.788141
Zap70	C0	0.0862655	0.0254004	0	0.0951416	1.34186e-10	0.793193
Sf3b3	C0	0.0861783	0.167431	0.0156852	1.42079e-09	0	0.730705
Prdx3	C0	0.0861461	0.190338	0.192121	0.119598	0	0.411797
Ly75	C0	0.0860323	2.5047e-09	0.043808	1.07806e-09	0	0.87016
Clpx	C0	0.0859329	2.35544e-10	0.11867	0.0814612	0	0.713936
Bdh1	C0	0.085884	0	0	0.0233314	2.8812e-09	0.890785
Gm35315	C0	0.0858336	0	0	0.0201832	0.0810839	0.812899
Arsa	C0	0.0858121	7.90895e-10	0	0	0	0.914188
Myo16	C0	0.0857327	0	0.0805384	0	0	0.833729
Map3k11	C0	0.085701	0	0	0.0774741	0.0361912	0.800634
Csf2rb	C0	0.0855954	0	0.045971	0.0709779	5.6299e-10	0.797456
Ikzf2	C0	0.0854708	2.59726e-10	0.0425888	0.0111219	8.1149e-10	0.860819
Kbtbd6	C0	0.0854675	0.183145	0	0	4.49505e-10	0.731387
Crebbp	C0	0.0854461	0	0.0953278	0.0627074	0	0.756519
Slc22a12	C0	0.0853987	0.212808	0.0699141	0.200571	0.108944	0.322365
Clic6	C0	0.0853863	0.504623	0	0.0393415	0.0107695	0.35988
Nipa1	C0	0.0853751	0.205778	0.104727	0.0700164	0	0.534104
Mapk1ip1	C0	0.085311	0	0.262428	0.0617559	0	0.590505
Wls	C0	0.0852137	0	8.90865e-10	0.0636695	0.0368704	0.814246
Mrpl49	C0	0.0851594	0.346969	0.024196	0.261768	0	0.281908
Huwe1	C0	0.0850826	0	0.316015	0.185906	1.84633e-09	0.412996
1110008P14Rik	C0	0.0850736	0	1.58259e-09	0.116425	3.2513e-10	0.798502
Bri3bp	C0	0.0850335	0.165827	0	0	0	0.749139
Zfp825	C0	0.084947	6.42474e-08	0.191361	0.148236	0.0978067	0.47765
Stk19	C0	0.0848051	6.02036e-10	0	0.0401236	0.0758571	0.799214
Qtrt1	C0	0.0847982	2.47563e-10	0	0.0544486	0	0.860753
Nhs	C0	0.0847725	0.0829164	0.0210708	0	0.0123366	0.798904
Socs3	C0	0.0847447	0.20405	0	9.67257e-11	0	0.711205
Mpp3	C0	0.0846999	0	0	0.0934624	2.64959e-09	0.821838
Matk	C0	0.0846893	0.0988868	0	0.0118889	0	0.804535
Sugt1	C0	0.0845873	0.112229	0.303477	0.0928074	1.20687e-10	0.406899
Anks3	C0	0.0845851	0	0	0	0.0125757	0.902839
Hprt	C0	0.0845697	9.35273e-09	0.342782	0.0668092	5.81264e-10	0.505839
Tnnt3	C0	0.0844259	0	0	0	0	0.915574
Prox1	C0	0.0843745	0.0384266	0	0.0578333	0.0980638	0.721302
Nup43	C0	0.0843345	0.359285	0	0.0356402	0.0421391	0.478601
Trmt10c	C0	0.0842887	0.219391	0.162578	0	0.0886094	0.445133
Safb	C0	0.0842798	0.063619	0.0219415	0.0763968	0.126772	0.626991
Sar1a	C0	0.0840683	0.0232567	0.354385	0.221241	0	0.317049
Rabep2	C0	0.0840227	0.115208	0	0	0.0897789	0.710991
Aspn	C0	0.0839814	0	0.0125883	0.0343395	0	0.869091
Fam241a	C0	0.0838952	0.064461	0.220556	0.0840734	0.0330814	0.513933
Klhl31	C0	0.083857	0	0	0	2.24024e-08	0.916143
F830016B08Rik	C0	0.0838347	1.87551e-10	0	0	0	0.916165
Nfkb2	C0	0.083767	0.0651827	0	0.039492	1.09638e-10	0.811558
Adamts18	C0	0.0837196	0	0	0.103704	0.01994	0.792637
Gm3604	C0	0.0837012	0.023418	1.67045e-10	0	0.21223	0.680651
Olfr56	C0	0.0836764	0	9.84635e-11	0.101398	0	0.814926
Aasdhppt	C0	0.0836469	0.350249	0	0.0517714	0.0593194	0.455013
Gal3st2c	C0	0.083639	0	0	0	1.52665e-10	0.916361
Pdzk1ip1	C0	0.0836241	0	0	0.00622829	0	0.910148
Wnt16	C0	0.0835905	0	0	0.0473821	0.0193655	0.849662
Kifc1	C0	0.0835703	0.165715	0.11604	0.0856749	0	0.549
Myb	C0	0.0835358	0.246739	0	0.0216771	0.0436982	0.60435
Atp8b5	C0	0.0835091	0	0	0	0	0.916491
Cfap300	C0	0.0834115	0	0	0	0.00225825	0.91433
Wdr78	C0	0.083328	0	0.0304729	0.0689249	6.60874e-09	0.817274
Endov	C0	0.0833045	0	0.234491	0.120492	0	0.561713
Naa50	C0	0.0832339	0.220454	0.0238484	0.132693	0.0341697	0.505601
Fgf18	C0	0.0832144	0	0.0881549	5.44442e-09	0.0114996	0.817131
Clcn1	C0	0.0831871	0	0.00347754	1.37023e-09	0	0.913335
Cmas	C0	0.083181	0	0.166604	0	0	0.750215
Ap3d1	C0	0.0831186	0.0590622	0	0.0257494	0.0652953	0.766774
Ins2	C0	0.0830507	0.0713935	1.02394e-09	1.08926e-08	4.84469e-10	0.845556
Loxl2	C0	0.0828918	1.00896e-09	0.175872	0.0166858	1.05683e-10	0.72455
Rtl3	C0	0.0828637	0	0	0.0807872	0	0.836349
Aldh1b1	C0	0.0827523	6.94199e-10	0.0452372	0.103512	0	0.768499
Syt17	C0	0.0826745	2.43233e-10	7.84809e-08	0	0	0.917325
Msh2	C0	0.082669	0.219713	0.0438522	1.72865e-09	0.0345998	0.619166
Nudcd2	C0	0.0826576	0.242691	0.118628	0.0586194	0.034643	0.462762
Vav2	C0	0.082618	0	0.0364407	0	0.0189247	0.862016
Dscc1	C0	0.0826029	2.62683e-10	0.186342	0.152301	0.0575893	0.521165
Prkag2	C0	0.0825983	0.117683	0	0	0	0.799719
Magohb	C0	0.0825485	0.0809453	0.27186	0.00436955	0.00752724	0.55275
Xpot	C0	0.0825121	0.401631	0	0	0	0.515857
Ankdd1b	C0	0.0824416	0	0	0.0127805	1.81587e-09	0.904778
Cul7	C0	0.0824404	1.94958e-09	0.0292807	0.0207727	0.117975	0.749531
Trub2	C0	0.0824076	0	0	0	0.0135311	0.904061
Khsrp	C0	0.0822412	0	0.353692	0.234746	0	0.329321
Pdcl	C0	0.0822209	0.0582457	0.213718	0.105474	0.0295791	0.510762
Kti12	C0	0.082153	0	3.90978e-09	0.105351	0	0.812496
Fgfr4	C0	0.082136	0	0	0.0891072	2.10803e-09	0.828757
Psmd4	C0	0.0821073	8.30881e-10	0.0607208	0	0.10571	0.751461
Dok2	C0	0.0821016	0.150103	0	0	0.0249326	0.742862
Kif2c	C0	0.0820957	0.00653295	8.70543e-10	1.36517e-09	0.0138992	0.897472
Gadd45a	C0	0.0819509	1.46134e-09	0.00512415	0.09087	0	0.822055
Gbp4	C0	0.0818559	0	0	0.0733561	0.0117687	0.833019
Acoxl	C0	0.0818096	0	0	0.107556	0	0.810634
Dr1	C0	0.0817759	0	0.292068	0.144755	0.00226396	0.479137
Plpp1	C0	0.0817304	0.0664073	1.45833e-10	0	0	0.851862
Tead2	C0	0.0816675	4.33125e-07	0.012454	0	1.33602e-09	0.905878
Gabarapl2	C0	0.081641	0	0.344648	0.292955	0.0471319	0.233624
Prxl2a	C0	0.0816025	4.85416e-08	0	0.0857002	0	0.832697
Ccl17	C0	0.0815617	0.160151	0	0.0278384	0	0.730449
Mcm8	C0	0.0815218	0	0	2.64424e-10	0	0.918478
Ahcy	C0	0.081468	0.343471	0.095041	0.111341	0	0.368679
Txnrd3	C0	0.0814637	0.31245	0	0.0504133	0.00520473	0.550469
Gnpnat1	C0	0.0814028	3.11552e-10	0.101397	0	0.0271654	0.790035
Fgf14	C0	0.0814023	1.18062e-09	0	0	0	0.918598
Zfp949	C0	0.0813678	0.176048	0.0971778	0.169875	1.13099e-09	0.475532
Desi2	C0	0.0813066	0.126435	0.194644	0.191609	5.14512e-11	0.406006
Caps2	C0	0.0812977	0.142794	2.88727e-10	0.0653621	0.0196079	0.690938
Olfm4	C0	0.0811917	0.409145	0	0.0324597	0.0568492	0.420354
Eef1aknmt	C0	0.0811329	0	0	0.0076869	0	0.91118
Gtpbp10	C0	0.0809838	7.71074e-09	0.00203492	6.22833e-10	0.131259	0.785722
1810046K07Rik	C0	0.0809581	0	0	0.0249135	7.22648e-07	0.894128
Ttll3	C0	0.0808885	0	0	0.0366217	0.111985	0.770504
Zbtb33	C0	0.0808697	0.0128903	0.194872	0.141408	0.0179686	0.551991
Eed	C0	0.080822	2.52255e-10	0.460207	0.0492931	0.0197099	0.389969
Nisch	C0	0.0808185	4.28074e-09	0.0656911	0.00778175	0.0174008	0.828308
Foxk2	C0	0.0808098	0	0	0	0	0.91919
Qrich1	C0	0.0807705	0	0.356607	0.16664	0.0165425	0.37944
Ptpn22	C0	0.0807618	0	0.134747	0	0.0118004	0.77269
Eml3	C0	0.0807445	0	0.168574	0	0.0568982	0.693784
Chchd2	C0	0.0807051	0	0.336034	0.203315	0.0110686	0.368878
Cers3	C0	0.0806953	2.81013e-08	0.0031551	0	1.56821e-09	0.91615
Col26a1	C0	0.0806679	0	0	0.0598899	0	0.859442
Eif1ax	C0	0.0806676	0.21592	0.136064	0.0358799	0.0338312	0.497637
Gfi1	C0	0.0806559	0	0	0.109788	0.0305277	0.779028
Asb6	C0	0.0806043	5.13153e-10	0	4.38169e-10	0.025348	0.894048
Ogfr	C0	0.0805254	2.98282e-09	1.2549e-08	0	4.65859e-08	0.919475
Casp6	C0	0.0805238	0.206592	0	0.0627196	0	0.650164
Slc4a11	C0	0.0805145	3.05534e-10	0.0333842	0	0.0680841	0.818017
Txlna	C0	0.0801509	0	2.88466e-10	0	4.66236e-10	0.919849
Ace	C0	0.0800951	0	0	0.0375494	0	0.882355
Rnf114	C0	0.0800822	3.72907e-10	0	6.85261e-07	8.70734e-10	0.919917
Dele1	C0	0.0800477	0	0	0.0929022	0	0.82705
C2cd5	C0	0.0800423	0	0	0.0657054	0.0125584	0.841694
Smpdl3b	C0	0.079845	0	0	0.0501221	1.86945e-09	0.870033
Cenpi	C0	0.0798293	0.0614694	0	0	0.0430244	0.815677
Unc13b	C0	0.0796573	0	0	0	2.6776e-10	0.920343
Septin11	C0	0.0796279	0.0475315	0	0	1.25192e-08	0.872841
1810009A15Rik	C0	0.0796054	0	0.169133	0.320113	1.00045e-10	0.431149
Chd7	C0	0.0795565	0.325364	0	0	1.35402e-09	0.59508
Sass6	C0	0.079511	0	0.0295926	0.00981363	0.174195	0.706888
Zfp599	C0	0.0794895	0	0	0.00330871	0	0.917202
Fgfbp3	C0	0.0794848	0.107814	0	0.05261	0	0.760091
Dusp8	C0	0.0794559	0	0.00807541	2.95669e-10	0.0926641	0.819805
Tmem246	C0	0.0794282	3.2453e-10	0.143056	0.111278	2.49726e-09	0.666239
Wnt3	C0	0.0793671	0.0165729	0.119418	2.69849e-09	0.135501	0.649141
Nr5a2	C0	0.0792506	0.0312944	0.0408024	0.0796383	1.24585e-10	0.769014
Asph	C0	0.0789817	0	0	0	0.0671714	0.853847
Plch2	C0	0.0789725	1.17787e-10	0	0.0919907	1.25125e-09	0.829037
Cyp2c66	C0	0.0789522	0.302214	0	0	0	0.618833
Tob2	C0	0.0788664	0	8.97773e-11	0.0655482	0.0961459	0.759439
Lama1	C0	0.078796	0.154922	0	0	0.0199755	0.746307
Esrp1	C0	0.0787922	1.49447e-09	0.12579	0.0764608	0	0.718957
Usp14	C0	0.0787846	0.2647	0	0.0410089	0.0454184	0.570088
Mmp20	C0	0.078768	0	0.0389058	0	0.109946	0.77238
Mmrn1	C0	0.0786487	0.241847	0	0.0636781	0.0955369	0.520289
Tma7	C0	0.0786425	1.27505e-10	0.135376	0.0271932	0.0483007	0.710487
Pxk	C0	0.0786418	8.35652e-09	0.184555	0.0504943	0.00702621	0.679283
Zfp947	C0	0.078572	0	0.177588	0.0217966	0.0624222	0.659621
Gpm6a	C0	0.0785708	0	0.0170438	0	0	0.904385
Panx1	C0	0.0785343	0	0	0.0164614	1.1445e-09	0.905004
Arid3b	C0	0.0785186	0.0438427	0.161393	0.0328328	0.0202272	0.663186
Dhx32	C0	0.0784713	0	1.31282e-07	0.0265433	2.71882e-07	0.894985
Memo1	C0	0.0784656	0.127676	0.173918	0.200672	0	0.419267
Hrh2	C0	0.0784255	0.143623	0.0570481	0.0417077	0.0524351	0.626761
Stx17	C0	0.0783643	0.0808089	0	0.117321	0.103551	0.619955
Slc25a19	C0	0.0783398	2.45592e-10	0.0106904	0.0219437	0	0.889026
Cox5a	C0	0.078328	0	0.40954	0.205549	0.0418131	0.26477
Il10ra	C0	0.0782922	2.02889e-09	0.035658	0.0890214	0	0.797028
C4bp	C0	0.0782608	0.194237	0.124005	0	0.203345	0.400152
Irgm1	C0	0.0782067	0.217791	0.0505524	0	0.0512453	0.602204
Mbd2	C0	0.0781043	0.0299367	2.41752e-09	1.62953e-06	5.76855e-09	0.891957
Arhgef39	C0	0.0780608	0	0	0.0734933	1.47891e-10	0.848446
Rcl1	C0	0.0780304	0.0752068	0	0.0817267	0.00319749	0.761839
Kif15	C0	0.0779254	0.250135	0	0.00855063	0.101026	0.562363
Tvp23b	C0	0.0779167	0.100652	0.119824	0	0.0284809	0.673127
Klra7	C0	0.0778781	1.98172e-10	0	8.3777e-10	0.00579546	0.916326
Polr3k	C0	0.0778433	0.0858984	0.338297	0	0.0140628	0.483898
6430571L13Rik	C0	0.0777913	0.0588042	0	2.89545e-10	0.0113305	0.852074
Ppp6r2	C0	0.077692	0.186245	0.156543	0	0.0181665	0.561353
Esrrb	C0	0.0776882	0	0.0620163	0.00349393	0	0.856801
Gns	C0	0.0776414	7.00146e-09	0.324229	0.0439281	0.0145492	0.539652
H2-M3	C0	0.0776268	7.11885e-10	1.87046e-10	0.0278625	4.49197e-09	0.894511
Pi4ka	C0	0.0776123	0	0.00479142	0.0574906	0.0383477	0.821758
Gpc3	C0	0.0775351	1.79153e-09	0.0353689	0.0160248	3.06385e-08	0.871071
Zbtb8a	C0	0.077445	0	0	0.0764637	0.153885	0.692207
Smc2	C0	0.0774434	0.224006	0.0253395	0.0788889	0.048642	0.54568
Tbc1d8	C0	0.0774414	0.0571922	0.428759	0.0422684	0	0.394339
Serpina9	C0	0.0772957	0.181772	0	0.0430315	0.0800176	0.617883
Dpp10	C0	0.0772055	3.98867e-10	0.0201027	0.0774391	0	0.825253
Vcl	C0	0.0771691	0	0.0749952	0	0.00141802	0.846418
Jagn1	C0	0.0770437	0.188619	0.252923	0.0391141	0	0.4423
Dpy19l1	C0	0.0770338	0	2.26344e-10	0.108782	0.0147291	0.799455
Nebl	C0	0.0770045	0.208853	0	4.40226e-10	0.140586	0.573556
H2-T23	C0	0.0769836	0	0	0	0.0232851	0.899731
Lekr1	C0	0.0769504	1.37446e-10	0	0.0964029	0	0.826647
Tubgcp6	C0	0.0769215	0.0719302	0	0	0.15438	0.696769
Inpp5a	C0	0.0768836	0	0.0369488	0	0	0.886168
Dlgap5	C0	0.0768245	4.82342e-10	1.39141e-10	2.82248e-09	0.00388022	0.919295
Barx2	C0	0.0766816	0	0	0.0066119	0	0.916706
Dnajc24	C0	0.0766367	2.50545e-09	0.420594	0.0518497	0	0.45092
Mt4	C0	0.0764977	5.60362e-10	0.118041	0.111041	0.0358308	0.658589
Med22	C0	0.0764581	0.0174659	0.369157	0.201258	0.00457379	0.331088
Nmnat3	C0	0.0764269	0.276408	0.0154976	1.02003e-09	0	0.631668
Tm9sf3	C0	0.0764094	1.00961e-09	0	0	0.0254848	0.898106
Klra17	C0	0.0763864	0	2.94804e-10	0.0784556	0.0518104	0.793348
Grsf1	C0	0.0763205	0.384839	0	0.173761	0.0306073	0.334472
Fbxl14	C0	0.0762504	0	0.0307936	0.0752678	0	0.817688
Polr2g	C0	0.0762329	4.17192e-10	0.500007	0.0829439	0	0.340816
Setd2	C0	0.0761933	0	0.381027	0.0287404	0	0.51404
Gjd3	C0	0.0761584	0.259232	0.0710096	0.14975	4.04062e-09	0.443849
Stil	C0	0.0761487	8.25491e-08	0	0	0.0424135	0.881438
Sh3gl3	C0	0.0760767	2.0625e-08	0	0.00238026	3.84569e-08	0.921543
Prpf19	C0	0.0760418	0.0675666	0.116545	0.115471	0	0.624375
Baat	C0	0.0760188	0	0	0	0	0.923981
Gsdma2	C0	0.0759732	0.0990356	5.84329e-08	5.78733e-07	0.117847	0.707144
Dnah17	C0	0.0759141	0	0	0.0515343	0	0.872552
Churc1	C0	0.0758358	0	0.364435	0.176464	0	0.383265
Flrt1	C0	0.0758064	9.25731e-08	0.0799502	0	0	0.844243
Gatd1	C0	0.0756392	0	0.111272	0.124024	0.0325951	0.65647
Tfeb	C0	0.0754762	5.64718e-09	0.0444651	0	6.90164e-09	0.880059
Relb	C0	0.0754505	0	5.55724e-09	0	0.0172293	0.90732
Arhgap26	C0	0.0754376	0	0	0	0	0.924562
Ube2e1	C0	0.075359	0.156997	0.262056	0.058808	0.045899	0.400881
Krt14	C0	0.0752983	0	0.062618	1.3603e-10	0.0769243	0.785159
Gprc5c	C0	0.0752616	1.02552e-10	0	0.0532736	0.0824194	0.789045
Plekhm2	C0	0.0752398	0.190677	0.178791	0	0	0.555292
Chfr	C0	0.0752368	5.38846e-09	0.0022344	0.062668	0.00287145	0.856989
Sfswap	C0	0.0751849	0	0.31043	0	0.0796029	0.534782
Itga2	C0	0.0751825	0	0	0.079024	0.129464	0.716329
Ndc80	C0	0.0751398	0.0706911	0	0	0	0.854169
Tma16	C0	0.0751299	0	0	0	0	0.92487
Ckap2l	C0	0.0751164	0.146425	8.51387e-11	9.5439e-11	0.0274095	0.75105
Gm32742	C0	0.0750489	0	0	0	0	0.924951
Cps1	C0	0.0750434	0.210588	2.78907e-10	0.0718546	0.0800634	0.562451
Heatr3	C0	0.0749527	0.0633456	0	0.12155	0	0.740152
Ccn4	C0	0.0749332	1.2423e-09	0.0174033	0.0898929	0	0.817771
Gbp9	C0	0.0748	0	0.037822	0.0170603	1.90824e-08	0.870318
Mroh7	C0	0.0747782	0.0216217	0	0	0.0811091	0.822491
Ufd1	C0	0.0747614	0.0659726	0.0506466	0.0323078	0.0686366	0.707675
H2-K1	C0	0.0747203	0	0	0.0835745	0.0291496	0.812556
Farsb	C0	0.0746965	0.425285	0	0.0417151	2.33768e-08	0.458303
Catsperg1	C0	0.074628	0.339456	0	0.147268	0	0.438647
Nudt5	C0	0.0745802	0	0.0456796	0.0723166	0	0.807424
Smyd2	C0	0.0745648	0.109834	0	0.0973744	1.79438e-10	0.718227
Zfp229	C0	0.0745544	0	0	2.32645e-10	0.138077	0.787369
Tbc1d22a	C0	0.0745241	0	1.77018e-10	3.51029e-10	0.0247007	0.900775
Mrps23	C0	0.0744144	0	0	0.0538737	0	0.871712
Kctd1	C0	0.0744024	0	0.190005	0	0.0205936	0.714999
Sumo3	C0	0.0743433	0	0.190264	2.06564e-10	2.61433e-10	0.735393
Nelfcd	C0	0.0743196	0	0.00868191	2.39805e-10	0.065468	0.85153
Zfp407	C0	0.074296	7.94284e-10	0.00174244	0	0	0.923962
Ralgps2	C0	0.0742448	0	1.87608e-10	0.0198343	0	0.905921
Il18rap	C0	0.0741402	0.0937986	2.51444e-09	0.0763236	0.0228307	0.732907
Nlgn1	C0	0.0738974	0	0.0175737	0.0660213	0	0.842508
1700066M21Rik	C0	0.0738674	0.201931	0.148336	0.0178997	0.047786	0.51018
Ppp1r14b	C0	0.073864	0	0.201628	0.0798713	0.0177048	0.626932
Cse1l	C0	0.073844	0.203756	0.0574247	0.0851194	0.068078	0.511778
Lrrc71	C0	0.073774	1.29501e-09	0.190468	0.0286735	0	0.707085
Zfp513	C0	0.0737684	0.195761	0	0.108589	0.062541	0.55934
Ptpn23	C0	0.0736606	0.0614531	0.278873	0.0976259	0.0691505	0.419237
Cyld	C0	0.0736568	0	0.154438	0.0119979	0	0.759907
Aida	C0	0.0735565	6.81303e-09	0.0758185	0.0410254	0	0.8096
Usp49	C0	0.0735206	1.3172e-09	0.0484392	0	0.0515749	0.826465
Blcap	C0	0.073473	0	0	0.0648927	2.82412e-10	0.861634
Hnrnpa3	C0	0.0734524	0.0484207	8.52698e-09	1.54244e-09	0	0.878127
Reln	C0	0.0734318	0.128533	0.0943819	0.170408	0.0244432	0.508802
Gm11808	C0	0.0731971	0	0.371063	0.134121	0.0359126	0.385706
Sirpb1a	C0	0.0731643	0	0	0	0	0.926836
Mybpc1	C0	0.0731442	0	0	0.119289	1.11655e-08	0.807566
Lgr4	C0	0.0731426	0	0.06999	0.0357803	3.72771e-09	0.821087
Trim37	C0	0.0731082	0.137725	0	0	0.113607	0.67556
Tmem69	C0	0.0731026	0	0	0.0639054	0	0.862992
Saal1	C0	0.073072	1.77517e-10	0.134468	0.0150266	8.31295e-11	0.777433
Slc35e1	C0	0.0729379	0	0	0.102077	0	0.824985
Cnih3	C0	0.072917	0	0.0177397	0	0	0.909343
Rfx1	C0	0.0728743	0	0.221289	0.0916812	0.175754	0.438402
Slc30a3	C0	0.0726653	0.0973339	0	0	0	0.830001
Arhgap11a	C0	0.0726592	0.0265467	0.0185798	0.0250703	0	0.857144
Pgc	C0	0.0726131	3.30856e-09	0	0	0.0134188	0.913968
Aldh1a2	C0	0.0726013	0	0.0620863	0	1.55391e-10	0.865312
Srd5a1	C0	0.0725434	0.224063	0	8.27044e-11	0	0.703394
Slco2b1	C0	0.0725199	2.7013e-10	0	0	0	0.92748
Tarbp1	C0	0.07251	0	0	0.0370173	0.0279176	0.862555
Appbp2	C0	0.0725095	0.0998265	0	0	0.0173986	0.810265
Kif13b	C0	0.0725008	0	0.00280914	0	0	0.92469
N4bp2l2	C0	0.0723292	0.197549	0.062753	0.173591	7.06054e-11	0.493778
Pithd1	C0	0.0722856	0	0.49796	0.112881	0.0191375	0.297736
Il23r	C0	0.0722547	1.10724e-10	0.0167322	0	0.153736	0.757277
Sirpb1b	C0	0.0721796	1.34504e-10	0.0170735	0	0.0833993	0.827348
Sft2d3	C0	0.0721432	1.17887e-09	0	0.0660824	0.159	0.702775
Guca2b	C0	0.07213	0	0	0.0871444	0.0348475	0.805878
Cluh	C0	0.07211	0.03531	8.43081e-09	0.0537573	1.49362e-09	0.838823
Tns2	C0	0.072104	0	0.370959	0.123181	0	0.433755
Cd38	C0	0.0717804	0	0.0167377	0.0204855	0.0275885	0.863408
Acap3	C0	0.0717444	0.0440228	0.0601046	0.0191506	0.0962825	0.708695
Knstrn	C0	0.0716695	0.195893	0	0	0.0784778	0.65396
Pnpla2	C0	0.0716617	0	0.195778	0.11078	0.0171248	0.604655
Mrpl13	C0	0.07158	0.154944	0.216143	0	0.0263263	0.531007
St13	C0	0.0715474	0.334355	9.98935e-10	0	0.0189505	0.575147
Gm45871	C0	0.0715132	0.293473	0	0.191414	0	0.443599
Zdhhc13	C0	0.0715088	0.0976339	0	0.0779763	0.0296861	0.723195
Rtca	C0	0.0714484	0	0.250971	0.149553	0.0331049	0.494923
Pnliprp2	C0	0.0714433	0	0.286572	0.0108633	0.071564	0.559557
Skp1a	C0	0.0714402	6.26452e-10	0.268842	0.0540465	0	0.605671
Acsm3	C0	0.0713263	0.0660249	3.34105e-09	0	0.06092	0.801729
Siah1b	C0	0.0713197	0.186596	0	0	0.135335	0.606749
Hat1	C0	0.0713174	0.253421	0.100127	2.01243e-10	0.054636	0.520498
Majin	C0	0.0712701	0.3215	0	0.193371	0	0.413859
Ubxn6	C0	0.0712577	0	0	0	0.00701039	0.921732
Abca3	C0	0.0712488	5.27417e-10	0	0	6.11245e-10	0.928751
Acta1	C0	0.0712099	0.112409	4.86257e-10	0.0456754	1.36228e-10	0.770706
Elmo1	C0	0.0711704	0.0959425	0.129735	0	0.00457826	0.698574
Haus1	C0	0.0709855	1.45939e-09	1.96759e-10	0.011095	0.0294599	0.88846
Uqcrfs1	C0	0.0708892	0	0.424626	0.217702	0.0228894	0.263893
Fbxl20	C0	0.0707297	0	0.529222	0.0538124	0	0.346235
Hsp90b1	C0	0.0705688	1.5417e-08	5.86551e-10	0.0512895	7.31616e-10	0.878142
Snd1	C0	0.070519	0	1.64831e-10	0.0622831	0	0.867198
Prex1	C0	0.070428	0	0.0044939	0.0626537	2.4852e-10	0.862424
Knl1	C0	0.070363	0.283898	0	4.84988e-10	0.0171867	0.628552
Spc24	C0	0.0703565	0.232233	0	2.77009e-10	0.0612734	0.636137
Rexo4	C0	0.0703451	0	1.17205e-08	2.97245e-10	0.134338	0.795317
Akap1	C0	0.0702752	3.15711e-10	0.0617218	0	7.69888e-10	0.868003
Rpia	C0	0.0702648	0.346934	0	2.39923e-10	0	0.582802
Wdr38	C0	0.0702625	2.06458e-10	0	0.123533	0.00685111	0.799353
Cdk1	C0	0.0702076	0.330354	0.0127362	0.0305726	0.0072584	0.548871
Sec24b	C0	0.0701387	5.87616e-09	0.0444491	0.0357734	0	0.849639
Sh3bp2	C0	0.0701151	0.370486	2.11568e-10	0.0327922	0	0.526607
Cadps2	C0	0.0701044	0.153033	0.100936	0.163693	0	0.512234
Cyb5a	C0	0.0699935	2.95422e-09	0	0.0210773	8.90185e-10	0.908929
Scamp5	C0	0.0699811	0	0	0	0	0.930019
Dvl2	C0	0.0698965	0.00100443	0.169807	0.0995288	0	0.659763
Chml	C0	0.0698174	0.136271	0.244006	0.0775678	0.0166411	0.455696
Lrfn4	C0	0.0698116	5.76234e-10	0	0.0652774	3.85399e-10	0.864911
Rpa2	C0	0.0698027	5.91974e-08	0.301719	0.0825158	0	0.545962
Spg11	C0	0.0697761	9.37955e-11	0.191699	0.0817917	0	0.656733
Itgbl1	C0	0.0697598	0	0	0.127733	0	0.802507
Racgap1	C0	0.0697521	0.226482	0	0	0.0336366	0.670129
Rab3d	C0	0.0697392	0	0	0.0672622	0.0819457	0.781053
Trdmt1	C0	0.0697341	0	0.0663882	1.26257e-05	0.0222454	0.84162
Tinagl1	C0	0.0696789	3.80304e-09	1.92276e-09	0	0.0303079	0.900013
Apoe	C0	0.0696404	0.0131011	0	7.38544e-10	0	0.917259
Gabra3	C0	0.069637	0	0	0	0.0903854	0.839978
Tfpt	C0	0.0695455	0	0.0244262	0	0	0.906028
Mif4gd	C0	0.069531	0	0	0.0868699	0.0521141	0.791485
Phf3	C0	0.0695289	4.30022e-09	0.298681	0.151882	1.70575e-07	0.479909
Tep1	C0	0.0694816	1.23317e-10	0.0773947	1.19743e-10	0.0109175	0.842206
Mrps14	C0	0.0694776	2.44019e-10	0.442747	0.123943	0	0.363833
Ccdc57	C0	0.0694636	2.0535e-10	0.174373	0.0819603	0.0422113	0.631992
Spp1	C0	0.0694293	0	0	0.00954869	0	0.921022
Auts2	C0	0.0693854	0	0.00734756	4.75114e-09	0	0.923267
Dynlt1c	C0	0.0693786	0.0321464	0	0	0	0.898475
Zyx	C0	0.0693515	0.0144474	0.222219	0.130593	0.0385098	0.524879
Slco1b2	C0	0.0693144	0.0232801	0	0.105851	0	0.801555
Pcsk9	C0	0.0692692	9.10701e-10	0.100368	0.0833363	0.08979	0.657237
Tmem221	C0	0.0692523	0	0	0.121339	0	0.809408
Efna4	C0	0.0692332	0.0151604	0.0644227	0.0423149	0.0278196	0.781049
Ramp1	C0	0.0692101	4.26266e-10	0.195229	0.0813763	2.55233e-10	0.654184
Ccdc12	C0	0.0691876	0	0	0.0259664	7.24796e-10	0.904846
Cryba4	C0	0.0690984	1.2708e-08	0.104052	0	0	0.82685
Drd3	C0	0.0690736	0	0	0	0	0.930926
Chst8	C0	0.0690546	0.0153732	0	0.0307754	2.46509e-08	0.884797
Gjd2	C0	0.0689714	0	0	0.0895142	0	0.841514
Fkbp15	C0	0.0689168	0.000191794	0.079489	0	0	0.851402
4931406P16Rik	C0	0.0688994	1.61479e-10	0.0750573	0.428813	0.00503823	0.422192
Map3k15	C0	0.0687775	0	0	0.0582714	0	0.872951
Armc6	C0	0.068731	0	0.280947	0.178864	0.0362773	0.435181
2510002D24Rik	C0	0.0687203	0.335284	0.0204125	0.00730204	0.0452701	0.523011
Ccdc114	C0	0.0686716	0	0.0390389	0.0187831	0.0229504	0.850556
Malsu1	C0	0.0686513	0.0890923	0.405514	0.0776909	0	0.359052
Deptor	C0	0.0686346	0	0	0	0.0594346	0.871931
Casp7	C0	0.068526	0	0	0	0	0.931474
Grina	C0	0.0684751	0.0847317	5.93446e-10	0.107465	0.0377492	0.701579
Matn2	C0	0.0684309	0	0	0.121115	0	0.810455
Acot6	C0	0.0684203	0	0	0.044344	0	0.887236
Nt5e	C0	0.0684018	0	0	0	0.0698215	0.861777
Uhrf1bp1	C0	0.0683602	0.190087	0.0588043	0.135026	0	0.547722
Rgs14	C0	0.0683537	0.108499	0.0670301	0.0693387	9.30709e-10	0.686779
Madd	C0	0.0683137	0	4.20295e-10	0	0.0840056	0.847681
Trp63	C0	0.068266	6.23063e-10	0	0.0748837	0	0.85685
Kmt5c	C0	0.0682472	0.050614	0.0365262	0.0800782	0.0992157	0.665319
Atxn7l2	C0	0.0682334	0	0.157726	0	0	0.77404
Sgpp1	C0	0.0682099	0	0	0	0.0250999	0.90669
Fbl	C0	0.0681929	0.302518	0.022142	0.0716353	0	0.535511
Fbxl12	C0	0.0680945	0.206987	0.130638	1.57707e-10	0.0402391	0.554041
Them7	C0	0.0680901	0	0.116038	0	0	0.815872
Clec11a	C0	0.0680667	0	0	0	0	0.931933
Kcna4	C0	0.0680651	0	0	0.052719	0.048463	0.830753
Slc22a3	C0	0.0679832	0	0	0.0316385	3.93393e-09	0.900378
Col4a3bp	C0	0.0679072	0.21541	1.65318e-09	0.110188	1.5557e-10	0.606495
Srsf10	C0	0.0678454	0.19565	0	0.0834983	0.0037036	0.649302
Dnase1l2	C0	0.0677475	0	0.0307581	0.0292946	1.38385e-08	0.8722
Lnpk	C0	0.0677357	0	0.295338	0.166039	0	0.470887
Smu1	C0	0.0677214	0.00116299	0.194235	0	0	0.736881
Wdr61	C0	0.0677206	0.266237	0.233779	0	0.0133367	0.418927
Ifnar2	C0	0.0676253	1.52263e-10	0.0779318	0.0917049	0	0.762738
Nudt13	C0	0.0674562	0.106716	0.190843	0.126154	0	0.508831
Ola1	C0	0.0673595	0	3.83435e-10	4.28243e-10	0.0577677	0.874873
Virma	C0	0.0673518	3.02471e-09	0.194137	0.0379536	0.0230235	0.677534
Defa21	C0	0.0673265	0	0.0311805	0.0700939	0.19204	0.639359
Ncapg	C0	0.0672663	0.126448	0	0	0.0328755	0.77341
Hc	C0	0.0672028	0.126518	1.79525e-10	1.38256e-09	0.102589	0.70369
Bri3	C0	0.0671564	0	0.424045	0.139435	0.0644785	0.304886
Gnat3	C0	0.0671029	0	0.0029895	1.44855e-10	0	0.929908
H2-Aa	C0	0.0670496	0	0	0.127749	4.32583e-05	0.805158
Akirin2	C0	0.0669763	0.108485	0.241411	0.12522	0.0159234	0.441984
2700062C07Rik	C0	0.0669712	0	1.62812e-09	0.318771	0.0485536	0.565704
Enkur	C0	0.0669673	1.39625e-09	0	0	0.00740267	0.92563
Mospd2	C0	0.0668864	0	0.0918679	0.0557114	0.0380267	0.747508
Brca2	C0	0.0668718	0	0	0.0121774	0	0.920951
Zfp873	C0	0.0668267	0.125664	0.328425	0.121027	0.0315318	0.326526
Melk	C0	0.0666841	0.261138	5.02028e-08	0.0100812	0.062543	0.599553
Smoc2	C0	0.0666619	0	0	0.0556123	0	0.877726
Ep300	C0	0.0666579	0.0126568	0.040736	0.0687595	5.59249e-10	0.81119
Gm20604	C0	0.0665775	0.114524	0.199507	0.0573854	0.0226127	0.539393
Epn1	C0	0.0665605	0.138678	9.53087e-11	0.1279	0.0620135	0.604848
Pgrmc2	C0	0.0665574	0.330679	1.29157e-10	0.0507544	2.0752e-10	0.552009
Heatr9	C0	0.066414	0.0781351	0	0.110059	0	0.745392
Smarcc1	C0	0.0664072	0.0607764	2.60624e-10	0	0.00385122	0.868965
Cd164	C0	0.0663988	0	0.117382	1.77375e-10	0.00407706	0.812142
Gamt	C0	0.0663979	0	0.305667	0.0402153	0.0106595	0.577061
Sik3	C0	0.0663747	0	0.406039	0.0382581	0.0119458	0.477383
Hnrnpab	C0	0.0663405	0	0.439242	1.24688e-09	1.17294e-10	0.494418
Ankra2	C0	0.0662649	0	0.234223	0.135582	0	0.56393
Dio1	C0	0.0660954	0	0	0.0397961	0	0.894109
Pde6a	C0	0.0660026	0	0	0	0	0.933997
Asb3	C0	0.065998	0.224847	1.03877e-09	0.0217909	0.0296259	0.657738
Ltbp2	C0	0.0659319	0.133022	0.195607	0.0375048	1.21768e-08	0.567934
Slitrk4	C0	0.0659228	1.56175e-10	0	0.133967	0	0.80011
Stk40	C0	0.0658451	0	0.0168395	0	0	0.917315
Kcnj11	C0	0.0657937	1.17831e-10	0.0847058	0	0	0.8495
Selenoh	C0	0.0657929	0.0567694	0.296449	0.110894	0	0.470095
Psmb4	C0	0.065787	0	0.447185	0.148873	0.0348581	0.303297
Meiob	C0	0.0657177	0.285063	4.16693e-09	0	0.0280492	0.62117
Zfp703	C0	0.0656801	0	1.01003e-09	0.0442986	0	0.890021
Nudt16l1	C0	0.0656591	0	0.353321	0.188736	0.01014	0.382143
Sertad1	C0	0.0655615	3.83501e-09	0.16798	0	0.0336313	0.732827
Ccr4	C0	0.0655151	1.53941e-07	5.48225e-05	0.0874112	6.71225e-07	0.847018
Gm6034	C0	0.0655038	4.04603e-10	0	0	0.00176997	0.932726
Ttll2	C0	0.0654546	0.0169556	9.46215e-11	0.0919213	1.04754e-09	0.825669
Slc7a8	C0	0.065454	0	0.00730522	0	0	0.927241
Prpf6	C0	0.0654032	1.90641e-09	0.0361966	0	0.0832525	0.815148
Rack1	C0	0.0653996	0.158882	0.161678	0.137884	0	0.476157
Polr2d	C0	0.0653066	0	0.410207	0.0584228	0	0.466064
Kat6b	C0	0.0653015	3.51856e-10	0.403212	0	7.42081e-11	0.531486
Tmem229a	C0	0.0652454	1.04786e-10	0	0.0389946	0.0179857	0.877774
Serpina1b	C0	0.0651455	0	0.0414332	0	0.0166278	0.876793
Cyp3a25	C0	0.0651259	0	0	0	0	0.934874
E2f7	C0	0.0649264	0.235244	9.1285e-10	0.000969884	0.0303747	0.668485
Rbbp7	C0	0.0648807	0.147594	0	0.015018	0.0552368	0.71727
Med24	C0	0.0648287	0.0115632	0.241681	0.0710397	1.09354e-10	0.610887
Mark2	C0	0.0648054	0.0693502	0.0577102	0.0654754	0.0398327	0.702826
Fam72a	C0	0.064774	0	0.0825729	0.0724748	2.62415e-10	0.780178
Jade1	C0	0.0647421	0.0965	3.81502e-08	0.0493457	0.127563	0.661849
Dph6	C0	0.0647159	1.93146e-09	0	0.0183541	0.0365491	0.880381
Plbd2	C0	0.0646215	0	0.238988	0.142178	0.0119916	0.542221
Ddit4l	C0	0.0646156	0.0434809	0.0705672	0.099974	0	0.721362
Pcnt	C0	0.0645392	0.0562279	0.273074	0.209648	0	0.39651
Elmo2	C0	0.0645354	0.000459997	0.10551	0	0.0586266	0.770868
Itgb3bp	C0	0.0645223	0.278448	0	0	0.067245	0.589785
H2-Eb1	C0	0.0644964	0	0	0.142403	0	0.793101
Gpr75	C0	0.0644578	0	0	0.0602374	1.95464e-09	0.875305
Tmem107	C0	0.0643719	0.0704989	0.0919689	0	0	0.77316
Ckap5	C0	0.064331	0	3.01422e-10	0	0.00910809	0.926561
Actl6a	C0	0.0642414	0.151936	0.300788	0.0511671	0.0209792	0.410888
Peli2	C0	0.0642097	3.93228e-10	0.103725	0.12625	0.00217707	0.703638
Tas1r2	C0	0.0641248	0	0	0	0.065058	0.870817
Rcor1	C0	0.0640782	0.0908707	0.139709	0.164201	3.63583e-10	0.541141
Tmem253	C0	0.0640746	0.177988	0	0.162562	0.0828203	0.512555
Papolb	C0	0.0639662	3.5505e-10	0.0172029	4.75854e-10	0	0.918831
Cxcl1	C0	0.0638857	0	0	0	0	0.936114
R3hcc1l	C0	0.0638694	0	0	0	0.0416968	0.894434
Tmem60	C0	0.0638322	0.0766676	0.342864	0.184383	9.59452e-11	0.332253
Scarf1	C0	0.0638073	0	0	0	0.0936421	0.842551
Lipe	C0	0.0637723	0	0.0145988	0.0432214	1.15343e-10	0.878407
Mrpl52	C0	0.0636991	0	0.345261	0.0543336	3.84125e-08	0.536706
Dpysl5	C0	0.0636556	0	0.102397	0	0	0.833948
Kcnj5	C0	0.0635958	1.80656e-08	0	0.0260268	0	0.910377
Itln1	C0	0.0635268	0.0454	0.175731	3.00138e-10	0.14512	0.570222
Grk2	C0	0.0635194	0.0124502	0	0	0.0319119	0.892119
Ankrd22	C0	0.0634655	0	0	0.043292	2.76046e-10	0.893243
Lyz1	C0	0.0634081	0.120435	0	7.07569e-11	0.177637	0.638521
Hmgb2	C0	0.0633925	0.0810438	0	0.00206258	0.0381751	0.815326
Top2a	C0	0.0633545	0.25738	0	0.00877366	0.0123332	0.658158
Cdc73	C0	0.0633305	0.316436	2.25661e-08	0.0793334	0	0.540901
Trmt10a	C0	0.0632938	0	0.00685268	0.0910394	1.04428e-10	0.838814
Gzmc	C0	0.0632702	0	0	0.0526917	0	0.884038
Bysl	C0	0.0632347	8.45129e-09	1.23666e-08	0.00734416	6.10993e-06	0.929415
Rpp14	C0	0.0632131	0.245676	0.114144	0.115347	1.15771e-10	0.461619
Gstt1	C0	0.0632088	0.00785958	3.37238e-08	0.12702	0.0360161	0.765895
Aak1	C0	0.0631841	0	0.0957675	0.0929472	8.61589e-11	0.748101
Mark4	C0	0.063143	0	0.168868	0.0412512	0.0368029	0.689935
Stxbp5l	C0	0.063122	0	0	0.00896141	0	0.927917
Tmx3	C0	0.0631027	0.130119	0	0.133605	0.0369625	0.63621
Gm12185	C0	0.0630873	0.101842	0	0	0	0.835071
Thap1	C0	0.0630652	0.0437124	0.439386	0.151998	0	0.301838
Zfp414	C0	0.0630271	1.49476e-09	0.296605	0.158385	0	0.481983
Col6a3	C0	0.0630083	8.89215e-10	0	0.0801584	0	0.856833
Tcp11	C0	0.0629796	2.7293e-09	0.0965734	0	3.32489e-10	0.840447
Coro1c	C0	0.0628285	0.185495	0.0170036	0.109833	0.00683161	0.618008
Tcf7l2	C0	0.0626239	0.376763	0	0	1.6141e-10	0.560613
Dnah12	C0	0.0625542	0	0.130503	0	0	0.806942
Ano6	C0	0.0625385	0	0.00592396	0	0	0.931538
Sh3gl2	C0	0.0625347	8.08677e-10	0.00147786	0	3.79071e-09	0.935987
Lrrc56	C0	0.062533	0.0194469	0.132509	0.0332697	0.00133658	0.750905
Rsad1	C0	0.0624468	0.351797	0	0	2.4168e-10	0.585757
Cdkn2a	C0	0.0624305	0.25236	0.0723914	0	0.101139	0.511679
Adora2b	C0	0.0624286	0.160874	6.76182e-10	0.0361726	0	0.740524
Rbfox2	C0	0.062425	0	0.0258777	0.0567651	0	0.854932
Cenpe	C0	0.0623513	0.0635814	2.33769e-10	0	0	0.874067
Hoxd1	C0	0.0622399	0	0.128815	0.00120933	0.0226426	0.785093
Eepd1	C0	0.0621512	0	0	0	0.0632434	0.874605
Serhl	C0	0.0620895	0	0.15144	1.01966e-10	0.0536309	0.732839
1700064H15Rik	C0	0.0619957	2.09793e-09	0	0.0753857	0.0886506	0.773968
Bora	C0	0.0619928	0	7.33456e-10	0.0645521	0.0379139	0.835541
Tmem68	C0	0.0618528	0.161954	0.130929	0.128864	0.0122859	0.504114
Zfp850	C0	0.0618216	0	0.106818	0.100872	2.91782e-10	0.730488
Ercc4	C0	0.0617767	0.0854092	0.165316	0.0892609	0.0628598	0.535377
Mycn	C0	0.0617481	0	0.0422693	0.0296232	1.72691e-10	0.866359
Gprc5a	C0	0.0617373	6.5818e-10	7.61348e-11	0.135903	0.112002	0.690358
Pim3	C0	0.0617338	8.37152e-11	0	0.132362	0.0121426	0.793761
Gon4l	C0	0.0616794	0.0814849	0.132451	0	0.102992	0.621393
Mafb	C0	0.0616225	0	0	0.0123772	0.047617	0.878383
Atp6v1a	C0	0.0615397	0	0.26684	0.13225	0	0.539371
Oplah	C0	0.061529	0	7.90453e-10	2.43588e-10	0.0274126	0.911058
P2rx3	C0	0.0614993	1.45293e-09	0.0261823	0.108384	5.78265e-10	0.803935
Pdzd3	C0	0.0614813	0	0.0169204	4.47653e-10	0.0140535	0.907545
Apcdd1	C0	0.0614325	0	0	0.0639051	0.0453673	0.829295
Pitpnm1	C0	0.0613712	0	0	0	0.113533	0.825096
B3galt6	C0	0.0613522	0	0.288142	0.178783	0	0.471723
Rnf217	C0	0.0613361	0	0	0.0865683	0	0.852096
Usp8	C0	0.0612681	0	0.166683	0.126607	0	0.645442
Fgfr1op	C0	0.0612502	3.51469e-08	0.199769	0.111926	4.05542e-10	0.627055
Plod2	C0	0.0612062	0	0.0445728	0.0036603	0	0.890561
Plk3	C0	0.0612043	0	2.97082e-10	0	0.216113	0.722682
Gstm1	C0	0.061155	0	0.154452	0.0169321	0	0.767461
Nars2	C0	0.0611455	0.230754	0	0.0695728	0	0.638528
Edc4	C0	0.0610217	0.0246676	0.0805894	0	0.0208225	0.812899
Oxct2b	C0	0.0610058	1.98771e-08	0	0	0.000325836	0.938668
Styx	C0	0.0610026	0.121302	0.0954256	0.0545685	0.0853914	0.582309
Sdsl	C0	0.0609951	0.0793527	0.181305	0.204527	0.0166253	0.457195
Tmem259	C0	0.0609786	0	0	0	0.0586198	0.880402
Ssh2	C0	0.0609532	0	0.147448	0.0249975	0	0.766601
Ifi27l2b	C0	0.0608634	0	0	0.0532342	0.0292008	0.856702
Gp5	C0	0.0608444	4.16801e-10	0	0	0.0122295	0.926926
Hus1	C0	0.0608153	0.00703152	0.135602	0.109101	0.000280577	0.687169
Prorp	C0	0.0607879	0.133273	2.07795e-09	0.105003	0.0305348	0.670401
Gba2	C0	0.0607537	0	0.0590775	0.0848778	0.00138806	0.793903
Nppa	C0	0.0605051	5.91539e-08	0.00224323	2.46189e-08	0.0252418	0.91201
Naaa	C0	0.0604934	0	0.0748329	0	1.04723e-09	0.864674
Qrsl1	C0	0.0604917	0.137024	0.144773	0.165305	0	0.492407
C87436	C0	0.0604736	1.61711e-09	3.22847e-10	0	0.0255212	0.914005
Dennd11	C0	0.0604229	0.408372	0.0502999	1.25644e-10	0.0529627	0.427942
Fhl4	C0	0.0603669	0	7.41561e-09	0.0818497	0	0.857783
Dyrk3	C0	0.060357	0	0	0.015207	0	0.924436
Rab35	C0	0.0603393	0.0487389	0	0.0436224	0.0517212	0.795578
4930503L19Rik	C0	0.0603122	0	0.0382699	0.221868	1.32493e-09	0.67955
Scarb2	C0	0.060243	5.33422e-10	0	0.133764	0.0422833	0.76371
5031439G07Rik	C0	0.0602148	0	0.00962056	0	0	0.930165
Phxr2	C0	0.0601975	0.0355097	0	0	3.01833e-10	0.904293
Rsl1d1	C0	0.0601788	0.0995648	9.40084e-10	0.0158559	0	0.8244
2310030G06Rik	C0	0.060178	0	0	0.131067	0	0.808755
Mptx2	C0	0.0601657	7.22325e-10	0.0456257	0.100937	0.200651	0.592621
Gspt1	C0	0.0601211	0.109857	0	0.108602	1.58408e-10	0.721421
Stk4	C0	0.0600434	0	0.214469	0.0222607	0	0.703227
Tspan12	C0	0.0599865	0.185844	0.0271061	0.103024	0.0193635	0.604676
Zfp934	C0	0.0597754	0.0480809	0	0	0.0679446	0.824199
Igfbpl1	C0	0.059754	0	0	0	1.58885e-10	0.940246
Gpr39	C0	0.0597425	1.84216e-10	1.18192e-10	0.0118845	0.00916805	0.919205
Ccdc17	C0	0.059732	0.245674	0.0327506	1.99496e-09	2.89071e-10	0.661844
Lrtm2	C0	0.059701	0.0880129	0	0.0911668	1.21814e-10	0.761119
Ubp1	C0	0.0595849	5.60329e-09	0.207383	0.114766	1.44821e-10	0.618266
Cyb5b	C0	0.0595616	0	1.16177e-07	0	4.82441e-08	0.940438
Smlr1	C0	0.0595397	0	0	0.0223407	0.028647	0.889473
Snx20	C0	0.0593883	0	0	0	0.0806048	0.860007
Hk2	C0	0.0593075	0	0	0	0	0.940693
Tnfrsf23	C0	0.0592648	0.0639683	0.0247217	0.0719983	0	0.780047
5730522E02Rik	C0	0.0592315	0	0	3.4127e-09	0	0.940769
Sarnp	C0	0.0591541	0.244845	2.18871e-10	0.00887555	0.0742377	0.612887
Pxdc1	C0	0.0591483	0.105292	0.0218881	0.0244338	0.0867424	0.702496
Plac8l1	C0	0.0591448	0	0.230066	0.155666	0	0.555123
Cyb561a3	C0	0.0591131	0	0.0351199	0.0632632	0.0102391	0.832265
Fam53b	C0	0.05905	0	0.033293	0.125356	0	0.782301
Ttc21a	C0	0.0590478	0	0.0219217	0	0	0.919031
Ppm1k	C0	0.0590002	0	0.1752	0.233283	0.12385	0.408667
H2-T3	C0	0.0589816	0.0456641	0	0.176876	0	0.718478
Dhx37	C0	0.0588842	0.130465	1.67684e-10	0	0	0.810651
Casz1	C0	0.058759	0.0415652	0.0909024	0.0806347	0	0.728139
Tyms	C0	0.0586902	0.376516	0.00291992	0.0429371	0.0471176	0.471819
Map2k7	C0	0.0586478	0	0.214733	0.142686	0	0.583933
Srsf7	C0	0.0585514	0.153349	0.191958	0.059131	4.74572e-10	0.537011
S100a5	C0	0.0585267	0	0	0	0	0.941473
AI593442	C0	0.0584964	0	0	0.0443051	0.0124988	0.8847
Lztfl1	C0	0.0584829	0	0	0.0825646	0.00816612	0.850786
Zfx	C0	0.0584792	0.0782551	0.141253	0.151362	0.0287767	0.541874
Tpi1	C0	0.0584699	0	0	0.138008	0.0368524	0.76667
Lypd2	C0	0.0584107	4.44831e-09	0	0.0139934	8.55422e-09	0.927596
Ulk1	C0	0.058399	0	0.558343	0	0	0.383258
Slitrk6	C0	0.0583862	0	0.0689021	0.0424643	0.0224265	0.807821
Bmpr2	C0	0.0583639	0.113532	9.94737e-10	0.125983	0.113096	0.589025
Pde8b	C0	0.0583082	9.79247e-11	0	0.0199695	0.0370022	0.88472
Foxm1	C0	0.0582918	0	0	0	0	0.941708
Gtse1	C0	0.0582684	0.160261	0	0.0620817	0	0.719389
Add3	C0	0.0582441	0.199493	0.00411483	0.106433	0.0657564	0.565959
Map7d1	C0	0.0579963	0	0.16111	0.0623044	2.80413e-10	0.718589
Nifk	C0	0.0579804	0.266305	0	1.7581e-10	0.0355358	0.640179
Zbtb5	C0	0.0579028	0	1.15464e-08	0.022354	5.70468e-09	0.919743
Igdcc4	C0	0.0578532	8.72895e-11	0	0.116532	0.0575441	0.768071
Tor1aip1	C0	0.0578248	0	4.28718e-09	0.0775534	1.95754e-08	0.864622
Elp4	C0	0.0578203	0.210363	0.117499	0.0250479	0.0347331	0.554537
Fzd9	C0	0.0577115	0.0768797	0.0951102	2.17869e-09	0.0136546	0.756644
Sdr9c7	C0	0.0577102	2.38325e-10	0.0735162	0.139874	0	0.728899
Rnf166	C0	0.0577072	1.38633e-10	0.0104184	0	0	0.931874
Angpt2	C0	0.0576912	0	0	0.0471818	0	0.895127
Hes7	C0	0.0576316	0.0950792	0.0105781	0	0.0597897	0.776921
Lrrn4	C0	0.0576226	0	0.0593324	0	8.74717e-10	0.883045
Mgst3	C0	0.0575881	0	0	0.137049	0.00527891	0.800084
Slc22a29	C0	0.0575784	0	0	0	0.0115169	0.930905
Ncoa7	C0	0.0575599	0.286123	0	0.00953065	0.0240253	0.622761
Rhbdl1	C0	0.0575574	0	0.0100357	0.139525	0.160258	0.632624
Pla2g2f	C0	0.0574986	0	0.0899401	0.0308407	0.103307	0.718413
Edn2	C0	0.0573902	5.11886e-10	0.200062	0	0.0322296	0.710318
Rpp40	C0	0.057356	0.138557	0	0.0642936	0.0608942	0.678899
Arel1	C0	0.0573168	0	0	0.00805109	0	0.934632
Ifitm6	C0	0.0572394	0	1.47534e-08	0.0890428	3.42367e-06	0.853714
Elk4	C0	0.0572353	3.83075e-10	0	0.102339	0	0.840426
Mcc	C0	0.0572318	0	0.0529707	0.118936	0	0.770861
Pim2	C0	0.0571545	0	0.138263	0.0994818	0	0.705101
Gstm6	C0	0.0571496	0	0	0	0	0.94285
Gda	C0	0.0570977	0	0	0	2.97202e-10	0.942902
Ptpro	C0	0.0570298	0.0532839	0.00557585	0	0.0342965	0.849814
Dus2	C0	0.0569792	0	0.150537	0	0.119995	0.672489
Tnfrsf18	C0	0.0568589	0	0.0115516	0.133637	9.61422e-11	0.797952
Dok7	C0	0.0568328	0	0	7.99312e-10	0	0.943167
Bdp1	C0	0.0568261	0.118278	0.134576	0.0616164	1.96006e-10	0.628703
Igfbp2	C0	0.0567556	0	7.16701e-08	0	1.35329e-08	0.943244
Prdx5	C0	0.0567551	0	0.0496924	0	0.01494	0.878612
C87977	C0	0.0566306	1.32255e-16	0	0	0	0.943369
Tgfb1	C0	0.0566284	0.0613818	0.0878239	0.0584443	0	0.735722
Exoc7	C0	0.0566259	0.0279191	0.11289	0.0745394	0.080403	0.647623
Htr1b	C0	0.0565809	0.0490948	0.0108842	0	0.0612848	0.822155
Trp53rka	C0	0.0565676	0.129529	0.253111	0	6.4946e-10	0.560792
Cd3eap	C0	0.0565659	0	0	0.0262801	4.52767e-10	0.917154
Mpp6	C0	0.0565117	0.163454	0	0	0.0242153	0.755819
Eef1a1	C0	0.0564522	0.263318	1.17056e-10	0.00430509	0.0497376	0.626187
Zfp59	C0	0.0564431	0	0	0.0722097	0.0495312	0.821816
Atf2	C0	0.0563751	0.0061977	0.200028	0.14313	0	0.594269
Rpgrip1l	C0	0.0563589	1.07165e-10	0	0.0502312	0	0.89341
P4ha1	C0	0.0563038	0	0	0	0	0.943696
Prpf4	C0	0.0562106	0.0619412	0	0	0	0.881848
Mex3c	C0	0.0561805	0.0944761	0.32736	0.115501	0	0.406483
Abhd4	C0	0.0561622	3.24544e-10	0.0661884	0.113933	0.00483873	0.758878
Med4	C0	0.0561341	0.0104082	0	0.113777	2.09512e-09	0.819681
Cct4	C0	0.0561068	0.487309	0.0717331	0.0618268	0	0.323024
Kntc1	C0	0.0561038	0.169612	0	0.0150537	0.0139343	0.745296
Elac1	C0	0.0560454	0.0282902	0.0849233	0.101951	0	0.72879
Grb2	C0	0.0560384	1.01101e-10	0	0.0492437	0.0527054	0.842012
Tlr5	C0	0.0560118	0	0	0	0.00184646	0.942142
Postn	C0	0.0559736	1.81964e-09	0.0418295	0.120193	1.06283e-09	0.782004
Borcs8	C0	0.0559642	0.121902	0	0.00323016	0.0912665	0.727638
Glt1d1	C0	0.0559105	1.04384e-09	1.70049e-10	0.0545092	9.40691e-08	0.88958
Pcgf2	C0	0.055884	8.89589e-09	0.351968	0.198753	4.2533e-10	0.393395
2310033P09Rik	C0	0.0558755	0.0920994	0	0.160659	0.0438701	0.647496
Zfp972	C0	0.055845	0	0	0.13101	0.105977	0.707169
Tspear	C0	0.0558407	0.0581558	9.25921e-10	7.18397e-09	8.46058e-10	0.886003
Lsmem2	C0	0.0558384	0	0	0.0153284	0.0219351	0.906898
Snx5	C0	0.0558182	0.0749407	0.0205854	0.0653992	0	0.783257
Chrnb1	C0	0.0558159	8.54322e-11	0.0518662	0.112321	0	0.779997
Eif5b	C0	0.0558006	0	0.286405	0.199306	2.22864e-09	0.458488
Olfr166	C0	0.0557659	1.52059e-09	0	0	1.17974e-08	0.944234
Hspbp1	C0	0.0557432	0	0.127413	0	1.53937e-06	0.816842
Oit1	C0	0.0555062	0.208336	8.97627e-11	0.0894232	0	0.646734
Srf	C0	0.0554153	3.96737e-10	0.282142	0.116832	0	0.545611
H1f1	C0	0.055394	1.11281e-09	0	0	0	0.944606
Wdr62	C0	0.0553888	0.0157106	0.351229	0.0988217	5.04336e-09	0.47885
Pole4	C0	0.0553863	0	0.287826	0.212613	0	0.444174
Ss18l2	C0	0.0553677	0.129345	0.227833	0	0	0.587455
Ctf1	C0	0.0553399	0.480509	0.0216048	0	0.0674328	0.375113
Gm5134	C0	0.0553228	0.103856	0.0460463	0.00887897	0	0.785896
Hdhd5	C0	0.0552881	0	0	0.10374	0	0.840972
Rgp1	C0	0.0552749	0	0	0	0.0463843	0.898341
Bend3	C0	0.0552665	0	0	0.0549922	0.0695163	0.820225
Trim11	C0	0.0552586	0.13167	0.017535	0.048194	0.0638401	0.683502
Dnase2a	C0	0.0551909	0	0	0.119761	6.3042e-10	0.825048
Ccl28	C0	0.0551723	0.229884	0	1.29467e-10	0.0636438	0.6513
Ankrd35	C0	0.0551558	1.61116e-09	0.0136677	0	0	0.931176
Arhgap1	C0	0.0551485	0.138907	0.136433	0.112859	3.38285e-09	0.556652
Tsen54	C0	0.0551106	0	0.0574052	0.132166	0.025789	0.72953
Rbm22	C0	0.0550391	9.14986e-10	0.00738046	0	0	0.93758
Serpinh1	C0	0.055034	7.43203e-10	0	0	0	0.944966
Vps16	C0	0.0550278	0.0443574	0.0456126	0	0.084356	0.770646
Rasd2	C0	0.0550092	5.37869e-09	0.305835	0.102169	1.56861e-08	0.536986
Adsl	C0	0.0550072	0	0	0.107023	0	0.83797
Nhlh1	C0	0.0549715	0	2.42901e-08	0	8.28837e-10	0.945029
Rhobtb2	C0	0.0548553	0	0.179013	0	0	0.766132
Spag1	C0	0.0548391	0	0.0680155	0	7.91395e-09	0.877145
A930004D18Rik	C0	0.0548345	0	2.44689e-10	0	2.93804e-07	0.945165
H3c11	C0	0.0548139	9.08892e-09	0.0789822	0.0536974	9.70439e-11	0.812506
Icam1	C0	0.0547773	1.32569e-09	0.0310726	0.0626902	3.70395e-10	0.85146
Dsg1c	C0	0.0547656	0	0	0	0.0293797	0.915855
Acot5	C0	0.0547562	1.48291e-10	0	2.34273e-10	0	0.945244
Mical3	C0	0.0547516	0	0.258383	0.00235041	2.59617e-10	0.684515
Tgds	C0	0.0547407	0	0.35222	0.162026	2.23809e-10	0.431013
Hspa4l	C0	0.0547137	0	0	0	0.105801	0.839485
Runx1	C0	0.054557	0	1.58463e-09	0.0600262	0	0.885417
Pomgnt1	C0	0.0545497	1.57112e-10	0	0.0906611	0.00171088	0.853078
Galnt4	C0	0.054541	0	0.0509372	0	0.0612468	0.833275
Gadd45g	C0	0.0545042	1.43544e-09	0.144922	0	0.284474	0.5161
Baiap3	C0	0.0544415	0.187577	0	0	0.0105234	0.747458
Pkp1	C0	0.0544358	0	0	0.127032	0.0183636	0.800168
Acbd7	C0	0.0544238	2.24535e-10	0.175964	0	0	0.769612
Rims2	C0	0.0544064	0	0.133516	0	0.0183083	0.79377
Pus7	C0	0.0543767	0.221065	0	0.0312726	0.00842534	0.684861
Elovl7	C0	0.0543482	3.66152e-10	0.104609	0	1.57813e-10	0.841043
Cenpw	C0	0.0542612	0.292228	0.203926	0.0104289	0.00734285	0.431813
Tm2d1	C0	0.0541942	0	0.303377	0.190884	9.41515e-10	0.451545
Ddx52	C0	0.0541468	0.129553	0	0.124031	0.0433143	0.648955
C2cd4a	C0	0.0541262	5.46187e-10	0.131685	5.47893e-10	6.5634e-10	0.814189
Cd163	C0	0.0540864	1.17208e-09	0.107816	0.118833	2.27058e-09	0.719265
C2	C0	0.0540824	0.191141	0.0652989	2.06087e-10	0	0.689478
Gm19684	C0	0.0540767	0	1.43154e-10	0	0.0568241	0.889099
Tln1	C0	0.0540207	2.42375e-09	0.227769	3.36271e-10	9.6131e-11	0.71821
Rgs2	C0	0.0539832	0	0	0.0118971	0	0.93412
H4f16	C0	0.0539711	0	0.190427	0.124682	0	0.630919
Pdp1	C0	0.0539414	0	0.0765774	0.0963955	0	0.773086
Ccdc151	C0	0.0539165	0.169987	0.00698049	0	0	0.769116
Kif20a	C0	0.0538861	0	0	0.0411904	0.0219235	0.883
Zdhhc18	C0	0.0538621	0.0519917	0.108125	0.1197	0.0651418	0.601179
Slc15a2	C0	0.0538612	0	0	0	0	0.946139
Nat8	C0	0.0537608	6.09062e-10	0.0281241	0	0.00937336	0.908742
Il1r2	C0	0.0537535	0	1.33005e-10	0.0897999	0.0160967	0.84035
Eef1g	C0	0.0537205	0.259098	0	0	0	0.687181
Slc25a28	C0	0.0537145	3.76669e-10	0.0553186	0	0.0382211	0.852746
Slc25a48	C0	0.0536364	0.185288	0.0184584	0	0	0.742617
Lrrc28	C0	0.0536278	0	0	0	1.28331e-09	0.946372
Inca1	C0	0.0536274	0	0.0672072	0.0112611	0	0.867904
Kif27	C0	0.0535948	0	5.23381e-09	0.130264	0	0.816142
Rtn4	C0	0.053584	0	0.0396241	1.00668e-09	0	0.906792
Pola1	C0	0.0534977	0.179605	0	0.0986779	2.67966e-09	0.668219
Fxyd4	C0	0.0534804	0	0.0721952	0	0	0.874324
Pmel	C0	0.0534485	0	0.00369783	0.104005	6.73724e-10	0.838849
Pbx1	C0	0.0534447	0	0.0516684	0.0287874	6.34906e-10	0.8661
Sfi1	C0	0.0534298	0	0.0546333	0	0	0.891937
Arhgef2	C0	0.0533853	0.31598	0.047217	0	0.00655653	0.576861
Pitrm1	C0	0.0533348	0	1.72716e-10	0.0206602	0.0298507	0.896154
Ankzf1	C0	0.0533139	0.276691	0	0.0163841	0.0467133	0.606898
Neurod2	C0	0.05328	0.0407637	0	2.16194e-09	0	0.905956
Rbbp6	C0	0.0532453	2.16579e-10	0.253866	4.948e-07	1.83997e-09	0.692888
Cep290	C0	0.0531972	0.00908155	0	2.22762e-09	0.0757819	0.861939
Tceal8	C0	0.0531743	1.04233e-10	0	0	0.0244635	0.922362
Dhrs9	C0	0.0531655	0.44566	2.84529e-10	0.0688022	0	0.432372
Gpr156	C0	0.0531579	0	0	0	0	0.946842
Hopx	C0	0.0531349	0.171355	0.362126	0.00975632	0	0.403628
Rbck1	C0	0.0531272	0	0	0	0.0848173	0.862055
Dnaaf1	C0	0.0530695	2.48991e-10	0	0.127609	0	0.819322
Tatdn3	C0	0.0530619	0	0.0916692	0.119151	0.015833	0.720285
Hsd17b1	C0	0.0530281	0	0	0.00358797	0	0.943384
Nnat	C0	0.0530072	0	0.0363522	0	0.187192	0.723448
Tpgs2	C0	0.0529815	0	0	0.0426162	0.0673304	0.837072
H2-DMa	C0	0.05295	2.69504e-08	0	0.274551	0	0.672499
Ndufb6	C0	0.0529025	6.56463e-09	0.495029	0.167469	0.0176273	0.266972
Gfod1	C0	0.0528948	0	0	0.0276792	0.0151758	0.90425
Glis1	C0	0.0528942	0.401406	0	0.247404	0	0.298296
Psrc1	C0	0.0528823	1.35508e-10	0	0.0308454	0	0.916272
Gemin5	C0	0.0527802	4.77508e-10	0	0.0353206	0	0.911899
Ffar2	C0	0.0527571	2.54325e-09	0	0.00480842	3.50599e-10	0.942435
Chd3	C0	0.052746	1.06398e-07	0.28781	0.0397008	0.0209275	0.598816
Cep250	C0	0.0527424	0	0.104978	0.00425466	4.13e-10	0.838025
Phf11c	C0	0.0527249	0	0.0810737	6.4335e-10	0	0.866201
Cmtr2	C0	0.0526499	0.143955	0.270797	0.0413474	8.19571e-11	0.491251
Lemd2	C0	0.052603	0	0.0570043	0	0.15015	0.740243
Nup133	C0	0.0525752	0.126503	0	0	0.00634827	0.814573
Naip1	C0	0.0524667	1.12003e-10	0.0512789	0.0122415	4.36007e-09	0.884013
Plaat3	C0	0.0524616	0	0.0328988	0.0726635	0	0.841976
Sprr2a1	C0	0.0524569	0	0	0	0	0.947543
Gm2000	C0	0.0524383	2.57291e-09	0.312785	0.176455	0.0750618	0.38326
Svs2	C0	0.0523966	0	0	0.0258367	0	0.921767
Hmgcs1	C0	0.0523699	0.0527492	0.0579748	0	0.150029	0.686877
Gfm1	C0	0.0522829	0.131798	2.91965e-10	0.015125	0.0808472	0.719947
Cep70	C0	0.0522163	0.17306	0.060627	0.0691548	0.0323937	0.612548
2610001J05Rik	C0	0.0521679	0.0605028	0.0964281	0.018697	2.65664e-08	0.772204
Pex12	C0	0.0520962	0.265175	0.0605153	0	0	0.622214
Cdkl5	C0	0.0520385	1.20338e-10	0	0.0131668	0.00848813	0.926307
Wdr73	C0	0.0519974	0	4.19122e-10	0.010268	0	0.937735
Snx33	C0	0.0519622	3.73124e-07	0.282896	0	1.07516e-06	0.66514
Kif24	C0	0.0518975	0	0	0	0	0.948102
Zbtb24	C0	0.0518952	0	0.0127933	2.99383e-10	0	0.935311
Nrn1	C0	0.0518763	0.453697	8.91637e-11	0	0.0604997	0.433927
Espn	C0	0.0518448	0.179182	0	0.113674	0.0400535	0.615245
Ctbs	C0	0.0518279	4.17924e-10	0	0.0477965	0.049999	0.850377
Nup160	C0	0.0517256	0.14243	0.0566866	0.0852776	0.0111234	0.652756
Mreg	C0	0.0517154	1.28707e-09	0.0104669	0	0	0.937818
Cdk15	C0	0.0517084	0	0	0.0105282	0.0816829	0.856081
Mocs2	C0	0.0516772	0	0	0	0	0.948323
Polrmt	C0	0.0516466	0	0.202491	0.141606	2.36887e-10	0.604256
Sec14l5	C0	0.0516036	0	0	0.0971337	0	0.851263
Fgfrl1	C0	0.0516019	0	0	0	0	0.948398
Rec8	C0	0.0515899	0	0	0.0109151	0	0.937495
Alg10b	C0	0.0515151	0.333459	0.00492629	1.85445e-10	0.0447903	0.565309
Arid1a	C0	0.0514051	0	0.34155	0	3.95505e-10	0.607045
Maged2	C0	0.0513734	0	0	0.067721	0	0.880906
Kif11	C0	0.0513603	0.25081	0	0.00422395	0.0570481	0.636557
Ubap1l	C0	0.0513552	4.53028e-07	0	0.0753583	0.0225183	0.850768
Bmx	C0	0.0513409	3.8871e-09	0.118823	4.90982e-09	0.0350852	0.794751
Rad54b	C0	0.0512892	0.208872	0	0	0.0169021	0.722936
Scml2	C0	0.0512796	0.189327	0	0.140778	3.35482e-10	0.618615
Hs3st5	C0	0.0512526	0	0.030964	0.0903452	0	0.827438
Tsc22d4	C0	0.0512427	0.0570142	0	0.0646907	0.0575889	0.769463
Slco3a1	C0	0.05124	0	0.0480616	0	5.28474e-10	0.900698
Rdm1	C0	0.0512324	2.12932e-06	0.163603	0	2.12394e-06	0.78516
Ube2t	C0	0.0512218	0.207549	1.72417e-10	0.0327511	0.0434498	0.665028
Ttc27	C0	0.0512169	0.100247	0	0.0822866	0	0.76625
Alg8	C0	0.0512073	0.212727	0	0.0427592	1.47451e-09	0.693307
Nt5dc2	C0	0.0511938	0	3.00445e-10	0.0209169	0	0.927889
Dnajc2	C0	0.0511503	0.158818	0.077563	0.0107368	0.0360837	0.665648
Pcnx4	C0	0.051139	0	0	0.147059	0	0.801802
Gmeb1	C0	0.0511246	0.0953247	0.0297479	0.105723	0.0339141	0.684166
Mchr1	C0	0.0511069	0	0.367879	1.0151e-09	0.0339972	0.547017
Lipo3	C0	0.0511042	4.63271e-09	0.0352889	0.0366541	0.0395842	0.837368
Bub1b	C0	0.0511028	0.140889	0.0339986	0.0114407	0	0.762569
Prim1	C0	0.05104	0.252237	0	0	0.0763945	0.620329
Eif5	C0	0.0510312	3.97974e-09	0.0902584	0.101933	0	0.756778
Sgo1	C0	0.0510042	0.316986	0	0	0.0483269	0.583683
Ercc6l	C0	0.0509868	0.188928	0.0216335	0.0303648	0.0188959	0.689191
Tmed1	C0	0.050947	0	0.129458	0.136206	0	0.683389
Tekt4	C0	0.0509145	1.34883e-10	0	0.0055082	0	0.943577
Spaca7	C0	0.0508632	0	0	0	0	0.949137
Igf1	C0	0.050779	0	1.62772e-10	0	0	0.949221
Josd1	C0	0.0506999	0.644228	0.0215209	0	2.97408e-11	0.283551
Adh1	C0	0.0506127	1.042e-10	0	0	0	0.949387
Ptpn21	C0	0.0505795	1.10499e-10	0.239495	3.25847e-10	0.0115468	0.698379
Arid1b	C0	0.050569	2.26634e-10	0.29079	0	0	0.658641
Ipo5	C0	0.0505117	0.193169	0	4.13551e-09	0.0371041	0.719215
Cdc42ep4	C0	0.0505059	4.94927e-10	0	0.120844	9.09771e-10	0.82865
Ydjc	C0	0.0505028	7.30317e-11	0.308078	0.141259	0.0404742	0.459686
Fstl3	C0	0.0504615	1.63928e-09	0.287542	1.95443e-09	2.19922e-09	0.661996
Fibcd1	C0	0.0504524	0	0	0.0819116	0	0.867636
Rdh12	C0	0.0504433	0	0.155718	0.0525508	0	0.741288
Psme1	C0	0.0503799	0	0	0.147196	0	0.802424
G2e3	C0	0.0503695	0.177157	0	7.61191e-11	0.0302322	0.742242
Uba52	C0	0.0503549	1.62649e-10	0.43897	0.0365754	0.105522	0.368578
Klhdc3	C0	0.0503478	0	0.136636	0.0217607	0.0551153	0.736141
Klra1	C0	0.0503417	0	0.0235749	0.0352257	0.135485	0.755373
Hhat	C0	0.0503149	0.479129	0.0199815	0.0138632	0	0.436711
Gsg1	C0	0.0503103	0	0	3.10726e-10	0	0.94969
Ipo11	C0	0.0502849	0.0770985	0.108738	0.0598839	0.0777917	0.626203
Acat1	C0	0.0502752	0.366866	0	0.122977	0	0.459882
S100a9	C0	0.0501981	0	0.030687	0.137441	4.11563e-10	0.781674
Zpbp2	C0	0.0501033	1.00075e-10	0.0242143	0.0110712	0	0.914611
Brat1	C0	0.0501018	0	0	0	0.0405191	0.909379
Ica1	C0	0.0499633	0	0	7.69646e-10	0.221894	0.728142
Sema3a	C0	0.0499394	1.84782e-10	0	0.0483928	5.52328e-10	0.901668
Myo18b	C0	0.0499131	0	0.0685939	0.111705	0	0.769788
Tmem156	C0	0.0498774	0.0262962	0.133063	0.0350632	0	0.755701
Avpr2	C0	0.0498262	0	4.41145e-10	0.0926172	0	0.857557
Pten	C0	0.049798	0.238382	0.0135348	0.120015	0	0.578271
Tmpo	C0	0.0497827	0.392098	0.0126066	0.0149199	0.0611751	0.469418
Zdhhc19	C0	0.0497229	0.133071	1.17079e-10	0	1.11383e-09	0.817206
Zfp780b	C0	0.0497072	0	5.04813e-10	0.108394	0.0970847	0.744814
Tmsb4x	C0	0.0496592	0	0.391782	0.0592268	6.24813e-10	0.499332
Copa	C0	0.049609	0	0.12114	0.117417	0	0.711833
Asic3	C0	0.0495806	0	0	0	0	0.950419
Lonrf3	C0	0.0495771	0.128078	0.210862	0.0697417	0	0.541741
Oas2	C0	0.0495742	0	0.15042	0.145873	0.0139874	0.640146
Mettl2	C0	0.0495385	0	0.116684	0	0.0274127	0.806364
Acd	C0	0.049516	0	0.229954	0.0181088	0	0.702421
C1s2	C0	0.0495127	2.04577e-10	0	0.0673786	0	0.883109
Gm3636	C0	0.0495114	7.77726e-10	0	0.0983687	1.80532e-10	0.85212
Fbxw24	C0	0.0495103	0	2.03126e-10	0.0627192	0	0.887771
Casp4	C0	0.0494801	0.0429768	0	0.00946667	0	0.898076
Shmt1	C0	0.0494706	0.313222	0	0.0585748	0.042619	0.536113
Hdac2	C0	0.0494449	0.280089	0	0	0.0932262	0.57724
Gna14	C0	0.0494318	0	0	0.119262	0	0.831306
Agr3	C0	0.0494168	0.208289	0.0721758	0	0.033793	0.636326
Tubb6	C0	0.0494151	0	0.0672186	2.04844e-10	0	0.883366
Tmem168	C0	0.0494126	0.110824	0.0343385	0.122503	0.0513637	0.631558
Ten1	C0	0.0493979	0	0.142759	3.88369e-10	6.48693e-10	0.807843
Mboat2	C0	0.0493729	0	0.0158588	0.09258	1.22203e-09	0.842188
Brd8dc	C0	0.0493102	0.139566	0	6.19504e-10	0.0246018	0.786522
Rbms3	C0	0.0492071	1.95396e-08	0	0.142371	3.36094e-08	0.808422
Coa6	C0	0.0491944	0.0348763	0.554208	0.0920808	0.0012313	0.268409
St8sia6	C0	0.0491899	0.0312431	0.0437248	3.21907e-08	1.31653e-08	0.875842
Nek2	C0	0.04918	0.108238	0	1.13253e-09	0.0333713	0.809211
Eprs	C0	0.0491684	0.247417	3.50511e-10	0.0171922	0.0402108	0.646012
B3gnt9	C0	0.0491227	9.64436e-09	0	0.13414	0	0.816737
Dars	C0	0.0491184	0.350553	0	0	0.0726673	0.527662
Emg1	C0	0.0490226	0.0142943	0.388009	0.0320274	1.17098e-09	0.516647
Zfp36l3	C0	0.0490219	1.19643e-10	0	0	0.00364529	0.947333
Il17f	C0	0.0490122	0	3.9239e-08	0	0.0314007	0.919587
Dip2b	C0	0.0490085	0	0.016696	0.0994274	0	0.834868
Tppp	C0	0.0489961	0	0.160516	0.029588	0	0.7609
Urb1	C0	0.0489916	0	0	0.142584	0	0.808425
Rnf40	C0	0.0489332	0.0814521	9.77029e-11	0	0.0972096	0.772405
Rab11fip4	C0	0.0489182	0.0894569	0	0	0	0.861625
Gart	C0	0.0489159	0.0543653	0	0.00650454	0.010816	0.879398
Lrrc17	C0	0.0488916	0	0.0387078	0.0424165	0.0444104	0.825574
Lrrc51	C0	0.0488868	0	0	0.0231237	0	0.927989
Uhrf1	C0	0.0488842	0.020334	0	0.0401838	0.0280264	0.862572
Ofd1	C0	0.048784	0	0	0	0.092124	0.859092
Zfp697	C0	0.0487583	0.0429213	2.53862e-09	0.0665682	1.48229e-09	0.841752
Pheta1	C0	0.0487164	0	0	0	0.0182402	0.933043
Kif14	C0	0.0487135	0	3.50781e-10	0.08177	0.0653652	0.804151
Gm17783	C0	0.0486879	0	0.0772799	0.0206961	0	0.853336
Ccnb1ip1	C0	0.0486208	4.95349e-10	0.0616457	0.00505525	0.0310639	0.853614
Dnlz	C0	0.0485758	4.14826e-10	0	0.139582	1.28455e-07	0.811842
Klf1	C0	0.0485715	0	0	0	0.00599423	0.945434
Fam162a	C0	0.0484795	0	0.187312	0	0	0.764208
Tex33	C0	0.048447	0	0.0429882	0	0	0.908565
Ubr7	C0	0.0484313	0.0867868	0.168349	0.20205	2.77945e-09	0.494382
Usp35	C0	0.0484283	1.66591e-10	0	5.55312e-09	0.0261026	0.925469
Ilf2	C0	0.0483832	0.0389672	0	0	0.0614971	0.851152
Kxd1	C0	0.0483679	0	0	4.06609e-10	0	0.951632
Cpn1	C0	0.0483658	0.0957113	5.5226e-10	0	0.0154335	0.840489
Sart1	C0	0.0483492	0.0688386	0	0.019761	0.0928094	0.770242
Anxa9	C0	0.0482804	0.174061	0.10545	0.00734184	0.0614423	0.603425
Hdgfl2	C0	0.0482752	9.2131e-08	0.160618	0	0	0.791107
Riox1	C0	0.0482682	0	0.105546	0	1.34562e-07	0.846186
Aga	C0	0.048226	0.168991	0.258614	9.97424e-11	0.00830562	0.515863
Slc26a11	C0	0.0482001	0	0	0.134729	0.0602526	0.756819
Srgn	C0	0.0481669	3.92143e-09	0.103147	0.130313	0.00897522	0.709398
Pcdhb12	C0	0.0481437	0	0	0	0	0.951856
Ccdc9	C0	0.0481178	0.223109	0	0	0.0410481	0.687725
Tjp2	C0	0.0481069	0	0	0.131269	0	0.820624
Tmed5	C0	0.0480487	0.167451	0	0.155676	0.0924639	0.536361
Bpgm	C0	0.0480057	0.0533829	0	0.133976	0	0.764635
Ccdc117	C0	0.0479814	0.111611	0.248022	0.128028	0	0.464358
Shisa9	C0	0.0479731	0	0	0	0	0.952027
Inpp5j	C0	0.0479685	0.217723	0.00808056	0.0462641	0	0.679964
Ipo9	C0	0.0479478	2.1253e-09	0	0.0826204	0	0.869432
Bmi1	C0	0.0479385	0.0610497	1.59797e-10	0.137974	0.0693605	0.683677
Kdm6a	C0	0.0479312	1.39412e-10	0	0.0916241	0.409055	0.45139
6820408C15Rik	C0	0.0479254	2.48044e-10	0	0	0	0.952075
Btn1a1	C0	0.0479067	1.31169e-09	0	0	3.3012e-10	0.952093
Nog	C0	0.0478635	0	0	0.0148996	1.80151e-09	0.937237
Simc1	C0	0.0477612	1.78769e-10	0.0963169	0.108864	0.00731187	0.739746
Trim15	C0	0.0477448	3.10149e-10	2.84404e-10	0.0868039	0	0.865451
Mex3d	C0	0.0477375	0	0.196913	0.0446384	0	0.710711
Plekhg2	C0	0.0477236	0.111721	0.148933	0	0.0841944	0.607428
Slc34a1	C0	0.047712	0.0942471	0	3.04343e-10	0	0.858041
Rras2	C0	0.0476965	4.68088e-09	0.296566	0.024024	0	0.631714
Gm50387	C0	0.0476455	0.039667	0	0	0	0.912688
Plekhf1	C0	0.0475291	0	0	0.0108279	0	0.941643
Rgs8	C0	0.0474681	0	0.14328	0.0475544	5.51985e-10	0.761697
Pcdh8	C0	0.0474578	0.316198	0.0693422	0.123467	0.0243103	0.419225
Gon7	C0	0.0474485	0.107463	0.388939	0.0933471	0	0.362802
Nup214	C0	0.0474365	2.34294e-09	0.0486874	0.0995967	0	0.804279
Tspan5	C0	0.0474174	0	2.88574e-10	0.0550108	0.00574323	0.891829
Tada2b	C0	0.0474026	0	0.014726	0	2.56285e-10	0.937871
Pfkl	C0	0.0473775	0.0734582	0	0	0.0641571	0.815007
Sac3d1	C0	0.0473368	0.178797	0.113837	0.122413	0	0.537616
Fam78a	C0	0.0473161	0.02573	1.45325e-10	0.0472372	0	0.879717
Proser2	C0	0.0473158	1.82115e-10	0.0462331	0.00165449	0	0.904797
Trip13	C0	0.0473076	0	0	4.03892e-10	0.00188303	0.950809
Defb40	C0	0.0472652	0	0.0357229	0	0	0.917012
Vps39	C0	0.0472521	0.379297	0.165721	0.0134486	1.73968e-06	0.394279
Ttc16	C0	0.0472417	0.332162	0	0.0731859	0.0324016	0.515008
Rrp15	C0	0.0472224	0.0100021	0	0.115975	1.14492e-09	0.8268
Trpm6	C0	0.0471878	0	3.9292e-09	0	0	0.952812
Ccdc8	C0	0.0471861	0	0.0247861	0.0858693	1.51448e-09	0.842159
Hsd3b2	C0	0.0471778	0	0	0	0.0285245	0.924298
Nhsl2	C0	0.0471653	0	0	0.0931648	2.61657e-10	0.85967
Insig2	C0	0.0471591	0	0	0	0	0.952841
Pebp1	C0	0.0471388	0.213834	0.184203	0.12778	0	0.427045
Zc3hav1l	C0	0.0471312	0.218391	1.11578e-10	5.17829e-10	0	0.734478
Armc1	C0	0.0470948	0.316349	0.0746092	0.117751	0.0139076	0.430288
Ldb1	C0	0.0469867	0	0.16117	0	0	0.791844
Tmem81	C0	0.0469311	0.0248768	0.0239912	0.0726156	0	0.831585
Gm3854	C0	0.0468573	2.48546e-10	0.0138952	0	0.070896	0.868352
Grin2a	C0	0.0468326	4.51064e-09	0	0	0.0606545	0.892513
Nol11	C0	0.0466523	0.354011	0.0425346	0.018825	0.0388964	0.499081
Pi4kb	C0	0.0466136	0	0.195341	0.0948441	0.0496893	0.613512
Rnf168	C0	0.0465995	0.28219	0.0845413	0.181568	0.00464162	0.400459
Pank1	C0	0.0465978	0.244067	0.0660778	0	0.156056	0.487201
Vwf	C0	0.0465668	0	0	0.147648	0	0.805785
Sh2d1b1	C0	0.0465657	0	2.87308e-09	0.12132	0.0341073	0.798007
Agps	C0	0.0465474	0.0495869	0.259714	0.220638	0	0.423514
Opcml	C0	0.0465265	0	0.100972	0.113484	0	0.739018
Acbd6	C0	0.0465207	0.0332845	0.186761	0.108329	1.44844e-09	0.625105
Cdc42bpb	C0	0.0464083	0	0.235826	0.077211	1.13574e-06	0.640553
Mnx1	C0	0.0463526	0.140423	0.177825	0.0526553	0	0.582745
Vamp2	C0	0.0462912	0	0.321416	0.10412	2.99984e-10	0.528173
Crocc2	C0	0.0462834	0	0	0	0.019151	0.934566
Gm2237	C0	0.0462342	0.0170975	0.00995625	0.0533752	0.000239479	0.873097
Strada	C0	0.0462209	7.24447e-10	0.123048	0.0210926	1.29791e-09	0.809638
Wdr77	C0	0.0462068	0.19796	2.72131e-10	0.134691	1.5826e-09	0.621142
Zwint	C0	0.0461533	0	4.27914e-10	0	0	0.953847
Fam83e	C0	0.0461363	0.220032	0	0.0852185	0	0.648613
Letm2	C0	0.0461221	0	0.342723	0.0806347	0	0.53052
Klra8	C0	0.0461191	1.58909e-10	0	1.61386e-10	0.0168567	0.937024
Hells	C0	0.046081	0.177861	0	0.0501112	0.0389212	0.687025
Psma3	C0	0.0460685	0.0200026	0.225927	0	0.0140422	0.69396
Oscar	C0	0.0460378	0	0	0	5.18383e-08	0.953962
Dhrs1	C0	0.0460147	2.92508e-09	4.20925e-10	0.0130545	0	0.940931
Naa60	C0	0.0460007	0	0	0.126061	0.00265635	0.825282
Epb42	C0	0.0459613	0.011683	0.125894	0	0.0640076	0.752454
Lpcat4	C0	0.0459594	0.382718	4.97937e-10	0	0	0.571322
Arhgef19	C0	0.0459375	0	3.53317e-10	0.0415915	0	0.912471
Appl2	C0	0.045927	0	0	0.0187138	0.0106976	0.924662
Ric8a	C0	0.0459017	1.15583e-10	0.0693391	0.0037827	0.102833	0.778143
Eif4g3	C0	0.0458866	0	0.398818	0.00858992	0	0.546706
Syngr2	C0	0.045878	0	0	0.0669492	6.69513e-08	0.887173
Tinf2	C0	0.0457518	0	5.24873e-10	0.124733	7.50238e-10	0.829515
Fut2	C0	0.0457495	0.220959	0	6.29149e-10	0.0159049	0.717387
Ccdc142	C0	0.0457404	0	0	0	0	0.95426
Esrra	C0	0.0456926	0	0.0517017	0	0.0397515	0.862854
Pcdhgc5	C0	0.0456879	0	0.0381612	0	0	0.916151
Dmbt1	C0	0.0456384	0	0	0.11528	0	0.839082
Espl1	C0	0.0456374	5.89618e-08	2.35126e-09	0.0652001	1.34459e-09	0.889162
Pvrig	C0	0.0456275	0.0246932	0	0.010118	0.0626011	0.85696
Pnp2	C0	0.0455794	1.85815e-08	0.129553	1.03757e-10	0.020224	0.804644
Uap1	C0	0.0455405	3.30683e-09	0.0620347	0	0	0.892425
Mki67	C0	0.045536	0.119733	0	0	0.017618	0.817113
Fgd1	C0	0.0454972	0	0.0314082	4.20363e-10	4.79358e-10	0.923095
Uvrag	C0	0.0454274	5.01042e-09	0.0304883	0	3.79276e-10	0.924084
Nudcd1	C0	0.0454228	0.277067	0.131411	0.0184257	0.0689701	0.458703
Tomm5	C0	0.0454085	0.0659273	0.458794	3.11661e-09	0	0.42987
Upk3b	C0	0.0453702	0	0.09299	0	0	0.86164
Cyp3a59	C0	0.0453634	8.28333e-10	0	0	0.00979866	0.944838
Sestd1	C0	0.0452876	0	0	0.0337989	0.136619	0.784295
Slc39a8	C0	0.0452404	0.237957	1.89793e-08	7.28443e-11	5.43842e-10	0.716802
Anp32b	C0	0.045193	0.0243402	7.70292e-09	0	0	0.930467
Lefty1	C0	0.0451254	0	0.106645	0	0	0.84823
Pcdh1	C0	0.0451035	0.118783	1.64891e-10	0.100115	0	0.735999
Car12	C0	0.0450873	0	0	0	0	0.954913
Gtf2i	C0	0.0450815	0	0	0.0704157	4.48453e-10	0.884503
Aqp1	C0	0.045081	0	0.0253078	0	0	0.929611
Epb41	C0	0.0450588	0.00162791	0.242496	0.0456761	0	0.665142
Smpd4	C0	0.0450219	0	0.0512068	0.0495955	0.0296721	0.824504
Eri3	C0	0.0449985	0	0.0624407	0	8.22093e-10	0.892561
Hepacam2	C0	0.0449924	1.25364e-09	0	0	0.0580858	0.896922
Rhox5	C0	0.0449924	0	0	0	0	0.955008
Epdr1	C0	0.0449906	0	0.00397863	0.134719	9.44692e-08	0.816312
Fmod	C0	0.0449607	0	0.07877	0	3.58294e-10	0.876269
Ide	C0	0.0449551	0.0470092	0	0.119143	0.0344313	0.754461
Ch25h	C0	0.0449422	0	0.141326	0	4.71597e-10	0.813731
Gbp8	C0	0.0449249	0.184261	0	0.117634	0	0.653181
C87414	C0	0.0449218	1.26794e-10	0	0.0385377	1.92507e-10	0.91654
Lrrc66	C0	0.0449203	0	0	0.148023	0	0.807056
Ogdh	C0	0.0449086	0	0.0910914	0.0790719	0	0.784928
Polm	C0	0.0448961	0.128798	0.228694	0.10297	3.34882e-09	0.494641
Sgf29	C0	0.0448954	0	0.00112112	0.0488031	0	0.90518
Zfand1	C0	0.044875	0	0	0	0.0411587	0.913966
Ncl	C0	0.0448638	0.101138	0	0.0129742	0.0159582	0.825066
Usp42	C0	0.0448314	3.99591e-08	0.0656223	0.116809	0.0155213	0.757216
Nkiras1	C0	0.044829	0	0	0	0	0.955171
Cd248	C0	0.044822	0	9.37461e-11	0.0220106	0	0.933167
Clec2d	C0	0.0447853	0	0.170457	0	0	0.784758
Pecr	C0	0.0447612	0	0.032577	0.0435725	3.79015e-08	0.879089
Chmp3	C0	0.0447608	0	1.05076e-08	0.0267029	0	0.928536
Ovca2	C0	0.0447547	0.209386	0	0	0.0382621	0.707597
G6pd2	C0	0.0447445	0	0.293955	0	0.00880545	0.652495
Cbx1	C0	0.0447234	0.441636	0.0610393	0.0245456	0.0454772	0.382578
Deaf1	C0	0.0446841	0	0.00830678	0	0.111446	0.835563
Bub1	C0	0.0446625	0.266674	0	0	0.0599917	0.628672
Mrps6	C0	0.0445797	0.424914	0.0274719	0.000459003	0	0.502575
Ybx3	C0	0.0445789	0	1.45753e-10	0.0817576	0.0376146	0.836049
Neurog3	C0	0.0445593	0.414778	0	0.0106	0	0.530063
Efcab11	C0	0.0445556	0.149529	0.0677495	0	0.00986631	0.728299
Capn2	C0	0.0445364	0	0	0	0	0.955464
Iyd	C0	0.0445021	0	0	0	0	0.955498
Ralgds	C0	0.044495	0.0699378	0.0984427	0.146453	0.0238596	0.616812
Ranbp9	C0	0.0444836	0	1.78724e-10	0.0911313	4.82591e-09	0.864385
Tns4	C0	0.0444739	0.330131	0	0.106339	0	0.519055
Arl1	C0	0.0444543	5.96123e-10	0.237275	0.0815895	0	0.636682
Cd209g	C0	0.0444109	7.28463e-09	0	0.0953159	0.000257454	0.860016
Dtymk	C0	0.0444079	0.183791	7.64039e-09	0.0846679	2.43826e-09	0.687133
Wwp2	C0	0.0443827	1.1692e-09	0	0	0.013156	0.942461
Noxa1	C0	0.0443578	0	0.057725	0.139025	0	0.758892
Abhd10	C0	0.0443407	0.235519	0.0850413	0.0340241	0.111124	0.489951
Rin2	C0	0.0443313	0.235855	0	1.45987e-10	0.100461	0.619353
Stk10	C0	0.0443237	0.229872	2.7628e-09	1.73111e-10	0.139482	0.586322
Tyrobp	C0	0.0443041	2.36925e-10	2.21615e-09	0.0905659	0	0.86513
Xdh	C0	0.0442896	0	3.4992e-10	0.118189	0.0171319	0.82039
Nop58	C0	0.0442523	0.215555	3.60631e-10	0	0.0525572	0.687635
Fam117b	C0	0.0442466	0.153161	0	1.0527e-09	0.030625	0.771967
Hdac8	C0	0.0442281	0	0.222119	0.147316	0	0.586337
Tmco3	C0	0.0442235	0.0798452	0	0.00966777	0	0.866264
Reep3	C0	0.0441834	0	0.0193732	0.0883317	0	0.848112
Mgp	C0	0.0441281	0	0	0.0882378	0	0.867634
Sec14l2	C0	0.0441243	5.34935e-10	0	0.00290151	0	0.952974
Tnfaip2	C0	0.044111	0.196898	0.0160983	0.19901	0.044721	0.499161
Adgra2	C0	0.0440863	0	0.087559	0.0433223	0	0.825032
Epm2a	C0	0.0440324	0	9.10024e-10	0.0727622	0	0.883205
Eef2kmt	C0	0.0440217	0	0	0.0211053	0	0.934873
Dido1	C0	0.0439935	0	0	0	0	0.956007
Kcne3	C0	0.0439722	0.160455	0	0.102844	0.04799	0.644738
Prpsap2	C0	0.0439661	0.183766	0.20657	0.0541432	0.027878	0.483677
Dnd1	C0	0.0439323	3.58038e-08	0.145277	8.08751e-07	2.90632e-08	0.81079
Mettl15	C0	0.0439311	0.160169	0.0146543	0.0452607	0.0174687	0.718516
Ehd4	C0	0.0438527	0	0.263842	2.6515e-10	0	0.692305
Chn2	C0	0.0438205	0	0	0.0869006	0	0.869279
Washc2	C0	0.0438102	0	0.0428549	0	1.11462e-10	0.913335
Hao2	C0	0.0438054	2.51751e-10	0.0351926	0.0793172	0	0.841685
Tulp2	C0	0.0437361	0	0.133556	0.133768	0	0.688939
Aldh1l1	C0	0.0437321	0	0	0	0	0.956268
Trim72	C0	0.0437203	0	0	2.51626e-10	0	0.95628
Sfrp1	C0	0.0437044	0	0	0.0407257	6.18101e-10	0.91557
Pink1	C0	0.0436751	0	0	0	0.0170452	0.93928
Lamc3	C0	0.0436604	1.5499e-09	0.0192973	0.114285	9.99636e-10	0.822757
Dap3	C0	0.0436286	0.112755	0.285275	0.111174	0	0.447168
Shcbp1	C0	0.0436184	0.18985	0	0	0.0292754	0.737257
Tmx2	C0	0.0435924	0	0.325782	0	0	0.630625
Qrfprl	C0	0.0435824	1.18586e-09	0.0838377	0.0367171	0	0.835863
Brix1	C0	0.0435563	0.283084	0	0	0.0272988	0.646061
Eda2r	C0	0.0434807	0	0	0.0253028	4.81032e-10	0.931217
Iqgap3	C0	0.0434752	0.103639	0	0.0667965	0.052053	0.734036
Duox1	C0	0.0434663	0.118709	0	0.0434575	0.1088	0.685567
Fam102b	C0	0.0434619	0	0.0572644	0.094977	1.76226e-10	0.804297
Klri1	C0	0.0433599	0	0	0.0899844	0.0137252	0.852931
Zfp92	C0	0.0433237	0	9.18286e-11	0.0806501	0.0200232	0.856003
Nfkbie	C0	0.0432925	4.90434e-09	0.0428424	0.0348301	0	0.879035
Col4a6	C0	0.0432904	0.0424205	0	0.142754	6.2045e-10	0.771535
Serinc5	C0	0.0432804	2.25635e-08	2.84916e-09	0.0732704	0.0147859	0.868663
Pkhd1l1	C0	0.0431981	0	0.0870059	0	0	0.869796
Cldn34c1	C0	0.0431943	9.1435e-11	0	0.0793379	0	0.877468
Arl2bp	C0	0.0431456	0	0.0750847	0	0.0613784	0.820391
Fzd3	C0	0.0431401	0	0.0266286	0.0882583	4.4329e-09	0.841973
Gstcd	C0	0.0431297	0.0741704	0.0155357	1.05951e-10	0.0281367	0.839027
Vkorc1	C0	0.0431285	0.166027	0.101811	0.0800504	1.32555e-09	0.608983
Rilpl2	C0	0.0431257	0	0.397882	0.188862	0.011951	0.358179
Cysltr1	C0	0.0430791	1.08207e-09	0.145936	0	0.179861	0.631124
Slc28a1	C0	0.0430647	7.00192e-10	0	0	0.0242088	0.932726
Mgat4b	C0	0.0430139	1.76938e-10	0.174561	0.0372246	0	0.7452
Rab5b	C0	0.0430029	0	0.315156	0.227984	0	0.413858
Lrrcc1	C0	0.0429851	0	0	5.53656e-10	0.088934	0.868081
Zswim8	C0	0.0429553	0.0844271	0.309585	0.0300519	0	0.532981
G3bp1	C0	0.0429334	0.0682865	0	0	0.0069334	0.881847
Hdac4	C0	0.0429139	0.0848374	0	9.75216e-11	0	0.872249
Iapp	C0	0.0428863	0	0.218447	0	0	0.738667
Clasrp	C0	0.0428743	0.124278	0.0207948	0	0.147843	0.664211
Pawr	C0	0.0428472	0.0848968	0.107696	9.4262e-10	0.0206035	0.743957
Rragd	C0	0.0428232	0.158809	0	0	0	0.798367
Ccl8	C0	0.0428065	0	0.0616337	0	9.17727e-11	0.89556
Tubgcp3	C0	0.042804	0	0.310584	0.0739654	9.82795e-11	0.572646
Ppp1r10	C0	0.0427975	0	0	0	0	0.957203
Akap8l	C0	0.0427875	2.06184e-08	0.205411	0	0.0258293	0.725972
Zfp518a	C0	0.0427644	0	0.154042	0.07763	0	0.725563
Smg9	C0	0.0427457	0	0	0	0.0117179	0.945536
Vti1a	C0	0.0427026	0.118662	2.73922e-10	0.0249129	0	0.813722
Coq8a	C0	0.042695	0.389466	3.74597e-10	0	0.0724931	0.495346
Ext2	C0	0.0426544	0	0.202652	0.0839241	1.96057e-06	0.670767
Zbtb16	C0	0.0426413	0	0.376208	0.139363	0	0.441788
Mucl3	C0	0.0425994	0	0.0718822	1.48739e-10	0	0.885518
Tcp1	C0	0.0425724	0.440041	0	0.019059	0.0105032	0.487825
Ngef	C0	0.0424034	0	0.0125532	1.23351e-10	6.78804e-10	0.945043
Dsel	C0	0.042364	0	0	0.0550187	0	0.902617
Nolc1	C0	0.042338	0.00237864	0	2.24052e-08	1.37748e-09	0.955283
Zfyve9	C0	0.0423331	0	0	0	0	0.957667
Nkain4	C0	0.0422747	0	0	0.00123143	0	0.956494
Defb25	C0	0.0422567	0	0.0888144	0.0310442	0	0.837885
Gin1	C0	0.0422332	0	0	0.0504614	0	0.907305
Alkbh8	C0	0.0422028	0.177463	0	0.089278	0.00338508	0.687672
Cxcr6	C0	0.0421947	0	0.0769125	0.11765	0.0295216	0.733722
Kat2a	C0	0.0421155	0	0	0	0	0.957884
Otos	C0	0.0420987	0	0.0241615	0	0.0485315	0.885208
Nemp1	C0	0.0420925	0	0	0	0	0.957908
Foxa1	C0	0.0420753	0	0	0.053304	0	0.904621
Ero1lb	C0	0.0420544	3.29655e-09	0.185405	0.080826	0	0.691714
Asic5	C0	0.0420465	0	0.0982367	0	0	0.859717
Eif3b	C0	0.0419427	4.05869e-10	0	0.0518762	0	0.906181
Plcb1	C0	0.0419414	3.47878e-10	0.000189775	0.131279	0.0330035	0.793586
Wdr45b	C0	0.0419255	1.32447e-10	0.421679	0.117726	4.53235e-09	0.41867
Uqcc3	C0	0.0419246	0.0271942	0	0.157886	0.0108031	0.762192
9130401M01Rik	C0	0.0419089	0.0584277	0.30718	0.110184	0.0338143	0.448486
Fyb2	C0	0.0418683	0.186597	0	0	2.39726e-10	0.771534
Lrpprc	C0	0.0418611	0.275385	0	0	0	0.682754
Mettl9	C0	0.0418603	0.00137863	0.170062	0.0932965	0	0.693403
Mis18bp1	C0	0.0418535	0.209489	1.82228e-10	0	0.0808282	0.66783
Steap2	C0	0.0418364	0	4.1424e-09	0.0554445	0.0447533	0.857966
Yipf2	C0	0.0418016	0	7.9656e-10	0	0	0.958198
Alkbh3	C0	0.0417989	0	0.00199181	0.135587	0	0.820622
Eif3j1	C0	0.0417952	0.0652986	0	0.103137	0.0384865	0.751282
Dnaaf5	C0	0.0417692	4.17404e-10	0.234368	0.164035	0.0324767	0.527351
Mxd3	C0	0.0417608	0	0.0786595	0.0860827	0	0.793497
Exoc3l4	C0	0.041685	0	0	0	1.09987e-10	0.958315
Lpar6	C0	0.0416632	1.99447e-08	0	6.78697e-07	1.29918e-07	0.958336
Mzf1	C0	0.0416419	0	0.0220359	0.0973095	1.59977e-09	0.839013
Klhl8	C0	0.0416273	2.62388e-10	0	0.0141554	0	0.944217
Nup188	C0	0.0416058	0	0.0154112	6.7214e-10	3.72084e-10	0.942983
Gm14698	C0	0.0415508	0	0	0	0.0328657	0.925583
Mppe1	C0	0.0415432	0	0.00706936	0.00895889	0	0.942429
Apoo	C0	0.0415251	0.32245	0.225098	0.0477579	0.00106528	0.362103
Csk	C0	0.0415201	6.382e-10	0.0454874	0.0793757	0.00513666	0.82848
Slc35c2	C0	0.0414874	0	0	0	0.0243826	0.93413
Nrg3	C0	0.041452	9.74086e-10	4.07283e-08	0	0	0.958548
1810055G02Rik	C0	0.0414389	0	0.123629	0	0.0313383	0.803594
Atpaf2	C0	0.041431	0	0	0	0	0.958569
Zfp185	C0	0.0413898	2.02346e-10	1.76297e-10	0.0222374	0	0.936373
Fgf12	C0	0.0413421	0	0	0.0193363	0	0.939322
Cgrrf1	C0	0.0413417	0	0.0820588	0.107276	0	0.769323
Bmp2k	C0	0.0413203	0	0.311202	0.253178	0	0.3943
Tspan3	C0	0.0413148	2.46622e-10	0.120537	0	0	0.838148
Pcmt1	C0	0.0413051	0.231449	0.221474	0.165597	0	0.340175
Dkc1	C0	0.0412492	0	0	0	0.016207	0.942544
Ikbke	C0	0.0412041	0.0953296	0	0.154779	0	0.708687
Flt4	C0	0.0411745	0	0	0	1.36431e-10	0.958826
Gmps	C0	0.0411188	0.413054	3.84232e-10	0.051888	0.0570731	0.436866
Nup155	C0	0.0411049	0	0	0	0.0116237	0.947271
Atp5pb	C0	0.0411042	0	0.484987	0.0758405	0	0.398068
Bbs5	C0	0.0410881	0	0	0	0.0246618	0.93425
Elavl1	C0	0.0410125	0.107851	0.3385	0.0623712	0	0.450265
Thap3	C0	0.041004	0	0.010149	0.0171768	0	0.93167
Abce1	C0	0.0409814	1.30883e-10	0.0150816	0.005584	0.0613123	0.877041
Lrrc25	C0	0.0409409	0	0	0	0	0.959059
Gmip	C0	0.0409329	0.195202	0.0621857	9.73084e-10	0.0967477	0.604932
Wbp1l	C0	0.0408985	0.127783	0.0767884	0.0363433	0.0686282	0.649559
B4gat1	C0	0.0408847	0	0.183703	0	0	0.775413
Mrps10	C0	0.040859	0	0.280563	0.20373	0	0.474848
Wdr92	C0	0.0407898	0.391917	0.0318576	0.0077388	0.0152869	0.51241
Maml1	C0	0.0407754	0.0551054	0.0112311	0	2.37971e-10	0.892888
Lbhd1	C0	0.040745	0.133348	0	5.38635e-10	0.0129463	0.812961
Mpst	C0	0.0406664	0.0133154	0.080073	0	0	0.865945
Baz2a	C0	0.0406648	0.0253238	0.11035	0.118452	0	0.705209
Pln	C0	0.0406449	0	0.000138516	0.0407881	8.23777e-09	0.918428
Ctps	C0	0.0405698	5.98744e-10	0	0.113876	0	0.845554
Srpx	C0	0.0405191	9.09294e-11	0.013585	0.0463047	0	0.899591
Tnfrsf1a	C0	0.0405142	0.0239649	0	0.066579	0.0258372	0.843105
Nusap1	C0	0.0405088	0.255268	0	6.49561e-10	0.0618882	0.642335
Fam220a	C0	0.040447	0	0.00598858	0.0245744	0	0.92899
Saxo2	C0	0.0404393	0	0	0	0	0.959561
Ivns1abp	C0	0.0404223	0.259574	0	0.0384661	5.69628e-10	0.661538
Zhx1	C0	0.0403864	0.220239	0	0.0872121	0.0720567	0.580106
Srp14	C0	0.0403842	0	0	0.153251	0	0.806365
Ldah	C0	0.0403791	0.476664	7.06604e-10	0.261314	0	0.221643
Ddias	C0	0.0402668	0.355566	0	0	0.03195	0.572217
Pgam2	C0	0.0402448	0	0	0.0996906	0	0.860065
Elmsan1	C0	0.0402222	0.196953	0.140739	0.0234508	0.00877456	0.589861
Sec11c	C0	0.0402133	0	0.327513	0	0	0.632274
Chtf18	C0	0.040205	0	9.42202e-11	0.0789126	5.50514e-10	0.880882
Scrib	C0	0.0401933	0	0.037771	0	0.0461787	0.875857
Zfp871	C0	0.0401927	0.0306576	0.0878357	0.103605	0.0514517	0.686258
Mrps27	C0	0.0401885	0.108679	0	0.131729	7.04265e-10	0.719404
Tnfaip8l3	C0	0.0401872	0	0	0.104961	0.010064	0.844788
Map3k14	C0	0.0401759	0	0.0796775	0.0443545	0	0.835792
Cnga1	C0	0.0400679	0	0	0.0372635	0	0.922669
Tomm34	C0	0.0400282	0.122	0	0	0	0.837971
Ereg	C0	0.0400237	0	9.99736e-11	0	0	0.959976
Fbxo32	C0	0.0400166	0	0.26502	0.133569	0	0.561394
Gm826	C0	0.0399974	5.70628e-08	0	0.00577856	0.020167	0.934057
3110082I17Rik	C0	0.0399898	1.74942e-10	0	2.6582e-10	0	0.96001
Ankrd46	C0	0.0399876	0	0.0804736	1.32821e-10	1.79844e-10	0.879539
Las1l	C0	0.0399398	0.022853	1.0024e-09	0.0225711	0	0.914636
Armc8	C0	0.0398269	2.61646e-09	0.00920885	0.133038	0.0289413	0.788985
Pcyox1l	C0	0.0398092	0	0.101722	0	8.08436e-07	0.858468
Trim12c	C0	0.0398005	1.39117e-09	0	3.29731e-06	7.98132e-09	0.960196
Syde2	C0	0.0397886	0.136088	0	0.0340124	0.0761773	0.713934
Slc16a2	C0	0.0397775	0	0.032628	3.08458e-08	0	0.927594
Jmy	C0	0.0397729	2.72381e-09	0	0.114218	9.22448e-09	0.846009
Glod4	C0	0.0397487	0.302933	0.195202	0	0.00257014	0.459547
Coq6	C0	0.0397111	0.111206	0.347034	0.111032	0	0.391016
Rad23a	C0	0.039646	0	0	0.0821217	0	0.878232
Ap1m1	C0	0.0396345	0	0.297154	0	0.0200867	0.643125
Aurkb	C0	0.0396308	0.269942	1.36965e-09	0.0248864	0.0548842	0.610656
Sae1	C0	0.0396053	0	0	0.113707	0	0.846688
Kcnh7	C0	0.0395925	0	0.0225625	0	2.72426e-10	0.937845
Myom2	C0	0.0395685	0	0	0	0	0.960431
Pgf	C0	0.0395631	3.20547e-10	7.52506e-10	0.0960793	0.00932511	0.855033
Abcb6	C0	0.0395584	0	8.37026e-10	0	2.18824e-10	0.960442
Tob1	C0	0.0395442	1.98147e-09	2.37908e-10	0.104997	2.20585e-09	0.855459
Map4	C0	0.0394985	0.26963	0.139674	0.0522948	0	0.498903
Cetn3	C0	0.0394944	0.272486	0.0421748	0	0.138341	0.507504
Fkbp9	C0	0.0394236	0	0.000695817	0.0176482	0	0.942232
Gpatch3	C0	0.0393726	0	0	0	0.0650594	0.895568
Smug1	C0	0.0393507	0.344217	0.0107699	0.115948	0	0.489714
Neto2	C0	0.0392972	0	0	0.104562	0	0.85614
Ltc4s	C0	0.0392949	0	0.0261288	0	0.0381218	0.896454
Nsmf	C0	0.0392918	0	0.0378466	0	0.0440464	0.878815
Oaf	C0	0.0392434	0.131529	0.196406	0.0516543	4.73853e-10	0.581167
Ecm2	C0	0.0392379	0	0	0.0117818	0	0.94898
Cyp2c29	C0	0.0391421	0.0894484	0	0	0	0.87141
Gsdmd	C0	0.0391238	6.14195e-10	0	0	0.0718818	0.888994
Tmem150b	C0	0.0390273	0.0466369	0	0	0.0434253	0.870911
Galnt17	C0	0.0390152	0	0.0864678	0	0	0.874517
Col5a1	C0	0.0390007	1.67212e-10	0.113431	0.151037	0	0.696531
Hspa5	C0	0.0389203	0	0	0	0	0.96108
Zfp239	C0	0.0389107	0	0	0.138022	0	0.823068
Slc2a9	C0	0.0388566	0	0	0	0	0.961143
Chd2	C0	0.0388559	0	0.320748	0.0398009	3.15304e-09	0.600595
Tmem150a	C0	0.0388528	0.135508	0	0.0450659	0	0.780574
Vav1	C0	0.0388011	0	0.0300028	0.090265	4.2157e-10	0.840931
Hace1	C0	0.0387909	0	0	0.0997251	4.02435e-09	0.861484
Vps37b	C0	0.0387819	2.27268e-09	0.0471028	0	0.0313707	0.882745
Jmjd4	C0	0.0387763	0	4.7611e-10	0.0985844	1.78387e-10	0.862639
Rmdn1	C0	0.0387344	8.29522e-10	0.367488	0.0427356	0	0.551042
Nvl	C0	0.0387332	1.45338e-09	0.2835	0	0.00169893	0.676068
Dvl1	C0	0.0387197	1.30333e-10	0	0	0.0952275	0.866053
Npm1	C0	0.0386361	0.280375	0	0	0.0430224	0.637967
Mapk7	C0	0.0386251	0.0985284	0.238907	0.150679	0	0.47326
Mmp27	C0	0.0385963	0.0962288	1.38889e-10	0.0121648	0.0907523	0.762258
Spag5	C0	0.0385936	0.360531	0	0	0.0406811	0.560195
Krtap4-16	C0	0.0385472	3.44236e-06	0	0.122668	0.0289876	0.809794
Bace1	C0	0.0385065	0	0.0516576	0	0	0.909836
Tlr3	C0	0.038478	2.5327e-08	0	3.59395e-09	0.117871	0.843651
Kif4	C0	0.0384659	0.324024	9.16401e-10	0.0208055	0.033149	0.583555
Wwp1	C0	0.03845	0	0	0.041182	0.00156008	0.918808
Dnaic2	C0	0.0384151	0.1045	0	0	0	0.857085
Gtf2h3	C0	0.038367	0.130751	0.0735966	0.116357	0	0.640928
Tube1	C0	0.0383276	0.0528146	0	0.00934361	0.0545996	0.844915
Thoc7	C0	0.0382978	0.12355	0.311484	0.012156	0	0.514512
Vwa5b2	C0	0.038292	0	0.0461057	0	0	0.915602
Smim38	C0	0.0382749	0.0735549	0.167312	0	0.0324794	0.688379
Tmed6	C0	0.0382648	0.199452	0.0556882	0.0713993	0.116242	0.518954
1700020L24Rik	C0	0.0381955	0	0	0.133871	3.17993e-10	0.827933
Mrpl37	C0	0.0381919	0.181702	0	0.111801	5.49268e-10	0.668305
Myo1e	C0	0.0381742	0.144598	0.0754396	0.143404	0.0222421	0.576142
Nkap	C0	0.0381459	0	0.175466	0.146784	8.91633e-11	0.639604
Kmt2b	C0	0.0381249	0.0186419	0.0644354	0	0.0684752	0.810323
9530068E07Rik	C0	0.0381012	0	0	0.151857	2.09407e-09	0.810042
Gbp5	C0	0.0380977	0	0	1.3959e-09	0.0143062	0.947596
Pgr	C0	0.0380686	0.0754209	1.50417e-08	0.00341674	0	0.883094
Trpm7	C0	0.0380601	6.71182e-10	0	0.142755	0	0.819185
Katnbl1	C0	0.0380439	0.16751	0.0352676	0.0300208	0.00618018	0.722978
Ctdsp1	C0	0.0380107	0.0426718	2.57256e-09	0.0812406	0.0411708	0.796906
Lrrc8d	C0	0.0379885	0	0	0.119092	0	0.84292
Ccndbp1	C0	0.0379381	1.88236e-09	0	0.104709	0	0.857353
Rad54l	C0	0.0379369	0	1.87406e-10	0	0.00483331	0.95723
Pip5k1a	C0	0.0379145	0.114667	0.145188	0.0272551	5.47021e-10	0.674975
Myh9	C0	0.0379109	0.112783	0.23385	0.0529251	0	0.56253
Tex10	C0	0.0379079	0.150174	0.0283336	0.146938	0	0.636647
Zfp711	C0	0.0378603	0.103933	0.00264414	0.115759	0.0933483	0.646455
Apold1	C0	0.0378557	0	0.211605	0.120416	0	0.630123
Nsd3	C0	0.037828	0	0.146214	0.000813147	6.68656e-10	0.815145
C1qtnf3	C0	0.0377781	0	0.00699456	0.0839255	3.49008e-09	0.871302
Kcnj2	C0	0.0377651	0.169942	0	0	0.00118708	0.791106
Senp2	C0	0.0377553	9.08341e-09	0	1.43415e-08	2.96039e-09	0.962245
H2-Q7	C0	0.0377485	0.0498232	0	0.258383	0	0.654045
Ppef2	C0	0.0377175	0	0.0635936	0	0.0235854	0.875103
Ctdspl	C0	0.0377145	0.0985295	2.59079e-17	0.0410593	0	0.822697
Calb1	C0	0.03769	2.0759e-09	0.049834	0.0384457	0.0123813	0.861649
Zfp362	C0	0.0376575	0.142472	0.222528	0.0747295	0	0.522613
Bambi	C0	0.0376388	0.136501	0.314012	0	0.0159116	0.495936
Myoz2	C0	0.0376018	0	0	0.129868	0	0.83253
Orc1	C0	0.0375819	0.0830374	0.102751	0.114566	0.0302229	0.631841
Amacr	C0	0.03757	0.0459114	0.0887008	0.0695324	1.13496e-07	0.758285
Klrg2	C0	0.0375536	1.46534e-09	1.51753e-10	2.3114e-10	0.0335996	0.928847
Tmem45a	C0	0.0375336	0	0	0.0861195	0	0.876347
BC055324	C0	0.0375289	0.0963785	0.108351	0	0.0141439	0.743598
Lmntd1	C0	0.0374926	0.307258	0	0	0	0.65525
Atic	C0	0.0374716	0	0	0.0764855	1.08311e-10	0.886043
Tspan2	C0	0.037432	0	0.00761904	0.0720458	1.01414e-07	0.882903
Nop16	C0	0.0373811	0.107537	0	0.0656326	1.08879e-09	0.789449
Gm35339	C0	0.0373569	0	0	0.0227019	0.0728738	0.867067
Zbtb8os	C0	0.0373475	0	5.08601e-07	0.0324803	1.38407e-06	0.93017
Tacc3	C0	0.0372845	0.178558	0	0.0275755	1.15542e-05	0.756571
Cyb5rl	C0	0.0372819	0	0	0	0	0.962718
Pfn4	C0	0.0372212	0.201217	0.0235962	0	0.0436063	0.69436
Mob3a	C0	0.0372025	0	0	0.0418185	0	0.920979
Mapkapk5	C0	0.037181	0	0.0537206	0.122699	3.71772e-10	0.786399
Mfsd4a	C0	0.0371654	0.211688	0	0.100074	0.238516	0.412557
Rac3	C0	0.0371138	6.17286e-10	0.0251831	0.0671095	0.00496264	0.865631
Wdr90	C0	0.0370493	0	0	0.139084	0	0.823866
Chek1	C0	0.0370446	0.25665	0	0.0145797	0.0685917	0.623134
Flot1	C0	0.0369965	0.228897	0.105857	0.0321749	0.0578947	0.538179
Pnkp	C0	0.0369856	0.0510903	4.4288e-10	0	0.0438432	0.868081
Nfe2l2	C0	0.0369625	0.144486	2.95409e-10	0.120127	0	0.698424
Pex26	C0	0.036956	0.0374294	0.0668641	0	0	0.85875
Ces3a	C0	0.0369537	0.0754354	0	0	0.0186263	0.868984
Ncaph	C0	0.0369519	0.229791	0	0.0161156	0.00800884	0.709133
Eef1akmt3	C0	0.0369495	0	0	0.0036812	0.02137	0.937999
Rbm46	C0	0.0369177	0	0	0	0	0.963082
Helb	C0	0.0368889	0	6.06412e-10	0	0	0.963111
Fbxo25	C0	0.0368811	0	0.0696081	0	0	0.893511
Fam160b1	C0	0.0368656	2.73922e-10	0.0527948	0	0.00196002	0.90838
Col4a3	C0	0.0367785	0	0.0325067	0	0	0.930715
Spink2	C0	0.036737	0	0	0	0	0.963263
Araf	C0	0.0367153	3.1988e-10	0.0550251	0	0.022953	0.885307
Sfpq	C0	0.0367035	0.199115	0	0.0598298	4.81999e-09	0.704351
Nsmce2	C0	0.0366904	0	0.0876938	0	2.55856e-10	0.875616
Ms4a20	C0	0.0366648	2.09599e-10	0.018168	0.0226283	1.57759e-08	0.922539
[truncated: 14,495 more rows]

## Sheet: LI_model
Dataset S4: per-gene variance partition analysis of large intestine samples. Condition=HMO or normal feeding; Day: time of euthanization; Values correspond to the estimate % of gene expression variance explained by each factor for each gene. MB_Cluster corresponds to the gene's cluster membership in the model-based clustering analysis (Supp Figure 7).
Gnames	MB_Cluster	Condition	Immunization	Isolator	Day	Sex	Residuals
0610009B22Rik	C0	0.0208236	0	0.12365	0	0	0.855527
0610010F05Rik	C0	0.191779	0	0	0.391177	0.0558447	0.3612
0610010K14Rik	C0	0.0149198	1.57881e-10	0.0251934	0	0	0.959887
0610012G03Rik	C0	0	0	0.0443899	0.0266239	0	0.928986
0610030E20Rik	C0	0	0	1.05578e-09	0.0566727	0	0.943327
0610040J01Rik	C0	3.18267e-09	9.96838e-11	0.114103	0.06726	0.0177393	0.800898
1110002E22Rik	C0	3.03971e-10	0	0.220587	0.0656491	0.0966211	0.617142
1110004F10Rik	C0	0.0640679	0	0.154729	0	5.51987e-10	0.781203
1110008P14Rik	C0	0	0	0	0	0	1
1110012L19Rik	C0	0	0	0.0088083	0.0606027	1.12881e-06	0.930588
1110017D15Rik	C0	0.0524019	0	0	0	0	0.947598
1110032A03Rik	C0	0.12062	0.0420531	0.138359	0.360009	0.0142183	0.324741
1110032F04Rik	C0	0	0.0573246	0	0.0482548	0.00889587	0.885525
1110038F14Rik	C0	0	0	0	0.0354583	0	0.964542
1110051M20Rik	C0	0	0	0	0	0.00890877	0.991091
1110059E24Rik	C0	0.0305491	0	0.141829	0	0.0274654	0.800157
1110059G10Rik	C0	0.0319283	0	0.053615	0	0	0.914457
1110065P20Rik	C0	0	0	0.134462	0.153398	0	0.712139
1190005I06Rik	C0	0	0	0.171133	0.0953232	1.04292e-09	0.733543
1190007I07Rik	C0	0.064327	0	0.126408	0.152264	0.0806874	0.576314
1300017J02Rik	C0	0	0	0.0462919	0	0	0.953708
1500009C09Rik	C0	0	0	0.0206835	0.00333353	0	0.975983
1500009L16Rik	C0	0.0930691	5.97864e-10	0.281934	0	0	0.624997
1500011B03Rik	C0	0	9.55221e-09	0	0.237123	0	0.762877
1520401A03Rik	C0	0	0.20898	0	0.000230477	0.0525774	0.738212
1600012H06Rik	C0	0	0	0.0423503	0.100197	1.00036e-10	0.857453
1600014C10Rik	C0	0	0	0	0.244129	0.0290099	0.726861
1700001C19Rik	C0	0	0	0	0	0	1
1700001J03Rik	C0	0	0	0	0	0	1
1700001L19Rik	C0	0	0	0	0	0	1
1700001O22Rik	C0	0	0	0	0.104037	0	0.895963
1700001P01Rik	C0	0	2.41175e-10	0	0	0	1
1700003E16Rik	C0	0	0	0	0	0	1
1700003F12Rik	C0	0	0	0.0947972	0.0455958	0	0.859607
1700007K13Rik	C0	0	0	0.0663233	3.89984e-10	0	0.933677
1700008O03Rik	C0	0	0.0505292	0	0	0	0.949471
1700010I14Rik	C0	0	0	0	0	0	1
1700011L22Rik	C0	0.0026813	2.66632e-09	0.0654791	0	1.42579e-10	0.93184
1700013F07Rik	C0	0	0	0.0149592	0	3.49744e-10	0.985041
1700016C15Rik	C0	0	0	0	0.192663	4.18131e-10	0.807337
1700016H13Rik	C0	1.46887e-09	0	0.0231238	0	0.0826792	0.894197
1700016K19Rik	C0	0	0.152539	0	0	0	0.847461
1700017B05Rik	C0	0.00800623	0	0	0.0422122	2.22481e-08	0.949782
1700019D03Rik	C0	1.19796e-10	0	0.0183088	0	3.03557e-10	0.981691
1700020D05Rik	C0	0	0	0.0126702	0	0.00255849	0.984771
1700020L24Rik	C0	0.087192	0	0	0.157731	0	0.755077
1700020N01Rik	C0	0.0579513	0.11749	0.0420816	0.0973762	0.0346519	0.650449
1700025G04Rik	C0	0	0	0	0	0	1
1700028J19Rik	C0	0.102458	2.01588e-07	0.0848259	0	1.15967e-10	0.812716
1700028K03Rik	C0	0.0252649	0	0	0	0	0.974735
1700029I15Rik	C0	0	0	0	0	0	1
1700029J07Rik	C0	0	0	0.0032261	0	0	0.996774
1700030J22Rik	C0	0	0	0.0990387	0.107094	0.0528518	0.741016
1700030K09Rik	C0	0	0	0	0.311136	0	0.688864
1700037C18Rik	C0	0	0	0.00662615	0.0393516	0	0.954022
1700037H04Rik	C0	0	0	0	0.087942	0	0.912058
1700056E22Rik	C0	0	0	0.0699003	0.0427548	0	0.887345
1700057G04Rik	C0	0	0	0	0	0	1
1700064H15Rik	C0	0.0521285	0.0852309	0.0108771	0	0.0555626	0.796201
1700066B19Rik	C0	9.23796e-10	0	0	0.00141639	0	0.998584
1700066M21Rik	C0	0	0	0.473936	0.0323992	0.0933729	0.400292
1700067K01Rik	C0	0	0	0	0	0	1
1700088E04Rik	C0	2.90082e-10	0	0	0	1.63599e-05	0.999984
1700092M07Rik	C0	0	3.13435e-10	0	0	0.00106716	0.998933
1700093K21Rik	C0	0	0	0	7.05544e-10	0	1
1700094D03Rik	C0	0	0	0	0	0	1
1700102P08Rik	C0	0	0.00518997	0.0315412	0	0	0.963269
1700109H08Rik	C0	0	0	0	0	0	1
1700123O20Rik	C0	0	0	0.00614097	0	0	0.993859
1810009A15Rik	C0	0.0242647	5.14598e-10	0.201449	0.178538	7.42522e-11	0.595749
1810010H24Rik	C0	0	0	0	0	0	1
1810013L24Rik	C0	0.195765	0	0.280124	0.0944345	1.20955e-10	0.429676
1810020O05Rik	C0	0.00689287	0	0	5.82781e-10	0	0.993107
1810024B03Rik	C0	0.0753682	0	0.278847	0.133025	0.03578	0.47698
1810030O07Rik	C0	0	0.0922437	0	0.163406	4.33257e-10	0.74435
1810037I17Rik	C0	0.00463023	0	0.107616	0.314986	0.0205371	0.552231
1810046K07Rik	C0	0	0	0	0.30438	0.0460346	0.649585
1810049J17Rik	C0	0	0	0.170563	0	0	0.829437
1810055G02Rik	C0	0.20897	0	0	0.254452	0	0.536579
1810058I24Rik	C0	0	0	0	0.0285689	0	0.971431
1810062G17Rik	C0	0	2.11524e-10	0.0395119	0.00669492	0	0.953793
1810065E05Rik	C0	0	0	0	0	0	1
2010003K11Rik	C0	0	0	0	0	0	1
2010106E10Rik	C0	0	0	0	0	0	1
2010109A12Rik	C0	0	0	0	0	0	1
2010300C02Rik	C0	0.063863	2.10329e-08	1.51801e-09	0.0827208	0	0.853416
2010315B03Rik	C0	0.167532	0	0.0425174	0.311656	0.033349	0.444946
2200002D01Rik	C0	0	0	0	0	0	1
2200002J24Rik	C0	0.02184	3.5151e-10	0.0970227	0.0525988	6.1744e-10	0.828538
2210010C04Rik	C0	0	0	0	0.00201234	0	0.997988
2210016F16Rik	C0	0	0	0	0.0630585	0	0.936942
2210016L21Rik	C0	0	0	0	0	0	1
2210407C18Rik	C0	0	0	0	0.197276	0	0.802724
2210408I21Rik	C0	0.137671	0.133134	0.0601012	0.209135	0.00364522	0.456314
2300009A05Rik	C0	0.0839911	0	0	0.240347	0.0199849	0.655677
2310009B15Rik	C0	0	0	0.136032	0.0974629	0.024474	0.742031
2310011J03Rik	C0	5.88814e-10	0	6.08646e-10	0.0541618	6.25959e-09	0.945838
2310022A10Rik	C0	0	0	0.124334	0.0473793	0.0270509	0.801236
2310022B05Rik	C0	5.1257e-10	0.0609134	0.152266	0.342413	0	0.444407
2310030G06Rik	C0	0.0336444	0.108558	0.062351	0.286043	1.42469e-10	0.509404
2310033P09Rik	C0	1.3827e-10	0	0	0	0	1
2310034G01Rik	C0	0	0.0243698	0	0.0952661	0.0721114	0.808253
2310039H08Rik	C0	0	0	0	0.0323699	0	0.96763
2310057M21Rik	C0	0.176117	0	0.0590044	0.157712	2.48501e-10	0.607167
2310061I04Rik	C0	0	0	0.132938	0	0.0104669	0.856596
2310079G19Rik	C0	0	0	0	0	0	1
2410002F23Rik	C0	0	0.00133675	0	0.115166	0.0293275	0.85417
2410004B18Rik	C0	0.0464116	0	0.240008	0	0.057541	0.656039
2410004P03Rik	C0	0	0	0	0	0.0316846	0.968315
2410131K14Rik	C0	0.00227944	6.47053e-09	0.272139	0	0	0.725581
2510002D24Rik	C0	0	0	0.0114595	0.115308	0	0.873232
2510009E07Rik	C0	0.00907494	0	0.0235469	0.0777507	0	0.889627
2510039O18Rik	C0	0	0	0.0434328	0	1.45745e-10	0.956567
2610001J05Rik	C0	0	0	0.0711099	0	0.0153331	0.913557
2610002M06Rik	C0	1.82632e-10	0	0	0.155331	0	0.844669
2610008E11Rik	C0	0	0.361406	0	0.069819	1.07867e-08	0.568775
2610021A01Rik	C0	0	0	1.27652e-10	0.0591789	0	0.940821
2610044O15Rik8	C0	0.0270107	0	1.9059e-10	0.194701	0.0299118	0.748377
2610301B20Rik	C0	0.00865085	0	0.142181	0	3.13274e-09	0.849169
2610318N02Rik	C0	6.494e-10	0	0.101809	0.00227583	6.8984e-10	0.895915
2610507B11Rik	C0	0.0150833	9.94417e-08	0.288849	0.12745	0	0.568617
2610528A11Rik	C0	0	0	0	0	0	1
2610528J11Rik	C0	0.0154446	0	0.218217	0.314002	0.0931946	0.359141
2700049A03Rik	C0	0	0	0	0.0577335	0	0.942266
2700062C07Rik	C0	0	0	0	0.0497245	0	0.950275
2700081O15Rik	C0	2.89463e-10	0	0	0.144316	0	0.855684
2700097O09Rik	C0	0.0190656	0	0.152711	0.0549478	1.0392e-10	0.773276
2810004N23Rik	C0	0.033833	0	0.033086	0	0.0432599	0.889821
2810006K23Rik	C0	0.0730037	0.0316226	0	0.111845	0.0395264	0.744002
2810021J22Rik	C0	0	0	1.5226e-10	0.0838364	0	0.916164
2810408A11Rik	C0	0	0	0	0	0.00112676	0.998873
2810459M11Rik	C0	0.0302652	0	2.12526e-10	0	0	0.969735
2900026A02Rik	C0	0	0.0848325	0.212659	0.14606	0.00320715	0.55324
3110001I22Rik	C0	0	0	0.0996603	0.16508	7.66623e-10	0.73526
3110009E18Rik	C0	0	0	0	0	0	1
3110021N24Rik	C0	0	0	0.0532898	0	0	0.94671
3110040N11Rik	C0	0	0	0.0437628	0.113601	0.0184413	0.824195
3110082I17Rik	C0	0.162217	0	0	0.316034	0.00828146	0.513467
3300002I08Rik	C0	0	0	0	0	0	1
3425401B19Rik	C0	0.05735	0.0487069	0	0.328725	0	0.565218
3830403N18Rik	C0	0	0	0.0607775	0.0735499	0.000481017	0.865192
3830406C13Rik	C0	0.0106958	0.313625	0	0	0.00449294	0.671187
4430402I18Rik	C0	0.0832086	1.23365e-09	0	0.162167	0	0.754624
4833420G17Rik	C0	0.0265098	2.09341e-08	0	0.0768462	0.00455246	0.892092
4833439L19Rik	C0	0	0	0.00485967	0.188817	0	0.806323
4921507P07Rik	C0	0	0	0	0	0	1
4921524J17Rik	C0	2.45179e-10	0	0.144368	0.111613	0	0.744019
4921536K21Rik	C0	0	2.45229e-10	0	0.126516	0	0.873484
4930402H24Rik	C0	0.0177621	8.31139e-11	0.0762954	0.224994	0	0.680949
4930404N11Rik	C0	0	0	0	0.0387258	0	0.961274
4930415O20Rik	C0	0	0	0.0137843	0	0	0.986216
4930430F08Rik	C0	0	0	0	0.188786	1.12937e-09	0.811214
4930432K21Rik	C0	0	0	0	0.0273762	0.0681232	0.904501
4930438A08Rik	C0	0.0160445	0	0	0	0	0.983955
4930447C04Rik	C0	4.97644e-10	1.13504e-10	0	0	0.000587019	0.999413
4930452B06Rik	C0	0	0	0.0427745	0	0	0.957226
4930453N24Rik	C0	0.119768	0	0.0222953	3.2313e-10	0.0345881	0.823349
4930469K13Rik	C0	0	0	0.0566215	0	0	0.943378
4930503L19Rik	C0	0	1.40937e-10	0.0881966	0	0.0226018	0.889202
4930522L14Rik	C0	0.106107	6.14842e-09	0.0611776	0.130637	0	0.702079
4930523C07Rik	C0	0.00664864	0	0.0688767	0	0	0.924475
4930548H24Rik	C0	0	0	0.0424529	0	0.0375634	0.919984
4930550C14Rik	C0	0	0	0.0348596	1.87342e-10	0	0.96514
4930556J24Rik	C0	0	0	0	0	0	1
4930563E22Rik	C0	0	0	0	0	0	1
4930579G24Rik	C0	5.03978e-10	0.144032	0.132124	7.01284e-10	0	0.723844
4930590J08Rik	C0	0	0	0.0367416	3.66904e-10	0	0.963258
4931406C07Rik	C0	0	0	0.0453592	0.1024	0	0.852241
4931406P16Rik	C0	0	2.87948e-10	0.0174223	0.0241017	0.00583667	0.952639
4931414P19Rik	C0	0	0	0.191544	0.229931	0.000235434	0.57829
4931428F04Rik	C0	0.215751	0.0603227	0	1.77797e-09	1.33736e-09	0.723926
4932438A13Rik	C0	5.3963e-10	0	0.029528	0.108329	1.40442e-09	0.862143
4932438H23Rik	C0	0.0498033	0.156102	0.186204	0	0.0399347	0.567956
4933407L21Rik	C0	0	0	0	0	0	1
4933427D14Rik	C0	0	0	0	0	0	1
4933430I17Rik	C0	0.0379194	0	0	0	0	0.962081
4933434E20Rik	C0	0.0830898	0	0.183635	0.104778	4.59756e-09	0.628498
4933434E20Rik	C0	0	0	0.0740586	0.0940774	0.00360928	0.828255
5031439G07Rik	C0	0	1.78237e-08	0.052468	0.00335482	0	0.944177
5330417C22Rik	C0	1.0444e-10	0	0	0.233066	0	0.766934
5430403G16Rik	C0	0.126233	0.0875776	0.0643612	0.119841	0	0.601986
5430427O19Rik	C0	0	0	0.100512	0.00902585	0	0.890462
5730409E04Rik	C0	0	7.92963e-10	0	0.0333208	0.00507083	0.961608
5730455P16Rik	C0	0	0	0	0.0390615	0	0.960939
5730480H06Rik	C0	0	0	0	0	0	1
5730507C01Rik	C0	0	0	0	0	0	1
5730522E02Rik	C0	0.0187877	0.02759	0	0	0	0.953622
5830411N06Rik	C0	0	0	0.0566078	0	0	0.943392
6030458C11Rik	C0	0	0.0640057	0	0.248037	0.0432657	0.644692
6030468B19Rik	C0	0.0119889	0	0	8.48015e-09	0	0.988011
6330403K07Rik	C0	0	0	0.0507526	0.0247368	0	0.924511
6430548M08Rik	C0	0	0	0.00212209	0	0.0418813	0.955997
6430550D23Rik	C0	0	0	0.0019068	0	0.000353152	0.99774
6430571L13Rik	C0	0	0	0	0	0	1
6720489N17Rik	C0	0	5.70935e-10	0.124129	0.212256	0	0.663615
6820408C15Rik	C0	0	0	0	0	0	1
8030462N17Rik	C0	0.111141	7.22426e-09	0.06519	0.28831	0.0329994	0.502359
8030474K03Rik	C0	6.37248e-10	0	0	0.175478	0.0987562	0.725766
9030025P20Rik	C0	0	0	0	0	0	1
9030624G23Rik	C0	0	0	0	0	0	1
9130008F23Rik	C0	0	0	0	0.17964	0.00411748	0.816242
9130019O22Rik	C0	0	0	0.071221	0	1.03151e-10	0.928779
9130023H24Rik	C0	0.00272292	0.199802	0	0.0804955	2.41278e-10	0.71698
9130230L23Rik	C0	0.042572	1.19304e-09	0.0790846	0.00116113	0	0.877182
9130401M01Rik	C0	0	0	0.0944032	0.193434	8.03068e-11	0.712162
9330159F19Rik	C0	0	0	0	6.02682e-10	0.112136	0.887864
9330182L06Rik	C0	1.19644e-10	0	0.0101948	0	0	0.989805
9330182O14Rik	C0	0	0	0	0	0	1
9430015G10Rik	C0	0.110234	1.92849e-10	0	0	0	0.889766
9430038I01Rik	C0	0	7.84812e-10	6.72695e-11	0.294709	0.0450198	0.660271
9530003J23Rik	C0	'	'	'	'	'	'
9530053A07Rik	C0	0	0.0768449	0.318982	0	2.04391e-09	0.604173
9530068E07Rik	C0	0	0	0	0.0561436	0	0.943856
9530077C05Rik	C0	0	0	0	0	0	1
9930012K11Rik	C0	0.0828987	6.04225e-10	0	0.0181352	0.0160601	0.882906
9930021J03Rik	C0	0	0	0	0.386565	0.0187108	0.594724
9930104L06Rik	C0	0	0	0	0	0	1
9930111J21Rik2	C0	0.0037326	1.00751e-09	0.00580115	0.23401	3.43145e-10	0.756457
A030005L19Rik	C0	0.0161994	0.216527	0	0.000237414	0	0.767037
A130010J15Rik	C0	0	0	0	0.0847491	2.23416e-09	0.915251
A1cf	C0	9.08743e-11	0	0.0783942	0.0676079	0	0.853998
A2m	C0	0.0138491	0	0	0	0	0.986151
A2ml1	C0	0	0	0.270758	0.0196677	6.1212e-10	0.709575
A3galt2	C0	0	0	0	0	0.0762652	0.923735
A430005L14Rik	C0	0	0	0	0	0	1
A430033K04Rik	C0	0	0	0	0	0	1
A4galt	C0	0	0	0	0.00267495	0	0.997325
A4gnt	C0	0	0	0	0.0183451	0	0.981655
A530016L24Rik	C18	0.0178814	0.0500817	0	0.261781	0	0.670256
A530032D15Rik	C0	7.08341e-10	0	0.08571	0	0	0.91429
A530064D06Rik	C0	0	0	0.0512497	0	0	0.94875
A530084C06Rik	C6	0	0	0	0.222531	0.00255536	0.774914
A630001G21Rik	C0	0	1.92959e-10	0.0407925	0	0	0.959207
A630010A05Rik	C0	0	0	0	0	0	1
A630023A22Rik	C0	0	1.79224e-10	0.00246468	0	0	0.997535
A630089N07Rik	C0	0	0	0.0331876	0.0910724	0.0078851	0.867855
A730046J19Rik	C0	0	0	0.0178856	0	0	0.982114
A730049H05Rik	C0	0.0809919	0	0	0.075406	0.00812464	0.835477
A730071L15Rik	C0	0	0.144206	0.0368934	0	1.44916e-10	0.8189
A830005F24Rik	C0	0	0	1.2452e-08	0	0	1
A830018L16Rik	C0	0	3.88042e-10	0.06723	0	0	0.93277
A930002H24Rik	C0	0	0	0.0558347	0.0256193	0	0.918546
A930003A15Rik	C0	0.10729	7.26695e-10	0.257696	0.0109096	0	0.624105
A930004D18Rik	C0	0	0	0	0	0	1
A930007A09Rik	C0	0	0	0.0437373	0.0348963	0	0.921366
A930033H14Rik	C0	0	0	0.23902	0.00769599	1.39325e-08	0.753284
AA467197	C0	0	0.0402557	0.207356	0.219321	0	0.533067
AA986860	C0	0	0	0.0315367	0	0	0.968463
Aaas	C4	0.196285	0	0.0199063	0.11769	0	0.666119
Aacs	C20	0.27703	0	0	0.262985	0.153874	0.306111
Aadac	C0	0	0	0.119901	0.098008	0	0.782091
Aagab	C0	0	0	0	0.136131	0.071807	0.792062
Aak1	C0	0	0	0.0871777	0.0895701	6.23306e-10	0.823252
Aamdc	C0	0	0	0	0.0167354	0	0.983265
Aamp	C0	0	0	0	0.0264753	0	0.973525
Aar2	C0	0	0	0.0668313	0.103055	0	0.830114
Aard	C8	3.89476e-10	0	0	0.421651	0.0270369	0.551312
Aars	C0	0	1.16805e-10	0.130846	0.116976	0.047106	0.705072
Aars2	C0	0.0962777	6.83092e-10	0	0	0.0016342	0.902088
Aarsd1	C0	0.0696886	0	0.0234137	0	0	0.906898
Aasdh	C0	0	4.97097e-09	0.057632	4.45462e-09	1.65275e-10	0.942368
Aasdhppt	C0	0	0.0018776	0.186766	0	0.127725	0.683631
Aass	C0	0	0	0	0	0	1
Aatf	C0	0	0	0	0.0166226	0	0.983377
Aatk	C0	0	0	3.20259e-10	0	0	1
AB124611	C0	0	0	0.273684	0	0	0.726316
Abat	C0	0.0092537	0	0	0.0545766	0	0.93617
Abca1	C0	0	0	0	0	0	1
Abca12	C0	0	0	0	0.150793	0	0.849207
Abca13	C0	0	0	0	0.00298078	0	0.997019
Abca14	C0	0	0	0	0	0	1
Abca17	C0	0	0	0	0	0.0263844	0.973616
Abca2	C0	0	0	0	0	0	1
Abca3	C0	0	0	0.022238	0	0	0.977762
Abca4	C0	0	0	1.733e-10	0.0567008	0	0.943299
Abca5	C0	0	0	0	0	0	1
Abca6	C7	0.159802	0	0	0.171879	0.0601759	0.608143
Abca7	C0	0	0	0	0.0248476	0	0.975152
Abca8a	C0	0	0	0	0	0	1
Abca8b	C0	3.79543e-10	0	0.0883492	0	0	0.911651
Abca9	C0	0	0	0	0	0	1
Abcb10	C9	0.182001	1.07728e-09	0.0629896	0.0776036	2.64623e-09	0.677406
Abcb11	C0	0	0	0	0	0	1
Abcb1a	C0	9.86636e-09	5.37042e-10	0.0841802	0.104228	0	0.811592
Abcb1b	C0	0.00627697	0	0	0	0	0.993723
Abcb4	C0	0	0	0	0	0	1
Abcb6	C0	0	0	0	0	0	1
Abcb7	C0	0.0910081	1.45379e-10	0	0.0704629	0.00666425	0.831865
Abcb8	C2	0.00428745	0	0.140782	0.223607	3.74845e-08	0.631324
Abcb9	C0	0	0.0574401	0	0.118264	9.70829e-11	0.824296
Abcc1	C0	0	0	0	0.138173	0	0.861827
Abcc10	C0	0	0	0.0248904	1.85802e-10	9.00015e-10	0.97511
Abcc12	C0	0	0	0.035488	0.0225571	0	0.941955
Abcc2	C0	0	0	0.0765619	0.0202395	0	0.903199
Abcc3	C0	0	0	0	0.145163	0	0.854837
Abcc4	C0	0	0	0	0	0	1
Abcc5	C0	0	0	0.0251095	0	0.0484776	0.926413
Abcc6	C0	0.0262609	0.0130673	0	0.107766	0.0229184	0.829987
Abcc8	C0	0	2.0981e-10	0.00967138	0	0	0.990329
Abcc9	C0	0	0	0.0118331	0	0	0.988167
Abcd1	C0	0.0929189	2.01138e-09	0.012022	0.0954599	0	0.799599
Abcd2	C0	0.0104557	0	0	0.101129	0	0.888415
Abcd3	C0	0.010856	0	0	0.102117	0	0.887027
Abcd4	C0	0	0	0	0.109788	0	0.890212
Abce1	C0	1.76859e-10	0	0.117074	0.151198	0	0.731727
Abcf1	C0	0	0	0	0	0	1
Abcf2	C0	0	0	0	9.91818e-10	0	1
Abcf3	C0	0	0	0	0.164924	0.0482303	0.786846
Abcg1	C0	0	3.13855e-10	0.0643595	0	2.69924e-10	0.93564
Abcg2	C14	0	0	0	0.355459	0	0.644541
Abcg3	C0	0	0	0.025942	0	0	0.974058
Abcg4	C0	0	0	6.9761e-08	8.30012e-10	0	1
Abcg5	C0	0	0	0	0	0	1
Abcg8	C0	0.00701138	0	0	0.0166913	0	0.976297
Abhd10	C9	0.0794408	0	0	0.218183	0	0.702376
Abhd11	C0	0	0	0	0.0306886	0	0.969311
Abhd12	C0	0	0	0	0.156904	8.4754e-11	0.843096
Abhd13	C0	0.0220079	0	0	0	0.00173993	0.976252
Abhd14a	C0	0	0	0	0.0518325	0	0.948167
Abhd14b	C0	5.2164e-10	0	0.103356	4.07966e-10	0.0278924	0.868752
Abhd15	C2	0	0	4.51547e-10	0.393997	0	0.606003
Abhd16a	C0	0	0	0	0.181886	0.0453523	0.772762
Abhd17a	C0	0	0	0.145683	0.178976	0	0.675341
Abhd17b	C0	0	2.3897e-10	0	0.02745	0	0.97255
Abhd17c	C0	0.0708192	0	0.0382639	0	7.97509e-10	0.890917
Abhd18	C0	0	0	0.153273	0.135481	0	0.711246
Abhd2	C0	0.0481344	3.62657e-10	0.261801	0	0	0.690065
Abhd3	C0	0	0	0	0.101262	0	0.898738
Abhd4	C14	1.04223e-09	0	0.0897364	0.256344	0	0.653919
Abhd5	C0	8.96802e-10	0	0.0667042	0.00561099	1.15222e-10	0.927685
Abhd6	C0	0	0	0.0329419	0	0	0.967058
Abhd8	C0	0	0.101323	0.213683	0.08397	0.00345385	0.597569
Abi1	C0	4.73327e-10	0	0	0.183305	6.39483e-10	0.816695
Abi2	C0	0	1.22099e-10	0.113575	0.0992985	0	0.787127
Abi3	C0	0	0	0	0	0	1
Abi3bp	C0	0	0	0.0098552	0	0	0.990145
Abitram	C0	0	0	0.0161954	0	0	0.983805
Abl1	C0	0	0	0	0	0	1
Abl2	C0	0.0649519	9.67752e-11	0	0.0987043	0.061952	0.774392
Ablim1	C17	0	0.0635455	0	0.292532	0	0.643923
Ablim2	C0	0	0	0.0569718	0	0	0.943028
Ablim3	C0	0	2.83748e-10	0.0139023	0.0335142	0.0069653	0.945618
Abo	C0	0	0	0.0386359	0	0	0.961364
Abr	C0	1.58898e-10	0	0.0345763	0.0459603	4.71191e-10	0.919463
Abra	C0	0	0.0401908	0	0	6.89607e-10	0.959809
Abracl	C0	0	0	0	0	0	1
Abraxas1	C0	0	0	0.00684264	0	0.0854666	0.907691
Abraxas2	C0	0	0	0	0.0310562	0	0.968944
Abt1	C0	0	0	0	0	0	1
Abtb1	C0	0	0	0	0.00728679	0	0.992713
Abtb2	C0	0	0	0	0	0	1
Acaa1a	C0	0	0	0	0.030207	0	0.969793
Acaa1b	C0	0	0	0	0	0	1
Acaa2	C0	0.0258951	0	0	0.0602999	0	0.913805
Acaca	C0	9.94196e-11	0	0.053647	2.44537e-09	0	0.946353
Acacb	C0	0	0	0	0.16361	0.00602948	0.830361
Acad10	C0	3.87556e-10	1.04927e-10	0.124745	0.0942802	0	0.780975
Acad11	C0	0	0	1.07487e-10	0.0188739	0	0.981126
Acad12	C0	0	0	0.13236	9.60094e-10	0	0.86764
Acad8	C0	0	0	0.0582462	0	0	0.941754
Acad9	C0	0.016003	0	0	0	0	0.983997
Acadl	C0	4.87968e-11	0.336067	0.338903	0	0.0267117	0.298318
Acadm	C14	0	0	0.0366254	0.234159	0	0.729216
Acads	C0	1.45899e-08	7.09374e-09	0	0.0998715	8.7823e-09	0.900128
Acadsb	C0	0	0	0.0182596	0.0986442	0	0.883096
Acadvl	C0	0	0	0	0.0177646	0	0.982235
Acap1	C0	0.00179309	1.67647e-09	0.0618844	0	6.33793e-10	0.936323
Acap2	C0	0	0	0	0.0163715	0	0.983628
Acap3	C0	0.0700304	1.2024e-09	1.90384e-10	0.0668492	1.38606e-08	0.86312
Acat1	C12	7.18587e-10	0	1.56925e-10	0.22023	0.122616	0.657155
Acat2	C2	0	0	0.0492972	0.392019	0.00978657	0.548897
Acat3	C6	0	1.02047e-10	0.0217764	0.214031	0.089101	0.675091
Acbd3	C0	0	0	1.5143e-10	0.145862	0	0.854138
Acbd4	C0	9.66808e-11	0	0.0667565	0.130997	0	0.802247
Acbd5	C0	0.0295378	1.34122e-09	0	0.168141	0	0.802321
Acbd6	C0	0	0	0.113332	0.108113	4.90369e-10	0.778555
Acbd7	C0	0.0314214	0	0.131981	0	1.94974e-10	0.836598
Accs	C0	0	0.044463	0	0.0919362	0	0.863601
Acd	C0	4.23578e-10	0	0.15377	0.105256	0.0781213	0.662853
Ace	C0	0	0	0	0	0	1
Ace2	C0	0.025743	1.20795e-09	0.00782383	0	0	0.966433
Ace3	C0	0	0	0	0	0	1
Acer1	C14	0.0168976	0	0	0.256477	0	0.726626
Acer2	C0	0	0	0.0610762	1.03706e-10	0	0.938924
Acer3	C0	0.0254752	0	0	0	0	0.974525
Ache	C0	0	0	0.201366	0	0	0.798634
Acin1	C0	0.0346388	0	0.244415	0.000812136	4.95934e-07	0.720134
Ackr1	C6	0	0	0.0200058	0.271332	1.06969e-08	0.708662
Ackr2	C0	0.0579407	0.158905	0	0	0	0.783154
Ackr3	C0	0.0686571	0.181403	0.121837	0	0	0.628103
Ackr4	C0	0	0	0.129771	0.125018	0	0.745211
Acly	C0	0	7.07794e-10	0.0598376	0	0	0.940162
Acnat1	C0	0	0	0	0	0	1
Aco1	C0	0	0.0318082	0.0288354	0.0866511	0.0194666	0.833239
Aco2	C4	0.0300525	0	0.113672	0.394882	0.0865809	0.374813
Acod1	C0	0.151258	1.89661e-10	0.102124	0	0.0111503	0.735467
Acot1	C2	3.42789e-17	0	0	0.329232	0	0.670768
Acot10	C0	0	0	0.124184	0	9.74569e-09	0.875816
Acot11	C0	3.81745e-10	0.0876489	0.141181	0.178473	2.03791e-08	0.592697
Acot12	C0	0	0	2.07662e-10	0.00990611	0	0.990094
Acot13	C4	6.83199e-10	0	4.74664e-09	0.243815	0.0819344	0.674251
Acot2	C0	0	0.132394	0.00690852	0.147109	0	0.713589
Acot3	C0	0.0605843	0	1.94329e-10	0	0	0.939416
Acot4	C0	0	0	0	0.0268363	0.00833882	0.964825
Acot5	C0	0	0	0	0	0	1
Acot6	C0	0	0.0969415	0.0216042	0.137011	0.0951748	0.649268
Acot7	C0	0	0	0	0.0811755	0	0.918824
Acot8	C0	0	0	0	0.0667344	0	0.933266
Acot9	C20	0.124156	0	0.121515	0.157096	0	0.597233
Acox1	C14	0	0	0.0282192	0.240913	0	0.730867
Acox2	C0	0	6.48478e-10	0.0659793	0.0697574	0	0.864263
Acox3	C10	0	2.2475e-10	0.188732	0.267653	0	0.543616
Acoxl	C0	0.00828297	0	0	0	4.09624e-10	0.991717
Acp1	C20	0.147935	6.14874e-10	0.185423	0.0844863	0.00654858	0.575608
Acp2	C0	0	0	0	0	0	1
Acp5	C0	0	0	0.0265235	0.0273204	1.05168e-10	0.946156
Acp6	C0	0	0	0.0270165	0	0	0.972983
Acpp	C0	0	1.37659e-10	0.0416685	1.21034e-08	0.00206001	0.956272
Acr	C0	0	0	0.286645	0.0438524	0.000654059	0.668848
Acrbp	C0	0	0	0	0	0	1
Acsbg1	C0	0.00177709	0.0383034	0	1.92808e-10	0.0792346	0.880685
Acsbg3	C0	0	0.0375853	0.117093	0.168871	0	0.676451
Acsf2	C0	1.02626e-09	0	0.147033	0.0930907	0	0.759876
Acsf3	C0	1.09744e-09	0	0.00165009	0.129976	2.53861e-09	0.868374
Acsl1	C0	0	2.02214e-10	0.0132048	0.0281584	0.00332947	0.955307
Acsl3	C0	6.26583e-10	0	0.10203	0.175344	0	0.722626
Acsl4	C11	0.115868	0	7.69384e-10	0.116028	3.29694e-10	0.768104
Acsl5	C0	0	4.04652e-09	0.0722386	0.0405126	0.0175865	0.869662
Acsl6	C0	0	0	0.018535	0	0	0.981465
Acsm3	C0	0	0	0	0.0203713	0	0.979629
Acsm5	C0	1.55205e-10	4.41816e-10	0	0.057254	0	0.942746
Acss1	C14	0	0.0834245	0.00270431	0.366417	0	0.547454
Acss2	C0	0	1.61144e-08	0.0044511	0	0.0156445	0.979904
Acss3	C0	0	0	0	0.0522316	0.00292832	0.94484
Acta1	C0	0.0272369	0	0.00557087	0.00334779	9.4077e-09	0.963844
Acta2	C0	9.88805e-05	3.67146e-09	5.90315e-08	0.107137	0.00450055	0.888264
Actb	C0	0	0	0	0	0	1
Actc1	C8	0.00718389	1.67339e-08	3.34942e-09	0.502449	0	0.490367
Actg1	C0	0.0162273	0	0.0383547	0	0	0.945418
Actg2	C6	0	0	0.0428784	0.23728	8.7596e-09	0.719842
Actl6a	C0	9.96635e-11	2.35792e-09	0.0923013	0.11618	0.0346368	0.756882
Actl6b	C0	0	0	0	0	0	1
Actn1	C0	0	0	0	0	0	1
Actn2	C0	2.43558e-10	0	0	0.0608662	0	0.939134
Actn3	C0	0.0414812	0.119883	0.185813	0.0504942	5.07005e-10	0.602329
Actn4	C0	0	0	0.310137	0	0.0332427	0.65662
Actr10	C0	0	0	0.0996924	0.119829	0	0.780479
Actr1a	C0	0	0	0.0500128	0.0340608	1.42423e-08	0.915926
Actr1b	C0	0	0	0	0.038578	0	0.961422
Actr2	C0	0.0668944	0	0	0.0509874	0	0.882118
Actr3	C11	0.15445	0	0	0.132638	0	0.712912
Actr3b	C0	0.0425259	0	0	0.0288199	0	0.928654
Actr5	C0	0	0	0	0.123231	0	0.876769
Actr6	C0	0	0	0.129352	0.030314	5.46912e-10	0.840334
Actr8	C20	0.190125	0	0	0.295127	0	0.514748
Acvr1	C0	0	0	0.0388163	0.0769106	3.38056e-10	0.884273
Acvr1b	C0	0	0	0.0310408	0.0537394	1.27239e-10	0.91522
Acvr1c	C11	0	0	1.01301e-10	0.261414	0.0322805	0.706306
Acvr2a	C0	0	0	0	0.0202497	0.00436041	0.97539
Acvr2b	C0	0	0	0	0.0104659	0	0.989534
Acvrl1	C6	0.00329059	0.160606	0.00400619	0.22094	0	0.611158
Acy1	C0	0	0	0	0	0	1
Acy3	C13	0.0938394	0.0759054	0.120755	0.318753	0.105945	0.284802
Acyp1	C4	0	0	0	0.205907	0.17252	0.621573
Acyp2	C0	2.65622e-10	0	0.0717263	0	0	0.928274
Ada	C0	0	5.52399e-09	0.00880222	0.0975042	0	0.893694
Adad2	C0	0	0	0.0364456	1.68098e-08	0	0.963554
Adal	C0	0	0	0	0	0	1
Adam10	C0	0	1.91842e-10	0	0.0952446	0	0.904755
Adam11	C0	1.29261e-10	0	0	0	0	1
Adam12	C6	0.0652479	0.0148522	0.00927214	0.200002	0	0.710626
Adam15	C0	0	0	0	0	0	1
Adam17	C0	0	0	0	0.0145833	0	0.985417
Adam18	C0	6.44331e-10	7.48982e-10	0	0.180074	0	0.819926
Adam19	C0	0.015955	0	7.67249e-10	0	0	0.984045
Adam1a	C0	4.10694e-10	0	0.00197234	0.134718	0	0.86331
Adam2	C0	0.0711921	0.036548	0.0198302	0	5.05009e-10	0.87243
Adam21	C0	5.07074e-10	0.0601135	9.23235e-10	5.89966e-10	0.142409	0.797477
Adam22	C0	0	0	0	0	0	1
Adam23	C0	0	0	0	0	0	1
Adam32	C0	0	0	0	0.0679588	0	0.932041
Adam33	C0	0.0606582	0	0.0229615	0.0685016	0	0.847879
Adam4	C0	0	0	0.0491313	0	0	0.950869
Adam5	C0	0.00830637	7.04772e-10	0	1.26683e-09	0	0.991694
Adam6b	C0	0.0238107	0	0	0	0	0.976189
Adam8	C0	0	0	0	0	0	1
Adam9	C0	0	0	0	0.0429026	1.37889e-10	0.957097
Adamdec1	C0	1.82153e-10	0.12422	0.100375	0.00605522	0	0.76935
Adamts1	C0	0	0.0706271	0.0365779	1.68386e-09	0.036938	0.855857
Adamts10	C6	0.0781819	0	0	0.143193	0	0.778625
Adamts12	C8	0	0	0.0940261	0.342036	0	0.563938
Adamts13	C0	0	0	0	0.126751	0.0235842	0.849665
Adamts14	C8	0.0573482	0	0	0.636012	0	0.30664
Adamts15	C0	0	0	0.0079201	0.189814	0	0.802266
Adamts16	C0	0	0.191957	0	1.1198e-10	0.0879256	0.720117
Adamts17	C8	0.103286	0	2.61788e-09	0.320472	0.0256465	0.550596
Adamts18	C0	0	0	0.0078104	0	0.00646773	0.985722
Adamts19	C0	0.0220592	0	0.0389493	0	0	0.938992
Adamts2	C8	0.0162021	0.0639761	0	0.404182	0	0.51564
Adamts20	C0	0.0321084	0	0.0655168	0	0	0.902375
Adamts3	C0	0	0	0	0	0	1
Adamts4	C0	1.71216e-09	0.113225	0.026278	0.12861	0.00579272	0.726095
Adamts5	C0	4.13781e-10	0	0.0471548	0.0189648	0	0.93388
Adamts6	C0	0	0	0	0.130276	0.00690199	0.862822
Adamts7	C6	0.0515044	9.5944e-11	0	0.322005	8.80012e-11	0.626491
Adamts8	C0	0	0	0.0055037	0	0	0.994496
Adamts9	C2	0	0	0.00169239	0.415646	9.99157e-10	0.582662
Adamtsl1	C0	1.31049e-10	0	0	0	0	1
Adamtsl2	C3	0.0561506	0	0	0.316507	0.0710055	0.556337
Adamtsl3	C0	0	0	0	0	0	1
Adamtsl4	C1	0.212352	0	0.00966323	2.12988e-09	8.90571e-09	0.777985
Adamtsl5	C0	0.0308471	0	0.0175107	0	0	0.951642
Adap1	C3	0	0	1.89553e-10	0.296487	0.0208896	0.682624
Adap2	C0	0	1.29207e-09	0.137254	0.0230301	0.0488737	0.790843
Adar	C0	0	0	0	0	0	1
Adarb1	C0	0	4.29764e-10	0	0.184992	8.23432e-10	0.815008
Adarb2	C0	0.00171688	0	2.18937e-09	0	0	0.998283
Adat1	C0	0.0417697	0	0.110339	0	0.00719974	0.840691
Adat2	C0	0	0	0	0	0.0267175	0.973283
Adck1	C0	0	0	0.0677834	0	0	0.932217
Adck2	C0	0	0	0	0	0	1
Adck5	C0	0	0	0	0	0	1
Adcy1	C0	0	0	0	0	0	1
Adcy10	C0	0.0187187	0	0	0	0	0.981281
Adcy2	C0	0.0104372	0.0655718	0.0475726	0.0946353	0.0433869	0.738396
Adcy3	C0	0	0.0481688	0	0.0858478	0	0.865983
Adcy4	C6	0.0568942	0.0387029	8.06315e-09	0.259396	0	0.645007
Adcy5	C0	0	0	0.0452558	0.0645532	0	0.890191
Adcy6	C0	3.121e-10	0	0.0591396	0.0437451	0	0.897115
Adcy7	C0	0	0	0	0	0	1
Adcy8	C0	0.112969	0	0	0	0	0.887031
Adcy9	C0	0	0	0	0	0	1
Adcyap1	C0	4.90641e-18	0	0.0248811	0	0	0.975119
Adcyap1r1	C0	0	7.13349e-10	0.00189813	0.0227316	0	0.97537
Add1	C10	0	0.00259686	0.179812	0.241681	0.0223405	0.55357
Add2	C0	0	9.67817e-11	0.0494389	2.43366e-09	0.00955653	0.941005
Add3	C0	0	1.73276e-10	2.72775e-10	0.106342	0	0.893658
Adgb	C0	0	0	0	0.113616	2.25148e-10	0.886384
Adgra1	C0	0	0.191124	0	0	0.00868317	0.800193
Adgra2	C0	0.043292	0.0473125	0.0649654	8.5333e-11	0	0.84443
Adgra3	C0	0	0	0	0.150188	0	0.849812
Adgrb1	C0	0.00304057	0	0	0	0	0.996959
Adgrb2	C0	0.0209502	0	0.00350684	0.0490997	0	0.926443
Adgrb3	C0	0	0	0.0140887	0	0	0.985911
Adgrd1	C0	0	0	0.139252	0.0806181	0	0.78013
Adgre1	C0	8.81556e-10	3.06134e-08	0.359789	0.059791	7.55935e-09	0.58042
Adgre4	C0	0.0250038	0	0	0	0.0165513	0.958445
Adgre5	C1	0.0650899	0.244522	4.71026e-10	0.204319	0.00688416	0.479185
Adgrf1	C0	0	0	1.63024e-09	0.156992	0.00769666	0.835311
Adgrf3	C0	2.60947e-09	0.197306	0	0	0	0.802694
Adgrf4	C0	9.04581e-10	0	0	0	0	1
Adgrf5	C0	0.0324098	0	0	0	0.0534362	0.914154
Adgrg1	C0	0	0	0	0	0	1
Adgrg2	C0	0	3.06601e-10	0	0.0476049	0.00919006	0.943205
Adgrg3	C6	0	0	0	0.253704	4.17034e-09	0.746296
Adgrg4	C0	0	0	0.047218	0.0725992	8.97619e-11	0.880183
Adgrg5	C0	0	0	0	0	0	1
Adgrg6	C0	0	0	0	0	0	1
Adgrg7	C0	0	0	0	0.0786053	0	0.921395
Adgrl1	C6	0.123985	4.35427e-09	1.73524e-08	0.0773061	3.10967e-09	0.798709
Adgrl2	C0	2.32148e-10	0	1.19525e-10	0.135118	0	0.864882
Adgrl3	C0	0.0846194	1.91386e-09	2.47615e-10	1.19143e-09	1.3985e-09	0.915381
Adgrl4	C0	0	7.667e-11	0.193675	0.222165	0.0601063	0.524054
Adgrv1	C0	0.130843	0	2.50217e-09	0.0439102	0.056919	0.768327
Adh1	C0	0	0	0	0	0	1
Adh4	C0	0	0	0	0.199055	0.0599001	0.741044
Adh5	C0	0	0	0	0	8.7872e-10	1
Adh6a	C16	0	0	0	0.240504	0.0508377	0.708658
Adh7	C0	0	0	0.070397	4.86469e-10	0	0.929603
Adhfe1	C18	0.000252168	4.82178e-07	3.06842e-08	0.253196	0	0.746551
Adi1	C0	0	0	0	0	0	1
Adig	C0	0	0	0	0	1.78206e-10	1
Adipoq	C18	0.0063259	0.0480382	0	0.258046	0	0.68759
Adipor1	C0	0	0	0	0	0	1
Adipor2	C0	0	0	0.0949896	0	0	0.90501
Adk	C0	0.0641969	0	0	1.80006e-10	0	0.935803
Adm	C0	0.0276177	5.29713e-10	0	0.0437247	0	0.928658
Adm2	C0	0	0	0.171758	0.0558524	7.88053e-10	0.772389
Adnp	C0	0	0	0.00480366	0	0	0.995196
Adnp2	C0	0.04519	2.15259e-09	3.3542e-08	0.0826652	3.25442e-09	0.872145
Ado	C0	0.00552454	7.07841e-09	0.466669	0.0770015	0.0465785	0.404227
Adora1	C0	0.0233259	5.77784e-09	0	0.0361108	0	0.940563
Adora2a	C0	0	0	0.127781	0.00529772	9.40783e-11	0.866921
Adora2b	C0	0	0	0.0203748	0.0620564	0	0.917569
Adora3	C0	0.0396259	0	0	0	0	0.960374
Adpgk	C20	0.0292214	0	0	0.179011	0.00202884	0.789739
Adprh	C0	0	0	0.0881332	0.155117	0.0245529	0.732197
Adprhl1	C0	0.0187051	0.0469846	0	0.141099	5.38068e-10	0.793212
Adprhl2	C0	0	0	0	0.0762978	0	0.923702
Adprm	C0	0	0	0.052522	0	0	0.947478
Adra1a	C0	0	0	0	0	0	1
Adra1b	C0	0.177315	0.401659	0	0.134057	2.56395e-10	0.286969
Adra1d	C0	0	0.101651	0.0918437	4.02366e-10	0.0259631	0.780543
Adra2b	C0	0	0	0.0843547	0.024689	1.00195e-09	0.890956
Adra2c	C0	0	0	0	0.105823	0.0146071	0.87957
Adrb1	C0	0	0	0	0	0	1
Adrb2	C0	0	0	0.120193	0.0146753	0	0.865131
Adrb3	C0	0	0	0	0	0	1
Adrm1	C4	0.14791	8.80236e-09	0.12706	0.287144	0.0420756	0.395811
Adsl	C0	0.0461252	0.0065404	0	0.0501738	6.67303e-10	0.897161
Adss	C0	8.6558e-09	1.7283e-08	0.200073	0.146924	1.40729e-10	0.653003
Adssl1	C0	0.0440438	0	0.24038	0.192833	1.92563e-10	0.522743
Adtrp	C13	0	0	0.131637	0.399665	0	0.468698
Aebp1	C0	0.0662432	0.164162	3.22595e-10	4.96633e-09	9.02266e-10	0.769595
Aebp2	C5	0.144651	0	0	0.270048	0.0284007	0.5569
Aen	C0	0	0	0.0788179	0	0	0.921182
Afap1	C0	0	0	0.01067	0	0	0.98933
Afap1l1	C2	0	0.0207437	0.141479	0.417487	0.0125802	0.407711
Afap1l2	C0	0	0	0	0	0	1
Afdn	C0	0	1.22934e-10	2.68566e-10	0.129199	0.0248951	0.845906
Aff1	C11	0	0	0	0.337719	0.0348259	0.627455
Aff3	C0	9.34331e-11	1.73944e-10	0.1389	0.0980771	0	0.763023
Aff4	C0	0	0	0	0	0	1
Afg1l	C0	0	0	0.106789	0.0348243	0.00589779	0.852489
Afg3l1	C0	0	0	0	0.122137	2.44761e-10	0.877863
Afg3l2	C0	0.0510909	0	3.03505e-10	0	0	0.948909
Afm	C2	0	0	0	0.289096	0	0.710904
Afmid	C11	0.0421146	4.7294e-10	0	0.212018	8.85009e-11	0.745867
Afp	C0	0.0676043	0.225985	4.5555e-09	0.0136167	0.00678555	0.686008
Aftph	C10	0	7.38315e-11	0.21427	0.397264	0	0.388466
Aga	C0	4.87058e-09	0	0.114604	0	4.67498e-09	0.885396
Agap1	C0	9.89934e-11	0	0.0897453	0.174013	1.24993e-10	0.736242
Agap2	C0	0	7.03388e-10	0	0.0945059	0	0.905494
Agap3	C0	0.0032987	0	0.119241	1.50491e-10	0	0.877461
Agbl2	C0	0	0	0	0	0	1
Agbl3	C0	0	0	0	0	0	1
Agbl4	C0	0	0	0	0	0	1
Agbl5	C0	0.00755679	0	0.227868	8.3079e-09	0	0.764575
Ager	C0	0	0	0	0.0208208	0	0.979179
Agfg1	C11	6.28561e-10	0	1.54526e-10	0.222655	0.0570429	0.720302
Agfg2	C0	0	0	0	0	0.0311733	0.968827
Aggf1	C11	0.184276	0	0.066353	0.198819	0.0258367	0.524715
Agk	C0	0	0	0	0	0	1
Agl	C0	0.0367227	0	1.3482e-09	0.0945539	0	0.868723
Agmat	C0	1.04419e-08	1.09645e-10	5.27167e-09	0.114551	7.75215e-10	0.885449
Agmo	C0	0	0	0.000493623	0.193074	1.61316e-09	0.806433
Ago1	C0	0.0581139	0	0	0.0261741	0	0.915712
Ago2	C0	0	0	0.00465785	0.104151	0.035009	0.856182
Ago3	C0	2.18603e-10	5.77567e-10	0	0	0.0304828	0.969517
Ago4	C17	0	0.136444	0.013055	0.201248	0	0.649254
Agpat1	C0	0	0	0	0	0	1
Agpat2	C0	0	0	0.00490763	0.0943144	1.66171e-10	0.900778
Agpat3	C0	5.13518e-10	0	0	0.0712746	0.0455779	0.883147
Agpat4	C0	0	0	0	0	0	1
Agpat5	C0	0	0	0.100889	0	0	0.899111
Agps	C7	0.114214	0	0.218117	0.200366	0.0234425	0.443861
Agr2	C0	0	3.52324e-09	5.47845e-10	0.11313	1.11933e-10	0.88687
Agr3	C0	0	0	3.33406e-10	0	0	1
Agrn	C20	0.0361707	0	0	0.168917	0.038308	0.756604
Agrp	C0	0	0	3.36636e-10	0.127332	1.75847e-09	0.872668
Agt	C8	0.00116424	0.0257746	0	0.41118	0.00948146	0.552399
Agtpbp1	C0	0	0	0.0870896	0.05405	8.05271e-10	0.85886
Agtr1a	C0	0	0	0	0	0	1
Agtr1b	C0	0.0309653	0.155738	0.0845825	0	0	0.728714
Agtr2	C0	0	0	0.0234417	0.0286347	0	0.947924
Agtrap	C0	0.00876495	8.12736e-09	0.0841107	0	0.0228335	0.884291
Agxt	C0	0	0	0	0.0973377	0	0.902662
Agxt2	C0	0	0.0413362	0.020019	0.101334	0	0.837311
Ahctf1	C0	0	0	0	0.0685781	0.0424588	0.888963
Ahcy	C2	0.0238523	1.1091e-08	0.196764	0.223378	0	0.556006
Ahcyl1	C0	0	0.0919733	0	0.103986	0	0.804041
Ahcyl2	C0	0	0	0	0	0	1
Ahdc1	C0	0	0.0516959	0.14421	0.0651118	0	0.738982
Ahi1	C0	0	0	0	0	0	1
Ahnak	C0	0	3.94639e-10	0	0.119233	0.00878672	0.87198
Ahr	C0	0.00416736	2.42681e-10	0.231286	0	0	0.764547
Ahrr	C0	0	6.08139e-10	0.203115	4.45664e-10	0.0804414	0.716444
Ahsa1	C4	0.205358	0	0.00726199	0.37792	0.0268955	0.382564
Ahsa2	C0	2.94996e-10	0.143641	0	0	0.0596479	0.796711
Ahsg	C0	0	0	0	0	0	1
AI182371	C0	0.000278967	0	0.172022	0.0888195	3.89194e-05	0.738841
AI413582	C0	0	0.0221884	0.12768	0.113742	3.1548e-09	0.73639
AI429214	C1	0.239038	5.34703e-09	0.0391483	0	0.00658486	0.715228
AI467606	C0	0	0	0.0600455	0	0	0.939954
AI593442	C0	0	0	0	0	0	1
AI597479	C0	0	0	0	0	0	1
AI661453	C0	0	0	0.0349042	0.0120208	0.00841955	0.944655
AI837181	C0	0	0	0	0	0	1
AI854703	C0	0	0	0	0	0	1
AI987944	C10	2.16556e-10	0.0657295	0.017707	0.206362	0	0.710202
Aicda	C0	8.72232e-10	3.00011e-10	0	0.0181808	0	0.981819
Aida	C0	0	0	0.0183422	0.115748	7.54461e-08	0.865909
Aif1	C0	0	0	0.0641236	0.0022712	0	0.933605
Aif1l	C0	0.0223689	0.150776	0.166798	0.0768882	0.00362686	0.579542
Aifm1	C0	0.109878	0	0.105272	3.55645e-10	0.0320542	0.752796
Aifm2	C0	0	0	0.077096	0.0412101	0	0.881694
Aifm3	C0	0	0	0	0	0	1
Aig1	C0	0.128957	0	0	0	0	0.871043
Aim2	C10	0	0.0737007	0.055781	0.30376	0	0.566758
Aimp1	C0	0	0	0.177083	0.088331	0	0.734586
Aimp2	C0	0	0	0	0	0	1
Aip	C0	2.08218e-10	0	0	0.0656558	0.00254805	0.931796
Aipl1	C0	0	0	0	0	0.0399263	0.960074
Aire	C0	0	0	0	0	0	1
Ajap1	C0	0	0	0	0	0	1
Ajm1	C0	0	0	0	0	0	1
Ajuba	C0	1.44219e-10	0.0557532	0.090433	0.164818	0	0.688996
Ak1	C0	1.31746e-10	2.6911e-10	0.0124343	0.11509	0	0.872475
AK157302	C0	0.029459	0.0497947	0	0	0	0.920746
Ak2	C0	0	0.00667592	0.160881	0	0	0.832443
Ak3	C0	0	0	0.0501182	0	0	0.949882
Ak4	C0	0	0	0.122503	0	0.00426154	0.873235
Ak5	C0	0	0.0982494	0.040027	0.103474	0	0.758249
Ak6	C0	2.60963e-10	0	0.0515323	0.058176	4.08738e-08	0.890292
Ak7	C0	0.0274545	0	0	0	0.0185871	0.953958
Ak8	C0	0	0	0	0	0	1
Akain1	C0	0.0244704	0	0	0	0	0.97553
Akap1	C11	0.0585741	6.6397e-10	0.0709394	0.260614	0.00989347	0.59998
Akap10	C0	0	0	0	0	0	1
Akap11	C0	0	0	0	0.102188	0	0.897812
Akap12	C0	0	0	0	0	0	1
Akap13	C0	0	0	0.240594	0.143992	4.73631e-10	0.615414
Akap17b	C0	0	0	0.0859499	0	0	0.91405
Akap5	C0	0	0	0.0332859	0	0	0.966714
Akap6	C0	0	0	0	0	0	1
Akap7	C10	0	0.138353	0.0104537	0.269895	0	0.581298
Akap8	C0	0	0	0	0.090214	0.0157648	0.894021
Akap8l	C0	0.0241611	0	0	0.0225244	0	0.953314
Akap9	C0	1.03838e-10	0	0.00549852	0.143829	9.14346e-10	0.850672
Akip1	C0	0	0	0	0.0382016	0	0.961798
Akirin1	C0	0	0	0	0.0119687	0	0.988031
Akirin2	C0	0.0654824	0	0.0239148	0	0	0.910603
Akna	C0	0	5.54863e-10	1.76294e-09	0.0541505	0	0.94585
Aknad1	C0	3.44589e-10	6.18715e-10	0.101653	0	0	0.898347
Akp3	C0	0	0	0	0.06111	0	0.93889
Akr1a1	C0	0	3.44921e-10	0.0827318	0.0927507	0	0.824517
Akr1b10	C0	0	0	0	0	0	1
Akr1b3	C0	0	0	0	0.198021	0	0.801979
Akr1b7	C0	0	0	0	0.0527384	0	0.947262
Akr1b8	C0	0	0	0.0640051	0.0319873	0.00876981	0.895238
Akr1c12	C0	3.38432e-10	1.22774e-09	0	0	1.29017e-10	1
Akr1c13	C0	0.028934	2.64114e-10	5.0517e-10	0	1.73497e-09	0.971066
Akr1c14	C0	0.0713711	2.54347e-08	0.0149496	0.00689229	0	0.906787
Akr1c18	C0	0	0	0	0	0	1
Akr1c19	C0	0	0	0	0	0	1
Akr1c6	C0	0.0125682	0	1.85337e-10	0.000797547	1.69037e-10	0.986634
Akr1cl	C0	0.108392	6.36773e-09	0.201393	0	0.0119745	0.678241
Akr1d1	C0	0	0.0244958	0	0.127705	0.025029	0.82277
Akr1e1	C0	0.014759	0	0	0	0	0.985241
Akr7a5	C0	0	0	0	0.0199092	2.514e-10	0.980091
Akt1	C0	0.0217135	0	0	0.0967865	0	0.8815
Akt1s1	C0	0	2.97778e-10	0	0.0807428	8.97708e-10	0.919257
Akt2	C0	1.11775e-08	0	0.0525435	0.182379	9.11814e-11	0.765077
Akt3	C0	0	0	0	0	0	1
Aktip	C17	0.0830389	0	0	0.423333	0.00166394	0.491964
Alad	C0	0	0	0	0.0217092	0	0.978291
Alas1	C4	0.0911858	0.00904018	0	0.52223	0	0.377544
Alas2	C8	6.71363e-09	0	0.151461	0.267543	7.89774e-10	0.580996
Alb	C0	0	0	0.0036205	0.0532036	0.0595542	0.883622
Albfm1	C0	1.39133e-10	0	0	0.131521	0.0299732	0.838505
Alcam	C7	0.0372545	0	0.0682301	0.201648	1.55996e-09	0.692868
Aldh16a1	C0	3.28799e-09	1.09257e-09	0	0.169535	4.32622e-10	0.830465
Aldh18a1	C1	0.264247	3.58741e-10	0.00518719	0.0774012	0.0146882	0.638476
Aldh1a1	C0	0	0	1.18639e-10	0.121627	0	0.878373
Aldh1a2	C0	0	0.00928465	1.2118e-10	0.0635655	0	0.92715
Aldh1a3	C0	0	0	0.045378	0	0.0236659	0.930956
Aldh1a7	C0	1.08839e-10	0.0349571	0	0.117845	1.74958e-10	0.847198
Aldh1b1	C0	0	0	0	0.0179363	0	0.982064
Aldh1l1	C0	0	0	0.0115538	0	2.07168e-09	0.988446
Aldh1l2	C0	0	0	0	0	0	1
Aldh2	C0	6.85216e-10	0	3.1688e-09	0	0.0329212	0.967079
Aldh3a1	C0	0	0	0.0208142	0	0.040478	0.938708
Aldh3a2	C0	1.4273e-10	0	0.0102399	0.0931357	0	0.896624
Aldh3b1	C0	0	3.35342e-09	0	0.124346	1.61696e-10	0.875654
Aldh3b2	C0	0	0	0	0	0	1
Aldh3b3	C0	0.0435369	0	0.00480831	4.59944e-09	2.83875e-10	0.951655
Aldh4a1	C0	0	0	0	0	0	1
Aldh5a1	C0	0	2.10768e-09	0.0691362	0.0143487	0	0.916515
Aldh6a1	C0	0.0319255	0	0.0412357	0.0241056	5.01295e-07	0.902733
Aldh7a1	C0	0.0327076	0.0543817	0.0244439	0.0894382	0.0334962	0.765532
Aldh8a1	C0	0	0	0	0	0	1
Aldh9a1	C0	0	0	0.141963	0.0692567	0	0.78878
Aldoa	C0	2.27313e-10	0	0	1.65836e-09	5.86518e-10	1
Aldoa	C0	0	0	0	0	0	1
Aldoart1	C0	3.96558e-10	0.285098	0.241832	0.158802	0	0.314268
Aldob	C4	0	0	0.0926789	0.249291	0	0.65803
Aldoc	C0	1.06999e-10	0	0	0.103083	0.0642832	0.832634
Alg1	C0	0	0	0	0.10599	0	0.89401
Alg10b	C0	0	0	0	0	0	1
Alg11	C0	2.41972e-10	1.12187e-09	0.0780191	0.178395	0.00833447	0.735251
Alg12	C4	0	0	0.255174	0.26454	0.0083916	0.471894
Alg13	C7	0.111801	3.33392e-10	0	0.217811	0	0.670388
Alg14	C0	0	1.77725e-10	0	0.0790269	1.54523e-10	0.920973
Alg2	C0	2.25664e-10	0.0236113	0.0269535	0.0347729	8.76093e-10	0.914662
Alg3	C0	7.33641e-09	0	0.0803747	0.00201441	0.0151159	0.902495
Alg5	C0	0	3.46425e-10	0	0.0407789	6.98605e-10	0.959221
Alg6	C7	0.163557	0	0.0685616	0.359815	0.0688422	0.339224
Alg8	C0	0.0230882	4.392e-10	0	0	0	0.976912
Alg9	C0	0	0	0	0.0186915	0	0.981309
Alk	C0	0	0	0.0245529	0	0	0.975447
Alkal1	C0	0	0	0	0	0	1
Alkal2	C0	0.0178614	0	0	0	0	0.982139
Alkbh1	C0	0	0	0	0	0.00620756	0.993792
Alkbh2	C0	0	0	0	0	0	1
Alkbh3	C0	2.29021e-09	5.35954e-10	0	0.0884534	1.57869e-08	0.911547
Alkbh4	C0	0	0	0	0.0665732	8.30806e-10	0.933427
Alkbh5	C7	0.333006	0.167881	2.62402e-10	0.310723	0.00778125	0.180609
Alkbh6	C0	0	0	0	0.126618	0.0616598	0.811722
Alkbh7	C0	6.70851e-09	4.5372e-09	0.124599	0.043273	0	0.832128
Alkbh8	C9	0.0748882	0	0	0.395048	0.0580295	0.472035
Alms1	C0	0.178644	0	1.05562e-09	0	0	0.821356
Alox12	C1	0.0207411	1.96836e-10	3.23956e-10	0.191736	0.0811109	0.706412
Alox12b	C0	0	0	0	0	0	1
Alox12e	C0	0	3.87768e-16	0	0	0	1
Alox15	C0	0	1.4505e-10	0.00330827	0	0.128155	0.868537
Alox5	C18	0.105953	0.00935659	0	0.475139	0	0.409552
Alox5ap	C1	0.0929213	0	0.00876626	0.108216	0.0168493	0.773247
Alox8	C0	1.41638e-07	0.0998689	3.86846e-09	0	0.0653718	0.834759
Aloxe3	C0	0.088726	0	4.88607e-10	0.0328881	0.0586558	0.81973
Alpi	C18	0	7.26433e-09	0.0312085	0.225736	0	0.743055
Alpk1	C0	0	0	0	0.0957342	0	0.904266
Alpk2	C0	0.0324358	1.75224e-08	0.045148	0	8.10841e-09	0.922416
Alpk3	C0	0.0444447	0	0.0323933	0.0429431	0.275778	0.604441
Alpl	C0	0	0	0	0	0	1
Alppl2	C0	0	0	0	0	0	1
Als2	C0	0	0	0	1.27756e-10	0	1
Als2cl	C0	0	0	0.0852004	0	0	0.9148
Alx4	C0	0	0	0	0	0	1
Alyref	C0	0	3.65681e-10	7.58081e-10	0.0787067	0	0.921293
Alyref2	C4	0.0664349	5.60271e-10	0.0690246	0.299463	0.04616	0.518918
Amacr	C0	0.0123695	0	0.0382237	0.023708	0	0.925699
Ambp	C0	0	0	0	0	0	1
Ambra1	C0	6.32595e-10	3.41336e-09	0.256112	0.0517054	6.6807e-10	0.692183
Amd1	C0	0	0	0	0.0698895	1.14657e-09	0.930111
Amd2	C0	0.0216753	0.0642624	0.101601	0.0916914	1.388e-09	0.72077
Amdhd1	C0	0	0.0590301	0	0	0.0201777	0.920792
Amdhd2	C0	4.06725e-10	0	0	0.0601764	0	0.939824
Amer1	C0	0	0.260612	0	0.0750686	4.11207e-09	0.664319
Amer2	C0	0	0	0.0248835	0	0.0141655	0.960951
Amer3	C0	0	5.70062e-10	0.0277111	0	2.51129e-10	0.972289
Amfr	C7	0.281394	0.229307	0	0.213561	0.0097774	0.265961
Amh	C0	0	0.282925	7.43876e-11	0.0157044	0	0.701371
Amhr2	C0	0	0	0	0.0301177	0	0.969882
Amigo1	C0	0.074368	0	0.24949	1.72999e-09	1.29011e-09	0.676142
Amigo2	C0	0	0	0	0.0505636	0.0547751	0.894661
Amigo3	C0	2.60488e-10	0	0	0.118312	0	0.881688
Ammecr1	C0	0	0	0	0.0391756	0	0.960824
Ammecr1l	C0	0	0	0	0.144065	0	0.855935
Amn	C0	0	0	0	0.0174125	0	0.982587
Amn1	C0	0	0	0.0263362	0.0279634	0	0.9457
Amot	C0	9.45752e-11	0.141542	0.172976	0	0.0485262	0.636956
Amotl1	C0	0	0	2.33443e-10	0.09953	0.0109108	0.889559
Amotl2	C0	0	0	0	0	0	1
Ampd1	C0	2.67517e-10	3.18661e-06	0.109351	1.72826e-10	0.0944213	0.796224
Ampd2	C0	0.113436	0	0	0	2.56081e-10	0.886564
Ampd3	C0	8.36207e-10	0	0.0341302	0.0955535	0.0127742	0.857542
Amph	C0	0	0	0	0	0	1
Amt	C0	0	0	1.44305e-10	0.11363	0.0040543	0.882315
Amy1	C0	0	0	0	0	0	1
Amz1	C0	2.17462e-10	0	0.149719	0.0541165	0	0.796165
Amz2	C0	6.7806e-10	0	0.264305	0.0125554	0	0.723139
Anapc1	C0	0.0441958	0	0.25642	0	0	0.699385
Anapc10	C4	0	0	0	0.29107	0	0.70893
Anapc11	C0	0	0	0.0206996	0.0404237	0	0.938877
Anapc13	C0	0	0	0	0	0	1
Anapc15	C0	0	2.61302e-10	1.82698e-10	0.0438969	0	0.956103
Anapc16	C0	0	0	0	0	0	1
Anapc2	C0	0	0	0.0173063	0.0397622	1.01505e-09	0.942931
Anapc4	C0	0.0189885	0	0.156919	0	0	0.824093
Anapc5	C20	0.0207513	3.46716e-09	0.034215	0.4311	0	0.513934
Anapc7	C0	0	2.39738e-10	0.191402	0.130464	0	0.678134
Ang	C0	0	0	0	0	0	1
Ang4	C0	0	0	0	1.1627e-10	0	1
Angel1	C0	0.0220193	1.15038e-10	0.0804033	0	0	0.897577
Angel2	C11	0.0796561	4.23698e-10	9.69007e-09	0.171482	0.0480109	0.700851
Angpt1	C0	0	0	0.0990678	0	0	0.900932
Angpt2	C0	0	1.02579e-10	0.0266962	0	0	0.973304
Angpt4	C0	0	5.94792e-10	0.0855938	0.136255	0	0.778151
Angptl1	C0	0	0	0	0	0	1
Angptl2	C0	0	0	0	0	0	1
Angptl3	C0	0.0148935	0	0.0597574	0	0	0.925349
Angptl4	C0	0	1.99953e-10	0.000563378	0	0	0.999437
Angptl6	C0	0	0.102025	0.102624	0.180603	5.57692e-07	0.614747
Angptl7	C0	0	0	0	0	0	1
Angptl8	C0	0	0	0	0.0654355	0	0.934564
Ank	C14	0	0	0	0.220034	0	0.779966
Ank1	C0	0.0781601	2.18266e-10	0	0	0.0174909	0.904349
Ank2	C0	0	0	0.0389469	0	0	0.961053
Ank3	C0	4.8577e-10	0.00500198	0.173916	0.0657377	0.0372121	0.718132
Ankdd1b	C19	2.23887e-10	7.25252e-10	0	0.21517	0	0.78483
Ankef1	C0	0	0	0	1.87988e-10	0	1
Ankfy1	C17	0	0	0.0346233	0.243423	0.0311443	0.69081
Ankhd1	C0	0	0	0	0.165673	0	0.834327
Ankib1	C5	0.104967	5.29008e-10	4.94611e-10	0.146481	0.031235	0.717317
Ankle1	C0	0	0	0	0	0	1
Ankle2	C11	0.0408777	0	0	0.194073	0.0685654	0.696484
Ankmy1	C0	0	0	0	0.0254876	0	0.974512
Ankmy2	C0	0	0.0498729	0.113247	0.00783369	0.0500315	0.779015
Ankra2	C0	0.0460776	0	0	0.150058	0.0244118	0.779453
Ankrd1	C0	0	0	0	0	0	1
Ankrd10	C7	0.0886666	0	0.0568793	0.333673	0.000752423	0.520029
Ankrd11	C17	6.52251e-10	0	0.0048444	0.207299	4.52752e-08	0.787857
Ankrd12	C0	0	0	0	0.0500039	0.0217749	0.928221
Ankrd13a	C0	0.0250836	5.22272e-10	0.169183	0	1.22244e-08	0.805733
Ankrd13b	C0	0.0773386	9.69805e-07	0.0426419	3.16148e-10	0	0.880019
Ankrd13c	C0	6.62558e-10	1.80643e-10	0	0	0.0238885	0.976111
Ankrd13d	C0	0	0	0	0.031204	0	0.968796
Ankrd16	C0	0	0	0	0	0	1
Ankrd17	C17	0	0	0	0.221317	0.0598661	0.718817
Ankrd22	C0	0	1.69103e-09	1.10159e-10	0.129777	0.0576155	0.812607
Ankrd23	C0	0	0	0.0318779	0.116306	0.0190259	0.83279
Ankrd24	C0	1.71028e-08	0	0.135807	0.0424973	0	0.821696
Ankrd26	C0	0	0	0	0.116505	0	0.883495
Ankrd27	C0	1.93628e-08	7.23227e-05	0.0216782	0.170002	4.74392e-08	0.808247
Ankrd28	C0	0	0.163734	0	0.129095	0	0.707171
Ankrd29	C0	1.31064e-10	0.00335073	0.00037946	0.131863	0	0.864407
Ankrd33b	C0	0.00348091	3.576e-09	0.0696947	0	0	0.926824
Ankrd34a	C0	0	0	0	0	0	1
Ankrd34b	C0	0	4.02474e-10	0.0354289	0	0	0.964571
Ankrd35	C0	1.73163e-09	0	0	2.66204e-10	0	1
Ankrd37	C0	0	0.117629	0.0148765	0.144317	0	0.723177
Ankrd39	C0	0	4.81881e-10	0.149192	0.0927175	1.88545e-09	0.758091
Ankrd40	C12	0.0548518	0	0.107713	0.20648	0.0394079	0.591548
Ankrd42	C0	0	0	0	0.0492599	0	0.95074
Ankrd44	C5	0.11995	0	1.05627e-09	0.134362	0	0.745688
Ankrd45	C0	7.72789e-10	0.117279	0.0765734	0.0186994	0	0.787448
Ankrd46	C0	0	0	0	0	0	1
Ankrd49	C0	0	0	0	0.0254901	0	0.97451
Ankrd50	C0	0	0	0	0.0259812	0	0.974019
Ankrd52	C0	0	0	0.116437	0.0910581	0	0.792505
Ankrd54	C0	0	0	0.0100451	0.103477	0	0.886478
Ankrd55	C0	0.0609385	0	7.68669e-10	0.055074	0	0.883988
Ankrd6	C0	0	0	0	0	1.66163e-10	1
Ankrd61	C0	3.02516e-10	0	0.102603	0.0921466	0	0.805251
Ankrd63	C0	0	0.0731499	0	0.181339	0	0.745511
Ankrd66	C0	0.0389734	0	0	0	0	0.961027
Ankrd9	C0	0.0317548	1.21892e-10	0	0.0234177	0.00202319	0.942804
Anks1	C3	0.103805	0.104133	0	0.206215	0.0412093	0.544638
Anks1b	C0	0	2.15181e-10	0.0171365	0	6.60433e-10	0.982864
Anks3	C0	0	0	0	0.0225076	0	0.977492
Anks4b	C11	0	0.018335	0	0.234882	0.00322133	0.743562
Anks6	C0	0.0194071	6.71196e-09	0.0163408	1.00796e-07	0.00644023	0.957812
Ankzf1	C0	0	0	0.0917868	0	0	0.908213
Anln	C0	0	0	0	0	0	1
Ano1	C0	0	0	0.0333391	0	0	0.966661
Ano10	C0	0	0	0	0	0	1
Ano2	C0	0	0	0.051837	0	3.52984e-10	0.948163
Ano3	C0	1.42165e-08	1.12434e-07	7.47074e-09	0	0.0122966	0.987703
Ano4	C0	0	0	0	0	0	1
Ano5	C0	0	0	0	0	0	1
Ano6	C0	0	0	0.0380339	0	0	0.961966
Ano7	C0	7.98471e-11	0	0.461008	1.07342e-10	0	0.538992
Ano8	C0	0	0.311056	8.01622e-08	0	0	0.688944
Ano9	C0	1.12055e-09	0	0.0354288	0.0421941	0.0160375	0.90634
Anp32a	C0	2.51988e-10	0	0.17465	0.0219812	0.0371806	0.766188
Anp32b	C0	0	0	0	0.0388096	0	0.96119
Anp32e	C0	3.35692e-10	0	0	0.132758	0	0.867242
Anpep	C0	0	0	0.0699058	0	1.52366e-06	0.930093
Antxr1	C0	0	0	0	0	0	1
Antxr2	C0	0	3.38018e-10	3.21092e-09	0.0961598	0	0.90384
Anxa1	C0	0.0332618	0	0.0329767	0	0	0.933761
Anxa11	C0	0	0	0	0	0	1
Anxa2	C0	0.0105169	0	0	0.133924	0	0.855559
Anxa3	C0	0	0	0.00321638	0.132652	1.04091e-09	0.864132
Anxa4	C0	0.0186059	4.47871e-10	1.55853e-09	0.0321477	3.5918e-09	0.949246
Anxa5	C12	0.11141	2.02155e-10	0	0.257222	0.0515268	0.579841
Anxa6	C6	2.41643e-10	0.00338587	3.62101e-09	0.341668	0.0344278	0.620518
Anxa7	C0	0.00516654	0.255712	0	0.000651389	0	0.73847
Anxa8	C0	0	0	0	0.0536454	0	0.946355
Anxa9	C0	1.68801e-10	0	0.0118762	0.0731185	3.12606e-10	0.915005
Aoah	C0	0.011144	0	0.0606656	0	0	0.92819
Aoc1	C0	0	0	0.0130433	0	0	0.986957
Aoc2	C0	0	0	0	0	0	1
Aoc3	C0	0	0	0	0	0	1
Aopep	C2	0.0144569	0	0.0286999	0.314857	0	0.641987
Aox1	C0	0	0	0	0	0	1
Aox2	C0	0	2.67443e-10	0.00810955	0.0330813	0.0444792	0.91433
Aox3	C0	0.0377857	0	0.00372863	3.52584e-10	0	0.958486
Ap1ar	C0	0	0	1.21445e-10	0.102671	4.71385e-10	0.897329
Ap1b1	C0	0	0.115632	0.0453046	0.0598224	7.78236e-10	0.779241
Ap1g1	C17	5.61746e-10	1.48021e-09	0	0.298297	0.0540937	0.647609
Ap1g2	C0	0	0	0.317262	0	0	0.682738
Ap1m1	C1	0.292817	1.38357e-08	0.00863991	0.288228	0.00424731	0.406068
Ap1m2	C0	0	0	0	1.0216e-10	0.00343197	0.996568
Ap1s1	C0	0	0	0	0.0179641	0	0.982036
Ap1s2	C0	0	0	0.0623858	0	0	0.937614
Ap1s3	C0	0	0	0.0241547	0.0399933	0	0.935852
Ap2a1	C0	0.00441174	0	0.368481	0	0.000119357	0.626988
Ap2a2	C0	0	0	3.24654e-10	0.0260173	0	0.973983
Ap2b1	C0	1.62999e-10	4.95919e-10	0.118124	0.166042	1.03727e-10	0.715834
Ap2m1	C0	0	0	0	0.144846	0	0.855154
Ap2s1	C0	0	3.69834e-09	0.0588486	0.0807731	6.00976e-09	0.860378
Ap3b1	C0	0	0	0.115379	0.174877	6.2103e-10	0.709744
Ap3b2	C0	0	0	0.139728	0	0	0.860272
Ap3d1	C0	0	0	0	0	0.0318617	0.968138
Ap3m1	C0	4.85195e-10	0.00506036	0.0308288	0.109405	1.30402e-10	0.854706
Ap3m2	C0	0.00544807	0	0	1.51279e-08	0	0.994552
Ap3s1	C0	0	0	0	0	0	1
Ap3s2	C0	0	0	0	0.0334934	0	0.966507
Ap4b1	C0	0	1.26154e-08	0.0814201	0.0419422	0	0.876638
Ap4e1	C0	0	6.7743e-10	1.01975e-10	0.179752	0.0392937	0.780954
Ap4m1	C9	0.00203338	0	0	0.202045	0.0499342	0.745987
Ap4s1	C0	0	0	0.109294	0.0527242	1.55086e-10	0.837982
Ap5b1	C0	0	0.0477764	0.344796	0	0	0.607427
Ap5m1	C0	0.0365505	1.62366e-09	1.07468e-09	0.0958959	0.00429494	0.863259
Ap5s1	C0	0	0	0	0.0519079	0	0.948092
Ap5z1	C0	0.0145181	0	0.0949842	0	0	0.890498
Apaf1	C0	0	0	0	0	0	1
Apba1	C0	0.0130106	0	0.0335545	0	0	0.953435
Apba2	C0	0	0	0	0	0	1
Apba3	C6	1.07195e-08	0.205339	0	0.215164	2.05398e-09	0.579497
Apbb1	C0	0	0.0308799	0	0.14517	2.52272e-10	0.82395
Apbb1ip	C0	0.102077	5.25427e-10	0.115773	0	0.0544265	0.727724
Apbb2	C0	0.123154	2.26542e-09	0.0866297	0	0	0.790216
Apbb3	C0	1.50323e-10	0	0	0.0935773	0.0497559	0.856667
Apc	C0	1.31871e-10	0	7.32045e-10	0.0967897	0	0.90321
Apc2	C0	0.00715455	1.17735e-06	0.118101	0	4.31106e-10	0.874743
Apcdd1	C0	0	0	0	0.00222814	0	0.997772
Apeh	C0	0	0	0	0.0859276	9.41148e-11	0.914072
Apela	C0	0.0872694	0	0.134015	9.30691e-09	5.66969e-10	0.778715
Apex1	C0	0	1.61169e-10	0	0.158958	0.028074	0.812968
Apex2	C0	0	0	0.0132818	0	0	0.986718
Aph1a	C0	0	0	3.6295e-10	0	0	1
Aph1b	C0	9.04961e-10	0	0.142662	0.169439	0	0.6879
Aph1c	C0	0.146098	0	0	0.0385298	0	0.815372
Api5	C9	0.0744147	2.31471e-10	0.0946357	0.22151	0.082865	0.526575
Apip	C6	8.19992e-11	2.24531e-10	0	0.22232	0.0763742	0.701306
Aplf	C0	2.60792e-10	0	0.0278709	0.189683	0.0397928	0.742653
Apln	C2	0	0	0.0279271	0.369184	7.5308e-11	0.602889
Aplnr	C6	0.0899606	0.00536615	0.0208048	0.461022	0	0.422847
Aplp1	C4	0	4.55183e-10	0.106257	0.203838	3.43198e-10	0.689906
Aplp2	C0	0.00372167	0	0.0559427	1.06618e-09	1.05533e-09	0.940336
Apmap	C0	0	0	0	0	0	1
Apoa1	C0	0	0	0	0.0306113	0	0.969389
Apoa2	C0	0	0	0	0	0	1
Apoa4	C0	0	0	8.07955e-07	0.079176	9.41396e-11	0.920823
Apoa5	C0	0	0	0	0	0	1
Apob	C18	0	0	0	0.444708	0	0.555292
Apobec1	C0	0	0.111081	0.0207576	0.0769737	1.68719e-10	0.791188
Apobec2	C19	5.68157e-10	0	0	0.217061	0.0713584	0.711581
Apobec3	C0	0.00510711	0	0	2.78418e-10	0	0.994893
Apobr	C0	0.0469174	3.2387e-09	0	0	0.0518993	0.901183
Apoc1	C0	0	0	0.0244691	0.173262	3.61891e-09	0.802269
Apoc3	C0	0.0285441	0	0	0.119506	0	0.85195
Apoc4	C8	0	0	0	0.356189	0	0.643811
Apod	C18	0.0341425	0	0	0.416788	5.89767e-11	0.549069
Apoe	C0	1.56076e-09	4.54253e-09	0.0539633	0.0878758	0.000176559	0.857984
Apof	C0	0.0759554	0	0	0	0	0.924045
Apoh	C0	0	0	0	0	0	1
Apol10a	C18	7.91738e-11	0	0	0.325935	0	0.674065
Apol10b	C0	0.113274	0	5.34148e-10	0.0806765	0	0.80605
Apol11a	C0	0	0	0.0235006	0.171459	0	0.805041
Apol11b	C0	0.0825457	8.51059e-10	0.0248624	0.0118624	6.82184e-08	0.880729
Apol6	C18	0	9.33167e-11	3.01234e-10	0.218765	0.0263814	0.754853
Apol7a	C0	0	2.07834e-08	0	0.0460921	0	0.953908
Apol7b	C5	0.0253735	0.100857	0	0.175202	2.84303e-10	0.698568
Apol7c	C0	0	0	0	0.0252715	0	0.974728
Apol7e	C0	0	0	1.23308e-10	0.0762728	0	0.923727
Apol8	C0	0	0	1.02029e-10	0	0.188346	0.811654
Apol9a	C0	0	0	0	0.0276307	0	0.972369
Apol9b	C0	0	0	0	0.0835499	0	0.91645
Apold1	C0	0	0.249995	0.2775	0	0	0.472505
Apom	C0	0	0	0.017152	0.0232587	0	0.959589
Apon	C0	0	0	0	0.0462687	0.0130523	0.940679
Apoo	C0	0.0470503	0	0.131527	0	0	0.821423
Apool	C0	5.3943e-17	0	0	0.0277835	0	0.972216
Apopt1	C0	0	0	0	0.0505648	0	0.949435
App	C0	0	0	0	0	6.04947e-08	1
Appbp2	C0	0	4.81362e-10	0	0.104403	0	0.895597
Appl1	C0	0	0	0	0	0	1
Appl2	C0	0	0	0	0.116208	0	0.883792
Aprt	C0	0	0	4.64636e-10	0.041401	0	0.958599
Aptx	C0	0	0	0	0	0	1
Aqp1	C0	3.32839e-10	0.13232	0	0.0962508	0.0246306	0.746799
Aqp11	C0	0	0	2.68231e-09	0	0	1
Aqp12	C0	0.0633878	0	0	0	0	0.936612
Aqp3	C0	0	0	0.0134183	0	0	0.986582
Aqp4	C0	0	0	0	0	0	1
Aqp5	C0	0.0348692	0	0	0	0	0.965131
Aqp7	C0	0	0	1.15192e-09	0.0200318	0	0.979968
Aqp8	C0	0	0	0	0	0	1
Aqp9	C0	0.0308399	5.37676e-09	0	0	0.104742	0.864418
Aqr	C0	0	0	0.0172959	0.0839229	1.51906e-10	0.898781
Ar	C0	0	0	0	0	0	1
Araf	C0	0	0	0	0.0168446	0	0.983155
Arap1	C0	0.00527835	0	0	0.0261992	0	0.968522
Arap2	C0	0	0.0548002	0	0.126239	0	0.818961
Arap3	C6	0.201526	9.53248e-09	0	0.0611765	1.92121e-10	0.737297
Arc	C0	0	0	0	0	0	1
Arcn1	C0	0	1.12121e-10	0	0	0	1
Areg	C0	0	0	0	0.0288374	0	0.971163
Arel1	C17	0.0207311	2.80772e-10	0	0.272761	2.35903e-10	0.706508
Arf1	C0	0	0	0	0.120128	0	0.879872
Arf2	C0	0.0603085	6.24292e-10	0.327018	0.280082	0.0411393	0.291452
Arf3	C0	0.0271047	0	0.0639686	0.0742675	1.3234e-10	0.834659
Arf4	C0	0	0	0	0	0	1
Arf5	C0	0	0	0	0	0	1
Arf6	C0	0	0	0	0.111678	0	0.888322
Arfgap1	C0	0	0	0	0.0633113	3.08777e-09	0.936689
Arfgap2	C1	0.138211	0	0.134331	0.104772	0	0.622685
Arfgap3	C0	0	0	0.00247806	0.193496	0.00677175	0.797254
Arfgef1	C0	0.0540284	0	0	0.076343	0	0.869629
Arfgef2	C0	0.0139496	0	0	0.109646	0	0.876404
Arfgef3	C0	2.9504e-08	1.09391e-09	0.0691046	0.0573831	6.05923e-08	0.873512
Arfip1	C0	0.0478186	0	0.236569	0.100915	0.0400551	0.574642
Arfip2	C0	0.0929116	0	0	0	0	0.907088
Arfrp1	C0	0	0	0.0222858	0.0234739	0	0.95424
Arg1	C0	0	0	0	0	0	1
Arg2	C0	0	0	0.000404397	0	0	0.999596
Arglu1	C0	1.02468e-10	0	1.27307e-09	0.0222621	0.0171228	0.960615
Arhgap1	C4	0.110568	2.08024e-09	0.142647	0.162476	0.0111831	0.573125
Arhgap10	C1	0.118303	0	0	0.148556	0	0.733141
Arhgap11a	C17	0.0600122	0	0	0.204353	0	0.735635
Arhgap12	C5	0.0435559	5.20173e-10	0	0.165174	3.85286e-10	0.79127
Arhgap15	C0	0.0725645	0	0.457817	0.053757	0	0.415862
Arhgap17	C10	0	0	0.132761	0.211615	0	0.655624
Arhgap18	C0	0	0	0	0.174293	0	0.825707
Arhgap19	C0	0	0	0.139589	1.66651e-09	2.20983e-09	0.860411
Arhgap20	C0	0	3.1875e-10	0	0.176689	1.00246e-10	0.823311
Arhgap21	C17	0	0.0922075	0.0118226	0.221756	0.00425816	0.669956
Arhgap22	C6	0.0995027	0.0048794	4.97279e-10	0.24334	3.74742e-10	0.652278
Arhgap23	C0	0	0.0806704	0	0	0	0.91933
Arhgap24	C0	0	0	0	0	0	1
Arhgap25	C0	0.0420547	0	0.068396	1.14366e-10	4.75942e-10	0.889549
Arhgap26	C0	0.0574728	0.109226	0	0.0877409	0	0.745561
Arhgap27	C0	0	0	0.0252778	0.052361	0.0132294	0.909132
Arhgap28	C2	0.0124854	0.0994697	0.0536086	0.359569	0.0140903	0.460777
Arhgap29	C0	0	0	0.0282334	8.68098e-08	5.8097e-08	0.971766
Arhgap30	C0	0.051327	2.77855e-09	0.0917582	0	0	0.856915
Arhgap31	C0	0	0	0	0	1.34221e-10	1
Arhgap32	C0	0.000664833	0.00553258	0	0.187933	1.66346e-09	0.80587
Arhgap33	C0	0.0547701	1.88259e-09	0.120231	0.0151987	0.0158107	0.793989
Arhgap35	C0	0	0	0	0.00518561	1.31467e-10	0.994814
Arhgap36	C0	0	0	0	0	0	1
Arhgap39	C0	0	2.69446e-10	0.0216104	1.77744e-08	0.0143869	0.964003
Arhgap4	C0	0.0052089	5.25234e-10	0	0	0	0.994791
Arhgap42	C0	3.18006e-08	0	0	0.037037	0.0130876	0.949875
Arhgap44	C0	0	0	0	0	0	1
Arhgap45	C0	0	0	0.0892425	0	5.35593e-10	0.910758
Arhgap5	C0	0	0	0	0.0250025	0	0.974998
Arhgap6	C0	0	0	0	0	0	1
Arhgap8	C0	0	0	0	0	0.0111118	0.988888
Arhgap9	C0	0	0	0.0067229	0	0	0.993277
Arhgdia	C0	0	0	0	0	4.57057e-08	1
Arhgdib	C0	0.0485838	0	0.02943	1.00199e-10	0	0.921986
Arhgdig	C0	0	1.88164e-10	0	0.0793813	0	0.920619
Arhgef1	C0	0.0211345	0	0	0	0	0.978866
Arhgef10	C0	0.0274424	0	0	0	5.03265e-10	0.972558
Arhgef10l	C0	0	0	0	0	0	1
Arhgef11	C0	0	0	0.090457	0.083463	0	0.82608
Arhgef12	C0	0	0	0.096054	0.0711288	5.3501e-10	0.832817
Arhgef15	C6	0.0171866	0	0	0.307042	0	0.675772
Arhgef16	C0	0	0	0	0	0	1
Arhgef17	C0	0.0681296	0	0	0	0	0.93187
Arhgef18	C0	0	0	0	0.0967514	0.0643622	0.838886
Arhgef19	C0	4.96774e-10	0	0	0	1.49204e-10	1
Arhgef2	C0	0	0	0.258488	0	0	0.741512
Arhgef25	C0	0.0436814	0	0.078231	0.147253	6.35736e-10	0.730834
Arhgef26	C0	0	0	0	0.148502	0.0967413	0.754757
Arhgef28	C0	0.00335693	0	1.02426e-08	0	3.05327e-10	0.996643
Arhgef3	C0	0.0231478	0	0.161342	0.147524	0	0.667986
Arhgef33	C0	0	0	1.07847e-10	0	0.0187102	0.98129
Arhgef37	C0	0	2.71137e-10	0	0.11656	2.37312e-09	0.88344
Arhgef38	C0	0	0	0	0	0	1
Arhgef39	C0	0	0	0.0327001	0	0	0.9673
Arhgef4	C0	4.77753e-10	0	0	0.0856198	0	0.91438
Arhgef40	C0	0.0770507	0	0.115073	0.066899	4.22532e-10	0.740977
Arhgef5	C0	0	0	0.0924982	0	0	0.907502
Arhgef6	C0	0.076971	0	0	0	0.0554006	0.867628
Arhgef7	C20	0	0.125666	0	0.221093	0.0266157	0.626625
Arhgef9	C0	2.04588e-10	0	0.0678464	0.0406954	0	0.891458
Arid1a	C0	1.25589e-10	0	0.123145	0.1452	0.0358135	0.695841
Arid1b	C0	0	0.106659	0.0222658	0.0452574	0	0.825817
Arid2	C0	0.0232801	2.13161e-10	0.00915684	0.160603	0.0421566	0.764804
Arid3a	C0	0	0	0	0.199089	0	0.800911
Arid3b	C0	0	0	1.07195e-10	0.0133229	0	0.986677
Arid4a	C0	0	1.13178e-10	0.0463673	0.192682	0	0.760951
Arid4b	C0	0.0219676	0	4.07757e-09	0.121444	0.0184909	0.838098
Arid5a	C0	0	0	0	0	0	1
Arid5b	C10	3.43883e-10	0.0168222	0.00774396	0.202808	1.63229e-10	0.772625
Arih1	C0	0.00485374	8.64118e-09	4.34053e-10	0.112338	0.066159	0.816649
Arih2	C0	0.063851	0	0	0.125751	0	0.810398
Arl1	C7	0.139377	0	0.215496	0.121479	0.0358733	0.487775
Arl10	C0	0	0	0	8.58205e-10	0.00171097	0.998289
Arl11	C0	0	0	0.0903454	0	0.0121037	0.897551
Arl13b	C0	0	0	0	0	0	1
Arl14	C18	3.72127e-10	0	0.183263	0.262397	0	0.55434
Arl14ep	C0	0	0	0	0.0312119	0	0.968788
Arl15	C14	0	0	0	0.327657	0	0.672343
Arl16	C0	0	0	0	0	0	1
Arl2	C0	0	0	0	0.012283	0	0.987717
Arl2bp	C14	0	0.0859468	0	0.318072	0	0.595981
Arl3	C4	0.0503889	0	1.53129e-09	0.388981	0.0794766	0.481153
Arl4a	C0	0	1.86628e-10	0.108039	0	0	0.891961
Arl4c	C0	0	2.31515e-10	0.136244	0.117673	0	0.746084
Arl4d	C0	0	0	0	0.130409	0.0172842	0.852307
Arl5a	C0	2.83189e-09	4.07476e-10	0	0.0210804	0	0.97892
Arl5b	C0	1.04616e-05	6.12625e-07	1.08827e-07	0.151398	7.10578e-07	0.84859
Arl5c	C0	1.18706e-10	0	0.220421	0	0	0.779579
Arl6	C0	0	0	0	0.0063866	0	0.993613
Arl6ip1	C0	0.0127728	0	4.29422e-08	0	2.16677e-08	0.987227
Arl6ip4	C0	0	0	0	0.103327	0	0.896673
Arl6ip5	C0	0	0	0	0.019171	0	0.980829
Arl6ip6	C0	0	0	2.55291e-10	0.00232036	0	0.99768
Arl8a	C4	0.0101013	0	0.18328	0.227677	0.0218091	0.557133
Arl8b	C10	0.0405848	0	0.0583889	0.308875	0	0.592151
Arl9	C0	1.10474e-05	2.165e-09	0	0	4.20824e-09	0.999989
Armc1	C7	0.182351	5.54144e-10	0.273041	0.226042	0.0242517	0.294315
Armc10	C0	8.31695e-11	0.204265	0.168768	0.0128685	3.01141e-09	0.614099
Armc2	C0	0.0602579	0	0.0237606	4.60139e-07	5.01903e-06	0.915976
Armc3	C0	0	0	0.00727326	0.0260719	0	0.966655
Armc5	C0	0	0	0	0.0183138	0	0.981686
Armc6	C0	0.00178289	0.0658612	0.151949	0.19817	0	0.582238
Armc7	C0	0	0	0.0640561	0	0	0.935944
Armc8	C0	1.64147e-09	0	8.37147e-10	0.174363	2.15942e-09	0.825637
Armc9	C0	0	0	0	0.0213666	0	0.978633
Armcx1	C0	0	0	0.00666355	0	0	0.993336
Armcx2	C0	0.0261547	0.0126486	0.014156	0	0	0.947041
Armcx3	C0	0	0	0	0.00387865	0	0.996121
Armcx4	C0	0	0	0.0395009	0.159119	0.00966259	0.791717
Armcx5	C0	0	0	0.0751534	0.0841268	5.23915e-10	0.84072
Armcx6	C1	0.150665	0.149008	4.07593e-09	0.166001	1.60071e-09	0.534326
Armh1	C0	0.00492919	0	0	0	0	0.995071
Armh3	C0	0.0307574	0	0.0249738	0	0.0110673	0.933201
Armh4	C0	0.0179681	0.143031	0	0.0424932	0.0449147	0.751593
Armt1	C0	0	0	0	0	0	1
Arnt	C0	1.07307e-10	0	0.0295413	0.141124	1.6415e-09	0.829335
Arnt2	C0	0	0	0	0	0	1
Arntl	C13	0.0151151	2.0797e-10	0	0.33924	0.00667176	0.638973
Arntl2	C0	0	0	0	0	0	1
Arpc1a	C0	0	0	0.0450367	0.0840178	1.62115e-10	0.870945
Arpc1b	C0	0	0	0	0.0582807	9.75918e-11	0.941719
Arpc2	C0	0.0148379	0	0.422669	0.194276	0.0170269	0.35119
Arpc3	C4	0	0	0.0710083	0.410132	0.0725552	0.446304
Arpc4	C0	0	0	1.47734e-08	0.0764976	3.93698e-10	0.923502
Arpc5	C0	1.3175e-10	0.074773	0.00481527	0	0	0.920412
Arpc5l	C0	0	0	0	0.00186246	0	0.998138
Arpin	C0	0	2.73959e-10	0.271518	0.0191985	0.0304922	0.678791
Arpp19	C0	0	0	0	0	0	1
Arpp21	C0	0	0	0.14394	5.54969e-10	0	0.85606
Arrb1	C0	0	0.0321245	0	0.13239	0	0.835485
Arrb2	C0	0	0	0	0.036916	0	0.963084
Arrdc1	C0	0	0	0	0	0	1
Arrdc2	C0	0	0	0.1117	1.11256e-09	0	0.8883
Arrdc3	C0	0	0	0.0278683	0.125371	0	0.84676
Arrdc4	C0	0	0	0.00803835	0.0532328	0	0.938729
Arsa	C0	0	0	0.0607615	0.0312014	0.0269284	0.881109
Arsb	C10	0	0	0	0.322859	0.0269561	0.650185
Arsg	C7	0.107426	6.15475e-08	0.098726	0.180169	0.001931	0.611748
Arsi	C8	1.02737e-10	0.0690749	0	0.553681	0.0374012	0.339842
Arsj	C0	0	0	0.0115974	0	4.21935e-10	0.988403
Arsk	C0	0	0	0	0.0798292	0	0.920171
Art2b	C0	0.0561147	0	0	0	0	0.943885
Art3	C0	0	0	0	0	0	1
Art4	C0	0	0	0	0.00392509	4.95641e-10	0.996075
Art5	C3	0.0923613	0.00549316	1.43283e-10	0.364724	0	0.537421
Artn	C0	0	0	0	0	0	1
Arv1	C0	0	0	0.00500799	0.0645551	0.00290503	0.927532
Arvcf	C20	0	2.71703e-09	0	0.20754	0.00803578	0.784424
Arx	C0	0	0.0655363	0	2.82688e-10	0.00262566	0.931838
Arxes1	C0	0	0	0.0978748	0.143718	0.00977043	0.748637
Arxes2	C0	0	0	0.244803	0.166175	0.00532444	0.583698
As3mt	C0	1.58475e-10	0	0	0.0941848	0.0295421	0.876273
Asah1	C0	1.1946e-10	0	0	0.161167	0	0.838833
Asah2	C0	0	0	0	0	0	1
Asap1	C0	0	0	0	0	0	1
Asap2	C10	1.092e-09	0	0.00959681	0.256228	1.65708e-08	0.734175
Asap3	C0	6.95617e-10	1.08479e-09	0.0154312	0.106429	6.30509e-09	0.87814
Asb1	C3	1.21525e-08	0	0.156356	0.280202	0	0.563442
Asb10	C0	0	0	0	0.0324482	0	0.967552
Asb11	C0	0	0	0	0.132239	0.0129414	0.854819
Asb13	C0	0	0.264128	0	0.183174	0	0.552698
Asb16	C0	0	0	0	0.0877279	0	0.912272
Asb2	C0	0.0193805	0	0	0.0779206	0.0113362	0.891363
Asb3	C0	0.0470308	3.44607e-09	0.110413	0.0284482	8.14174e-09	0.814108
Asb4	C0	0	0	0	0	0	1
Asb5	C0	0.000547116	0	0.168327	0	0	0.831126
Asb6	C0	0.115963	0	0.236818	0.044302	0	0.602916
Asb7	C17	0	0.0146002	0	0.348442	0	0.636958
Asb8	C0	0.0557937	0	0	0	0	0.944206
Ascc1	C0	0	0	0	0	0	1
Ascc2	C0	0	0.0293249	0.0965636	0	0	0.874111
Ascc3	C0	0	3.1991e-07	0.0142471	0.0739564	5.12108e-10	0.911796
Ascl1	C13	0.210233	0	0.0423325	0.25881	0	0.488625
Ascl2	C0	0.0184498	0	0.00218442	0	2.66984e-10	0.979366
Ascl3	C0	1.02522e-10	0	0.0216341	0	0	0.978366
Ascl4	C0	0	0	0	0	0	1
Asf1a	C0	0.0186976	0	0.297633	0	2.13901e-10	0.68367
Asf1b	C19	1.92186e-10	0.166847	0.0387145	0.230045	2.97995e-09	0.564393
Asgr1	C0	0	0	0	0.0411666	0	0.958833
Asgr2	C0	0	0	0	0	0	1
Ash1l	C0	9.25472e-11	0	0	0.0877668	0	0.912233
Ash2l	C0	0	0.00886295	0.147876	0	0	0.843261
Asic1	C0	0	0	0	0.00579277	0	0.994207
Asic2	C0	0	0	0.124199	0	0.000802233	0.874999
Asic3	C0	0	0	0	0.00059918	0	0.999401
Asic4	C0	0	0	0	0	0	1
Asic5	C0	0	0	0	0	0	1
Asl	C2	0	1.1527e-10	0.0500621	0.244123	1.67931e-09	0.705815
Asna1	C1	0.0654032	2.22821e-08	0.0221185	0.318301	0.0374184	0.556759
Asns	C0	0	0	0	0.0340379	0.00907365	0.956888
Asnsd1	C0	8.38519e-10	2.30308e-09	0.0019764	0.112658	0	0.885365
Aspa	C0	0	0	0	0	0	1
Aspdh	C0	0	0	0	0	0.0246627	0.975337
Aspg	C0	0	0	0	0	0	1
Asph	C0	0	0	0	0.0567538	0	0.943246
Asphd1	C0	0	5.91451e-10	0	0.187398	0.0152517	0.797351
Asphd2	C6	0.0214959	0	0	0.31473	2.53971e-10	0.663774
Aspm	C0	0	0	0	0.0477133	0	0.952287
Aspn	C0	0.000940012	0	0	0	0	0.99906
Asprv1	C0	0.0570735	0.0510553	0	0	1.49773e-10	0.891871
Aspscr1	C0	0	0	0	0.0448249	1.01414e-10	0.955175
Asrgl1	C0	0	0.0544401	0.0497802	0.0661363	5.74838e-08	0.829643
Ass1	C0	0	0	0	0	0	1
Aste1	C0	0	0	0.0418978	0.169064	1.26588e-10	0.789038
Astn1	C0	0	0	0.078241	0.0228489	0	0.89891
Astn2	C0	0	0	0	0	0	1
Asxl1	C9	9.63361e-10	2.94864e-09	0.0320858	0.249122	0.0195225	0.69927
Asxl2	C11	0	1.19819e-10	0	0.339318	0.108687	0.551995
Asxl3	C0	0	0	0	0	0.0211776	0.978822
Asz1	C0	0	0	0	0	0.1299	0.8701
Atad1	C17	0	0	0	0.289418	0.00750993	0.703072
Atad2	C7	0.0802178	3.41283e-10	0.103611	0.314757	0	0.501415
Atad2b	C0	0	0	0	0.0651797	0.00556223	0.929258
Atad3a	C0	0	0	0	0.0481908	0	0.951809
Atad5	C0	0	0.010594	0	0.108657	3.61906e-09	0.880749
Atat1	C0	0	0	0.338463	0.0423559	0	0.619181
Atcay	C0	0	0	0.133901	0	3.28937e-10	0.866099
Ate1	C7	0.263546	0.00861403	5.34853e-10	0.459873	0.0292855	0.238682
Atf1	C17	0	3.94623e-10	0	0.22636	1.24306e-09	0.77364
Atf2	C0	0.0253582	0	0.122091	0	0	0.852551
Atf3	C0	0.0689242	0	0	0.0436412	1.76339e-10	0.887435
Atf4	C4	1.92516e-10	3.02566e-08	0.120922	0.238798	0	0.64028
Atf5	C6	0	0	0	0.274137	0.0471599	0.678703
Atf6	C0	0	0	0	0.0380295	0	0.961971
Atf6b	C1	0.181484	0.0338697	0	0.126875	0.0305232	0.627248
Atf7	C0	0	0	0.0704254	0.0391246	9.43175e-11	0.89045
Atf7ip	C0	0	0	0	0.135632	0	0.864368
Atf7ip2	C0	0	0	0	0.0185683	0	0.981432
Atg10	C0	0	2.38932e-10	0.106087	9.90711e-11	1.55545e-10	0.893913
Atg101	C0	0	0	0	0.0937572	0	0.906243
Atg12	C10	0	0	0	0.272114	0	0.727886
Atg13	C0	0	0	0	0	0	1
Atg14	C0	0.0278895	0	0	0.134178	6.93902e-10	0.837932
Atg16l1	C0	1.73078e-10	0	0	0.0246565	0	0.975344
Atg16l2	C0	0	0	0	0	0.0535022	0.946498
Atg2a	C0	2.7896e-09	0.00405819	0.397277	4.14905e-09	1.42484e-07	0.598664
Atg2b	C0	0	0	0	0.0575201	0	0.94248
Atg3	C4	0.00723055	0	0.0689294	0.234856	0	0.688984
Atg4a	C0	0	0	0	0.188518	0.0611413	0.750341
Atg4b	C0	0	0.0359068	0	0.0514574	0	0.912636
Atg4c	C0	5.70969e-08	0	8.50737e-10	0.142816	0	0.857184
Atg4d	C0	0	0	0	0	0	1
Atg5	C0	0.149518	5.31159e-06	0.0857267	0	0	0.76475
Atg7	C0	1.09896e-10	2.55621e-10	0.140137	0.0258852	2.56675e-10	0.833978
Atg9a	C0	0	0	0	0	0	1
Atg9b	C0	0.025901	1.85003e-10	0.0624785	0	0.00487587	0.906745
Atic	C0	0	0	0.158861	0.0794967	0.0263432	0.735299
Atl1	C0	0	0	0	0	0	1
Atl2	C0	0	0	0	0.090832	0	0.909168
Atl3	C7	0.0511952	0	0.0830213	0.16335	0.0201812	0.682252
Atm	C0	0	0	0	0.137462	1.19794e-10	0.862538
Atmin	C11	0.198731	0	3.28107e-08	0.011466	0.0238679	0.765935
Atn1	C13	0.123477	0.0634475	0.185513	0.355403	0.0180719	0.254089
Atoh1	C13	0	1.44909e-10	0.0419745	0.203009	0	0.755017
Atoh7	C0	0.10709	0	3.02009e-10	0	0	0.89291
Atoh8	C0	2.80031e-15	0	0	0.00956962	0	0.99043
Atox1	C0	0	0	0.00662804	0.0596223	0	0.93375
Atp10a	C0	0	0	0	0.126586	0	0.873414
Atp10b	C10	0	0	0.133434	0.207381	2.56772e-08	0.659186
Atp11a	C0	0	0	0	0	0	1
Atp11b	C17	0	0	0.0177856	0.216796	0.0108156	0.754603
Atp11c	C0	0	1.50685e-10	0	0	0.00185631	0.998144
Atp12a	C0	0	0	0	0	0	1
Atp13a1	C0	0	0	0	0.0578212	0	0.942179
Atp13a2	C0	0	0.164202	0	0.161661	0	0.674137
Atp13a3	C0	0	0	0	0.0822868	1.38879e-10	0.917713
Atp13a4	C0	0	0	0.0859155	0	1.33131e-07	0.914084
Atp1a1	C0	0.00485845	0	0.0495943	0	1.23346e-06	0.945546
Atp1a2	C0	0	5.52583e-10	0	0.0741818	0	0.925818
Atp1a3	C0	0.0183667	0	0	0.0792501	0	0.902383
Atp1b1	C0	0.0353881	0	0	0.0507293	0	0.913883
Atp1b2	C0	6.39968e-10	0	0.106358	0.013518	1.54237e-09	0.880124
Atp1b3	C0	0	1.13799e-10	0.0428708	0.00109641	1.57108e-10	0.956033
Atp23	C0	0.00613618	0	0	0.184533	0.0422533	0.767077
Atp2a1	C0	0	0	0.0386091	0	0	0.961391
Atp2a2	C0	0	0	0.0748138	0	0	0.925186
Atp2a3	C0	0	0	0.0691481	0	0	0.930852
Atp2b1	C0	4.79214e-10	1.3438e-09	0.230441	0.170146	0	0.599413
Atp2b2	C0	0	0.0999428	0.102561	0	0	0.797496
Atp2b3	C0	1.53857e-10	0	0.0462596	0	1.37787e-10	0.95374
Atp2b4	C0	4.95141e-09	0	0.140881	0	0	0.859119
Atp2c1	C0	0.0146833	0	2.43216e-10	0.0990185	1.10283e-10	0.886298
Atp2c2	C0	0	0	0	0.0398018	0	0.960198
Atp4a	C0	0.049908	0	0	0	0	0.950092
Atp5a1	C0	0	0	0.111556	0	0	0.888444
Atp5b	C0	0	0.0312299	0.173411	0.123477	0	0.671882
Atp5c1	C0	0	0	0	0	0.00442364	0.995576
Atp5d	C0	0	0	0	0	0	1
Atp5e	C0	0	0	0.103982	0.087729	1.26805e-09	0.808289
Atp5g1	C0	0	0	0	0.0722053	0	0.927795
Atp5g2	C0	0	0	0.0674439	0.142247	0.0911593	0.69915
Atp5g3	C0	0	0	0.113844	0.0168646	0	0.869291
Atp5h	C0	0	0	0	0	0	1
Atp5j	C0	1.56903e-10	0	0.170776	0.0553344	0	0.77389
Atp5j2	C0	2.07832e-10	0	0.0364612	0.00846575	0	0.955073
Atp5k	C0	0	0	0.0362544	0.0629519	4.50684e-10	0.900794
Atp5l	C0	0	0	2.64011e-10	0.194007	0.0822377	0.723755
Atp5md	C0	0	0	0	0.0917216	0.0371842	0.871094
Atp5mpl	C0	0	6.87264e-10	0.0533473	0	0	0.946653
Atp5o	C0	0	0	0	0.0296927	0	0.970307
Atp5pb	C0	0.0619564	0	0.318568	0.0211627	0	0.598313
Atp6ap1	C0	0.000754624	0.101005	0.0963217	0	0	0.801919
Atp6ap2	C0	0.0715786	0	0	0.0125999	1.83622e-10	0.915822
Atp6v0a1	C0	0	0	0.143844	0	0	0.856156
Atp6v0a2	C14	0	0	0.00379412	0.352631	0.0229027	0.620672
Atp6v0a4	C0	0	0	0	0	0	1
Atp6v0b	C0	2.21742e-09	6.69636e-10	0.00461743	0.0321843	0	0.963198
Atp6v0c	C0	0	0	0	0	0	1
Atp6v0d1	C0	0	0	0	0	0	1
Atp6v0d2	C0	0.0026953	0	0.0327977	0	0	0.964507
Atp6v0e	C0	0	0	0.124734	0.0157783	0	0.859488
Atp6v0e2	C0	0	0	0	0	0	1
Atp6v1a	C0	0	0	0	0	0	1
Atp6v1b2	C0	0.066296	0	0.042507	0	0	0.891197
Atp6v1c1	C11	0.224483	0	0	0	0	0.775517
Atp6v1d	C0	0.0203169	0.146838	0.117997	0.136773	0	0.578075
Atp6v1e1	C0	0.00735184	0	0.127131	0.0936703	0	0.771847
Atp6v1f	C0	0	0	0	0.00647861	4.27873e-10	0.993521
Atp6v1g1	C0	0	0.090405	0	0.115664	6.41027e-09	0.793931
Atp6v1g2	C0	0.0476594	1.35907e-10	0.385079	0.0724882	0	0.494773
Atp6v1h	C0	0.0366158	0	0.110442	0	0	0.852942
Atp7a	C0	0	0	0	0.070601	0	0.929399
Atp7b	C0	0	3.33068e-10	0	0.0286985	0.0264888	0.944813
Atp8a1	C0	0	0	0	0.0283773	0	0.971623
Atp8a2	C0	0.125139	0	0.0159208	0.0489415	0	0.809998
Atp8b1	C0	0	9.80777e-11	0.0420284	0.071811	3.51816e-09	0.886161
Atp8b2	C0	0	0.0275374	0	0.0709573	0	0.901505
Atp8b3	C0	0	2.04712e-09	1.5427e-09	1.98708e-09	0	1
Atp8b4	C0	0	0	0	0.00764442	0	0.992356
Atp8b5	C0	8.88168e-11	0.0569726	0.0522174	0	0.0177458	0.873064
Atp9a	C0	0	0	0.0163985	0.0340427	0	0.949559
Atp9b	C0	0	0	0.0487456	0.184286	0.019269	0.747699
Atpaf1	C11	0.0818523	0.103703	0	0.13341	0	0.681034
Atpaf2	C0	0	0	0	0	0	1
Atpif1	C0	1.33288e-10	0	0.020394	0.121375	0	0.858231
Atpsckmt	C0	0	0	0	0.059665	0	0.940335
Atr	C0	0	0	0.0389775	0.118102	0	0.84292
Atraid	C0	0	0	0	0.0302956	0.000111354	0.969593
Atrip	C2	0	0	0.0730595	0.308353	0	0.618588
Atrn	C0	1.76857e-10	0	1.39285e-10	0.108856	0	0.891144
Atrnl1	C0	0.116925	0	0	0.0787878	0	0.804287
Atrx	C0	0	0	2.97107e-10	0.111214	0.0108041	0.877982
Atxn1	C5	0.075386	3.68968e-10	0	0.166436	0.0262749	0.731903
Atxn10	C20	0	1.59091e-10	0	0.268695	0.0483983	0.682906
Atxn1l	C0	0.00902419	0	0	0.00689052	0	0.984085
Atxn2	C0	0.0237063	0	0.255567	0.104594	3.11609e-10	0.616132
Atxn2l	C0	3.33237e-10	0	0.185659	0.0901321	0	0.724209
Atxn3	C9	0.15757	0	7.866e-11	0.478475	0.0341879	0.329767
Atxn7	C5	0.0557798	1.90053e-10	6.15387e-10	0.224367	0.0543722	0.66548
Atxn7l1	C0	8.5317e-11	0	0.201299	0.124787	0	0.673914
Atxn7l2	C0	0	0	0.206991	0.0326453	0.0174675	0.742896
Atxn7l3	C0	0	0.0543806	0.0620251	6.7477e-08	0.0281519	0.855442
Atxn7l3b	C0	0	0	0	0	0.0134665	0.986533
AU015836	C0	1.30622e-09	3.98677e-10	0.13674	0	0	0.86326
AU021092	C6	0.0172879	0.00958135	0.14087	0.280535	0.00159236	0.550133
AU022252	C0	0	0	0	0	0	1
AU040320	C0	9.44162e-11	0	0.137389	0.136567	2.59492e-10	0.726044
AU041133	C5	0.136376	7.70532e-11	0	0.13219	0	0.731435
Auh	C0	2.73439e-10	0	0.0023996	0.116145	5.06689e-10	0.881456
Aunip	C0	1.06143e-10	0.15869	2.73709e-10	0.112003	0	0.729307
Aup1	C0	0	0	0.0345164	0	0	0.965484
Aurka	C12	0	0.0835922	0	0.217343	0.0181753	0.680889
Aurkaip1	C0	0	0	0	0	0	1
Aurkb	C0	0	0.057134	0.119788	0.0968182	9.36023e-11	0.72626
Auts2	C14	0.0234979	0	0.0927573	0.31412	0.0256413	0.543983
Aven	C0	1.35907e-10	0	0	0.150605	5.01656e-10	0.849395
Avil	C13	0.0801016	1.04956e-10	0.0659919	0.396859	0	0.457047
Avl9	C0	0.0281749	0	0	0.122634	0	0.849191
Avpi1	C0	0	0	0.0264373	0.0694145	0	0.904148
Avpr1a	C0	0.0179826	0	0.0205588	0	0.0448281	0.916631
Avpr1b	C0	0	0	0	0	0	1
Avpr2	C0	0	0	0	0.0695822	0.00325707	0.927161
AW146154	C0	4.4206e-10	0.151149	1.99644e-09	0.0847955	9.24878e-10	0.764055
AW209491	C0	0	0	0.384785	0	0.00853077	0.606684
AW549877	C0	0	0	0	0.0973737	0	0.902626
AW551984	C0	0	0	0	0	0	1
AW554918	C0	0	0.0109258	0.0946852	0.141635	0	0.752754
Awat2	C0	0	0	3.11575e-09	0.0483003	0	0.9517
Axdnd1	C0	0.012233	0	0.0395992	0	0	0.948168
Axin1	C0	0	0	0.0742132	0	0	0.925787
Axin2	C0	0	0	2.95246e-10	0.139199	0	0.860801
Axl	C2	0	0	0.129832	0.237244	2.63732e-10	0.632924
AY358078	C0	0	0.131544	9.72356e-11	0.0386606	0.0404331	0.789362
Azgp1	C0	0.106343	0	0	0.0767147	0	0.816942
Azi2	C17	0	0	0	0.245857	0.0573692	0.696774
Azin1	C0	0	0	0	0.136926	0	0.863074
Azin2	C0	0	0	0	0.0426311	0	0.957369
B230118H07Rik	C0	0	0	0.0472764	0.0580619	3.20901e-10	0.894662
B230217C12Rik	C0	7.82229e-10	0	0	0	9.19408e-10	1
B230219D22Rik	C0	0	0	0	0	0	1
B230307C23Rik	C2	0.139185	5.56207e-11	0	0.348229	0.00680496	0.505781
B2m	C13	0.133485	0	0.147776	0.168745	0	0.549994
B3galnt1	C0	0	0	0	0	0	1
B3galnt2	C0	0	0	0	0	0	1
B3galt1	C0	0	0	0	0	0	1
B3galt2	C14	1.86644e-08	0	3.5278e-10	0.235003	0	0.764997
B3galt4	C0	0	0.158355	0.0221979	0.0882234	0	0.731224
B3galt5	C0	0	0	0	0	0	1
B3galt6	C0	0	0	0.203337	0.188957	0	0.607706
B3gat1	C0	0.0188694	0	0.0101126	0	0.0290302	0.941988
B3gat2	C0	0	0	0	0	0	1
B3gat3	C0	0	0	0	0	0	1
B3glct	C0	0	0	0	0.0937987	0	0.906201
B3gnt2	C0	0.0517399	1.07313e-10	0.150261	0.121657	0.0961644	0.580177
B3gnt3	C0	0.0401149	0	0.202066	0.00443763	2.35381e-10	0.753382
B3gnt5	C0	0	0	0.0269058	0	0	0.973094
B3gnt6	C18	1.03618e-10	0	0	0.297102	0	0.702898
B3gnt7	C0	0	0	0	0	0	1
B3gnt8	C0	1.38765e-08	0	0.00744074	0.116005	0.0550788	0.821476
B3gnt9	C0	0.0216793	0.124184	0.155546	0.0350951	7.61346e-10	0.663496
B3gntl1	C0	0.0902304	0.333868	0.0673998	0	6.74987e-11	0.508502
B430305J03Rik	C0	0	0	0.0750362	9.06105e-10	0	0.924964
B430306N03Rik	C0	0	0	0	0	0	1
B4galnt1	C18	0.0489656	0	0.00904974	0.394304	0	0.547681
B4galnt2	C18	0	0	0.00946867	0.472127	0	0.518404
B4galnt3	C0	0	0	0	0.0440211	0	0.955979
B4galnt4	C0	0	0	0.261617	0.0814079	0	0.656975
B4galt1	C0	0	0	0	0.0230145	1.0041e-16	0.976986
B4galt2	C6	1.29369e-07	0	0.000432247	0.27013	0	0.729438
B4galt3	C0	0	0	0.103888	0	0	0.896112
B4galt4	C13	0	0	0.122497	0.256153	0	0.62135
B4galt5	C0	0	0	0	0	0	1
B4galt6	C0	0	0.0217866	0.193773	0.0120534	0	0.772387
B4galt7	C0	0	0	0	0.0419467	0	0.958053
B4gat1	C0	0	0	0	0	0	1
B630019K06Rik	C0	0	0	0.204197	0.0746523	0.0694973	0.651654
B930094E09Rik	C0	0	0	0	0	0	1
B9d1	C6	0	0	0.0850018	0.211326	3.40686e-08	0.703673
B9d2	C0	0	0	0	0.0541999	1.94184e-10	0.9458
Baalc	C0	0	0	0.0445978	2.65597e-10	0	0.955402
Baat	C6	0.11806	1.29308e-09	0	0.1782	0	0.703739
Babam1	C0	1.55802e-09	0	0.00611667	0.111364	0.0201773	0.862342
Babam2	C0	0	0	0	0	0	1
Bace1	C0	0	0	0	0	0	1
Bace2	C0	0	3.26797e-10	2.65847e-10	0.0927555	0	0.907244
Bach1	C0	0	0	0	0	0	1
Bach2	C0	0.0467535	3.21204e-10	0.15172	0.134853	0.052065	0.614608
Bad	C0	4.05973e-10	0.0824527	0	0.0825847	0	0.834963
Bag1	C0	0	0	0	0	0	1
Bag2	C0	0	0	0.000816568	0.00658695	0	0.992596
Bag3	C4	0.132051	0	0.107812	0.33116	0.0157346	0.413242
Bag4	C0	0	0	0	0.18407	1.43762e-10	0.81593
Bag5	C0	0	0.256067	0.0562104	0	0	0.687723
Bag6	C0	0	0	0	0	0	1
Bahcc1	C0	1.16537e-08	1.58617e-09	0.139414	0.0852081	0	0.775378
Bahd1	C0	0	0	5.62614e-10	0	0	1
Baiap2	C0	0.0481412	0	0	0	0	0.951859
Baiap2l1	C10	0.034311	0	0.205424	0.185568	3.86783e-10	0.574697
Baiap2l2	C0	0	0	0.116385	0	0	0.883615
Baiap3	C0	0	0	0	0.0220392	0	0.977961
Bak1	C13	0.111357	8.69466e-09	0.206627	0.332183	0.0325079	0.317325
Bambi	C0	0.0197639	0.0533765	0.159367	0	0	0.767492
Banf1	C0	0	0	0	0.030783	0	0.969217
Bank1	C0	0.0544701	4.40881e-09	0.10381	0	0	0.84172
Banp	C0	0.137967	0.0126347	0	0	0.187641	0.661758
Bap1	C0	0	0	0	0	0	1
Bard1	C0	0	0	0.074592	0.0340451	0	0.891363
Barx2	C0	0.0162553	0	0	2.69775e-10	0.0103003	0.973444
Basp1	C6	0.112616	0	0	0.109772	8.76597e-10	0.777612
Batf	C0	0	0	0	0	0	1
Batf2	C0	0	0	0	0	0	1
Batf3	C0	6.70581e-10	1.19159e-09	0.031098	0.113027	0	0.855875
Bax	C0	0	5.11957e-10	0	0.111946	2.59688e-10	0.888054
Baz1a	C0	0	0.0830428	9.21285e-10	0.155167	0.0390751	0.722715
Baz1b	C9	0.0158461	4.18129e-10	1.35448e-10	0.202082	0.0484674	0.733604
Baz2a	C0	0	1.20623e-09	0.136611	0.132639	1.37748e-09	0.73075
Baz2b	C0	0	0	0.0385406	0.186499	0.0109706	0.76399
Bbc3	C0	0	0	0.0628523	0.0642623	0.0524098	0.820476
Bbip1	C0	1.06815e-10	7.48546e-09	0.0977749	0.171282	0	0.730943
Bbof1	C0	0	0	0.00641017	0.00291206	0	0.990678
Bbox1	C0	0	0	0	0	0	1
Bbs1	C0	0	0	0.0256258	0	0	0.974374
Bbs10	C0	0	0	0	0.0907199	0	0.90928
Bbs12	C0	0	0	0	0	0	1
Bbs2	C0	0.00105409	0	2.11655e-09	0	9.54106e-09	0.998946
Bbs4	C0	0	0	0	0	0	1
Bbs5	C0	1.4298e-10	0	0	0.07032	0	0.92968
Bbs7	C0	3.43469e-09	5.4327e-10	0.0300648	0.18305	0.000168489	0.786717
Bbs9	C0	0	0	0	0.0169336	0	0.983066
Bbx	C0	0.00882035	0	0	0	0	0.99118
BC003965	C0	0	0	1.0269e-07	0.0724145	4.96356e-09	0.927585
BC004004	C0	0	0	0	0	0	1
BC005537	C0	0.0224992	0.10088	0.2275	0.0455553	1.46741e-09	0.603566
BC005624	C13	0.018248	0	0.244588	0.343971	0.0211818	0.372011
BC016579	C0	0	0	0	0	0	1
BC017158	C0	0.125948	2.30219e-10	0.111883	0	4.58875e-10	0.762169
BC024063	C0	0	0	0	0	0	1
BC024139	C0	0	0	0	0.0152478	0	0.984752
BC024978	C0	0	0.0203968	0.213891	0	0	0.765712
BC025920	C0	0	0	0.0135573	0	0	0.986443
BC028528	C6	0.0225749	0.0525089	0.0454622	0.246692	0	0.632762
BC029722	C0	0	0	0	0.0641765	0.0474934	0.88833
BC030500	C0	0	0	0.169682	0	0	0.830318
BC031181	C0	0	0	0	0	0	1
BC034090	C6	5.68096e-10	0	0	0.253175	8.05787e-11	0.746825
BC035044	C0	0	6.45435e-10	0.280552	0.0314606	0.0221864	0.665801
BC035947	C0	0	0	0	0	0	1
BC048403	C0	0	0	0	0.115053	1.00665e-10	0.884947
BC049352	C0	0	0	0.013977	0.0226352	0	0.963388
BC049715	C0	0	0	0	0	0	1
BC049762	C0	0	0	0	0.0201452	0	0.979855
BC051019	C0	0	0	0.0109982	0	0	0.989002
BC051142	C0	0.0145535	4.34845e-10	0.138415	0	0	0.847031
BC052040	C0	9.048e-11	3.25316e-10	0.116138	0.111316	0.00646132	0.766085
BC055324	C19	0	0.0965455	0	0.337367	1.05641e-10	0.566087
BC067074	C0	9.03246e-10	0	0	0.0765069	5.50781e-10	0.923493
BC107364	C0	0	0.0347244	0	0.174064	0.0287743	0.762437
BC147527	C0	1.74426e-09	0	0.132372	0.0347423	3.79389e-10	0.832885
Bcam	C6	0	0.172234	0.053637	0.23397	0	0.540159
Bcan	C0	0	3.24464e-10	0.0469975	0	0	0.953002
Bcap29	C0	0.0909423	4.03097e-10	0.117767	0	3.04561e-10	0.79129
Bcap31	C0	0	0	0	0	0	1
Bcar1	C4	0.0931325	1.4904e-09	0	0.506449	0	0.400419
Bcar3	C0	4.73956e-10	1.38976e-07	1.22134e-06	0.0964568	0	0.903542
Bcas1	C0	0.0186784	0.105869	0.265761	0.122794	0.0129932	0.473905
Bcas2	C0	0	0.131301	0.0594722	0.0198794	0.09017	0.699177
Bcas3	C14	0.0616689	0	0.136635	0.207054	2.12124e-09	0.594642
Bcat1	C8	2.66717e-09	0	0.0133432	0.354262	0.0253188	0.607077
Bcat2	C0	1.11888e-10	0	0.0204729	0.108191	0	0.871336
Bccip	C0	0	0	0.0424514	0.101775	0	0.855774
Bcdin3d	C0	0	0	0	0	0.00258451	0.997415
Bche	C0	0	0	0	0	0	1
Bckdha	C0	0	0	0.200294	0.124162	3.31586e-10	0.675543
Bckdhb	C0	0	0	0	0	0	1
Bckdk	C0	0	0	0	0	1.65699e-10	1
Bcl10	C0	0.00857574	3.92557e-10	0	0	0	0.991424
Bcl11a	C14	0.128358	1.55246e-10	0.0571791	0.319801	8.89318e-11	0.494663
Bcl11b	C0	0	0.0662338	0.0989864	0.0674561	0.0183444	0.748979
Bcl2	C9	0.0759874	2.91968e-09	0.0328797	0.170517	0.017826	0.70279
Bcl2a1a	C0	0	0	0.234206	0	0	0.765794
Bcl2a1b	C0	1.66911e-09	0	1.14495e-10	0	0.00183854	0.998161
Bcl2a1d	C0	0	0	0.147089	0.021741	4.5721e-10	0.83117
Bcl2l1	C0	0	0	0.126032	0.112864	1.15164e-10	0.761103
Bcl2l10	C0	0	0	0	0	0	1
Bcl2l11	C0	0	0	3.16757e-10	0.0717424	0	0.928258
Bcl2l12	C0	0.0250987	0	0.285052	0.0683638	0.0235468	0.597939
Bcl2l13	C0	0	0	0	0.143316	0	0.856684
Bcl2l14	C0	0.0126054	0.149705	0	0	0.0424247	0.795265
Bcl2l15	C0	0	0	0.037759	0	0	0.962241
Bcl2l2	C0	0	0	0.0034201	0.0367651	0	0.959815
Bcl3	C4	0.13451	0	0.0112406	0.426611	6.11816e-11	0.427638
Bcl6	C0	0	0	7.9787e-10	0.155297	2.71306e-09	0.844703
Bcl6b	C6	0.000663304	0.0376184	0.0897406	0.205575	0	0.666402
Bcl7a	C0	0	0	0.0383966	9.66409e-10	0	0.961603
Bcl7b	C4	0.0195558	1.64251e-09	0.136684	0.261481	0.0748952	0.507385
Bcl7c	C6	0	0	0.073355	0.256813	1.79978e-08	0.669832
Bcl9	C0	0	4.18487e-10	0.352275	0.065575	0.0329039	0.549247
Bcl9l	C0	0.055434	2.47368e-08	0.346801	0	0.0181383	0.579627
Bclaf1	C0	1.92513e-10	0	0.0579726	0.0650027	0.0222977	0.854727
Bclaf3	C0	0	0	8.17809e-09	0.112617	0.00629485	0.881088
Bco1	C0	0	0.148164	0	0	0	0.851836
Bco2	C0	1.29583e-10	0	1.9501e-10	0.168605	0	0.831395
Bcor	C10	0.030767	0	0.0339251	0.240528	7.04725e-11	0.69478
Bcorl1	C0	0.0589865	0	0.182419	0.0512618	0	0.707333
Bcr	C0	1.94422e-10	1.55027e-10	0	0	1.65908e-09	1
Bcs1l	C0	0.00234995	0	0	0	0	0.99765
Bdh1	C0	0.0273888	0	2.52202e-10	0.14741	0.0463015	0.778899
Bdh2	C0	0	0.118509	0	0.143914	0	0.737576
Bdkrb1	C0	2.55173e-10	0.0137335	0	0.00202655	0	0.98424
Bdkrb2	C0	0.00505891	0.141774	0	0.0699419	0	0.783225
Bdnf	C0	0	0	0	0	0	1
Bdp1	C0	0	0	0	0	0	1
Bean1	C1	0.21299	0	1.44855e-09	0.162578	0	0.624432
Becn1	C0	0	0	0.151155	0	0	0.848845
Begain	C0	0.0807867	1.16386e-10	0.12319	0	7.9043e-10	0.796023
Bend3	C0	0.0294662	0.479173	0	0	0	0.491361
Bend4	C0	0.0820207	0	0.0991523	0	0.0682375	0.750589
Bend5	C0	0	0	0	0	2.98394e-10	1
Bend6	C0	0	0	0	0	0	1
Bend7	C18	1.73955e-08	0	0.110162	0.213354	0	0.676484
Best1	C0	0	0	0	2.0179e-10	0.00285341	0.997147
Best2	C0	0	0	0	0	0	1
Bet1	C0	0.117645	0	0.119436	1.02444e-09	2.2109e-10	0.76292
Bet1l	C0	3.05373e-09	7.84923e-09	0.0748005	0.142036	1.72941e-10	0.783164
Bex1	C4	0.1573	0.215694	0	0.215241	0.0903301	0.321435
Bex2	C0	0	2.8261e-10	0.056783	0.0594106	0	0.883806
Bex3	C1	0.0141965	6.19359e-10	0	0.236893	0.0331131	0.715797
Bex4	C4	0.114808	0.121838	0	0.150324	0.077997	0.535033
Bfar	C0	0	0	0	0	0	1
Bfsp1	C0	0	0	0	0	0	1
Bfsp2	C0	0.0493569	0	0.160714	0	1.81172e-10	0.78993
Bglap	C8	0	0	0	0.324686	0	0.675314
Bglap2	C8	0	0	0.0150666	0.266629	0	0.718304
Bglap3	C0	0	0	0	0.116074	0	0.883926
Bgn	C1	0.105143	0	0	0.179325	3.12637e-05	0.715501
Bhlha15	C0	0	0	0	0	0	1
Bhlha9	C0	0	0	0	0	0	1
Bhlhb9	C0	0	0	0.0272007	0.0294207	0	0.943379
Bhlhe22	C0	0.0235195	0	0.0274512	0	0	0.949029
Bhlhe40	C0	0	0	0	1.11456e-09	0	1
Bhlhe41	C7	0.208615	4.0931e-09	0	0.0313596	0	0.760026
Bhmt	C0	0	0	0.017602	0.087327	1.40457e-06	0.89507
Bhmt2	C0	0	1.16529e-10	0	0.0247951	0	0.975205
Bicc1	C3	1.37055e-10	0.135144	0	0.294704	0.0225308	0.547622
Bicd1	C0	0	0	0	0.0101934	0	0.989807
Bicd2	C0	0.0334339	0	0	0	0	0.966566
Bicdl1	C0	0	0	0.0479187	0	1.21444e-10	0.952081
Bicdl2	C0	0	0	7.18001e-10	0.00271824	0.064269	0.933013
Bicra	C0	0	0	0.414238	0.046177	0	0.539585
Bicral	C0	4.07402e-10	0	0	0.138427	0.0058661	0.855707
Bid	C0	0.0627426	0.152524	0	0	0	0.784734
Bik	C0	4.66283e-09	3.99198e-08	0.000602307	0.0151327	0	0.984265
Bin1	C0	0	0	0	0.140166	0	0.859834
Bin2	C0	0.0418442	4.52933e-09	0.0458054	0	9.64774e-10	0.91235
Bin3	C0	0	0	0	0	0	1
Birc2	C0	0	0	0	0.00679534	0	0.993205
Birc3	C0	0	0.0784545	0	0.0779739	0.019308	0.824264
Birc5	C0	0	0	0	0.0236748	0	0.976325
Birc6	C11	0	0	0	0.261208	0.0926339	0.646158
Bivm	C0	0	0	0.111486	0.178581	0.0251736	0.68476
Blcap	C0	0	0	0.152506	0	0	0.847494
Blk	C0	0.0151939	7.51876e-10	0.209949	0	6.56983e-09	0.774857
Blm	C0	0	0	0	0.149766	0.00690027	0.843333
Blmh	C0	0	0	0	0.142349	0	0.857651
Blnk	C0	0	0	0	0	0	1
Bloc1s1	C0	0	1.08063e-10	0	0.0828952	0.0886003	0.828504
Bloc1s2	C0	0	0	0.0414725	0.0531202	0	0.905407
Bloc1s3	C0	2.61945e-09	6.94297e-09	0.0468647	0.0866853	0.0225383	0.843912
Bloc1s4	C0	0.0275693	1.33317e-10	0.13135	0	1.85574e-09	0.84108
Bloc1s5	C0	0	0	0.191395	0	7.41115e-10	0.808605
Bloc1s6	C10	0.012201	0.0684951	0.185211	0.292843	0	0.44125
Blvra	C0	0	0	0.00159224	0.104399	5.37745e-10	0.894009
Blvrb	C0	0	0	0	0.0125465	0.011353	0.976101
Blzf1	C0	0	0	0.0837702	0.184817	0	0.731413
Bmerb1	C0	0	0	0	0	0	1
Bmf	C0	0	0	0.0349589	0	1.42447e-10	0.965041
Bmi1	C0	0.0378236	2.75399e-09	0.0853508	0.119742	0.0190576	0.738026
Bmp1	C1	0.210443	2.70157e-09	0.0336746	0.03173	2.74711e-10	0.724152
Bmp2	C0	1.83543e-10	0.077236	0	0.0350253	0.0166758	0.871063
Bmp2k	C7	0.0401053	0	0.320697	0.310786	0.024773	0.303639
Bmp3	C0	0	0	0	0.185458	0	0.814542
Bmp4	C0	0.122944	0	0	0.0120807	0	0.864975
Bmp5	C0	0	0	0	0	0	1
Bmp6	C0	0.00262898	0	0	0	1.77343e-09	0.997371
Bmp7	C0	2.06387e-10	0.113902	0	0.0827834	0.0159154	0.787399
Bmp8a	C14	0.139371	0	0	0.350877	0	0.509752
Bmp8b	C0	0	0	0.0469536	0.0656656	0	0.887381
Bmper	C0	0	0	4.12575e-10	0	0.0174839	0.982516
Bmpr1a	C0	0	0	0	0.0487207	2.43451e-10	0.951279
Bmpr1b	C0	0	0	0.0502722	0.1644	2.88892e-10	0.785328
Bmpr2	C0	0.00639347	0	9.52803e-10	0	1.15799e-09	0.993607
Bms1	C0	0.0737805	0	0.01873	0	0	0.90749
Bmt2	C7	0.0936538	0	0.114143	0.268972	0	0.523231
Bmx	C0	0.172564	0	0.0334743	0	0	0.793961
Bmyc	C1	0	0	0	0.332092	0.110998	0.55691
Bnc1	C0	0	0	0	0	0	1
Bnc2	C0	0.0266545	0	0	0	3.71163e-08	0.973346
Bnip1	C0	0	0	0	0.00198579	0	0.998014
Bnip2	C0	0	0	0.0107474	0.0215145	0	0.967738
Bnip3	C19	0.0299292	0	0.00166885	0.210111	0	0.758291
Bnip3l	C0	0	0.219093	0	0	0	0.780907
Bnip5	C13	0	0	0.206276	0.216342	2.1337e-10	0.577383
Bnipl	C0	0	0	0.0324488	5.91491e-10	0	0.967551
Boc	C0	2.31604e-10	0	0	0.178849	2.18276e-10	0.821151
Bod1	C0	2.40295e-08	1.13067e-08	0.0750444	0.076206	1.29695e-09	0.84875
Bod1l	C0	0	0	0.000851434	0.0706586	0	0.92849
Bok	C0	0	0.0973436	0.27	0.0539919	0	0.578665
Bola1	C0	0	0	0.0700836	0.085726	0	0.84419
Bola2	C0	0	0	0	0	0	1
Bola3	C13	0.152443	0.220007	0	0.371663	0.0239451	0.231943
Boll	C0	0.031038	0	0	0	0	0.968962
Bop1	C6	0	0.0367059	0	0.229571	3.26925e-10	0.733724
Bora	C0	1.74487e-09	0.0834349	0.0574577	0.0283945	0	0.830713
Borcs5	C0	1.92768e-10	0	4.23251e-09	0.122907	0	0.877093
Borcs6	C0	0	0	0	0.121059	0	0.878941
Borcs7	C0	0	0	0	0	0	1
Borcs8	C0	0	0	0	0	0	1
Bpgm	C4	0.0685892	0	0.158645	0.387315	1.45447e-06	0.385449
Bphl	C0	0.0116651	0	0.321554	0.0555626	0	0.611219
Bpnt1	C0	0	0	0.0273343	0.0380029	0	0.934663
Bptf	C0	0.0607641	2.65556e-10	0.0133545	0	1.20265e-09	0.925881
Braf	C0	0	0	2.40192e-10	0.0511448	0.029586	0.919269
Brap	C0	0	4.23916e-09	0.0943291	0.12872	0	0.776951
Brat1	C0	0	1.67639e-10	0.135165	0.105615	0	0.75922
Brca1	C19	4.69938e-10	0.133273	0.0266643	0.307809	0	0.532253
Brca2	C19	0	0	0	0.211511	0.0097313	0.778758
Brcc3	C9	0.0901603	0	0	0.212053	0	0.697787
Brd1	C0	0	0	0.0107062	0.112388	2.08161e-10	0.876905
Brd2	C0	0	0	0.159201	0.140085	2.3141e-10	0.700714
Brd3	C0	0	0	0.0226741	0.125136	0.0165751	0.835615
Brd3os	C0	0	8.72973e-10	7.4247e-10	0.0855254	0	0.914475
Brd4	C0	0	0	0.260739	0.110258	1.74862e-10	0.629003
Brd7	C0	0	0	0.371071	0	2.78122e-09	0.628929
Brd8	C0	0	2.23114e-09	0.0322038	0.122249	2.48763e-10	0.845547
Brd8dc	C0	0	0	0	0	0	1
Brd9	C0	0	0	0.10292	0	0	0.89708
Brdt	C0	0	0	0	0	0	1
Brf1	C0	0.0218224	0	0	0.105122	0.0210313	0.852024
Brf2	C0	2.68965e-10	0	0.00217088	0.0790427	2.52909e-10	0.918786
Bri3	C2	0.0523891	0	0.195071	0.15546	2.71591e-10	0.59708
Bri3bp	C0	0	0	0	0.0948243	0.045412	0.859764
Bricd5	C0	0.0165894	0	0	0	0	0.983411
Brinp1	C0	0	0	0.0299905	0	8.1368e-10	0.970009
Brinp2	C0	0	0	0	0	0	1
Brinp3	C0	0	0	0	0	0	1
Brip1	C12	0	0	0	0.213787	0	0.786213
Brix1	C0	0	2.22596e-09	0	0.0308672	0	0.969133
Brk1	C0	0	0	0.000284135	0.0448005	0	0.954915
Brms1	C0	2.83186e-10	0.0626921	0.00376822	0	0.0122226	0.921317
Brms1l	C0	0	0	5.74149e-16	0	6.21971e-18	1
Brox	C10	1.89029e-10	0	0.0803655	0.232447	0	0.687187
Brpf1	C0	0	4.78993e-10	0	0.111628	0	0.888372
Brpf3	C0	6.78542e-11	3.71674e-10	0.431437	0.106649	0	0.461915
Brsk1	C0	0	0	0	0.0148355	0	0.985165
Brsk2	C0	0	1.28521e-10	0.118501	0	2.00359e-09	0.881499
Brwd1	C0	0.0378753	0	0	0.0960691	0.116043	0.750013
Brwd3	C0	0	0	0	0.14094	0.0209562	0.838103
Bscl2	C0	6.25866e-10	0	0.0155568	0.0527587	0	0.931684
Bsdc1	C13	0.0872482	0	0.114907	0.462375	0.0161983	0.319272
Bsg	C0	0	0	0	0	0	1
Bsn	C0	0.00304178	0.100328	0.273948	0.112348	0	0.510334
Bspry	C0	0	0	0	0	0	1
Bst1	C0	0	0	2.30849e-10	0.034831	1.07572e-10	0.965169
Bst2	C0	0	0	0.0525509	0.0106724	0.00360919	0.933167
Btaf1	C0	0	0	0	0.140665	0.0662182	0.793117
Btbd1	C17	0.0241387	0	8.18961e-11	0.186696	0.0613461	0.727819
Btbd10	C0	0	0	0	0	0	1
Btbd11	C0	0	0	0.146607	0	0	0.853393
Btbd16	C0	0.0195878	0	0	0	0	0.980412
Btbd17	C0	1.10971e-10	0	0.166233	0.0933424	0.0375509	0.702874
Btbd19	C0	0	0	0	0	0	1
Btbd2	C0	0	0	0	0	0	1
Btbd3	C0	1.32056e-08	0	0.00280102	0	0	0.997199
Btbd6	C0	0	2.3828e-10	0	0.00677866	0	0.993221
Btbd7	C7	0.119079	0	0.110057	0.16012	0	0.610744
Btbd8	C0	0	0.175412	1.34775e-10	0.171701	0.0490739	0.603813
Btbd9	C3	0.101917	0	1.47342e-10	0.242914	0	0.655169
Btc	C0	0	0	0	0	0	1
Btd	C0	0.06137	0	0.225521	0.215989	0.117297	0.379823
Btf3	C0	0	5.4625e-10	0.0551331	0.176669	6.93719e-10	0.768198
Btf3l4	C0	0	0.0640744	0.132404	0.232789	0.0426038	0.528129
Btg1	C0	9.96501e-11	0.0282098	0	0.088409	0	0.883381
Btg2	C0	0	0	0	0.0577397	0	0.94226
Btg3	C0	0	0	0	0	0	1
Btk	C0	0.116445	5.45505e-09	0.251423	1.00615e-09	2.77719e-10	0.632132
Btla	C0	0.0661837	5.00861e-10	0.0754965	0	0	0.85832
Btn1a1	C14	0.103148	0	0.0699126	0.161643	0	0.665297
Btnl1	C18	0	2.22237e-10	6.2026e-11	0.54888	0	0.45112
Btnl2	C18	0	0	0.0631664	0.458348	1.41482e-10	0.478486
Btnl4	C5	0.109209	0	0	0.238889	0.0097179	0.642184
Btnl6	C0	0	0	0	0.171623	0	0.828377
Btnl9	C0	0.0211991	0	0	0.0145452	1.46003e-10	0.964256
Btrc	C12	0.048661	0	0.0632579	0.179483	0	0.708598
Bub1	C0	7.67297e-10	0	0.0672368	0.119086	4.42219e-10	0.813677
Bub1b	C0	0	0.0963696	0.114837	0.0369822	9.28605e-11	0.751811
Bub3	C12	0.0499013	0	1.21815e-09	0.233697	0	0.716401
Bud13	C0	0.0106383	0	0.148546	0	0.00366977	0.837146
Bud23	C0	0.0498492	0	0	0	0	0.950151
Bud31	C0	0	0	0	0	0	1
Bves	C0	0	3.42892e-10	0.0484577	0	0	0.951542
Bysl	C0	3.35877e-10	1.85291e-09	0	0.0643912	0	0.935609
Bzw1	C0	0	0	0	0.0392033	0	0.960797
Bzw2	C1	0	9.82555e-11	0	0.226472	0.0129389	0.760589
C030006K11Rik	C0	0.0173183	0.023619	6.75215e-09	0.150399	1.2676e-09	0.808663
C130026I21Rik	C0	0	1.17714e-10	0.139479	0	0	0.860521
C130050O18Rik	C0	1.8391e-10	0	0.0408867	0.062996	1.49344e-10	0.896117
C130074G19Rik	C0	0	0	0.0627894	0	0	0.937211
C1d	C0	0.128607	0	0.352498	0.0951285	0.0230229	0.400743
C1galt1	C0	0	0	0	0	0	1
C1galt1c1	C0	0	0	0	0.0273872	0	0.972613
C1qa	C0	0	0	0	0	0.00122182	0.998778
C1qb	C0	0	0	0	0.0201975	0.00520081	0.974602
C1qbp	C1	0	0	0.0767584	0.289464	0.0694414	0.564337
C1qc	C0	3.18137e-10	0	0.0310797	0.016142	0.0185579	0.93422
C1ql1	C0	1.08892e-08	4.2801e-09	0.00959128	0.120149	0	0.87026
C1ql3	C0	0	0	0	0	0.00291857	0.997081
C1qtnf1	C0	0	0.041368	0.0979154	0.189123	8.45509e-10	0.671594
C1qtnf12	C8	0	0.00145408	0.00324068	0.346716	6.15873e-08	0.648589
C1qtnf2	C6	5.74547e-09	0	0	0.258751	0.0715309	0.669718
C1qtnf3	C0	0	0.163355	0	0.126996	0.00137867	0.70827
C1qtnf4	C0	0	0.0156028	0.0408688	0.0319668	0	0.911562
C1qtnf6	C2	0	0	0.0406316	0.353185	0	0.606184
C1qtnf7	C0	2.23095e-10	0	0	0.120593	0	0.879407
C1qtnf9	C0	0	1.24096e-10	9.82887e-11	0.064304	0	0.935696
C1ra	C0	0	0	0	0	0.0248756	0.975124
C1rl	C0	0	0	0.00203276	0	0.0399894	0.957978
C1s1	C0	1.07797e-09	0.0448726	0.0362602	0	2.42458e-09	0.918867
C1s2	C0	0	0	0.172898	0	0	0.827102
C2	C0	0	0	0	0	0	1
C2cd2	C12	0.183514	3.59368e-10	0.0414649	0.12372	0	0.651301
C2cd2l	C0	5.88896e-11	1.74763e-09	0.222218	0.197386	0	0.580396
C2cd3	C0	0	0	0.0996227	0.114594	0	0.785784
C2cd4a	C0	0	0.306299	0.0294945	0.0479127	0.0127907	0.603503
C2cd4b	C0	0	0	0	0	0	1
C2cd4c	C0	2.54343e-10	0	0.037644	0.18121	0	0.781146
C2cd4d	C8	9.47735e-11	3.97993e-09	0	0.232668	0	0.767332
C2cd5	C0	3.36821e-10	0.0456818	0	0.0273517	0	0.926967
C3	C0	1.55506e-10	0.0680769	0	0	0.0403845	0.891539
C330007P06Rik	C10	0	5.25099e-05	0.00509216	0.327371	5.60189e-10	0.667484
C330018D20Rik	C0	0.00848565	0	9.97364e-11	0.0973689	3.77033e-10	0.894145
C3ar1	C0	0.0798543	0	0.0177819	0.0559515	3.6965e-09	0.846412
C4b	C0	0.0181839	1.08089e-09	0.10525	0.020585	2.61644e-09	0.855981
C4bp	C0	0	0	0.104475	0.096034	0.0294238	0.770067
C530008M17Rik	C0	0	0.0677702	0.0399617	0.0607713	5.49818e-10	0.831497
C5ar1	C1	0.200535	0	0	0.181235	0	0.61823
C5ar2	C0	0	0.0955648	0	0.0679377	4.77932e-10	0.836498
C6	C0	0	0	0	0	0	1
C7	C0	9.56914e-11	0.00363627	2.58148e-10	0	0.157256	0.839107
C77080	C0	0	0	0.0397247	0.0222278	0	0.938048
C87414	C0	'	'	'	'	'	'
C87436	C12	0.145942	0.223391	0	0.116802	0.0265807	0.487285
C87977	C0	0	0	0	0	0	1
C8b	C0	0	0	0	0	0	1
C8g	C0	0	8.72306e-09	0.0844934	0.00368839	1.62586e-08	0.911818
C9	C0	0	0	0	0.0428334	0.0169502	0.940216
C9orf72	C0	0.0317184	1.59357e-09	1.87594e-10	0.00678644	0	0.961495
Caap1	C5	0.212762	0	1.24893e-08	0.263423	0.0125076	0.511308
Cab39	C10	2.48947e-10	0.00563784	0.122223	0.230388	0.0171069	0.624643
Cab39l	C0	0	0	0	0.165055	1.11266e-09	0.834945
Cabcoco1	C13	0.107448	0	0.0242781	0.381379	0.0128362	0.474059
Cabin1	C0	0	0	0.234898	0	1.35853e-10	0.765102
Cables1	C0	4.81723e-09	0	0.0483791	0.108582	1.61894e-08	0.843039
Cables2	C0	0	0	0	0.0431133	0.029989	0.926898
Cabp1	C6	0.143308	5.41016e-09	1.33903e-10	0.0917672	0	0.764925
Cabp4	C0	1.1581e-09	5.61674e-05	0.083298	0.129744	0	0.786901
Cabyr	C0	0	0.0505062	0	0	0.0213776	0.928116
Cacfd1	C0	0	0	0	0.0839643	0	0.916036
Cachd1	C10	4.34422e-10	0	1.27043e-10	0.236818	3.56608e-09	0.763182
Cacna1a	C0	0	0	0.291076	0.0149316	0.117846	0.576147
Cacna1b	C0	0	0.0441822	0.0999027	0.0618015	1.98058e-10	0.794114
Cacna1c	C0	0	0	0.105294	2.63788e-10	1.22888e-09	0.894706
Cacna1d	C0	0	5.57436e-10	0	0.0819967	0.00023635	0.917767
Cacna1e	C0	0	0	0.0163177	2.70866e-10	0.00732321	0.976359
Cacna1f	C0	7.20546e-09	1.07845e-10	0	0.0109395	0	0.989061
Cacna1g	C0	0.116036	0	0.0073264	0.0293356	0	0.847302
Cacna1h	C0	0	1.64533e-10	0.0720875	6.36337e-10	2.37874e-10	0.927912
Cacna1i	C0	0.0748079	0	0.146188	0	0	0.779004
Cacna1s	C0	0.0945422	0	0	0	0.0422749	0.863183
Cacna2d1	C0	0	0	0	0	0	1
Cacna2d2	C0	0	0.102899	0.101941	0.204581	0	0.590579
Cacna2d3	C0	0	0	0	0	0	1
Cacna2d4	C0	0	0	0	0	0	1
Cacnb1	C0	0.168846	0	0	0	0	0.831154
Cacnb2	C0	0	0	0	0.0026498	0	0.99735
Cacnb3	C0	0	0	0.0371959	0.0244634	0	0.938341
Cacnb4	C0	0	0	0.0189684	0	0	0.981032
Cacng1	C0	2.31632e-10	0	0.156056	0	0	0.843944
Cacng2	C0	0	0	0	0	0.0395868	0.960413
Cacng3	C0	6.75646e-08	0	0	5.29832e-09	0.0447525	0.955247
Cacng4	C0	1.00116e-10	0.0295886	0.0770235	0	0.0443922	0.848996
Cacng5	C0	0	0	0	0	0	1
Cacng6	C0	0.0217902	0	0.076209	0.102306	0	0.799695
Cacng7	C0	4.21095e-10	0	0.107864	0.0547462	0	0.83739
Cacng8	C0	0	0	0	0	0	1
Cactin	C0	0	0	0	2.35095e-10	0	1
Cacul1	C11	0.0904408	1.18576e-09	0.00330764	0.280504	0.0494879	0.576259
Cacybp	C0	0	0	0	0.0197655	0	0.980234
Cad	C6	0.0179476	0	0	0.40245	0.0485488	0.531054
Cadm1	C0	0.0123536	0.072259	9.72473e-11	0.0248923	0	0.890495
Cadm2	C0	0	0	0	0	0	1
Cadm3	C0	0	0	0.0785915	1.05807e-10	0	0.921409
Cadm4	C0	0	0	0.00343378	0.0801107	0	0.916456
Cadps	C0	0	0	0	0	0	1
Cadps2	C0	1.17301e-09	0	0.178684	0.122762	3.21576e-10	0.698554
Cage1	C0	3.44133e-08	0.0861222	0.067655	0.0101629	0	0.83606
Calb1	C0	0	0	0	0	0	1
Calb2	C0	0	1.25927e-10	0	0	0	1
Calca	C0	0.0197696	0.139741	0.0958328	0.215894	0.00294318	0.52582
Calcb	C0	0.00548172	0	0	0	0.00287182	0.991646
Calcoco1	C0	1.68702e-09	0	0.288336	0.103589	0.00967349	0.598401
Calcoco2	C0	0	0.202806	0	0.0817461	0	0.715448
Calcrl	C0	0.032699	2.64898e-10	0.259375	0.10776	0.0396823	0.560485
Cald1	C0	0	0	0	0	0	1
Calhm2	C0	0	0.0704551	0	2.14876e-10	0.0449836	0.884561
Calhm3	C0	0	0	0	0	0	1
Calhm5	C0	0	0	0.0376577	2.14179e-10	0	0.962342
Calhm6	C0	8.63942e-09	0.00461828	0.300164	0.0495454	3.293e-09	0.645673
Calm1	C0	0	0	1.2818e-10	0.0411879	1.44573e-10	0.958812
Calm2	C0	0.0178014	0	0	0	2.08592e-10	0.982199
Calm3	C4	0.0487637	7.50282e-10	0.153729	0.296509	0.0660817	0.434917
Calml3	C0	0	0	0	0	0	1
Calml4	C0	0	0	0	0	0	1
Caln1	C0	2.29958e-10	0	0.03465	0	0.0677723	0.897578
Calr	C0	0.0471329	0	0	0.0171662	0	0.935701
Calr3	C0	0	5.52843e-07	0.0687599	0.0254009	0	0.905839
Calr4	C1	0.184848	0	0	0.0355964	0	0.779556
Calu	C0	0	0	0.0484705	0	0	0.95153
Caly	C0	0	0	0.0878246	0.0568923	0	0.855283
Camk1	C6	0	0	0	0.272929	0.0262719	0.700799
Camk1d	C0	0	0	0	0.0798013	0	0.920199
Camk1g	C0	0.0080842	0	0	0	0	0.991916
Camk2a	C0	0	0.0869521	0.101732	0	0	0.811316
Camk2b	C14	0	0.032353	0.0903894	0.203113	1.18381e-10	0.674145
Camk2d	C0	0.025641	0.215721	2.30148e-09	0	0.0600221	0.698616
Camk2g	C0	2.0415e-10	0	0.0817195	0	0	0.91828
Camk2n1	C0	0	0	0	0	0	1
Camk2n2	C0	0	0	0	0.00781288	1.50945e-10	0.992187
Camk4	C0	0	0	0	0	0	1
Camkk1	C2	0.0215293	0.128805	0.0435215	0.251783	0.0220544	0.532307
Camkk2	C3	0	0	0	0.201692	0	0.798308
Camkmt	C4	0.126673	0	0.0393068	0.447289	0.0243811	0.36235
Camkv	C0	0	0	0	0	0	1
Caml	C0	0.0160695	0	0	0	0	0.98393
Camp	C6	1.03483e-10	0	1.7179e-10	0.222173	0	0.777827
Camsap1	C0	0	1.57995e-10	0.11517	0.0928883	0.102466	0.689476
Camsap2	C0	1.43292e-10	9.29093e-10	0.0772618	0.144946	0	0.777792
Camsap3	C0	0	0	0.158406	0	0	0.841594
[truncated: 14,495 more rows]
