# Supplementary material for: Human Milk Oligosaccharides Impact Cellular and Inflammatory Gene Expression and Immune Response
Source: Front Immunol. 2022 Jun 29;13:907529. doi: 10.3389/fimmu.2022.907529 (PMC9278088; doi:10.3389/fimmu.2022.907529)
Supplement: Supplementary Data Sheet 5 — Pathway enrichment results for highly variable genes (genes most associated with both Age and HMO feeding) in small intestine samples. [file DataSheet_5.xlsx]

## Sheet: SuppDataset5
Dataset S5: functional enrichment of small intestine most variable genes (HMO+Age). Enrichment p-values for each gene cluster (1 through 20) and for genes most associated separately with Age and HMO are shown
_LogP_Age	_LogP_C1	_LogP_C10	_LogP_C12	_LogP_C13	_LogP_C14	_LogP_C15	_LogP_C16	_LogP_C17	_LogP_C18	_LogP_C19	_LogP_C20	_LogP_C3	_LogP_C4	_LogP_C5	_LogP_C6	_LogP_C7	_LogP_C8	_LogP_HMO	GO	Category	Description	LogP	#TotalGeneInLibrary	#GeneInGO	#GeneInHitList	#GeneInGOAndHitList	Hits	Log(q-value)
-2.66667	0	0	0	0	0	-6.75695	0	0	0	0	0	0	-3.46747	-17.1102	0	0	0	0	GO:0042110	GO Biological Processes	T cell activation	-17.1102	20841	546	73	22	Runx3|Cd3d|Cd3e|Cd3g|Cd4|Ccr9|Cd74|Il1a|Il1b|Itk|Lck|Pla2g2d|Spn|Txk|Batf|Cd160|Tbx21|Pdcd1lg2|Cd274|Sla2|Cd209a|Havcr2	-12.8459
0	0	0	0	0	0	0	0	0	0	0	0	0	0	0	0	0	-14.135	0	R-MMU-1474244	Reactome Gene Sets	Extracellular matrix organization	-14.135	20841	256	102	17	Col3a1|Col4a1|Col5a2|Col1a1|Col1a2|Eln|Fbn1|Fbn2|Itgb3|Lama2|Lama4|Nid1|Sparc|Mfap5|Pxdn|Adamts2|Emilin3	-10.7097
-5.51648	-4.98712	-2.74845	0	0	-5.13942	0	0	-3.83381	0	0	-4.6157	0	0	0	-2.23776	0	0	-4.14943	GO:0016071	GO Biological Processes	mRNA metabolic process	-13.0755	20841	673	2312	140	Ap3b1|Atf4|Axin2|Zfp36l1|Cirbp|Celf1|Fmr1|Frg1|Gtpbp1|Hnrnpc|Hnrnpk|Hspa8|Kin|Zbtb7a|Magoh|Mlh1|Slc11a1|Pabpc1|Prkaca|Cnot7|Prpf4b|Ptbp1|Rbm6|Rock1|Sf3a2|Srsf3|Smn1|Snrpc|Snu13|Supt4a|Supt6|Alyref|Trp53|Ybx1|Sf1|Zfp36|Zfp64|Fxr2|Txnl4a|Lsm4|Exosc10|Hnrnpdl|Hnrnpa2b1|Snrpa|Nono|Zranb2|Zfp326|Pqbp1|Alyref2|Rbm14|Mettl3|Rbm8a|Ubl5|Fastk|Gemin2|Fip1l1|Zfp830|Rbm7|Ddx17|Prpf18|Zc3h13|Snrpd3|Xab2|Sf3a1…	-8.8112
-2.91279	0	0	0	0	-3.99187	0	0	0	0	0	0	0	0	0	-6.22024	-2.09537	0	-4.74022	GO:0006325	GO Biological Processes	chromatin organization	-10.1458	20841	776	2312	146	Aebp2|Brca1|Drd1|Smarcad1|Mecom|Ezh1|Ezh2|Fmr1|Brd2|Hira|Hmgn1|Hmgn2|Hmga1|Hmga2|Hp1bp3|Prmt1|Igf2|Irf4|Isl1|Zbtb7a|Men1|Mthfr|Nap1l4|Kat2b|Prkca|Pml|Ppp1r1b|Ppp5c|Ptma|Rag2|Rbbp4|Rbl2|Rela|Dpf2|Ncor1|Spin1|Slk|Supt4a|Supt6|Hnf1a|Vps72|Ubtf|Morf4l1|Trp53|Tspyl1|Wbp2|Aplnr|Mta2|Mapk3|Parg|Tada1|Usp21|Sirt6|Tet1|Suz12|Zmiz2|Nap1l3|Ncoa6|Sphk2|H1f5|Sap30bp|Brd4|Smarce1|Piwil2|Rnf8|Carm1|Sirt2|Bud23|…	-6.58047
0	0	0	0	0	0	-2.04685	0	-3.37841	0	0	0	0	0	0	-3.39678	0	0	-2.38127	GO:0031329	GO Biological Processes	regulation of cellular catabolic process	-9.30467	20841	755	2312	140	Akt2|Abcd1|Atp6v0a1|Atpif1|Axin2|Zfp36l1|Btrc|Cirbp|Cpt1a|Celf1|Ptk2|Fmr1|Gpx1|Gtpbp1|Hipk2|Htr2a|Ikbkg|Il1b|Kdr|Lepr|Rab8a|Mlh1|Nnt|Slc11a1|Pabpc1|Pafah1b2|Pik3c2a|Prkaca|Pml|Cnot7|Ppp1ca|Ppp1cb|Psme3|Ptk2b|Rad23b|Rdx|Rock1|Stk11|Tnf|Trp53|Tsc2|Usp10|Xpa|Ybx1|Zfp36|Fxr2|Mapk3|Desi1|Bag3|Sirt6|Fbxw7|Keap1|Sgta|Nub1|Rnf5|Mefv|Ubqln2|Nprl2|Nupr1|Mettl3|Scoc|Socs5|Phax|Dnajb2|Marchf7|Iigp1|Trp53inp1…	-5.8855
0	0	0	0	0	0	-2.45552	0	0	0	0	0	0	-6.39177	-8.76296	0	0	0	0	ko04060	KEGG Pathway	Cytokine-cytokine receptor interaction	-8.76296	20841	261	73	11	Cxcr3|Ccr9|Flt3l|Cxcl10|Il1a|Il1b|Il2rb|Ccl22|Ccl4|Tnf|Tnfrsf9	-6.26212
0	0	0	0	0	0	0	0	0	0	-2.56949	0	0	0	0	-5.47131	0	-2.40041	-3.08267	GO:0032870	GO Biological Processes	cellular response to hormone stimulus	-6.51637	20841	519	2312	96	Akt2|Rhoa|Arntl|Phb2|Bglap|Bglap2|Brca1|Zfp36l1|Calr|Cav2|Cfl1|Crk|Cry1|Csnk2b|Cyp11a1|Epha3|Esr1|Ptk2|Lgr5|Fkbp4|Ghrhr|Gnai2|Gnas|Grb10|Hmga2|Hnrnpk|Igf1r|Igf2|Il1b|Irf1|Irs4|Isl1|Klf9|Lepr|Zbtb7a|Marcks|Rab8a|Ncoa2|Nr4a3|Pax8|Kat2b|Pdk2|Enpp1|Pkm|Prkaca|Prkca|Ppard|Ppp5c|Ptpn11|Pxn|Rara|Rdx|Rela|Ren1|Rock1|Ncor1|Scnn1a|Srsf3|Zfp106|Slc9a1|Trh|Tsc2|Ube2l3|Ucp1|Usf1|Wbp2|Ybx1|Zfp36|Pdk4|Ramp2|Adr…	-3.65206
0	0	0	0	0	-4.07631	0	0	0	0	0	0	-2.04059	0	0	0	0	0	-3.28099	GO:0016567	GO Biological Processes	protein ubiquitination	-6.37492	20841	657	2312	115	Birc2|Brca1|Btrc|Cry1|Ddx3x|Spop|Tgfbr1|Traf3|Ube2e3|Ube2l3|Uba1|Ube2g2|Ubr1|Vhl|Wfs1|Mkrn3|Trim26|Amfr|Rnf11|Fbxw5|Fbxw7|Fbxl17|Fbxl3|Keap1|Suz12|Nub1|Cnot4|Rnf5|Mefv|Socs6|Gps2|Rnf138|Ube2l6|Dnajb2|Marchf7|Rnf8|Anapc5|Ube4b|Ndfip1|Asb1|Rnf220|Trim35|Vps28|Fancl|Cand2|Herc6|Med31|Inava|Ube2r2|Tmem129|Washc1|Med27|Anapc13|Cdc16|Rnf126|Rnf167|Ube2v2|Pcgf6|Brap|Pinx1|Syvn1|Dtx2|Kcmf1|Tnks2|Rnf19b|K…	-3.55849
0	0	0	0	0	0	-5.99844	0	0	0	0	0	0	0	-14.8729	0	0	0	0	GO:0032609	GO Biological Processes	interferon-gamma production	-14.8729	20841	136	73	13	Runx3|Cd3e|Il1b|Itk|Spn|Tnf|Txk|Klrk1|Cd160|Pdcd1lg2|Cd274|Cd96|Havcr2	-10.9799
0	0	0	0	0	0	-7.82999	0	0	0	0	0	0	-2.28477	-14.767	0	0	0	0	GO:0002250	GO Biological Processes	adaptive immune response	-14.767	20841	622	73	21	Cd3d|Cd3e|Cd3g|Cd4|Il18bp|Cd74|Il1b|Itk|Klrd1|Prf1|Spn|Tnf|Txk|Klrk1|Batf|Cd160|Tbx21|Pdcd1lg2|Cd274|Sla2|Havcr2	-10.9799
0	0	0	0	0	0	-3.9056	-2.29961	0	0	0	0	0	0	-14.355	0	0	0	0	GO:1903131	GO Biological Processes	mononuclear cell differentiation	-14.355	20841	493	73	19	Runx3|Cd3d|Cd3e|Cd3g|Cd4|Ccr9|Flt3l|Cd74|Il1a|Il1b|Itk|Lck|Pla2g2d|Spn|Txk|Batf|Tbx21|Slamf8|Gpr68	-10.7097
-2.32511	0	0	0	0	0	-3.75932	0	0	0	0	0	0	0	-14.1958	0	0	0	0	GO:0030217	GO Biological Processes	T cell differentiation	-14.1958	20841	302	73	16	Runx3|Cd3d|Cd3e|Cd3g|Cd4|Ccr9|Cd74|Il1a|Il1b|Itk|Lck|Pla2g2d|Spn|Txk|Batf|Tbx21	-10.7097
0	0	0	0	0	0	0	0	0	0	0	0	0	0	-14.0903	0	0	0	0	R-MMU-389948	Reactome Gene Sets	PD-1 signaling	-14.0903	20841	13	73	7	Cd3d|Cd3e|Cd3g|Cd4|Lck|Pdcd1lg2|Cd274	-10.7097
-2.09409	0	0	0	0	0	-4.24428	0	0	0	0	0	0	0	-13.9463	0	0	0	0	GO:0030098	GO Biological Processes	lymphocyte differentiation	-13.9463	20841	445	73	18	Runx3|Cd3d|Cd3e|Cd3g|Cd4|Ccr9|Flt3l|Cd74|Il1a|Il1b|Itk|Lck|Pla2g2d|Spn|Txk|Batf|Tbx21|Slamf8	-10.7097
0	0	0	0	0	0	0	0	0	0	0	0	0	0	0	0	0	-13.9432	0	GO:0030198	GO Biological Processes	extracellular matrix organization	-13.9432	20841	310	102	18	Col3a1|Col4a1|Col5a2|Col1a1|Col1a2|Eln|Itgb3|Nid1|Pxdn|Col25a1|Adamtsl2|Adamts9|Adamts2|Adamts17|Adamts12|Sh3pxd2b|Egflam|Angptl7	-10.7097
0	0	0	0	0	0	0	0	0	0	0	0	0	0	0	0	0	-13.9189	0	GO:0043062	GO Biological Processes	extracellular structure organization	-13.9189	20841	311	102	18	Col3a1|Col4a1|Col5a2|Col1a1|Col1a2|Eln|Itgb3|Nid1|Pxdn|Col25a1|Adamtsl2|Adamts9|Adamts2|Adamts17|Adamts12|Sh3pxd2b|Egflam|Angptl7	-10.7097
0	0	0	0	0	0	-4.79747	0	0	0	0	0	0	-2.04428	-13.914	0	0	0	0	GO:0007159	GO Biological Processes	leukocyte cell-cell adhesion	-13.914	20841	378	73	17	Runx3|Cd3e|Cd4|Cd74|Il1a|Il1b|Lck|Pla2g2d|Selplg|Spn|Tnf|Cd160|Tbx21|Pdcd1lg2|Cd274|Cd209a|Havcr2	-10.7097
0	0	0	0	0	0	0	0	0	0	0	0	0	0	0	0	0	-13.8948	0	GO:0045229	GO Biological Processes	external encapsulating structure organization	-13.8948	20841	312	102	18	Col3a1|Col4a1|Col5a2|Col1a1|Col1a2|Eln|Itgb3|Nid1|Pxdn|Col25a1|Adamtsl2|Adamts9|Adamts2|Adamts17|Adamts12|Sh3pxd2b|Egflam|Angptl7	-10.7097
0	0	0	0	0	0	-8.56061	0	0	0	0	0	0	0	-13.6503	0	0	0	0	GO:0002683	GO Biological Processes	negative regulation of immune system process	-13.6503	20841	463	73	18	Runx3|Cst7|Cd74|Klrd1|Pla2g2d|Spn|Tnf|Cd160|Tbx21|Pdcd1lg2|Cd274|Slamf8|Sla2|Klrb1b|Cd96|Havcr2|Gpr68|Nlrc5	-10.5
-2.43555	0	0	0	0	0	-5.2301	-2.3789	0	0	0	0	0	0	-13.4862	0	0	0	0	GO:0002521	GO Biological Processes	leukocyte differentiation	-13.4862	20841	634	73	20	Runx3|Cd3d|Cd3e|Cd3g|Cd4|Ccr9|Flt3l|Cd74|Il1a|Il1b|Itk|Lck|Pla2g2d|Spn|Tnf|Txk|Batf|Tbx21|Slamf8|Gpr68	-10.368
0	0	0	0	0	0	-5.18533	0	0	0	0	0	0	-2.17735	-13.435	0	0	0	0	GO:1903037	GO Biological Processes	regulation of leukocyte cell-cell adhesion	-13.435	20841	338	73	16	Runx3|Cd3e|Cd4|Cd74|Il1a|Il1b|Lck|Pla2g2d|Spn|Tnf|Cd160|Tbx21|Pdcd1lg2|Cd274|Cd209a|Havcr2	-10.3468
0	0	0	0	0	0	-12.9537	0	0	0	0	0	0	-3.71887	-11.9117	0	0	0	0	GO:0001817	GO Biological Processes	regulation of cytokine production	-12.9537	20841	771	81	22	Aif1|Atf4|Ccr5|Egr1|Fcer1g|Lilrb4a|Irf8|Il12rb1|Irf1|Lag3|Ly96|Cd244a|Cxcl5|Stat1|Unc93b1|Mefv|Ccdc88b|Dhx58|Prkd2|Cd300c2|Zc3h12a|Nod2	-9.89358
0	0	0	0	0	0	-4.32553	0	0	0	0	0	0	0	-12.8777	0	0	0	0	GO:1903039	GO Biological Processes	positive regulation of leukocyte cell-cell adhesion	-12.8777	20841	245	73	14	Runx3|Cd3e|Cd4|Cd74|Il1a|Il1b|Lck|Spn|Tnf|Cd160|Pdcd1lg2|Cd274|Cd209a|Havcr2	-9.84389
0	0	0	0	0	0	0	0	0	0	0	0	0	0	-12.4438	0	0	0	0	R-MMU-202433	Reactome Gene Sets	Generation of second messenger molecules	-12.4438	20841	20	73	7	Cd3d|Cd3e|Cd3g|Cd4|Itk|Lck|Lcp2	-9.4348
0	0	0	0	0	0	-4.6107	0	0	0	0	0	0	0	-12.1303	0	0	0	0	GO:0050870	GO Biological Processes	positive regulation of T cell activation	-12.1303	20841	221	73	13	Runx3|Cd3e|Cd4|Cd74|Il1a|Il1b|Lck|Spn|Cd160|Pdcd1lg2|Cd274|Cd209a|Havcr2	-9.14482
0	0	0	0	0	0	-5.10367	0	0	0	0	0	0	-2.1494	-12.0444	0	0	0	0	GO:0050863	GO Biological Processes	regulation of T cell activation	-12.0444	20841	346	73	15	Runx3|Cd3e|Cd4|Cd74|Il1a|Il1b|Lck|Pla2g2d|Spn|Cd160|Tbx21|Pdcd1lg2|Cd274|Cd209a|Havcr2	-9.0812
0	0	0	0	0	0	-3.69364	0	0	0	0	0	0	0	-11.8501	0	0	0	0	GO:0050865	GO Biological Processes	regulation of cell activation	-11.8501	20841	777	73	20	Runx3|Cd3e|Cd4|Cst7|Flt3l|Cd74|Il1a|Il1b|Lck|Pla2g2d|Spn|Txk|Klrk1|Cd160|Tbx21|Pdcd1lg2|Cd274|Slamf8|Cd209a|Havcr2	-8.92824
0	0	0	0	0	0	-4.73652	0	0	0	0	0	0	0	-11.8182	0	0	0	0	GO:0022409	GO Biological Processes	positive regulation of cell-cell adhesion	-11.8182	20841	293	73	14	Runx3|Cd3e|Cd4|Cd74|Il1a|Il1b|Lck|Spn|Tnf|Cd160|Pdcd1lg2|Cd274|Cd209a|Havcr2	-8.91565
-5.64595	-4.61234	-3.65248	0	0	-3.83086	0	0	-4.47965	0	0	-4.53782	0	0	0	0	0	0	-3.49403	GO:0008380	GO Biological Processes	RNA splicing	-11.7712	20841	398	2312	93	Akt2|Cirbp|Celf1|Fmr1|Frg1|Hnrnpc|Hnrnpk|Prmt1|Hspa8|Zbtb7a|Magoh|Pabpc1|Prpf4b|Ptbp1|Rbm6|Polr2a|Sf3a2|Srsf3|Smn1|Snrpc|Snu13|Supt6|Alyref|Ybx1|Sf1|Zfp64|Fxr2|Txnl4a|Lsm4|Hnrnpa2b1|Snrpa|Nono|Zranb2|Zfp326|Pqbp1|Alyref2|Hnrnph2|Rbm14|Mettl3|Rbm8a|Ubl5|Fastk|Gemin2|Zfp830|Rbm7|Ddx17|Prpf18|Zc3h13|Snrpd3|Xab2|Sf3a1|Mettl16|Lsm3|Ccdc130|Slc38a2|Puf60|Srsf6|Scnm1|Rnf113a1|Dazap1|Ecd|Sugp1|Prpf3|Htat…	-7.808
-2.44999	0	0	0	0	0	-9.92462	0	0	0	0	0	0	-3.27997	-11.7426	0	0	0	0	GO:0031347	GO Biological Processes	regulation of defense response	-11.7426	20841	600	73	18	Cst7|Dnase1l3|Cd74|Il1b|Klrd1|Pla2g2d|Spn|Tnf|Txk|Klrk1|Cd160|F12|Slamf8|Klrb1b|Cd96|Havcr2|Cd200r4|Nlrc5	-8.85851
-8.14632	0	-4.3924	0	0	-4.94155	0	0	-4.01082	0	0	-2.38058	0	0	0	0	0	0	-2.10784	WP310	WikiPathways	mRNA processing	-11.4146	20841	453	2312	101	Auh|Brca1|Cirbp|Celf1|Ddx3x|Ddx6|Eif4a2|Ppm1g|Fmr1|Hnrnpc|Hnrnpk|Prmt1|Uhmk1|Eif2d|Matr3|Pabpc1|Prpf4b|Ptbp1|Rbm6|Polr2a|Sf3a2|Srsf3|Smn1|Snrpc|Spop|Snu13|Stau1|Alyref|Tsn|Ybx1|Fxr2|Oasl2|Smc1a|Eif4e2|Srp9|Ddx24|Txnl4a|Imp4|Lsm4|Hnrnpdl|Rbm34|Ddx56|Hnrnpa2b1|Snrpa|Nono|Cnot4|Alyref2|Hnrnph2|Rbm14|Mettl3|Spen|Zbp1|Rbm8a|Zfp830|Rbm7|Prpf18|Snrpd3|Sf3a1|Rbm18|Rnmt|Wdr55|Puf60|Srsf6|Ciz1|Tmed10|Dnajc…	-7.62741
0	0	0	0	0	0	-5.7715	0	0	0	0	0	0	0	-11.3617	0	0	0	0	GO:0022407	GO Biological Processes	regulation of cell-cell adhesion	-11.3617	20841	462	73	16	Runx3|Cd3e|Cd4|Cd74|Il1a|Il1b|Lck|Pla2g2d|Spn|Tnf|Cd160|Tbx21|Pdcd1lg2|Cd274|Cd209a|Havcr2	-8.49538
0	0	0	0	0	0	-3.91946	0	0	0	0	0	0	-2.03807	-11.3053	0	0	0	0	GO:0002694	GO Biological Processes	regulation of leukocyte activation	-11.3053	20841	732	73	19	Runx3|Cd3e|Cd4|Cst7|Flt3l|Cd74|Il1a|Il1b|Lck|Pla2g2d|Spn|Klrk1|Cd160|Tbx21|Pdcd1lg2|Cd274|Slamf8|Cd209a|Havcr2	-8.45597
0	0	0	0	0	0	-11.1484	0	0	0	0	0	0	-4.75847	-9.76973	0	0	0	0	GO:0001819	GO Biological Processes	positive regulation of cytokine production	-11.1484	20841	501	81	17	Aif1|Atf4|Ccr5|Egr1|Fcer1g|Irf8|Il12rb1|Irf1|Ly96|Cd244a|Stat1|Unc93b1|Ccdc88b|Dhx58|Prkd2|Cd300c2|Nod2	-8.31549
0	0	0	0	0	0	-3.37203	0	0	0	0	0	0	0	-10.9813	0	0	0	0	GO:0070665	GO Biological Processes	positive regulation of leukocyte proliferation	-10.9813	20841	162	73	11	Cd3e|Cd4|Flt3l|Cd74|Il1a|Il1b|Spn|Pdcd1lg2|Cd274|Cd209a|Havcr2	-8.16415
0	0	0	0	0	0	-3.82713	0	0	0	0	0	0	0	-10.7825	0	0	0	0	GO:0002696	GO Biological Processes	positive regulation of leukocyte activation	-10.7825	20841	505	73	16	Runx3|Cd3e|Cd4|Flt3l|Cd74|Il1a|Il1b|Lck|Spn|Klrk1|Cd160|Tbx21|Pdcd1lg2|Cd274|Cd209a|Havcr2	-7.98062
0	0	0	0	0	0	-5.05287	0	0	0	0	0	0	0	-10.759	0	0	0	0	GO:0032649	GO Biological Processes	regulation of interferon-gamma production	-10.759	20841	124	73	10	Cd3e|Il1b|Tnf|Txk|Klrk1|Cd160|Pdcd1lg2|Cd274|Cd96|Havcr2	-7.97182
0	0	0	0	0	0	-5.54678	0	0	0	0	0	0	0	-10.6329	0	0	0	0	GO:0050778	GO Biological Processes	positive regulation of immune response	-10.6329	20841	700	73	18	Cd3e|Cd4|Cd74|Il1b|Itk|Klrd1|Lck|Lcp2|Tnf|Txk|Klrk1|Ermap|Cd160|Tbx21|Cd274|Sla2|Havcr2|Nlrc5	-7.85999
0	0	0	0	0	0	0	0	0	0	0	0	0	0	-10.5945	0	0	0	0	GO:0045058	GO Biological Processes	T cell selection	-10.5945	20841	58	73	8	Cd3d|Cd3e|Cd3g|Cd4|Cd74|Spn|Batf|Tbx21	-7.84741
0	0	0	0	0	0	-3.73218	0	0	0	0	0	0	0	-10.5932	0	0	0	0	GO:0050867	GO Biological Processes	positive regulation of cell activation	-10.5932	20841	520	73	16	Runx3|Cd3e|Cd4|Flt3l|Cd74|Il1a|Il1b|Lck|Spn|Klrk1|Cd160|Tbx21|Pdcd1lg2|Cd274|Cd209a|Havcr2	-7.84741
0	0	0	0	0	0	-3.50228	0	0	0	0	0	0	0	-10.5442	0	0	0	0	GO:0051251	GO Biological Processes	positive regulation of lymphocyte activation	-10.5442	20841	441	73	15	Runx3|Cd3e|Cd4|Flt3l|Cd74|Il1a|Il1b|Lck|Spn|Cd160|Tbx21|Pdcd1lg2|Cd274|Cd209a|Havcr2	-7.81137
0	0	0	0	0	0	-3.85953	0	0	0	0	0	0	-2.29467	-10.4923	0	0	0	0	GO:0051249	GO Biological Processes	regulation of lymphocyte activation	-10.4923	20841	618	73	17	Runx3|Cd3e|Cd4|Flt3l|Cd74|Il1a|Il1b|Lck|Pla2g2d|Spn|Cd160|Tbx21|Pdcd1lg2|Cd274|Slamf8|Cd209a|Havcr2	-7.77208
0	0	0	0	0	0	0	0	0	0	0	0	0	0	-10.2429	0	0	0	0	R-MMU-202430	Reactome Gene Sets	Translocation of ZAP-70 to Immunological synapse	-10.2429	20841	9	73	5	Cd3d|Cd3e|Cd3g|Cd4|Lck	-7.53491
0	0	0	0	0	-3.8015	-5.14772	0	0	0	0	0	0	0	-9.20964	0	0	0	0	R-MMU-1280218	Reactome Gene Sets	Adaptive Immune System	-10.1628	20841	646	2312	127	Akt2|Ap2a1|B2m|Calm3|Calr|Capzb|Cd33|Cd34|Cd3d|Cd3e|Cd3g|Cd4|Cd8a|Col3a1|Col1a1|Col1a2|Ctsb|Ctsk|Dync1h1|Fkbp1a|H2-Q4|Icam5|Cd74|Ikbkg|Itgav|Itk|Itpr3|Kif5b|Klrd1|Lag3|Lck|Lcp2|Psmb9|Psmb8|Psmd7|Nfkbib|Pdpk1|Prkaca|Ppp3ca|Ppp3cb|Npepps|Psmb10|Psmc2|Psme3|Ptpn11|Rela|Tap1|Tap2|Tapbp|Tuba4a|Ube2m|Ube2e3|Ube2l3|Uba1|Ube2g2|Ubr1|Vhl|Ywhaz|Fyb|Psmc4|Map3k8|Psmb2|Klrk1|Fbxw5|Thop1|Fbxw7|Fbxl3|Keap1|Act…	-6.58047
0	0	0	0	0	0	0	0	0	0	0	0	0	0	-10.0067	0	0	0	0	GO:0043368	GO Biological Processes	positive T cell selection	-10.0067	20841	41	73	7	Cd3d|Cd3e|Cd3g|Cd74|Spn|Batf|Tbx21	-7.31063
0	0	0	0	0	0	-3.55251	0	0	0	0	0	0	0	-9.99252	0	0	0	0	GO:0050671	GO Biological Processes	positive regulation of lymphocyte proliferation	-9.99252	20841	148	73	10	Cd3e|Cd4|Cd74|Il1a|Il1b|Spn|Pdcd1lg2|Cd274|Cd209a|Havcr2	-7.30803
0	0	0	0	0	0	-3.52559	0	0	0	0	0	0	0	-9.93478	0	0	0	0	GO:0032946	GO Biological Processes	positive regulation of mononuclear cell proliferation	-9.93478	20841	150	73	10	Cd3e|Cd4|Cd74|Il1a|Il1b|Spn|Pdcd1lg2|Cd274|Cd209a|Havcr2	-7.2624
0	0	0	0	0	0	-4.0805	0	0	0	0	0	0	-2.45782	-9.8341	0	0	0	0	GO:0070663	GO Biological Processes	regulation of leukocyte proliferation	-9.8341	20841	268	73	12	Cd3e|Cd4|Flt3l|Cd74|Il1a|Il1b|Pla2g2d|Spn|Pdcd1lg2|Cd274|Cd209a|Havcr2	-7.18261
0	0	0	0	0	0	-4.1762	0	0	0	0	0	0	0	-9.81319	0	0	0	0	GO:0042102	GO Biological Processes	positive regulation of T cell proliferation	-9.81319	20841	109	73	9	Cd3e|Cd4|Il1a|Il1b|Spn|Pdcd1lg2|Cd274|Cd209a|Havcr2	-7.17217
0	0	0	0	0	0	-9.21029	0	0	0	0	0	0	-2.17382	-9.79815	0	0	0	0	GO:0002831	GO Biological Processes	regulation of response to biotic stimulus	-9.79815	20841	339	73	13	Cd74|Il1b|Klrd1|Spn|Txk|Klrk1|Cd160|Cd274|Slamf8|Klrb1b|Cd96|Havcr2|Nlrc5	-7.16735
-6.73384	-3.32706	-3.05676	0	0	-4.23447	0	0	-3.88749	0	0	-3.77947	0	0	0	0	0	0	-3.71228	GO:0006397	GO Biological Processes	mRNA processing	-9.77529	20841	469	2312	99	Zfp36l1|Cirbp|Celf1|Fmr1|Frg1|Hnrnpc|Hnrnpk|Hspa8|Kin|Zbtb7a|Magoh|Pabpc1|Prkaca|Prpf4b|Ptbp1|Rbm6|Sf3a2|Srsf3|Smn1|Snrpc|Snu13|Supt4a|Supt6|Alyref|Ybx1|Sf1|Zfp64|Fxr2|Txnl4a|Lsm4|Hnrnpa2b1|Snrpa|Nono|Zranb2|Zfp326|Pqbp1|Alyref2|Rbm14|Mettl3|Rbm8a|Ubl5|Gemin2|Fip1l1|Zfp830|Rbm7|Ddx17|Prpf18|Zc3h13|Snrpd3|Xab2|Sf3a1|Gpatch1|Mettl16|Lsm3|Rnmt|Puf60|Srsf6|Scnm1|Tut1|Dazap1|Rprd1b|Ecd|Sugp1|Prpf3|Hta…	-6.28917
0	0	0	0	0	0	0	0	0	0	0	0	0	0	-9.44808	0	0	0	0	R-MMU-202427	Reactome Gene Sets	Phosphorylation of CD3 and TCR zeta chains	-9.44808	20841	12	73	5	Cd3d|Cd3e|Cd3g|Cd4|Lck	-6.83701
0	0	0	0	0	0	-2.28951	0	0	0	0	0	0	0	-9.20375	0	0	0	0	GO:0046631	GO Biological Processes	alpha-beta T cell activation	-9.20375	20841	178	73	10	Runx3|Cd3e|Itk|Pla2g2d|Spn|Txk|Batf|Cd160|Tbx21|Cd274	-6.62072
0	0	0	0	0	0	0	0	0	0	0	0	0	0	-9.14543	0	0	0	0	ko04658	KEGG Pathway	Th1 and Th2 cell differentiation	-9.14543	20841	87	73	8	Runx3|Cd3d|Cd3e|Cd3g|Cd4|Il2rb|Lck|Tbx21	-6.57135
0	0	0	0	0	0	0	0	0	0	0	0	0	0	-9.10524	0	0	0	0	mmu04658	KEGG Pathway	Th1 and Th2 cell differentiation	-9.10524	20841	88	73	8	Runx3|Cd3d|Cd3e|Cd3g|Cd4|Il2rb|Lck|Tbx21	-6.53994
0	0	0	0	0	0	-4.81009	0	0	0	0	0	0	0	-9.02762	0	0	0	0	GO:0045785	GO Biological Processes	positive regulation of cell adhesion	-9.02762	20841	476	73	14	Runx3|Cd3e|Cd4|Cd74|Il1a|Il1b|Lck|Spn|Tnf|Cd160|Pdcd1lg2|Cd274|Cd209a|Havcr2	-6.47092
0	0	0	0	0	0	-4.29211	0	0	0	0	0	0	-2.55272	-8.99646	0	0	0	0	GO:0050670	GO Biological Processes	regulation of lymphocyte proliferation	-8.99646	20841	248	73	11	Cd3e|Cd4|Cd74|Il1a|Il1b|Pla2g2d|Spn|Pdcd1lg2|Cd274|Cd209a|Havcr2	-6.45486
0	0	0	0	0	0	-5.08035	0	0	0	0	0	0	-2.90231	-8.99486	0	0	0	0	GO:0042129	GO Biological Processes	regulation of T cell proliferation	-8.99486	20841	187	73	10	Cd3e|Cd4|Il1a|Il1b|Pla2g2d|Spn|Pdcd1lg2|Cd274|Cd209a|Havcr2	-6.45486
0	0	0	0	0	0	-4.36035	0	0	0	0	0	0	0	-8.97062	0	0	0	0	GO:0030155	GO Biological Processes	regulation of cell adhesion	-8.97062	20841	776	73	17	Runx3|Cd3e|Cd4|Cxcr3|Cd74|Il1a|Il1b|Lck|Pla2g2d|Spn|Tnf|Cd160|Tbx21|Pdcd1lg2|Cd274|Cd209a|Havcr2	-6.43874
0	0	0	0	0	-2.41779	0	0	0	0	0	0	0	0	-8.95558	0	0	0	0	R-MMU-388841	Reactome Gene Sets	Costimulation by the CD28 family	-8.95558	20841	57	73	7	Cd3d|Cd3e|Cd3g|Cd4|Lck|Pdcd1lg2|Cd274	-6.43167
0	0	0	0	0	0	-4.24827	0	0	0	0	0	0	-2.5331	-8.92322	0	0	0	0	GO:0032944	GO Biological Processes	regulation of mononuclear cell proliferation	-8.92322	20841	252	73	11	Cd3e|Cd4|Cd74|Il1a|Il1b|Pla2g2d|Spn|Pdcd1lg2|Cd274|Cd209a|Havcr2	-6.40713
0	0	0	0	0	0	0	0	0	0	0	0	0	-3.78871	-8.91141	0	0	0	0	ko04640	KEGG Pathway	Hematopoietic cell lineage	-8.91141	20841	93	73	8	Cd3d|Cd3e|Cd3g|Cd4|Flt3l|Il1a|Il1b|Tnf	-6.40301
-4.52952	-2.20139	-4.28122	0	0	-4.21924	0	0	-3.27384	0	0	-5.54361	0	0	0	0	0	0	-3.17423	GO:0000375	GO Biological Processes	RNA splicing, via transesterification reactions	-8.77966	20841	279	2312	66	Cirbp|Celf1|Fmr1|Hnrnpk|Hspa8|Zbtb7a|Magoh|Prpf4b|Ptbp1|Rbm6|Sf3a2|Srsf3|Smn1|Snrpc|Snu13|Sf1|Zfp64|Fxr2|Txnl4a|Lsm4|Hnrnpa2b1|Snrpa|Pqbp1|Rbm14|Mettl3|Rbm8a|Ubl5|Gemin2|Rbm7|Ddx17|Prpf18|Snrpd3|Xab2|Sf3a1|Mettl16|Lsm3|Puf60|Srsf6|Scnm1|Dazap1|Prpf3|Htatsf1|Ddx41|Esrp2|Lsm6|Sf3b1|Akr1c6|Dbr1|Zc3h10|Mbnl2|Sf3b4|Rbm15b|Rbm39|Prpf8|Casc3|Eif4a3|Slu7|Bud13|Bud31|Txnl4b|Rbm10|Nsrp1|Cwf19l2|Setx|Celf5|…	-5.51538
-4.52952	-2.20139	-4.28122	0	0	-4.21924	0	0	-3.27384	0	0	-5.54361	0	0	0	0	0	0	-3.17423	GO:0000377	GO Biological Processes	RNA splicing, via transesterification reactions with bulged adenosine as nucleophile	-8.77966	20841	279	2312	66	Cirbp|Celf1|Fmr1|Hnrnpk|Hspa8|Zbtb7a|Magoh|Prpf4b|Ptbp1|Rbm6|Sf3a2|Srsf3|Smn1|Snrpc|Snu13|Sf1|Zfp64|Fxr2|Txnl4a|Lsm4|Hnrnpa2b1|Snrpa|Pqbp1|Rbm14|Mettl3|Rbm8a|Ubl5|Gemin2|Rbm7|Ddx17|Prpf18|Snrpd3|Xab2|Sf3a1|Mettl16|Lsm3|Puf60|Srsf6|Scnm1|Dazap1|Prpf3|Htatsf1|Ddx41|Esrp2|Lsm6|Sf3b1|Akr1c6|Dbr1|Zc3h10|Mbnl2|Sf3b4|Rbm15b|Rbm39|Prpf8|Casc3|Eif4a3|Slu7|Bud13|Bud31|Txnl4b|Rbm10|Nsrp1|Cwf19l2|Setx|Celf5|…	-5.51538
-4.52952	-2.20139	-4.28122	0	0	-4.21924	0	0	-3.27384	0	0	-5.54361	0	0	0	0	0	0	-3.17423	GO:0000398	GO Biological Processes	mRNA splicing, via spliceosome	-8.77966	20841	279	2312	66	Cirbp|Celf1|Fmr1|Hnrnpk|Hspa8|Zbtb7a|Magoh|Prpf4b|Ptbp1|Rbm6|Sf3a2|Srsf3|Smn1|Snrpc|Snu13|Sf1|Zfp64|Fxr2|Txnl4a|Lsm4|Hnrnpa2b1|Snrpa|Pqbp1|Rbm14|Mettl3|Rbm8a|Ubl5|Gemin2|Rbm7|Ddx17|Prpf18|Snrpd3|Xab2|Sf3a1|Mettl16|Lsm3|Puf60|Srsf6|Scnm1|Dazap1|Prpf3|Htatsf1|Ddx41|Esrp2|Lsm6|Sf3b1|Akr1c6|Dbr1|Zc3h10|Mbnl2|Sf3b4|Rbm15b|Rbm39|Prpf8|Casc3|Eif4a3|Slu7|Bud13|Bud31|Txnl4b|Rbm10|Nsrp1|Cwf19l2|Setx|Celf5|…	-5.51538
0	0	0	0	0	0	0	0	0	0	0	0	0	-3.70836	-8.69307	0	0	0	0	mmu04640	KEGG Pathway	Hematopoietic cell lineage	-8.69307	20841	99	73	8	Cd3d|Cd3e|Cd3g|Cd4|Flt3l|Il1a|Il1b|Tnf	-6.19964
0	0	0	0	0	0	-3.19109	0	0	0	0	0	0	-6.30551	-8.60862	0	0	0	0	mmu04060	KEGG Pathway	Cytokine-cytokine receptor interaction	-8.60862	20841	270	73	11	Cxcr3|Ccr9|Flt3l|Cxcl10|Il1a|Il1b|Il2rb|Ccl22|Ccl4|Tnf|Tnfrsf9	-6.12423
0	0	0	0	0	0	-6.11484	0	0	0	0	0	0	0	-8.58989	0	0	0	0	GO:0002697	GO Biological Processes	regulation of immune effector process	-8.58989	20841	426	73	13	Dnase1l3|Cd74|Il1b|Klrd1|Spn|Tnf|Klrk1|Cd160|Tbx21|Slamf8|Klrb1b|Cd96|Havcr2	-6.12423
0	0	0	0	0	0	-2.13268	0	0	0	0	0	0	0	-8.58917	0	0	0	0	R-MMU-202403	Reactome Gene Sets	TCR signaling	-8.58917	20841	102	73	8	Cd3d|Cd3e|Cd3g|Cd4|Itk|Lck|Lcp2|Psmb8	-6.12423
0	0	0	0	0	0	0	0	0	0	0	0	0	0	-8.58917	0	0	0	0	ko04659	KEGG Pathway	Th17 cell differentiation	-8.58917	20841	102	73	8	Cd3d|Cd3e|Cd3g|Cd4|Il1b|Il2rb|Lck|Tbx21	-6.12423
0	0	0	0	0	0	0	0	0	0	0	0	0	0	-8.55526	0	0	0	0	ko04660	KEGG Pathway	T cell receptor signaling pathway	-8.55526	20841	103	73	8	Cd3d|Cd3e|Cd3g|Cd4|Itk|Lck|Lcp2|Tnf	-6.11053
0	0	0	0	0	0	0	0	0	0	0	0	0	0	-8.55526	0	0	0	0	mmu04659	KEGG Pathway	Th17 cell differentiation	-8.55526	20841	103	73	8	Cd3d|Cd3e|Cd3g|Cd4|Il1b|Il2rb|Lck|Tbx21	-6.11053
-2.16759	0	0	0	0	0	-8.53645	0	0	0	0	0	0	0	0	0	0	0	0	WP1253	WikiPathways	Type II interferon signaling (IFNG)	-8.53645	20841	33	81	6	Gbp2b|Irf8|Irf1|Psmb9|Stat1|Tap1	-6.09825
0	0	0	0	0	0	0	0	0	0	0	0	0	0	0	0	0	-8.49141	0	R-MMU-8874081	Reactome Gene Sets	MET activates PTK2 signaling	-8.49141	20841	27	102	6	Col3a1|Col5a2|Col1a1|Col1a2|Lama2|Lama4	-6.05965
0	0	0	0	0	0	0	0	0	0	0	0	0	0	-8.42308	0	0	0	0	mmu04660	KEGG Pathway	T cell receptor signaling pathway	-8.42308	20841	107	73	8	Cd3d|Cd3e|Cd3g|Cd4|Itk|Lck|Lcp2|Tnf	-5.99765
-2.14229	0	0	0	0	0	-3.89867	-2.03464	0	0	0	0	0	-4.86576	-8.39657	0	0	0	0	GO:0006954	GO Biological Processes	inflammatory response	-8.39657	20841	736	73	16	Cxcr3|Cst7|Dnase1l3|Cxcl10|Il1a|Il1b|Pla2g2d|Ccl22|Ccl4|Spn|Tnf|F12|Slamf8|Cd96|Havcr2|Cd200r4	-5.97739
0	0	0	0	0	0	-5.66195	0	0	0	0	0	0	0	-8.33147	0	0	0	0	GO:0045088	GO Biological Processes	regulation of innate immune response	-8.33147	20841	219	73	10	Cd74|Klrd1|Txk|Klrk1|Cd160|Slamf8|Klrb1b|Cd96|Havcr2|Nlrc5	-5.91846
0	0	0	0	0	0	-4.90866	0	0	0	0	0	0	-3.12331	-8.29676	0	0	0	0	GO:0070661	GO Biological Processes	leukocyte proliferation	-8.29676	20841	366	73	12	Cd3e|Cd4|Flt3l|Cd74|Il1a|Il1b|Pla2g2d|Spn|Pdcd1lg2|Cd274|Cd209a|Havcr2	-5.88982
0	0	0	0	0	0	0	0	0	0	0	0	0	0	0	0	0	-8.21327	0	WP2841	WikiPathways	Focal adhesion: PI3K-Akt-mTOR signaling pathway	-8.21327	20841	322	102	13	Col3a1|Col4a1|Col5a2|Col1a1|Col1a2|Igf1r|Il6ra|Irs4|Itgb3|Lama2|Lama4|Thbs4|Hif3a	-5.81232
-2.18165	0	0	0	0	0	-6.6301	0	0	0	0	0	0	-3.91846	-8.20039	0	0	0	0	GO:0042098	GO Biological Processes	T cell proliferation	-8.20039	20841	226	73	10	Cd3e|Cd4|Il1a|Il1b|Pla2g2d|Spn|Pdcd1lg2|Cd274|Cd209a|Havcr2	-5.81118
0	0	0	0	0	0	-3.60075	0	0	0	0	0	0	0	-8.20039	0	0	0	0	GO:0002706	GO Biological Processes	regulation of lymphocyte mediated immunity	-8.20039	20841	226	73	10	Il1b|Klrd1|Spn|Tnf|Klrk1|Cd160|Tbx21|Klrb1b|Cd96|Havcr2	-5.81118
0	0	0	0	0	0	0	0	0	0	0	0	0	-2.05687	-8.19186	0	0	0	0	GO:0050900	GO Biological Processes	leukocyte migration	-8.19186	20841	374	73	12	Cxcr3|Cxcl10|Cd74|Il1a|Il1b|Ccl22|Ccl4|Selplg|Spn|Tnf|Tbx21|Slamf8	-5.8084
0	0	0	0	0	0	-3.79487	0	0	0	0	0	0	0	-8.16216	0	0	0	0	GO:0002703	GO Biological Processes	regulation of leukocyte mediated immunity	-8.16216	20841	298	73	11	Dnase1l3|Il1b|Klrd1|Spn|Tnf|Klrk1|Cd160|Tbx21|Klrb1b|Cd96|Havcr2	-5.78448
0	0	0	0	0	0	0	0	0	0	0	0	0	0	0	0	0	-8.15666	0	R-MMU-1474228	Reactome Gene Sets	Degradation of the extracellular matrix	-8.15666	20841	119	102	9	Col3a1|Col4a1|Col5a2|Col1a1|Col1a2|Eln|Fbn1|Fbn2|Nid1	-5.78448
-6.97363	-2.44777	-4.30801	0	0	0	0	0	-2.74613	0	0	-4.3903	0	0	0	0	0	0	-2.71518	R-MMU-72163	Reactome Gene Sets	mRNA Splicing - Major Pathway	-8.04993	20841	172	2312	46	Hnrnpc|Hnrnpk|Hspa8|Magoh|Polr2k|Polr2a|Srsf3|Snrpc|Snu13|Alyref|Ybx1|Txnl4a|Cherp|Lsm4|Hnrnpa2b1|Snrpa|Pqbp1|Hnrnph2|Rbm8a|Ppih|Polr2l|Fip1l1|Snrpd3|Xab2|Sf3a1|Lsm3|Puf60|Srsf6|Dnajc8|Polr2i|Sugp1|Prpf3|Hnrnpa0|Lsm6|Cstf2t|Prcc|Gtf2f1|Sf3b4|Prpf8|Casc3|Eif4a3|Slu7|Bud31|Hnrnpul1|Polr2h|Gcfc2	-4.86483
0	0	0	0	0	0	-5.3941	0	0	0	0	0	0	0	-7.98563	0	0	0	0	GO:0002819	GO Biological Processes	regulation of adaptive immune response	-7.98563	20841	238	73	10	Cd4|Cd74|Il1b|Klrd1|Spn|Tnf|Cd160|Tbx21|Cd274|Havcr2	-5.62557
0	0	0	0	0	0	-3.26432	-3.06646	0	0	0	0	0	0	-7.98136	0	0	0	0	GO:0002449	GO Biological Processes	lymphocyte mediated immunity	-7.98136	20841	479	73	13	Cd74|Il1b|Klrd1|Prf1|Spn|Tnf|Klrk1|Batf|Cd160|Tbx21|Klrb1b|Cd96|Havcr2	-5.62557
0	0	0	0	0	0	0	0	0	0	0	0	0	0	0	0	0	-7.76609	0	R-MMU-2129379	Reactome Gene Sets	Molecules associated with elastic fibres	-7.76609	20841	35	102	6	Eln|Fbn1|Fbn2|Itgb3|Mfap5|Emilin3	-5.42573
0	0	0	0	0	0	-3.28784	-2.51817	0	0	0	0	0	0	-7.76573	0	0	0	0	GO:0002443	GO Biological Processes	leukocyte mediated immunity	-7.76573	20841	598	73	14	Dnase1l3|Cd74|Il1b|Klrd1|Prf1|Spn|Tnf|Klrk1|Batf|Cd160|Tbx21|Klrb1b|Cd96|Havcr2	-5.42573
0	0	0	0	0	0	-2.36676	0	0	0	0	0	0	0	-7.75433	0	0	0	0	GO:0032729	GO Biological Processes	positive regulation of interferon-gamma production	-7.75433	20841	84	73	7	Cd3e|Il1b|Tnf|Txk|Klrk1|Cd160|Havcr2	-5.42358
0	0	0	0	0	0	-4.93527	0	0	0	0	0	0	0	-7.75336	0	0	0	0	GO:0002698	GO Biological Processes	negative regulation of immune effector process	-7.75336	20841	130	73	8	Klrd1|Spn|Tnf|Tbx21|Slamf8|Klrb1b|Cd96|Havcr2	-5.42358
0	0	0	0	0	-6.24102	0	0	0	0	0	0	0	0	0	0	0	0	-2.91865	GO:1903311	GO Biological Processes	regulation of mRNA metabolic process	-7.75007	20841	295	2312	66	Axin2|Zfp36l1|Cirbp|Celf1|Fmr1|Gtpbp1|Hnrnpc|Hnrnpk|Hspa8|Zbtb7a|Magoh|Mlh1|Slc11a1|Pabpc1|Cnot7|Ptbp1|Rock1|Srsf3|Supt6|Ybx1|Sf1|Zfp36|Zfp64|Fxr2|Hnrnpa2b1|Snrpa|Mettl3|Rbm8a|Fastk|Rbm7|Ddx17|Mettl16|Puf60|Srsf6|Cnot8|Fastkd3|Dazap1|Dcp2|Brf1|Larp1|Dcp1a|Hnrnpa0|Pum2|Akr1c6|Tent5b|Traf3ip2|Zc3h10|Cnot6|Mbnl2|Sf3b4|Rbm15b|Rnf20|Adarb1|Rbm39|Eif4a3|Cpeb3|Ythdf3|Zc3h12a|Tardbp|Cnot3|Samd4b|Rbm10|Zc…	-4.59974
0	0	0	0	0	0	-2.76784	0	0	0	0	0	0	0	-7.7272	0	0	0	0	GO:0050868	GO Biological Processes	negative regulation of T cell activation	-7.7272	20841	131	73	8	Runx3|Cd74|Pla2g2d|Spn|Tbx21|Pdcd1lg2|Cd274|Havcr2	-5.40244
-2.51722	-2.28662	0	0	0	-2.78881	0	0	0	0	0	0	0	0	0	-4.18142	0	0	-2.37332	GO:0051603	GO Biological Processes	proteolysis involved in cellular protein catabolic process	-7.66614	20841	756	2312	134	Birc2|Arntl|Ate1|Atpif1|Aup1|Btrc|Calr|Ctla2a|Ctsb|Ctsk|Ctsw|Ptk2|Fmr1|Gpx1|Gzma|Gzmb|Hipk2|Psmb9|Psmb8|Psmd7|Usp34|Prkaca|Pml|Psmb10|Psmc2|Psme3|Ptk2b|Rad23b|Spop|Ube2l3|Uba1|Ube2g2|Ubr1|Usp10|Vhl|Wfs1|Amfr|Psmb2|Desi1|Rnf11|Fbxw5|Usp21|Sirt6|Fbxw7|Fbxl17|Fbxl3|Keap1|Sgta|Nub1|Cnot4|Rnf5|Socs6|Ubqln2|Nupr1|Adrm1|Ctsf|Socs5|Ube2l6|Dnajb2|Psmd8|Marchf7|Tbx21|Rnf8|Anapc5|Ube4b|Tmub1|Sirt2|Ndfip1|Dm…	-4.54799
0	0	0	0	0	0	-2.73187	0	0	0	0	0	0	0	-7.64999	0	0	0	0	GO:0050852	GO Biological Processes	T cell receptor signaling pathway	-7.64999	20841	134	73	8	Cd3e|Itk|Lck|Lcp2|Txk|Ermap|Cd160|Sla2	-5.3302
0	0	0	0	0	0	0	0	0	0	0	0	0	0	0	0	0	-7.6135	0	R-MMU-8875878	Reactome Gene Sets	MET promotes cell motility	-7.6135	20841	37	102	6	Col3a1|Col5a2|Col1a1|Col1a2|Lama2|Lama4	-5.29874
0	0	0	0	0	0	-7.60877	-2.14633	0	0	0	0	0	0	0	0	0	0	0	GO:0019882	GO Biological Processes	antigen processing and presentation	-7.60877	20841	122	81	8	Fcer1g|Psmb9|Tap1|Tap2|Tapbp|Unc93b1|Tapbpl|Nod2	-5.29874
0	0	0	0	0	0	-5.18533	0	0	0	0	0	0	-3.2528	-7.59856	0	0	0	0	GO:0046651	GO Biological Processes	lymphocyte proliferation	-7.59856	20841	338	73	11	Cd3e|Cd4|Cd74|Il1a|Il1b|Pla2g2d|Spn|Pdcd1lg2|Cd274|Cd209a|Havcr2	-5.29333
-6.74699	-2.38454	-4.20291	0	0	0	0	0	-2.6811	0	0	-4.27429	0	0	0	0	0	0	-2.59865	R-MMU-72172	Reactome Gene Sets	mRNA Splicing	-7.5504	20841	178	2312	46	Hnrnpc|Hnrnpk|Hspa8|Magoh|Polr2k|Polr2a|Srsf3|Snrpc|Snu13|Alyref|Ybx1|Txnl4a|Cherp|Lsm4|Hnrnpa2b1|Snrpa|Pqbp1|Hnrnph2|Rbm8a|Ppih|Polr2l|Fip1l1|Snrpd3|Xab2|Sf3a1|Lsm3|Puf60|Srsf6|Dnajc8|Polr2i|Sugp1|Prpf3|Hnrnpa0|Lsm6|Cstf2t|Prcc|Gtf2f1|Sf3b4|Prpf8|Casc3|Eif4a3|Slu7|Bud31|Hnrnpul1|Polr2h|Gcfc2	-4.46222
0	0	0	0	0	0	-5.14423	0	0	0	0	0	0	-3.23361	-7.5463	0	0	0	0	GO:0032943	GO Biological Processes	mononuclear cell proliferation	-7.5463	20841	342	73	11	Cd3e|Cd4|Cd74|Il1a|Il1b|Pla2g2d|Spn|Pdcd1lg2|Cd274|Cd209a|Havcr2	-5.24581
0	0	0	0	0	0	0	0	0	0	0	0	0	0	0	0	0	-7.54059	0	R-MMU-3000171	Reactome Gene Sets	Non-integrin membrane-ECM interactions	-7.54059	20841	38	102	6	Col3a1|Col4a1|Col5a2|Col1a1|Col1a2|Itgb3	-5.2448
0	0	0	0	0	0	-2.93861	0	0	0	0	0	0	0	-7.52022	0	0	0	0	GO:0002673	GO Biological Processes	regulation of acute inflammatory response	-7.52022	20841	53	73	6	Dnase1l3|Il1b|Pla2g2d|Spn|Tnf|F12	-5.22908
0	-2.90386	0	0	0	0	0	0	0	-2.65008	0	-2.88357	0	0	0	0	0	0	0	GO:0006401	GO Biological Processes	RNA catabolic process	-7.45221	20841	275	2312	62	Axin2|Zfp36l1|Cirbp|Celf1|Drosha|Fmr1|Gtpbp1|Magoh|Mlh1|Slc11a1|Pabpc1|Cnot7|Rock1|Ybx1|Zfp36|Fxr2|Lsm4|Exosc10|Mettl3|Phax|Rbm8a|Fastk|Rbm7|Prpf18|Mettl16|Lsm3|Cnot8|Fastkd3|Dcp2|Brf1|Larp1|Dcp1a|Zc3h18|Ago4|Hnrnpa0|Pym1|Lsm6|Pum2|Tent5b|Traf3ip2|Smg6|Cnot6|Pelo|Casc3|Eif4a3|Dis3l2|Cpeb3|Dis3l|Ythdf3|Zc3h12a|Tardbp|Cnot3|Samd4b|Naf1|Rbm10|Zc3h12d|Slfn9|Meioc|Ctif|Supv3l1|Zhx2|Zcchc17	-4.39205
0	0	0	0	0	0	-2.09097	0	0	0	0	0	0	0	-7.42664	0	0	0	0	GO:0002695	GO Biological Processes	negative regulation of leukocyte activation	-7.42664	20841	203	73	9	Runx3|Cst7|Cd74|Pla2g2d|Spn|Tbx21|Pdcd1lg2|Cd274|Havcr2	-5.14009
0	0	0	0	0	0	-2.60728	0	0	0	0	0	0	0	-7.38203	0	0	0	0	GO:1903038	GO Biological Processes	negative regulation of leukocyte cell-cell adhesion	-7.38203	20841	145	73	8	Runx3|Cd74|Pla2g2d|Spn|Tbx21|Pdcd1lg2|Cd274|Havcr2	-5.10002
0	0	0	0	0	0	0	0	0	0	0	0	0	0	-7.37325	0	0	0	0	GO:0045061	GO Biological Processes	thymic T cell selection	-7.37325	20841	28	73	5	Cd3d|Cd3e|Cd3g|Cd74|Spn	-5.09871
0	0	0	0	0	0	-5.86053	0	0	0	0	0	0	0	-7.37176	0	0	0	0	GO:0050777	GO Biological Processes	negative regulation of immune response	-7.37176	20841	206	73	9	Klrd1|Spn|Cd160|Tbx21|Slamf8|Klrb1b|Cd96|Havcr2|Nlrc5	-5.09871
-2.41976	-3.4516	-2.89521	0	0	-5.15214	0	0	0	0	0	-2.39151	0	0	0	0	0	0	-2.48389	GO:0043484	GO Biological Processes	regulation of RNA splicing	-7.32901	20841	158	2312	42	Akt2|Cirbp|Celf1|Fmr1|Hnrnpk|Hspa8|Zbtb7a|Magoh|Ptbp1|Polr2a|Srsf3|Smn1|Sf1|Zfp64|Fxr2|Hnrnpa2b1|Zfp326|Pqbp1|Hnrnph2|Rbm8a|Fastk|Rbm7|Ddx17|Mettl16|Slc38a2|Puf60|Srsf6|Dazap1|Rbm20|Esrp2|Akr1c6|Clk3|Zc3h10|Mbnl2|Sf3b4|Rbm15b|Rbm39|Eif4a3|Rbm10|Nsrp1|Setx|Celf5	-4.29519
0	0	0	0	0	0	0	0	0	0	0	0	0	0	-7.31726	0	0	0	0	GO:0033077	GO Biological Processes	T cell differentiation in thymus	-7.31726	20841	97	73	7	Cd3d|Cd3e|Cd3g|Cd74|Il1a|Il1b|Spn	-5.04862
0	0	0	0	0	0	0	0	0	0	0	0	0	0	0	0	0	-7.29374	0	R-MMU-216083	Reactome Gene Sets	Integrin cell surface interactions	-7.29374	20841	70	102	7	Col3a1|Col4a1|Col5a2|Col1a1|Col1a2|Fbn1|Itgb3	-5.02946
0	0	0	0	0	0	0	0	0	0	0	0	0	0	0	0	0	-7.26866	0	R-MMU-1566948	Reactome Gene Sets	Elastic fibre formation	-7.26866	20841	42	102	6	Eln|Fbn1|Fbn2|Itgb3|Mfap5|Emilin3	-5.0087
0	0	0	0	0	0	-2.80357	0	0	0	0	0	0	0	-7.23457	0	0	0	0	GO:0002715	GO Biological Processes	regulation of natural killer cell mediated immunity	-7.23457	20841	59	73	6	Klrd1|Klrk1|Cd160|Klrb1b|Cd96|Havcr2	-4.97889
-2.58014	0	0	0	0	-4.34489	0	0	0	0	0	0	0	0	0	-6.34631	0	0	-4.6751	GO:0016570	GO Biological Processes	histone modification	-7.2337	20841	461	2312	90	Brca1|Drd1|Smarcad1|Ezh1|Ezh2|Fmr1|Hmga2|Prmt1|Igf2|Irf4|Isl1|Men1|Mthfr|Kat2b|Prkca|Pml|Ppp1r1b|Ppp5c|Ncor1|Slk|Supt6|Hnf1a|Morf4l1|Trp53|Wbp2|Aplnr|Mta2|Mapk3|Parg|Tada1|Usp21|Sirt6|Tet1|Suz12|Ncoa6|Sphk2|H1f5|Sap30bp|Brd4|Piwil2|Rnf8|Carm1|Sirt2|Coprs|Taf12|Chtop|Ntmt1|Riox2|Ppm1f|Thap7|Znhit1|Pcgf6|Supt7l|Usp36|Cxxc1|Ep400|Phf14|Rtf1|Kat5|Setdb1|Arid4b|Kdm1a|Tada3|Prkd2|Zzz3|Rnf20|Mta1|Mta3|Z…	-4.2247
0	0	0	0	0	0	0	0	0	0	0	0	0	0	0	0	-7.17627	0	0	GO:0021536	GO Biological Processes	diencephalon development	-7.17627	20841	71	62	6	Arx|Ghrhr|Hes1|Hmga2|Isl1|Pitx1	-4.92483
0	0	0	0	0	0	-7.16589	0	0	0	0	0	0	-3.27549	-6.24463	0	0	0	0	GO:0034341	GO Biological Processes	response to interferon-gamma	-7.16589	20841	139	81	8	Gbp2b|Irf8|Il12rb1|Irf1|Stat1|Irgm2|Mefv|Parp14	-4.91865
0	0	0	0	0	0	-7.14808	0	0	0	0	0	0	0	0	0	0	0	0	GO:0035458	GO Biological Processes	cellular response to interferon-beta	-7.14808	20841	55	81	6	Gbp2b|Ifi47|Irf1|Stat1|Irgm2|Iigp1	-4.90826
0	0	0	0	0	0	-7.14452	0	0	0	0	0	0	0	0	0	0	0	0	GO:0002478	GO Biological Processes	antigen processing and presentation of exogenous peptide antigen	-7.14452	20841	28	81	5	Fcer1g|Tap1|Tap2|Tapbp|Unc93b1	-4.90826
0	0	0	0	0	0	0	0	0	0	0	0	0	0	0	0	0	-7.14315	0	R-MMU-3000178	Reactome Gene Sets	ECM proteoglycans	-7.14315	20841	44	102	6	Col3a1|Col5a2|Col1a1|Col1a2|Itgb3|Sparc	-4.90826
0	0	0	0	0	0	0	0	0	0	0	0	0	0	-7.13904	0	0	0	0	GO:0002418	GO Biological Processes	immune response to tumor cell	-7.13904	20841	31	73	5	Prf1|Klrk1|Cd160|Cd274|Havcr2	-4.90819
0	0	0	0	0	0	-2.43411	0	0	0	0	0	0	0	-7.06978	0	0	0	0	R-MMU-1280215	Reactome Gene Sets	Cytokine Signaling in Immune system	-7.06978	20841	381	73	11	Cd4|Flt3l|Il1a|Il1b|Il2rb|Lck|Psmb8|Tnf|Tnfrsf9|Dusp6|Sla2	-4.84355
0	0	0	0	0	0	0	0	0	0	0	0	0	0	-7.06643	0	0	0	0	GO:0031295	GO Biological Processes	T cell costimulation	-7.06643	20841	32	73	5	Cd3e|Spn|Cd160|Pdcd1lg2|Cd274	-4.84355
0	0	0	0	0	0	-3.97492	0	0	0	0	0	0	0	-7.06096	0	0	0	0	GO:0002707	GO Biological Processes	negative regulation of lymphocyte mediated immunity	-7.06096	20841	63	73	6	Klrd1|Spn|Tbx21|Klrb1b|Cd96|Havcr2	-4.84201
0	0	0	0	0	0	0	0	0	0	0	0	0	0	-7.02681	0	0	0	0	GO:0050866	GO Biological Processes	negative regulation of cell activation	-7.02681	20841	226	73	9	Runx3|Cst7|Cd74|Pla2g2d|Spn|Tbx21|Pdcd1lg2|Cd274|Havcr2	-4.81176
0	-3.3257	0	0	0	0	0	0	0	-2.91324	0	-2.74808	0	0	0	0	0	0	0	GO:0006402	GO Biological Processes	mRNA catabolic process	-6.99424	20841	233	2312	54	Axin2|Zfp36l1|Cirbp|Celf1|Fmr1|Gtpbp1|Magoh|Mlh1|Slc11a1|Pabpc1|Cnot7|Rock1|Ybx1|Zfp36|Fxr2|Lsm4|Exosc10|Mettl3|Rbm8a|Fastk|Prpf18|Mettl16|Lsm3|Cnot8|Fastkd3|Dcp2|Brf1|Larp1|Dcp1a|Ago4|Hnrnpa0|Pym1|Lsm6|Pum2|Tent5b|Traf3ip2|Smg6|Cnot6|Pelo|Casc3|Eif4a3|Dis3l2|Cpeb3|Ythdf3|Zc3h12a|Tardbp|Cnot3|Samd4b|Rbm10|Zc3h12d|Meioc|Ctif|Supv3l1|Zhx2	-4.00872
0	0	0	0	0	0	-3.9796	-2.34682	0	0	0	0	0	0	-6.98067	0	0	0	0	GO:0002460	GO Biological Processes	adaptive immune response based on somatic recombination of immune receptors built from immunoglobulin superfamily domains	-6.98067	20841	482	73	12	Cd4|Il18bp|Cd74|Il1b|Klrd1|Prf1|Spn|Tnf|Batf|Tbx21|Cd274|Havcr2	-4.77031
0	0	0	0	0	0	0	0	0	0	0	0	0	0	0	0	-6.97768	0	0	GO:0021983	GO Biological Processes	pituitary gland development	-6.97768	20841	39	62	5	Ghrhr|Hes1|Hmga2|Isl1|Pitx1	-4.77031
0	0	0	0	0	0	-2.04297	0	0	0	0	0	0	0	-6.93897	0	0	0	0	GO:0002526	GO Biological Processes	acute inflammatory response	-6.93897	20841	110	73	7	Dnase1l3|Il1a|Il1b|Pla2g2d|Spn|Tnf|F12	-4.73916
-6.235	0	-2.40775	0	0	0	0	0	-3.04549	0	0	-6.93521	0	0	0	0	0	0	-4.65502	R-MMU-5419276	Reactome Gene Sets	Mitochondrial translation termination	-6.93521	20841	85	198	9	Mrpl38|Mrpl51|Mrrf|Mrpl58|Mrpl32|Mrps5|Mrpl34|Mrpl41|Mrps2	-4.73912
0	0	0	0	0	0	0	0	0	0	0	0	0	0	-6.92836	0	0	0	0	GO:0031294	GO Biological Processes	lymphocyte costimulation	-6.92836	20841	34	73	5	Cd3e|Spn|Cd160|Pdcd1lg2|Cd274	-4.73597
-6.1788	0	-2.38958	0	0	0	0	0	-3.02648	0	0	-6.89075	0	0	0	0	0	0	-4.61008	R-MMU-5368287	Reactome Gene Sets	Mitochondrial translation	-6.89075	20841	86	198	9	Mrpl38|Mrpl51|Mrrf|Mrpl58|Mrpl32|Mrps5|Mrpl34|Mrpl41|Mrps2	-4.70203
-2.25683	0	0	0	0	0	-5.4897	-2.04177	0	0	0	0	0	-4.10772	-6.87887	0	0	0	0	GO:0019221	GO Biological Processes	cytokine-mediated signaling pathway	-6.87887	20841	398	73	11	Cd4|Cxcl10|Cd74|Il1a|Il1b|Il2rb|Ccl22|Ccl4|Tnf|Txk|Nlrc5	-4.69377
0	0	0	0	0	0	0	0	0	0	0	0	0	0	0	0	0	-6.85031	0	R-MMU-1474290	Reactome Gene Sets	Collagen formation	-6.85031	20841	81	102	7	Col3a1|Col4a1|Col5a2|Col1a1|Col1a2|Pxdn|Adamts2	-4.66882
0	0	0	0	0	0	-2.35096	0	0	0	0	0	0	0	-6.82722	0	0	0	0	GO:0051250	GO Biological Processes	negative regulation of lymphocyte activation	-6.82722	20841	171	73	8	Runx3|Cd74|Pla2g2d|Spn|Tbx21|Pdcd1lg2|Cd274|Havcr2	-4.64931
0	0	0	0	0	0	0	0	0	0	0	0	0	0	0	0	0	-6.77676	0	ko04512	KEGG Pathway	ECM-receptor interaction	-6.77676	20841	83	102	7	Col4a1|Col1a1|Col1a2|Itgb3|Lama2|Lama4|Thbs4	-4.60239
0	0	0	0	0	0	0	0	0	0	0	0	0	0	-6.7547	0	0	0	0	GO:0035710	GO Biological Processes	CD4-positive, alpha-beta T cell activation	-6.7547	20841	117	73	7	Runx3|Pla2g2d|Spn|Batf|Cd160|Tbx21|Cd274	-4.58733
0	0	0	0	0	0	-3.21943	0	0	0	0	0	0	0	-6.75004	0	0	0	0	GO:0002833	GO Biological Processes	positive regulation of response to biotic stimulus	-6.75004	20841	175	73	8	Cd74|Klrd1|Txk|Klrk1|Cd160|Cd274|Havcr2|Nlrc5	-4.58652
0	-2.34127	0	0	0	0	0	0	-2.16685	-3.63277	0	-2.98004	0	0	0	0	0	0	0	GO:0019439	GO Biological Processes	aromatic compound catabolic process	-6.7065	20841	439	2312	85	Abcd1|Axin2|Zfp36l1|Entpd6|Cirbp|Comt|Celf1|Cyp1a1|Dnase1l3|Drosha|Fmr1|Gtpbp1|Hgd|Hmox2|Ido1|Magoh|Mlh1|Slc11a1|Pabpc1|Enpp1|Cnot7|Rock1|Ybx1|Zfp36|Fxr2|Lsm4|Exosc10|Tet1|Samhd1|Mettl3|Nudt3|Phax|Nudt11|Rbm8a|Nmnat1|Fastk|Rbm7|Prpf18|Mettl16|Lsm3|Cnot8|Fastkd3|Dcp2|Brf1|Larp1|Nudt9|Dcp1a|Zc3h18|Upp2|Ago4|Nt5c2|Hnrnpa0|Pym1|Lsm6|Pum2|Tent5b|Nudt10|Traf3ip2|Smg6|Cnot6|Pelo|Qdpr|Casc3|Eif4a3|Dis3l2…	-3.74326
0	0	0	0	0	0	0	0	0	0	0	0	0	0	0	0	0	-6.70512	0	mmu04512	KEGG Pathway	ECM-receptor interaction	-6.70512	20841	85	102	7	Col4a1|Col1a1|Col1a2|Itgb3|Lama2|Lama4|Thbs4	-4.55143
0	0	0	0	0	0	-6.6667	0	0	0	0	0	0	0	0	0	0	0	0	GO:0035456	GO Biological Processes	response to interferon-beta	-6.6667	20841	66	81	6	Gbp2b|Ifi47|Irf1|Stat1|Irgm2|Iigp1	-4.51637
-2.2035	0	0	0	0	0	0	0	-4.88808	0	0	-2.2454	0	0	0	-5.27559	0	0	-3.58745	R-MMU-3700989	Reactome Gene Sets	Transcriptional Regulation by TP53	-6.66561	20841	282	2312	61	Akt2|Cox6a1|Cox8a|Cradd|Csnk2b|G6pdx|Gpi1|Hipk1|Hipk2|Polr2k|Pcna|Pdpk1|Pml|Cnot7|Rbbp4|Polr2a|Cox7a2l|Stk11|Supt4a|Surf1|Taf6|Ppp1r13b|Trp53|Wrn|Ywhae|Ywhaz|Mta2|Map2k6|Eloa|Cnot4|Trp53inp1|Taf12|Polr2l|Prelid1|Ctdp1|Kmt5a|Steap3|Cnot8|Cox11|Polr2i|Taco1|Ddit4|Rictor|Kat5|Lamtor2|Gtf2f1|Cnot6|Chd4|Prr5|Taf3|Trp53bp2|Ttc5|Pip4p1|Cnot3|Gatad2a|Atrip|Polr2h|Slc38a9|Brpf3|Taf1|Ppp1r13l	-3.72356
0	0	0	0	0	0	-6.65199	0	0	0	0	0	0	0	-3.23371	0	0	0	0	GO:1902106	GO Biological Processes	negative regulation of leukocyte differentiation	-6.65199	20841	109	81	7	C1qc|Lilrb4a|Irf1|Lag3|Pilrb1|Gpr55|Zc3h12a	-4.50499
0	0	0	0	0	0	-6.63484	0	0	0	0	0	0	0	0	0	0	0	0	GO:0019884	GO Biological Processes	antigen processing and presentation of exogenous antigen	-6.63484	20841	35	81	5	Fcer1g|Tap1|Tap2|Tapbp|Unc93b1	-4.49114
0	0	0	0	0	0	-6.59785	0	0	0	0	0	0	0	-3.20397	0	0	0	0	GO:1903707	GO Biological Processes	negative regulation of hemopoiesis	-6.59785	20841	111	81	7	C1qc|Lilrb4a|Irf1|Lag3|Pilrb1|Gpr55|Zc3h12a	-4.46068
-2.41909	0	0	0	0	-4.14023	0	0	0	0	0	0	0	0	0	-6.10566	0	0	-4.43954	GO:0016569	GO Biological Processes	covalent chromatin modification	-6.58054	20841	476	2312	90	Brca1|Drd1|Smarcad1|Ezh1|Ezh2|Fmr1|Hmga2|Prmt1|Igf2|Irf4|Isl1|Men1|Mthfr|Kat2b|Prkca|Pml|Ppp1r1b|Ppp5c|Ncor1|Slk|Supt6|Hnf1a|Morf4l1|Trp53|Wbp2|Aplnr|Mta2|Mapk3|Parg|Tada1|Usp21|Sirt6|Tet1|Suz12|Ncoa6|Sphk2|H1f5|Sap30bp|Brd4|Piwil2|Rnf8|Carm1|Sirt2|Coprs|Taf12|Chtop|Ntmt1|Riox2|Ppm1f|Thap7|Znhit1|Pcgf6|Supt7l|Usp36|Cxxc1|Ep400|Phf14|Rtf1|Kat5|Setdb1|Arid4b|Kdm1a|Tada3|Prkd2|Zzz3|Rnf20|Mta1|Mta3|Z…	-3.66632
0	0	0	0	0	0	-3.65833	0	0	0	0	0	0	0	-6.569	0	0	0	0	GO:0002704	GO Biological Processes	negative regulation of leukocyte mediated immunity	-6.569	20841	76	73	6	Klrd1|Spn|Tbx21|Klrb1b|Cd96|Havcr2	-4.43506
0	0	0	0	0	0	-6.08497	0	0	0	0	0	0	-2.86743	-6.55327	0	0	0	0	GO:0032103	GO Biological Processes	positive regulation of response to external stimulus	-6.55327	20841	429	73	11	Cxcr3|Cxcl10|Cd74|Il1b|Klrd1|Tnf|Txk|Klrk1|Cd160|Havcr2|Nlrc5	-4.42254
-4.09596	0	-3.58571	0	0	-2.23114	0	0	-2.19473	0	0	-5.9102	0	0	0	0	0	0	-2.46295	R-MMU-8953854	Reactome Gene Sets	Metabolism of RNA	-6.55038	20841	546	2312	100	Anp32a|Zfp36l1|Ddx6|Eif4a1|Eif4a2|Hnrnpc|Hnrnpk|Hspa8|Psmb9|Psmb8|Magoh|Psmd7|Polr2k|Pabpc1|Prkca|Cnot7|Psmb10|Psmc2|Psme3|Ranbp2|Polr2a|Srsf3|Smn1|Snrpc|Snu13|Alyref|Utp4|Ybx1|Ywhaz|Zfp36|Psmc4|Psmb2|Txnl4a|Cherp|Imp4|Lsm4|Exosc10|Hnrnpa2b1|Snrpa|Cnot4|Pqbp1|Hnrnph2|Mettl3|Psmd8|C1d|Rbm8a|Ppih|Bud23|Psmd6|Polr2l|Chtop|Gemin2|Fip1l1|Riok2|Utp11|Snrpd3|Xab2|Sf3a1|Rpp21|Lsm3|Rnmt|Puf60|Srsf6|Mphosp…	-3.66632
0	0	-6.52916	0	0	0	0	0	0	0	0	0	0	0	0	0	0	0	0	GO:0006487	GO Biological Processes	protein N-linked glycosylation	-6.52916	20841	59	157	7	Ddost|Dpagt1|Rpn2|Krtcap2|Dhdds|Tmem258|Uggt1	-4.40161
-2.41323	0	-6.51357	0	0	0	0	0	0	0	0	-3.96075	0	0	0	0	0	0	-2.52124	GO:0007005	GO Biological Processes	mitochondrion organization	-6.51357	20841	508	157	17	Phb2|Cdc37|Gpx1|Hsd17b10|Lig3|Dynlt1b|Oma1|Ndufa10|Oxa1l|Taco1|Cox10|Pmpcb|Ppif|Ndufs8|Dnajc11|Supv3l1|Opa3	-4.39384
0	0	0	0	0	0	-6.50949	0	0	0	0	0	0	0	0	0	0	0	0	GO:0042832	GO Biological Processes	defense response to protozoan	-6.50949	20841	37	81	5	Gbp2b|Irf8|Irgm2|Iigp1|Ccdc88b	-4.39384
0	0	0	0	0	0	0	0	0	0	0	0	0	0	-6.50636	0	0	0	0	GO:0002347	GO Biological Processes	response to tumor cell	-6.50636	20841	41	73	5	Prf1|Klrk1|Cd160|Cd274|Havcr2	-4.39384
0	0	-2.5382	0	0	0	0	0	0	0	0	0	0	0	0	-2.17291	0	0	0	WP246	WikiPathways	TNF-alpha NF-kB signaling pathway	-6.50136	20841	186	2312	45	Akt2|Birc2|Bcl3|Btrc|Casp3|Cdc37|Cflar|Chuk|Cradd|Csnk2b|Ddx3x|Fadd|Ptk2|Fkbp5|Ikbkg|Kcnq1|Psmd7|Nfkbib|Peg3|Prkaca|Pml|Psmc2|Ptpn11|Rela|Dpf2|Polr1c|Polr1b|Stat1|Tank|Tnf|Traf3|Traf4|Ywhae|Ywhaz|Zfand5|Map3k8|Smarce1|Psmd6|Smarcc2|Eif4a3|Dap|Elp1|Polr2h|Pkn1|Ppp1r13l	-3.65206
0	0	0	0	0	0	0	0	0	0	0	0	0	0	0	0	0	-6.50102	0	R-MMU-2022090	Reactome Gene Sets	Assembly of collagen fibrils and other multimeric structures	-6.50102	20841	56	102	6	Col3a1|Col4a1|Col5a2|Col1a1|Col1a2|Pxdn	-4.39384
0	0	0	0	0	0	0	0	0	0	0	0	0	0	-6.49897	0	0	0	0	GO:0002429	GO Biological Processes	immune response-activating cell surface receptor signaling pathway	-6.49897	20841	343	73	10	Cd3e|Itk|Klrd1|Lck|Lcp2|Txk|Klrk1|Ermap|Cd160|Sla2	-4.39384
0	0	0	0	0	0	0	0	0	0	0	0	0	0	0	0	0	-6.49865	0	WP85	WikiPathways	Focal adhesion	-6.49865	20841	185	102	9	Col3a1|Col4a1|Col5a2|Col1a1|Col1a2|Itgb3|Lama2|Lama4|Thbs4	-4.39384
0	0	0	0	0	0	0	0	0	0	0	0	0	0	-6.49693	0	0	0	0	GO:0045059	GO Biological Processes	positive thymic T cell selection	-6.49693	20841	17	73	4	Cd3d|Cd3e|Cd3g|Cd74	-4.39384
0	0	0	0	0	0	-2.45552	0	0	0	0	0	0	-2.49014	-6.49675	0	0	0	0	GO:0001906	GO Biological Processes	cell killing	-6.49675	20841	261	73	9	Dnase1l3|Cxcl10|Klrd1|Prf1|Ccl22|Klrk1|Cd160|Klrb1b|Havcr2	-4.39384
0	0	0	0	0	0	0	0	0	0	0	0	0	-3.38011	-6.48784	0	0	0	0	GO:1990266	GO Biological Processes	neutrophil migration	-6.48784	20841	128	73	7	Cxcl10|Cd74|Il1a|Il1b|Ccl22|Ccl4|Slamf8	-4.39041
0	0	0	0	0	0	0	0	0	0	0	0	0	0	-6.48736	0	0	0	0	GO:0002757	GO Biological Processes	immune response-activating signal transduction	-6.48736	20841	344	73	10	Cd3e|Itk|Klrd1|Lck|Lcp2|Txk|Klrk1|Ermap|Cd160|Sla2	-4.39041
-5.75936	0	-3.45194	0	0	0	0	0	-2.21576	0	0	-4.89606	0	0	0	0	0	0	-2.20716	R-MMU-72203	Reactome Gene Sets	Processing of Capped Intron-Containing Pre-mRNA	-6.46412	20841	229	2312	52	Hnrnpc|Hnrnpk|Hspa8|Magoh|Polr2k|Ranbp2|Polr2a|Srsf3|Snrpc|Snu13|Alyref|Ybx1|Txnl4a|Cherp|Lsm4|Hnrnpa2b1|Snrpa|Pqbp1|Hnrnph2|Mettl3|Rbm8a|Ppih|Polr2l|Chtop|Fip1l1|Snrpd3|Xab2|Sf3a1|Lsm3|Puf60|Srsf6|Dnajc8|Fyttd1|Polr2i|Sugp1|Prpf3|Hnrnpa0|Lsm6|Cstf2t|Prcc|Gtf2f1|Nup107|Sf3b4|Prpf8|Casc3|Eif4a3|Slu7|Aaas|Bud31|Hnrnpul1|Polr2h|Gcfc2	-3.63121
0	0	0	0	0	0	0	0	0	0	0	0	0	0	0	0	0	-6.45443	0	GO:0030199	GO Biological Processes	collagen fibril organization	-6.45443	20841	57	102	6	Col3a1|Col5a2|Col1a1|Col1a2|Pxdn|Adamts2	-4.3628
0	0	0	0	0	0	-3.51549	0	0	0	0	0	0	0	-6.45389	0	0	0	0	GO:0002253	GO Biological Processes	activation of immune response	-6.45389	20841	439	73	11	Cd3e|Il1b|Itk|Klrd1|Lck|Lcp2|Txk|Klrk1|Ermap|Cd160|Sla2	-4.3628
0	0	0	0	0	0	-6.40341	0	0	0	0	0	0	0	0	0	0	0	0	GO:0048002	GO Biological Processes	antigen processing and presentation of peptide antigen	-6.40341	20841	73	81	6	Fcer1g|Tap1|Tap2|Tapbp|Unc93b1|Tapbpl	-4.31811
0	0	0	0	0	0	-3.55185	0	0	0	0	0	0	0	-6.40341	0	0	0	0	GO:0045824	GO Biological Processes	negative regulation of innate immune response	-6.40341	20841	81	73	6	Klrd1|Slamf8|Klrb1b|Cd96|Havcr2|Nlrc5	-4.31811
0	0	0	0	0	0	0	0	0	0	0	0	0	0	-6.39688	0	0	0	0	GO:0046632	GO Biological Processes	alpha-beta T cell differentiation	-6.39688	20841	132	73	7	Runx3|Itk|Pla2g2d|Spn|Txk|Batf|Tbx21	-4.31445
-2.48795	0	0	0	0	-6.3784	0	0	0	0	0	0	0	0	0	-3.19696	0	0	0	GO:0034063	GO Biological Processes	stress granule assembly	-6.3784	20841	27	381	7	Bicd1|Cirbp|Ddx3x|Ddx6|Lsm14a|Pum2|Ythdf3	-4.30217
0	0	0	0	0	0	0	0	0	0	0	0	0	0	-6.3746	0	0	0	0	GO:0045089	GO Biological Processes	positive regulation of innate immune response	-6.3746	20841	133	73	7	Cd74|Klrd1|Txk|Klrk1|Cd160|Havcr2|Nlrc5	-4.30217
0	0	0	0	0	0	0	0	0	0	0	0	0	0	-6.37332	0	0	0	0	GO:0002768	GO Biological Processes	immune response-regulating cell surface receptor signaling pathway	-6.37332	20841	354	73	10	Cd3e|Itk|Klrd1|Lck|Lcp2|Txk|Klrk1|Ermap|Cd160|Sla2	-4.30217
-2.34916	0	0	0	0	0	-2.20642	0	0	0	0	-2.03253	0	0	0	0	0	-3.48552	0	GO:0001659	GO Biological Processes	temperature homeostasis	-6.36036	20841	188	2312	45	Arntl|Atf4|Ccr5|Dync1h1|Drd1|Egr1|Epas1|Gnas|Gpx1|Grb10|Htr2a|Igf1r|Il1a|Il1b|Il1rn|Irf4|Lama4|Lcn2|Lepr|Pctp|Rbpj|Ccl5|Stk11|Tlr4|Tnf|Ucp1|Ucp2|Nr1h2|Map2k6|Apln|Sirt6|Ptges|Acot13|Oma1|Dock7|Pgam5|Kdm1a|Arrdc3|Elovl6|Ppargc1b|Tfe3|Flcn|Kdm6b|Cnot3|Lnpep	-3.55849
-6.34988	0	-2.44484	0	0	0	0	0	-3.08427	0	0	-5.90819	0	0	0	0	0	0	-3.96563	R-MMU-5389840	Reactome Gene Sets	Mitochondrial translation elongation	-6.34988	20841	83	482	12	Mrpl39|Mrpl38|Mrps36|Mrps15|Mrpl51|Mrps18b|Mrpl42|Mrpl46|Mrps5|Mrpl41|Mrps2|Mrpl22	-4.28151
0	0	0	0	0	0	0	0	0	0	0	0	-2.26836	0	-2.52935	0	0	0	0	GO:0001525	GO Biological Processes	angiogenesis	-6.32013	20841	545	2312	99	Actg1|Acvr1|Adamts1|Add1|Anxa3|Rhoa|Brca1|Bsg|Btg1|C6|Cd34|Cxcr3|Camp|Col4a1|Col8a1|Ecm1|Efna3|Epas1|Ephb2|Ephb4|Ptk2|Fasl|Fgfbp1|Gpx1|Hgs|Hipk2|Hmga2|Cxcl10|Igf2|Il1a|Il1b|Isl1|Itgav|Itgax|Itgb3|Jup|Kdr|Lepr|Sh2b3|Smad5|Mmp9|Notch4|Pik3c2a|Pitx2|Pkm|Prkca|Pml|Ptk2b|Ptprb|Pxn|Rbpj|Rock1|Rora|S100a1|Ccl5|Sema6a|Slc12a2|Sox17|Sp100|Sparc|Stat1|Tgfbr1|Tgfbr3|Thbs1|Tie1|Tnf|Vhl|Wars|Ywhaz|Aplnr|Fbln5…	-3.53298
0	0	0	0	0	0	0	0	0	0	0	0	0	0	0	0	0	-6.31982	0	R-MMU-1650814	Reactome Gene Sets	Collagen biosynthesis and modifying enzymes	-6.31982	20841	60	102	6	Col3a1|Col4a1|Col5a2|Col1a1|Col1a2|Adamts2	-4.25694
0	0	0	0	0	0	-3.49132	0	0	0	0	0	0	0	-6.30923	0	0	0	0	GO:0002228	GO Biological Processes	natural killer cell mediated immunity	-6.30923	20841	84	73	6	Klrd1|Klrk1|Cd160|Klrb1b|Cd96|Havcr2	-4.25607
0	0	0	0	0	0	0	0	0	0	0	0	0	0	-6.30923	0	0	0	0	R-MMU-202424	Reactome Gene Sets	Downstream TCR signaling	-6.30923	20841	84	73	6	Cd3d|Cd3e|Cd3g|Cd4|Lck|Psmb8	-4.25607
0	-2.06244	0	0	0	0	0	0	0	0	0	0	0	0	-6.30884	0	0	0	0	ko05162	KEGG Pathway	Measles	-6.30884	20841	136	73	7	Cd3d|Cd3e|Cd3g|Il1a|Il1b|Il2rb|Cd209a	-4.25607
0	0	0	0	0	0	-3.14949	0	0	0	0	0	0	-3.59186	-6.3063	0	0	0	0	GO:0031349	GO Biological Processes	positive regulation of defense response	-6.3063	20841	275	73	9	Cd74|Il1b|Klrd1|Tnf|Txk|Klrk1|Cd160|Havcr2|Nlrc5	-4.25607
0	0	0	0	0	0	-6.27944	0	0	0	0	0	0	0	-3.39855	0	0	0	0	GO:0001562	GO Biological Processes	response to protozoan	-6.27944	20841	41	81	5	Gbp2b|Irf8|Irgm2|Iigp1|Ccdc88b	-4.23265
0	-2.04068	0	0	0	0	0	0	0	0	0	0	0	0	-6.26587	0	0	0	0	mmu05162	KEGG Pathway	Measles	-6.26587	20841	138	73	7	Cd3d|Cd3e|Cd3g|Il1a|Il1b|Il2rb|Cd209a	-4.2217
-2.01547	0	-6.25756	0	0	0	0	0	0	0	0	0	0	0	0	0	0	0	0	GO:0070085	GO Biological Processes	glycosylation	-6.25756	20841	209	157	11	Ddost|Dpagt1|Rpn2|Pigb|Krtcap2|Dhdds|Tmem258|Pofut2|Pomt2|Large2|Uggt1	-4.216
0	0	0	0	0	0	-2.66255	0	0	0	0	0	0	0	-6.22356	0	0	0	0	GO:0031341	GO Biological Processes	regulation of cell killing	-6.22356	20841	140	73	7	Dnase1l3|Klrd1|Prf1|Klrk1|Cd160|Klrb1b|Havcr2	-4.19228
0	0	0	0	0	0	-2.06908	0	0	0	0	0	0	0	-6.2101	0	0	0	0	GO:0022408	GO Biological Processes	negative regulation of cell-cell adhesion	-6.2101	20841	206	73	8	Runx3|Cd74|Pla2g2d|Spn|Tbx21|Pdcd1lg2|Cd274|Havcr2	-4.18387
-2.55737	0	0	0	0	0	-6.16117	0	0	0	0	0	0	-5.01668	-2.68153	0	0	0	0	GO:0051607	GO Biological Processes	defense response to virus	-6.16117	20841	257	81	9	Gbp2b|Il12rb1|Irf1|Stat1|Unc93b1|Mlkl|Trim12a|Dhx58|Zc3h12a	-4.14241
-2.55737	0	0	0	0	0	-6.16117	0	0	0	0	0	0	-5.01668	-2.68153	0	0	0	0	GO:0140546	GO Biological Processes	defense response to symbiont	-6.16117	20841	257	81	9	Gbp2b|Il12rb1|Irf1|Stat1|Unc93b1|Mlkl|Trim12a|Dhx58|Zc3h12a	-4.14241
0	0	0	-6.15228	0	0	0	0	0	0	0	0	0	0	0	0	0	0	0	GO:0007034	GO Biological Processes	vacuolar transport	-6.15228	20841	150	179	10	Ap1g2|Ap3b1|Hgs|Vps28|Tgfbrap1|Clec16a|Vipas39|Vps37c|Vps52|Vps13d	-4.13648
0	0	0	0	0	0	0	0	0	0	0	0	0	0	0	0	0	-6.15033	0	R-MMU-9006934	Reactome Gene Sets	Signaling by Receptor Tyrosine Kinases	-6.15033	20841	406	102	12	Col3a1|Col4a1|Col5a2|Col1a1|Col1a2|Grb10|Igf1r|Irs4|Itgb3|Lama2|Lama4|Thbs4	-4.13648
0	0	0	0	0	0	0	0	0	0	0	0	0	0	-4.019	-2.21693	0	0	0	GO:1901342	GO Biological Processes	regulation of vasculature development	-6.11842	20841	305	2312	63	Adamts1|Add1|Anxa3|Brca1|Btg1|C6|Cd34|Cxcr3|Camp|Ecm1|Efna3|Fasl|Hgs|Hipk2|Hmga2|Cxcl10|Igf2|Il1a|Il1b|Isl1|Itgax|Itgb3|Jup|Kdr|Sh2b3|Mmp9|Notch4|Pkm|Prkca|Pml|Ptk2b|Pxn|Rock1|S100a1|Ccl5|Sema6a|Slc12a2|Sp100|Sparc|Stat1|Thbs1|Tie1|Tnf|Wars|Wnt4|Aplnr|Fbln5|Creb3l1|Amot|Sirt6|Cd160|Ramp2|Fkbpl|Foxj2|Emc10|Jmjd8|Adamts9|Prkd2|Egln1|Flcn|Zc3h12a|Naxe|Angptl7	-3.3455
0	-2.29487	0	0	0	-2.42271	0	0	0	0	0	0	0	0	0	-2.1434	0	0	0	GO:0034248	GO Biological Processes	regulation of cellular amide metabolic process	-6.07167	20841	447	2312	84	Akt2|Bcl3|Zfp36l1|Calr|Casp3|Cirbp|Celf1|Ddx3x|Ddx6|Fmr1|Gzmb|Eif2ak1|Impact|Uhmk1|Magoh|Mknk1|Mlh1|Mvk|Nck2|Pabpc1|Pdk2|Pkm|Prkca|Pa2g4|Pml|Cnot7|Ppp1ca|Ptk2b|Rara|Rela|Rock1|Thbs1|Tnf|Trp53|Zfp36|Fxr2|Mapk3|Eif4e2|Srp9|Pdk4|Pla2g6|Tmed2|Mettl3|Sphk2|Piwil2|Smpd3|Eefsec|Lsm14a|Mettl16|Mtres1|Tmed10|Cnot8|Fastkd3|Taco1|Dcp2|Nsun4|Larp1|Dcp1a|Ago4|Pym1|Ltn1|Pum2|Rcc1l|Cnot6|Pelo|Igf2bp3|Casc3|Eif4…	-3.31255
0	-2.92726	0	0	0	-2.56896	0	0	0	0	0	0	0	0	0	-5.13118	0	0	-2.06741	GO:0006511	GO Biological Processes	ubiquitin-dependent protein catabolic process	-6.03044	20841	624	2312	109	Birc2|Arntl|Ate1|Aup1|Btrc|Calr|Ptk2|Hipk2|Psmd7|Usp34|Pml|Psmc2|Ptk2b|Rad23b|Spop|Ube2l3|Uba1|Ube2g2|Ubr1|Usp10|Wfs1|Amfr|Desi1|Rnf11|Fbxw5|Usp21|Sirt6|Fbxw7|Fbxl17|Fbxl3|Keap1|Sgta|Nub1|Cnot4|Rnf5|Ubqln2|Adrm1|Socs5|Ube2l6|Dnajb2|Psmd8|Tbx21|Rnf8|Anapc5|Ube4b|Tmub1|Sirt2|Ndfip1|Dmac2|Psmd6|Dnajc10|Vps28|Ube2r2|Gipc1|Fam122a|Eif3h|Tmem129|Rmnd5a|Ubr4|Ubl7|Cdc16|Rnf126|Rnf167|Ube2v2|Usp36|Syvn1|C…	-3.291
0	-2.45002	0	0	0	0	0	0	-2.26328	-3.73088	0	-3.13691	0	0	0	0	0	0	0	GO:0044270	GO Biological Processes	cellular nitrogen compound catabolic process	-6.01134	20841	421	2312	80	Abcd1|Axin2|Zfp36l1|Entpd6|Cirbp|Celf1|Dnase1l3|Drosha|Fmr1|Gtpbp1|Hmox2|Ido1|Magoh|Mlh1|Slc11a1|Pabpc1|Enpp1|Cnot7|Rock1|Ybx1|Zfp36|Fxr2|Nit1|Lsm4|Exosc10|Tet1|Samhd1|Mettl3|Nudt3|Phax|Nudt11|Rbm8a|Nmnat1|Fastk|Rbm7|Prpf18|Mettl16|Lsm3|Cnot8|Fastkd3|Dcp2|Brf1|Larp1|Nudt9|Dcp1a|Zc3h18|Upp2|Ago4|Nt5c2|Hnrnpa0|Pym1|Lsm6|Pum2|Tent5b|Nudt10|Traf3ip2|Smg6|Cnot6|Pelo|Casc3|Eif4a3|Dis3l2|Cpeb3|Dis3l|Enp…	-3.291
0	-2.67345	0	0	0	0	0	0	-2.46118	-3.92972	0	-2.39458	0	0	0	0	0	0	0	GO:0034655	GO Biological Processes	nucleobase-containing compound catabolic process	-6.0112	20841	387	2312	75	Abcd1|Axin2|Zfp36l1|Entpd6|Cirbp|Celf1|Dnase1l3|Drosha|Fmr1|Gtpbp1|Magoh|Mlh1|Slc11a1|Pabpc1|Enpp1|Cnot7|Rock1|Ybx1|Zfp36|Fxr2|Lsm4|Exosc10|Samhd1|Mettl3|Nudt3|Phax|Nudt11|Rbm8a|Nmnat1|Fastk|Rbm7|Prpf18|Mettl16|Lsm3|Cnot8|Fastkd3|Dcp2|Brf1|Larp1|Nudt9|Dcp1a|Zc3h18|Upp2|Ago4|Nt5c2|Hnrnpa0|Pym1|Lsm6|Pum2|Tent5b|Nudt10|Traf3ip2|Smg6|Cnot6|Pelo|Casc3|Eif4a3|Dis3l2|Cpeb3|Dis3l|Enpp4|Ythdf3|Zc3h12a|Tar…	-3.291
0	0	0	0	0	0	-4.7079	0	0	0	0	0	0	-3.02886	-6.01104	0	0	0	0	GO:0032496	GO Biological Processes	response to lipopolysaccharide	-6.01104	20841	388	73	10	Cxcl10|Il1a|Il1b|Tnf|Klrk1|Pdcd1lg2|Cd274|Cd96|Gbp6|Havcr2	-4.00684
0	0	-5.0195	0	0	0	0	0	-2.08051	0	0	-5.09913	0	0	0	0	0	0	0	GO:0034660	GO Biological Processes	ncRNA metabolic process	-5.98567	20841	456	2312	85	Ddx3x|Drosha|Frg1|Hsd17b10|Tfb2m|Lyar|Mettl1|Rrp1|Kat2b|Pa2g4|Rela|Snu13|Utp4|Wars|Imp4|Exosc10|Ddx56|Hnrnpa2b1|Mettl3|C1d|Piwil2|Bud23|Thg1l|Sbds|Rbm7|Mettl6|Ddx17|Riok2|Utp11|Srfbp1|Ears2|Mettl16|Rpp21|Wdr55|Toe1|Mphosph6|Vars2|Ebna1bp2|Mterf4|Ints14|Rnf113a1|Tut1|Ints2|Trub1|Nsun4|Usp36|Elp3|Pus10|Rrp7a|Ago4|Ints7|Lsm6|Kars|Trmt1l|Ints4|Rrp8|Usb1|Rars|Tsr1|Pelo|Iars|Rpusd1|Lars|Yars|Pwp2|Tars|…	-3.27769
-3.62455	0	-3.72908	0	0	0	0	0	0	0	0	-5.97166	0	0	0	0	0	0	0	GO:0140053	GO Biological Processes	mitochondrial gene expression	-5.97166	20841	110	198	9	Mrpl51|Fastk|Mtres1|Mrpl58|Mterf4|Chchd10|Mrps2|Ppargc1b|Mpv17l2	-3.97287
0	0	0	0	0	0	0	0	0	0	0	-5.9692	0	0	0	0	0	0	-3.38444	GO:0045333	GO Biological Processes	cellular respiration	-5.9692	20841	215	198	12	Idh3g|Prkaca|Arl2|Dnajc15|Iscu|Ndufa12|Ndufa8|Lyrm7|Ndufv3|Chchd10|Idh3b|Afg1l	-3.97287
0	-2.44381	0	0	0	0	0	0	-2.25778	-3.72531	0	-3.12795	0	0	0	0	0	0	0	GO:0046700	GO Biological Processes	heterocycle catabolic process	-5.96902	20841	422	2312	80	Abcd1|Axin2|Zfp36l1|Entpd6|Cirbp|Celf1|Cyp1a1|Dnase1l3|Drosha|Fmr1|Gtpbp1|Hmox2|Ido1|Magoh|Mlh1|Slc11a1|Pabpc1|Enpp1|Cnot7|Rock1|Ybx1|Zfp36|Fxr2|Lsm4|Exosc10|Tet1|Samhd1|Mettl3|Nudt3|Phax|Nudt11|Rbm8a|Nmnat1|Fastk|Rbm7|Prpf18|Mettl16|Lsm3|Cnot8|Fastkd3|Dcp2|Brf1|Larp1|Nudt9|Dcp1a|Zc3h18|Upp2|Ago4|Nt5c2|Hnrnpa0|Pym1|Lsm6|Pum2|Tent5b|Nudt10|Traf3ip2|Smg6|Cnot6|Pelo|Casc3|Eif4a3|Dis3l2|Cpeb3|Dis3l|E…	-3.27294
0	0	0	0	0	0	-5.58229	0	0	0	0	0	0	0	-5.96763	0	0	0	0	GO:0071222	GO Biological Processes	cellular response to lipopolysaccharide	-5.96763	20841	302	73	9	Cxcl10|Il1a|Il1b|Tnf|Klrk1|Pdcd1lg2|Cd274|Gbp6|Havcr2	-3.97287
0	0	0	0	0	0	-5.61797	0	0	0	0	0	0	0	-5.96518	0	0	0	0	GO:0002822	GO Biological Processes	regulation of adaptive immune response based on somatic recombination of immune receptors built from immunoglobulin superfamily domains	-5.96518	20841	222	73	8	Cd4|Il1b|Klrd1|Spn|Tnf|Tbx21|Cd274|Havcr2	-3.97275
-2.12664	0	0	0	0	0	0	0	0	0	0	0	0	-4.51905	-5.93741	0	0	0	0	R-MMU-380108	Reactome Gene Sets	Chemokine receptors bind chemokines	-5.93741	20841	53	73	5	Cxcr3|Ccr9|Cxcl10|Ccl22|Ccl4	-3.94729
0	-2.03844	0	0	0	-3.56138	-2.21146	0	0	0	0	0	0	0	0	0	0	0	-3.42063	GO:0032446	GO Biological Processes	protein modification by small protein conjugation	-5.91672	20841	707	2312	120	Birc2|Brca1|Btrc|Cry1|Ddx3x|Egr1|Epas1|Rela|Spop|Tgfbr1|Traf3|Ube2m|Ube2e3|Ube2l3|Uba1|Ube2g2|Ubr1|Vhl|Wfs1|Mkrn3|Trim26|Amfr|Rnf11|Fbxw5|Fbxw7|Fbxl17|Fbxl3|Keap1|Suz12|Nub1|Cnot4|Rnf5|Mefv|Socs6|Gps2|Rnf138|Ube2l6|Dnajb2|Marchf7|Rnf8|Anapc5|Ube4b|Ndfip1|Asb1|Rnf220|Trim35|Vps28|Fancl|Cand2|Herc6|Med31|Inava|Ube2r2|Tmem129|Washc1|Med27|Anapc13|Cdc16|Rnf126|Rnf167|Ube2v2|Pcgf6|Brap|Pinx1|Syvn1|Dtx…	-3.23223
-3.37345	0	0	0	0	0	-5.43302	0	0	0	0	0	0	-5.91492	-3.08237	0	0	0	0	GO:0009615	GO Biological Processes	response to virus	-5.91492	20841	315	24	6	Cd8a|Ncr1|Cxcl9|Ccl5|Tgtp1|Zbp1	-3.92947
0	0	0	0	0	0	-2.18052	0	0	0	0	0	0	0	-5.91276	0	0	0	0	GO:0002718	GO Biological Processes	regulation of cytokine production involved in immune response	-5.91276	20841	98	73	6	Cd74|Il1b|Tnf|Cd160|Tbx21|Cd96	-3.92947
0	0	0	0	0	0	0	0	0	0	0	0	0	0	0	0	0	-5.91168	0	R-MMU-2243919	Reactome Gene Sets	Crosslinking of collagen fibrils	-5.91168	20841	17	102	4	Col4a1|Col1a1|Col1a2|Pxdn	-3.92947
0	0	0	0	0	0	-4.61243	0	0	0	0	0	0	0	-5.90147	0	0	0	0	GO:0032102	GO Biological Processes	negative regulation of response to external stimulus	-5.90147	20841	399	73	10	Cst7|Klrd1|Spn|Tnf|F12|Slamf8|Klrb1b|Cd96|Havcr2|Nlrc5	-3.92499
0	0	0	0	0	0	0	0	0	0	0	0	0	-3.12165	-5.88838	0	0	0	0	GO:0097530	GO Biological Processes	granulocyte migration	-5.88838	20841	157	73	7	Cxcl10|Cd74|Il1a|Il1b|Ccl22|Ccl4|Slamf8	-3.91414
0	0	0	0	0	0	-2.15633	-4.75589	0	0	0	0	0	0	-5.86113	0	0	0	0	R-MMU-198933	Reactome Gene Sets	Immunoregulatory interactions between a Lymphoid and a non-Lymphoid cell	-5.86113	20841	100	73	6	Cd3d|Cd3e|Cd3g|Klrd1|Klrk1|Cd96	-3.89072
0	0	0	0	0	0	-5.46684	0	0	0	0	0	0	0	-5.85069	0	0	0	0	GO:0071219	GO Biological Processes	cellular response to molecule of bacterial origin	-5.85069	20841	312	73	9	Cxcl10|Il1a|Il1b|Tnf|Klrk1|Pdcd1lg2|Cd274|Gbp6|Havcr2	-3.88308
0	0	0	0	0	0	0	0	0	0	0	0	0	0	-5.84509	0	0	0	0	GO:0030885	GO Biological Processes	regulation of myeloid dendritic cell activation	-5.84509	20841	7	73	3	Flt3l|Klrk1|Havcr2	-3.87967
0	0	0	0	0	0	0	0	0	0	0	0	0	0	0	-2.33013	0	0	0	GO:0031331	GO Biological Processes	positive regulation of cellular catabolic process	-5.84347	20841	425	2312	80	Akt2|Abcd1|Atpif1|Zfp36l1|Cpt1a|Celf1|Ptk2|Fmr1|Gtpbp1|Htr2a|Ikbkg|Il1b|Kdr|Mlh1|Nnt|Pabpc1|Pafah1b2|Pik3c2a|Cnot7|Ptk2b|Rdx|Rock1|Stk11|Tnf|Tsc2|Zfp36|Mapk3|Bag3|Sirt6|Fbxw7|Sgta|Nub1|Mefv|Ubqln2|Nprl2|Nupr1|Mettl3|Scoc|Socs5|Dnajb2|Trp53inp1|Sirt2|Mettl16|Fam122a|Cnot8|Ube2v2|Dcp2|Larp1|Clec16a|Rnf19b|Dcp1a|Zc3h18|Det1|Trim12a|Ddrgk1|Kat5|Trim8|Cnot6|Cdc20|Rnf144a|Cpeb3|Flcn|Git1|Rnf144b|Bag6|L…	-3.17026
0	0	0	0	0	0	-5.83995	0	0	0	0	0	0	0	0	0	0	0	0	GO:0002474	GO Biological Processes	antigen processing and presentation of peptide antigen via MHC class I	-5.83995	20841	50	81	5	Fcer1g|Tap1|Tap2|Tapbp|Tapbpl	-3.8767
0	0	0	0	0	0	0	0	0	0	0	0	0	0	0	0	0	-5.83538	0	R-MMU-8948216	Reactome Gene Sets	Collagen chain trimerization	-5.83538	20841	40	102	5	Col3a1|Col4a1|Col5a2|Col1a1|Col1a2	-3.8743
0	0	0	0	0	0	-2.86915	0	0	0	0	0	0	0	-5.81674	0	0	0	0	GO:0042269	GO Biological Processes	regulation of natural killer cell mediated cytotoxicity	-5.81674	20841	56	73	5	Klrd1|Klrk1|Cd160|Klrb1b|Havcr2	-3.85782
0	0	0	0	0	0	0	0	0	0	0	0	0	0	0	0	0	-5.81059	0	R-MMU-6806834	Reactome Gene Sets	Signaling by MET	-5.81059	20841	73	102	6	Col3a1|Col5a2|Col1a1|Col1a2|Lama2|Lama4	-3.85381
0	0	0	0	0	-3.0056	0	0	0	0	0	0	0	0	0	0	0	0	0	GO:0043487	GO Biological Processes	regulation of RNA stability	-5.80779	20841	166	2312	40	Axin2|Zfp36l1|Cirbp|Celf1|Fmr1|Mlh1|Slc11a1|Pabpc1|Cnot7|Rock1|Ybx1|Zfp36|Fxr2|Mettl3|Phax|Fastk|Mettl16|Cnot8|Fastkd3|Dcp2|Brf1|Larp1|Dcp1a|Zc3h18|Hnrnpa0|Pum2|Tent5b|Traf3ip2|Cnot6|Cpeb3|Ythdf3|Zc3h12a|Tardbp|Cnot3|Samd4b|Naf1|Rbm10|Zc3h12d|Meioc|Zcchc17	-3.14558
0	0	0	0	0	0	-5.38487	0	0	0	0	0	0	-2.94397	-5.80479	0	0	0	0	GO:0002237	GO Biological Processes	response to molecule of bacterial origin	-5.80479	20841	409	73	10	Cxcl10|Il1a|Il1b|Tnf|Klrk1|Pdcd1lg2|Cd274|Cd96|Gbp6|Havcr2	-3.85015
-2.61958	0	0	0	0	0	0	0	0	0	0	0	0	-2.17735	-3.74343	-2.76886	0	0	0	GO:0051235	GO Biological Processes	maintenance of location	-5.79412	20841	338	2312	67	Apoc4|Aup1|Calm3|Casq1|Cd4|Cxcr3|Ccr5|Cry1|Drd1|Fasl|Fbn1|Fbn2|Ms4a2|Fkbp1a|B4galnt1|Gm2a|Hexa|Htr2a|Cxcl10|Il1b|Itgav|Itgb3|Itpr3|Lck|Lcn2|Lgals9|Xcl1|Mad1l1|Cxcl9|Nfkbib|Enpp1|Pfn1|Pml|Ppard|Ptk2b|Tmsb10|Sp100|Tnf|Nr1h2|Aplnr|Dand5|Cherp|Keap1|Tmem38b|Arl2|Letm1|Kdelr1|Gstm7|Ciz1|Hilpda|Supt7l|Sun1|Chchd10|Kdelr3|Ibtk|Sri|Slc8b1|Taf3|Os9|Spout1|Zc3h12a|Vps13d|Tapt1|P2ry6|Osbpl8|Tmsb15l|Tmsb15b1	-3.14263
0	0	0	0	0	0	-4.5322	0	0	0	0	0	0	0	-5.79049	0	0	0	0	GO:0002764	GO Biological Processes	immune response-regulating signaling pathway	-5.79049	20841	513	73	11	Cd3e|Itk|Klrd1|Lck|Lcp2|Txk|Klrk1|Ermap|Cd160|Sla2|Havcr2	-3.83797
0	0	-2.80261	0	0	0	0	0	0	0	0	-5.78221	0	0	0	0	0	0	0	GO:0016072	GO Biological Processes	rRNA metabolic process	-5.78221	20841	224	198	12	Lyar|Exosc10|Srfbp1|Mettl16|Wdr55|Mphosph6|Ebna1bp2|Mterf4|Lsm6|Pelo|Rpusd1|Dis3l	-3.83293
0	0	0	0	0	0	0	0	0	0	0	0	0	0	-5.78062	0	0	0	0	GO:0002716	GO Biological Processes	negative regulation of natural killer cell mediated immunity	-5.78062	20841	25	73	4	Klrd1|Klrb1b|Cd96|Havcr2	-3.83293
0	0	0	0	0	0	-5.77914	0	0	0	0	0	0	0	0	0	0	0	0	GO:0032651	GO Biological Processes	regulation of interleukin-1 beta production	-5.77914	20841	93	81	6	Ccr5|Egr1|Lilrb4a|Mefv|Zc3h12a|Nod2	-3.83293
0	0	0	0	0	0	-3.50002	0	0	0	0	0	0	0	-5.7663	0	0	0	0	GO:0031348	GO Biological Processes	negative regulation of defense response	-5.7663	20841	236	73	8	Cst7|Klrd1|Spn|Slamf8|Klrb1b|Cd96|Havcr2|Nlrc5	-3.82424
-2.33196	0	-5.75637	0	0	0	0	0	0	0	0	0	0	0	0	0	0	0	0	GO:0006486	GO Biological Processes	protein glycosylation	-5.75637	20841	189	157	10	Ddost|Dpagt1|Rpn2|Krtcap2|Dhdds|Tmem258|Pofut2|Pomt2|Large2|Uggt1	-3.82053
-2.33196	0	-5.75637	0	0	0	0	0	0	0	0	0	0	0	0	0	0	0	0	GO:0043413	GO Biological Processes	macromolecule glycosylation	-5.75637	20841	189	157	10	Ddost|Dpagt1|Rpn2|Krtcap2|Dhdds|Tmem258|Pofut2|Pomt2|Large2|Uggt1	-3.82053
0	0	0	0	0	0	0	0	0	0	0	0	0	-5.75439	0	0	0	0	0	R-MMU-2168880	Reactome Gene Sets	Scavenging of heme from plasma	-5.75439	20841	21	24	3	Apol10a|Apol11b|Apol11a	-3.82053
0	0	0	0	0	0	-3.58124	0	0	0	0	0	0	0	-5.7268	0	0	0	0	GO:1902105	GO Biological Processes	regulation of leukocyte differentiation	-5.7268	20841	323	73	9	Runx3|Cd4|Flt3l|Cd74|Lck|Tnf|Tbx21|Slamf8|Gpr68	-3.79496
0	0	0	0	0	0	-5.70831	0	0	0	0	0	0	0	0	0	0	0	0	GO:0035740	GO Biological Processes	CD8-positive, alpha-beta T cell proliferation	-5.70831	20841	7	81	3	Lilrb4a|Irf1|Cd244a	-3.77848
0	0	0	0	0	0	-2.80357	0	0	0	0	0	0	0	-5.7028	0	0	0	0	GO:0002820	GO Biological Processes	negative regulation of adaptive immune response	-5.7028	20841	59	73	5	Klrd1|Spn|Cd160|Tbx21|Havcr2	-3.77499
-2.18757	0	0	0	0	0	0	0	0	0	0	0	0	0	0	-2.30552	0	0	-3.21837	GO:0080135	GO Biological Processes	regulation of cellular response to stress	-5.69502	20841	663	2312	113	Abcd1|Arntl|Atf4|Axin2|B2m|Bak1|Brca1|Hyou1|Cd34|Cdk6|Atf6b|Cry1|Mecom|Fmr1|Fzd1|Gpx1|Hipk2|Hmga1|Hmga2|Hnrnpk|Eif2ak1|Prmt1|Igf1r|Cd74|Ikbkg|Il1a|Il1b|Itgam|Men1|Nck2|Nek1|Nr4a3|Pcna|Pml|Ptk2b|Rad51ap1|Ncor1|Spop|Tgfbr3|Tlr4|Tnf|Traf3|Traf4|Trp53|Nr1h2|Vhl|Wfs1|Ybx1|Amfr|Fbln5|Fxr2|Map3k4|Mapk3|Creb3l1|Parg|Nrk|Sirt6|Fbxw7|Scly|Mink1|Sgta|Nono|Ubqln2|Gps2|Nupr1|Tmed2|Letm1|Brd4|Marchf7|Rnf8|Dusp…	-3.05399
0	0	0	0	0	0	-3.29995	0	0	0	0	0	0	0	-5.69185	0	0	0	0	GO:0001909	GO Biological Processes	leukocyte mediated cytotoxicity	-5.69185	20841	168	73	7	Dnase1l3|Klrd1|Prf1|Klrk1|Cd160|Klrb1b|Havcr2	-3.76603
0	0	0	0	0	0	0	0	0	0	0	0	0	0	-5.68878	0	0	0	0	GO:0072676	GO Biological Processes	lymphocyte migration	-5.68878	20841	107	73	6	Cxcr3|Cxcl10|Ccl22|Ccl4|Spn|Tbx21	-3.76495
-2.46591	0	-3.54222	0	0	-2.41756	0	0	0	0	0	-5.6855	0	0	0	0	0	0	0	GO:0022613	GO Biological Processes	ribonucleoprotein complex biogenesis	-5.6855	20841	410	198	16	Lyar|Smn1|Snrpc|Exosc10|Riox2|Srfbp1|Snrpd3|Mettl16|Wdr55|Mphosph6|Ebna1bp2|Mterf4|Lsm6|Rpusd1|Mrps2|Mpv17l2	-3.76364
0	-2.8667	0	0	0	-2.47822	0	0	0	0	0	0	0	0	0	-5.00152	0	0	0	GO:0019941	GO Biological Processes	modification-dependent protein catabolic process	-5.66201	20841	635	2312	109	Birc2|Arntl|Ate1|Aup1|Btrc|Calr|Ptk2|Hipk2|Psmd7|Usp34|Pml|Psmc2|Ptk2b|Rad23b|Spop|Ube2l3|Uba1|Ube2g2|Ubr1|Usp10|Wfs1|Amfr|Desi1|Rnf11|Fbxw5|Usp21|Sirt6|Fbxw7|Fbxl17|Fbxl3|Keap1|Sgta|Nub1|Cnot4|Rnf5|Ubqln2|Adrm1|Socs5|Ube2l6|Dnajb2|Psmd8|Tbx21|Rnf8|Anapc5|Ube4b|Tmub1|Sirt2|Ndfip1|Dmac2|Psmd6|Dnajc10|Vps28|Ube2r2|Gipc1|Fam122a|Eif3h|Tmem129|Rmnd5a|Ubr4|Ubl7|Cdc16|Rnf126|Rnf167|Ube2v2|Usp36|Syvn1|C…	-3.03863
0	0	0	0	0	0	0	0	0	0	0	0	0	0	-4.05473	-2.25868	0	0	0	GO:0045765	GO Biological Processes	regulation of angiogenesis	-5.65945	20841	301	2312	61	Adamts1|Add1|Anxa3|Brca1|Btg1|C6|Cd34|Cxcr3|Camp|Ecm1|Efna3|Fasl|Hgs|Hipk2|Hmga2|Cxcl10|Igf2|Il1a|Il1b|Isl1|Itgax|Itgb3|Jup|Kdr|Sh2b3|Mmp9|Notch4|Pkm|Prkca|Pml|Ptk2b|Pxn|Rock1|S100a1|Ccl5|Sema6a|Slc12a2|Sp100|Sparc|Stat1|Thbs1|Tie1|Tnf|Wars|Aplnr|Fbln5|Creb3l1|Amot|Sirt6|Cd160|Ramp2|Fkbpl|Foxj2|Emc10|Jmjd8|Adamts9|Prkd2|Egln1|Flcn|Zc3h12a|Naxe	-3.03863
0	0	0	0	0	0	0	0	0	0	0	0	0	0	-5.64074	0	0	0	0	WP222	WikiPathways	Cytokines and inflammatory response	-5.64074	20841	27	73	4	Cd4|Il1a|Il1b|Tnf	-3.72564
-2.02801	0	0	0	0	0	0	0	0	0	0	0	0	0	0	-5.63966	0	0	-2.07024	GO:0016575	GO Biological Processes	histone deacetylation	-5.63966	20841	78	309	9	Pml|Ncor1|Trp53|Sirt6|Sirt2|Znhit1|Tada3|Mta1|Mta3	-3.72564
0	0	0	0	0	0	-5.61985	0	0	0	0	0	0	0	0	0	0	0	0	GO:0032611	GO Biological Processes	interleukin-1 beta production	-5.61985	20841	99	81	6	Ccr5|Egr1|Lilrb4a|Mefv|Zc3h12a|Nod2	-3.70781
0	0	-2.81365	0	0	-4.43078	0	0	0	0	0	0	0	0	0	0	0	0	-2.42353	GO:0048024	GO Biological Processes	regulation of mRNA splicing, via spliceosome	-5.59005	20841	111	2312	30	Cirbp|Celf1|Fmr1|Hnrnpk|Hspa8|Zbtb7a|Magoh|Ptbp1|Srsf3|Sf1|Zfp64|Fxr2|Hnrnpa2b1|Rbm8a|Rbm7|Ddx17|Mettl16|Puf60|Srsf6|Dazap1|Akr1c6|Zc3h10|Mbnl2|Sf3b4|Rbm15b|Rbm39|Eif4a3|Rbm10|Nsrp1|Celf5	-2.98993
-5.58873	0	-5.11554	0	0	0	0	0	-2.33632	0	0	-2.76394	0	0	0	0	0	0	0	ko03040	KEGG Pathway	Spliceosome	-5.58873	20841	133	482	14	Hnrnpc|Sf3a2|Srsf3|Snrpc|Cherp|Snrpa|Pqbp1|Alyref2|Ppih|Snrpd3|Sf3a1|Srsf6|Sf3b4|Prpf8	-3.68239
-5.58873	0	-5.11554	0	0	0	0	0	-2.33632	0	0	-2.76394	0	0	0	0	0	0	0	mmu03040	KEGG Pathway	Spliceosome	-5.58873	20841	133	482	14	Hnrnpc|Sf3a2|Srsf3|Snrpc|Cherp|Snrpa|Pqbp1|Alyref2|Ppih|Snrpd3|Sf3a1|Srsf6|Sf3b4|Prpf8	-3.68239
0	0	0	0	0	0	-5.2061	0	0	0	0	0	0	-2.18445	-5.58636	0	0	0	0	GO:0071216	GO Biological Processes	cellular response to biotic stimulus	-5.58636	20841	336	73	9	Cxcl10|Il1a|Il1b|Tnf|Klrk1|Pdcd1lg2|Cd274|Gbp6|Havcr2	-3.68192
0	0	0	0	0	0	0	0	0	0	0	0	0	0	0	0	0	-5.57505	0	R-MMU-1442490	Reactome Gene Sets	Collagen degradation	-5.57505	20841	45	102	5	Col3a1|Col4a1|Col5a2|Col1a1|Col1a2	-3.67438
0	0	0	0	0	-2.64862	0	0	0	0	0	0	0	0	0	0	0	0	0	R-MMU-983168	Reactome Gene Sets	Antigen processing: Ubiquitination & Proteasome degradation	-5.57408	20841	283	2312	58	Psmb9|Psmb8|Psmd7|Npepps|Psmb10|Psmc2|Psme3|Ube2m|Ube2e3|Ube2l3|Uba1|Ube2g2|Ubr1|Vhl|Psmc4|Psmb2|Fbxw5|Thop1|Fbxw7|Fbxl3|Keap1|Rnf138|Ube2l6|Psmd8|Anapc5|Asb1|Psmd6|Rnf220|Herc6|Ube2r2|Anapc13|Ubr4|Cdc16|Rnf126|Ube2v2|Unkl|Asb5|Det1|Klhl2|Ube2s|Wsb1|Ltn1|Blmh|Cdc20|Ube2q2|Asb13|Glmn|Klhl25|Gan|Kbtbd7|Fbxl21|Asb16|Rnf144b|Pja2|Lrsam1|Lnpep|Kbtbd8|Hecw2	-2.98993
0	-2.81291	0	0	0	-2.39827	0	0	0	0	0	0	0	0	0	-4.88659	0	0	0	GO:0043632	GO Biological Processes	modification-dependent macromolecule catabolic process	-5.57297	20841	645	2312	110	Birc2|Arntl|Ate1|Aup1|Btrc|Calr|Ptk2|Hipk2|Psmd7|Usp34|Pml|Psmc2|Ptk2b|Rad23b|Spop|Ube2l3|Uba1|Ube2g2|Ubr1|Usp10|Wfs1|Amfr|Desi1|Rnf11|Fbxw5|Usp21|Sirt6|Fbxw7|Fbxl17|Fbxl3|Keap1|Exosc10|Sgta|Nub1|Cnot4|Rnf5|Ubqln2|Adrm1|Socs5|Ube2l6|Dnajb2|Psmd8|Tbx21|Rnf8|Anapc5|Ube4b|Tmub1|Sirt2|Ndfip1|Dmac2|Psmd6|Dnajc10|Vps28|Ube2r2|Gipc1|Fam122a|Eif3h|Tmem129|Rmnd5a|Ubr4|Ubl7|Cdc16|Rnf126|Rnf167|Ube2v2|Usp36…	-2.98993
0	0	0	0	0	0	-2.02168	0	0	0	0	0	0	0	-5.57294	0	0	0	0	GO:0002367	GO Biological Processes	cytokine production involved in immune response	-5.57294	20841	112	73	6	Cd74|Il1b|Tnf|Cd160|Tbx21|Cd96	-3.67416
-2.45914	0	0	0	0	0	0	0	0	0	0	0	0	0	0	-2.6328	0	0	-5.56015	GO:0034101	GO Biological Processes	erythrocyte homeostasis	-5.56015	20841	156	472	15	Alas1|Zfp36l1|Casp3|Epas1|G6pdx|Gpi1|Sh2b3|Smad5|Ncor1|Klf13|Tmem14c|Fam210b|Ncapg2|Kdm1a|Setd1a	-3.66323
0	0	0	0	0	-2.62204	0	0	0	0	0	0	0	0	0	-3.7096	0	0	0	GO:0010498	GO Biological Processes	proteasomal protein catabolic process	-5.55947	20841	502	2312	90	Birc2|Arntl|Ate1|Aup1|Btrc|Calr|Fmr1|Gpx1|Psmb9|Psmb8|Psmd7|Prkaca|Pml|Psmb10|Psme3|Rad23b|Spop|Ube2g2|Ubr1|Vhl|Wfs1|Amfr|Psmb2|Desi1|Fbxw5|Sirt6|Fbxw7|Fbxl17|Fbxl3|Sgta|Nub1|Rnf5|Socs6|Ubqln2|Nupr1|Socs5|Dnajb2|Psmd8|Marchf7|Tbx21|Anapc5|Ube4b|Tmub1|Sirt2|Dmac2|Psmd6|Dnajc10|Gipc1|Fam122a|Eif3h|Tmem129|Rmnd5a|Cdc16|Rnf126|Ube2v2|Syvn1|Clec16a|Rnf19b|Det1|Faf2|Spopl|Ddrgk1|Ube2s|Ecrg4|Ltn1|N4bp1|…	-2.98539
0	0	0	0	0	0	0	0	0	0	0	0	0	0	0	0	0	-5.53215	0	GO:0001655	GO Biological Processes	urogenital system development	-5.53215	20841	385	102	11	Col4a1|Fbn1|Igf1r|Il6ra|Itgb3|Nid1|Ren1|Bicc1|Frem2|Kif26b|Dchs2	-3.64446
-2.19861	0	0	0	0	0	-2.66573	0	0	0	0	0	0	-4.42019	-5.52359	0	0	0	0	GO:0050727	GO Biological Processes	regulation of inflammatory response	-5.52359	20841	342	73	9	Cst7|Dnase1l3|Il1b|Pla2g2d|Spn|Tnf|F12|Slamf8|Cd200r4	-3.63772
0	0	0	0	0	0	0	0	0	0	0	0	0	0	-5.51163	0	0	0	0	GO:0002834	GO Biological Processes	regulation of response to tumor cell	-5.51163	20841	29	73	4	Klrk1|Cd160|Cd274|Havcr2	-3.63117
0	0	0	0	0	0	0	0	0	0	0	0	0	0	-5.51163	0	0	0	0	GO:0002837	GO Biological Processes	regulation of immune response to tumor cell	-5.51163	20841	29	73	4	Klrk1|Cd160|Cd274|Havcr2	-3.63117
0	0	0	0	0	0	0	0	0	0	0	0	0	0	0	-2.78961	0	-5.50811	0	GO:0071363	GO Biological Processes	cellular response to growth factor stimulus	-5.50811	20841	645	102	14	Col3a1|Col1a2|Fbn1|Fbn2|Fstl1|Fzd1|Grb10|Igf1r|Itgb3|Sparc|Tgfbr3|Adamtsl2|Cd109|Adamts12	-3.6303
0	0	0	0	0	0	-2.9766	0	0	0	0	0	0	0	-5.50609	0	0	0	0	GO:0002832	GO Biological Processes	negative regulation of response to biotic stimulus	-5.50609	20841	115	73	6	Klrd1|Slamf8|Klrb1b|Cd96|Havcr2|Nlrc5	-3.6303
0	0	0	0	0	0	-5.50541	0	0	0	0	0	0	0	0	0	0	0	0	GO:0042590	GO Biological Processes	antigen processing and presentation of exogenous peptide antigen via MHC class I	-5.50541	20841	8	81	3	Fcer1g|Tap1|Tapbp	-3.6303
0	0	0	0	0	0	0	0	0	0	0	0	0	0	-5.49243	0	0	0	0	ko05332	KEGG Pathway	Graft-versus-host disease	-5.49243	20841	65	73	5	Il1a|Il1b|Klrd1|Prf1|Tnf	-3.61909
0	0	0	0	0	0	0	0	0	0	0	0	0	0	-5.47693	0	0	0	0	GO:0071674	GO Biological Processes	mononuclear cell migration	-5.47693	20841	181	73	7	Cxcr3|Cxcl10|Ccl22|Ccl4|Spn|Tbx21|Slamf8	-3.60824
0	0	-2.1235	0	0	0	0	0	0	0	0	-5.47632	0	0	0	0	0	0	-3.50342	GO:0009060	GO Biological Processes	aerobic respiration	-5.47632	20841	161	198	10	Idh3g|Arl2|Dnajc15|Iscu|Ndufa12|Ndufa8|Ndufv3|Chchd10|Idh3b|Afg1l	-3.60824
0	0	0	0	0	0	0	0	0	0	0	0	0	0	0	-4.89943	0	0	0	GO:0043467	GO Biological Processes	regulation of generation of precursor metabolites and energy	-5.46725	20841	147	2312	36	Akt2|Abcd1|Rhoa|Phb2|Cox17|Fbp1|Grb10|Htr2a|Ifnar1|Igf2|Il10rb|Zbtb7a|Enpp1|Prkaca|Ppp1ca|Ppp1cb|Ncor1|Cox7a2l|Trp53|Phlda2|Sirt6|Nupr1|Arl2|Sphk2|Dnajc15|Iscu|Prelid1|Taco1|Slc25a33|Jmjd8|Ddit4|Epm2aip1|Ppif|Flcn|Git1|Etfbkmt	-2.91055
0	0	0	0	0	0	0	0	0	0	0	0	0	-5.022	-5.44108	0	0	0	0	ko04650	KEGG Pathway	Natural killer cell mediated cytotoxicity	-5.44108	20841	118	73	6	Klrd1|Lck|Lcp2|Prf1|Tnf|Klrk1	-3.57821
0	0	0	0	0	0	-3.87054	0	0	0	0	0	0	0	-5.4269	0	0	0	0	GO:0032663	GO Biological Processes	regulation of interleukin-2 production	-5.4269	20841	67	73	5	Cd3e|Il1a|Il1b|Tbx21|Havcr2	-3.56916
0	0	0	0	0	0	0	0	0	0	0	0	0	0	-5.4269	0	0	0	0	mmu05332	KEGG Pathway	Graft-versus-host disease	-5.4269	20841	67	73	5	Il1a|Il1b|Klrd1|Prf1|Tnf	-3.56916
0	0	0	0	0	0	-2.00561	0	0	0	0	0	0	0	-3.02317	-2.30621	0	0	0	ko05168	KEGG Pathway	Herpes simplex infection	-5.42343	20841	215	2312	47	Arntl|Casp3|Chuk|Csnk2b|Fadd|Fasl|H2-Q4|Hmgn1|Hnrnpk|Eif2ak1|Ifnar1|Cd74|Ikbkg|Il1b|Irf9|Nfkbib|Per3|Pml|Ppp1ca|Ppp1cb|Ppp1cc|Ptpn11|Rela|Polr2a|Ccl5|Srsf3|Sp100|Stat1|Stat2|Taf6|Tap1|Tap2|Alyref|Tnf|Traf3|Trp53|Irf3|Alyref2|Gtf2ird1|Ube2r2|Srsf6|Med8|Taf3|Mavs|Ddx58|Pilra|Ifit1bl1	-2.89155
0	0	0	0	0	0	-2.00561	0	0	0	0	0	0	0	-3.02317	-2.30621	0	0	0	mmu05168	KEGG Pathway	Herpes simplex infection	-5.42343	20841	215	2312	47	Arntl|Casp3|Chuk|Csnk2b|Fadd|Fasl|H2-Q4|Hmgn1|Hnrnpk|Eif2ak1|Ifnar1|Cd74|Ikbkg|Il1b|Irf9|Nfkbib|Per3|Pml|Ppp1ca|Ppp1cb|Ppp1cc|Ptpn11|Rela|Polr2a|Ccl5|Srsf3|Sp100|Stat1|Stat2|Taf6|Tap1|Tap2|Alyref|Tnf|Traf3|Trp53|Irf3|Alyref2|Gtf2ird1|Ube2r2|Srsf6|Med8|Taf3|Mavs|Ddx58|Pilra|Ifit1bl1	-2.89155
0	0	0	0	0	0	-3.24222	0	0	0	0	0	0	0	-5.405	0	0	0	0	GO:0002274	GO Biological Processes	myeloid leukocyte activation	-5.405	20841	264	73	8	Cst7|Dnase1l3|Flt3l|Lcp2|Tnf|Klrk1|Batf|Havcr2	-3.54897
0	0	0	0	0	0	-5.40323	0	0	0	0	0	0	0	-3.52135	0	0	0	0	GO:0032675	GO Biological Processes	regulation of interleukin-6 production	-5.40323	20841	167	81	7	Aif1|Ccr5|Fcer1g|Lilrb4a|Unc93b1|Zc3h12a|Nod2	-3.54888
0	0	0	0	0	0	-2.90807	0	0	0	0	0	0	0	-5.39873	0	0	0	0	GO:0001910	GO Biological Processes	regulation of leukocyte mediated cytotoxicity	-5.39873	20841	120	73	6	Dnase1l3|Klrd1|Klrk1|Cd160|Klrb1b|Havcr2	-3.54608
0	0	0	0	0	0	0	0	0	0	0	0	0	0	0	-2.67348	0	-5.39306	0	GO:0070848	GO Biological Processes	response to growth factor	-5.39306	20841	660	102	14	Col3a1|Col1a2|Fbn1|Fbn2|Fstl1|Fzd1|Grb10|Igf1r|Itgb3|Sparc|Tgfbr3|Adamtsl2|Cd109|Adamts12	-3.54376
0	0	-3.74889	0	0	0	0	0	0	0	0	-3.60458	0	0	0	0	0	0	0	GO:0006412	GO Biological Processes	translation	-5.38097	20841	673	2312	113	Akt2|Bcl3|Zfp36l1|Calr|Cirbp|Celf1|Ddx3x|Ddx6|Eif4a1|Eif4a2|Fmr1|Gtpbp1|Gzmb|Eif2ak1|Impact|Uhmk1|Eif2d|Magoh|Mknk1|Mlh1|Mvk|Nck2|Pabpc1|Pkm|Prkca|Pa2g4|Pml|Cnot7|Ppp1ca|Ptk2b|Rara|Rock1|Thbs1|Tnf|Wars|Zfp36|Fxr2|Mapk3|Eif4e2|Srp9|Mrpl39|Eef1b2|Tmed2|Mettl3|Piwil2|Mrps25|Eefsec|Eif3f|Mrps21|Mrps15|Mrpl51|Mrps18b|Lsm14a|Mrpl55|Ears2|Mettl16|Mtres1|Mrrf|Eif3h|Mrpl58|Vars2|Cnot8|Fastkd3|Taco1|Dcp2|N…	-2.86223
0	0	0	0	0	0	0	0	-2.37717	0	0	0	0	0	-4.22453	-2.97708	0	0	0	GO:0097190	GO Biological Processes	apoptotic signaling pathway	-5.37831	20841	622	2312	106	Acvr1|Aldh2|Atf4|Atpif1|Bak1|Bcl2a1b|Bcl3|Brca1|Hyou1|Casp3|Runx3|Cd3e|Cflar|Cradd|Csf2|Ddx3x|Ei24|Fadd|Fasl|Gnai2|Gpx1|Hipk1|Hipk2|Hnrnpk|Cd74|Ikbkg|Il1a|Il1b|Itgam|Itgav|Itm2b|Lck|Lcn2|Mknk1|Mlh1|Mmp9|Mnt|Nck2|P2rx4|Pdk2|Prkca|Pml|Polb|Ppard|Ppp1ca|Psme3|Rela|Sp100|Spn|Spop|Stk11|Taf6|Tgfbr1|Thbs1|Tnf|Tnfrsf10b|Dedd|Ppp1r13b|Trp53|Vhl|Wfs1|Wnt4|Xpa|Creb3l1|Bag3|Hip1r|Fbxw7|Pdcd7|Pla2g6|Nono|Nup…	-2.86223
0	0	0	0	0	0	0	0	0	0	0	0	0	0	-5.36809	0	0	0	0	GO:1902107	GO Biological Processes	positive regulation of leukocyte differentiation	-5.36809	20841	188	73	7	Runx3|Cd4|Flt3l|Cd74|Lck|Tnf|Gpr68	-3.52377
0	0	0	0	0	0	0	0	0	0	0	0	0	0	-5.36809	0	0	0	0	GO:1903708	GO Biological Processes	positive regulation of hemopoiesis	-5.36809	20841	188	73	7	Runx3|Cd4|Flt3l|Cd74|Lck|Tnf|Gpr68	-3.52377
0	0	0	0	0	-2.54478	0	0	0	0	0	0	0	0	0	0	0	-2.40448	0	GO:0003158	GO Biological Processes	endothelium development	-5.34913	20841	131	2312	33	Acvr1|Add1|Rhoa|Bsg|Btg1|Cldn1|Cldn3|Csnk2b|Fstl1|Gpx1|Hey1|Cxcl10|Il1b|Itgax|Kdr|Lcn2|Notch4|Rbpj|Rdx|Ren1|Rock1|Sox17|Tgfbr1|Tie1|Tnf|Vhl|Tjp3|Foxj2|Pbrm1|Robo4|Kdm6b|Adamts12|Arhgef26	-2.84073
0	0	0	0	0	0	-5.33041	0	0	0	0	0	0	0	-4.35587	0	0	0	0	GO:0032642	GO Biological Processes	regulation of chemokine production	-5.33041	20841	111	81	6	Aif1|Egr1|Lilrb4a|Cxcl5|Mefv|Nod2	-3.48774
0	0	-2.26287	0	0	-4.70679	0	0	0	0	0	0	0	0	0	0	0	0	-2.66876	GO:0050684	GO Biological Processes	regulation of mRNA processing	-5.3229	20841	149	2312	36	Zfp36l1|Cirbp|Celf1|Fmr1|Hnrnpk|Hspa8|Zbtb7a|Magoh|Ptbp1|Srsf3|Supt6|Sf1|Zfp64|Fxr2|Hnrnpa2b1|Snrpa|Rbm8a|Rbm7|Ddx17|Mettl16|Puf60|Srsf6|Dazap1|Akr1c6|Zc3h10|Mbnl2|Sf3b4|Rbm15b|Rnf20|Adarb1|Rbm39|Eif4a3|Cpeb3|Rbm10|Nsrp1|Celf5	-2.82205
0	0	0	0	0	0	-5.30784	0	0	0	0	0	0	0	-4.33721	0	0	0	0	GO:0071346	GO Biological Processes	cellular response to interferon-gamma	-5.30784	20841	112	81	6	Gbp2b|Irf8|Il12rb1|Irf1|Stat1|Parp14	-3.46681
0	0	0	0	0	-2.35883	-3.43146	0	0	0	0	0	0	0	0	0	0	0	0	R-MMU-983169	Reactome Gene Sets	Class I MHC mediated antigen processing & presentation	-5.30622	20841	342	2312	66	B2m|Calr|H2-Q4|Itgav|Psmb9|Psmb8|Psmd7|Npepps|Psmb10|Psmc2|Psme3|Tap1|Tap2|Tapbp|Ube2m|Ube2e3|Ube2l3|Uba1|Ube2g2|Ubr1|Vhl|Psmc4|Psmb2|Fbxw5|Thop1|Fbxw7|Fbxl3|Keap1|Rnf138|Ube2l6|Psmd8|Anapc5|Asb1|Psmd6|Rnf220|Herc6|Ube2r2|Anapc13|Ubr4|Sec31a|Cdc16|Rnf126|Ube2v2|Unkl|Asb5|Det1|Klhl2|Ube2s|Wsb1|Ltn1|Blmh|Cdc20|Ube2q2|Asb13|Glmn|Klhl25|Gan|Kbtbd7|Fbxl21|Asb16|Rnf144b|Pja2|Lrsam1|Lnpep|Kbtbd8|Hecw2	-2.81279
0	0	0	0	0	0	-5.30228	0	0	0	0	0	0	0	0	0	0	0	0	GO:0032655	GO Biological Processes	regulation of interleukin-12 production	-5.30228	20841	64	81	5	Irf8|Irf1|Unc93b1|Mefv|Nod2	-3.46289
0	-2.62835	0	0	0	-2.60191	0	0	0	0	0	0	0	0	0	0	0	0	0	GO:0010608	GO Biological Processes	posttranscriptional regulation of gene expression	-5.29771	20841	581	2312	100	Akt2|Axin2|Bcl3|Zfp36l1|Calr|Cdc37|Cirbp|Celf1|Ddx3x|Ddx6|Esr1|Drosha|Fmr1|Gzmb|Eif2ak1|Impact|Uhmk1|Magoh|Matr3|Mknk1|Mlh1|Mvk|Nck2|Slc11a1|Pabpc1|Pkm|Prkca|Pa2g4|Pml|Cnot7|Ppp1ca|Ppp3ca|Ptk2b|Rara|Rock1|Ncor1|Thbs1|Tnf|Trp53|Ybx1|Zfp36|Fxr2|Mapk3|Eif4e2|Srp9|Hnrnpa2b1|Tmed2|Mettl3|Phax|Piwil2|Eefsec|Fastk|Lsm14a|Mettl16|Mtres1|Cnot8|Fastkd3|Taco1|Dcp2|Nsun4|Brf1|Larp1|Pus10|Dcp1a|Zc3h18|Ago4|Hn…	-2.81159
-2.71189	0	0	0	0	0	0	0	0	0	0	0	0	0	0	-2.24005	0	0	-5.28539	GO:0030218	GO Biological Processes	erythrocyte differentiation	-5.28539	20841	144	472	14	Alas1|Zfp36l1|Casp3|Epas1|G6pdx|Sh2b3|Smad5|Ncor1|Klf13|Tmem14c|Fam210b|Ncapg2|Kdm1a|Setd1a	-3.44763
0	0	0	0	0	0	0	0	0	0	0	0	0	0	0	0	0	-5.27653	0	ko04974	KEGG Pathway	Protein digestion and absorption	-5.27653	20841	90	102	6	Col3a1|Col4a1|Col5a2|Col1a1|Col1a2|Eln	-3.44107
0	0	0	0	0	0	-5.26921	0	0	0	0	0	0	0	-3.42793	0	0	0	0	GO:0032635	GO Biological Processes	interleukin-6 production	-5.26921	20841	175	81	7	Aif1|Ccr5|Fcer1g|Lilrb4a|Unc93b1|Zc3h12a|Nod2	-3.4363
0	0	-2.73122	0	0	-2.06392	0	0	0	0	0	-5.26354	0	0	0	0	0	0	0	GO:0042254	GO Biological Processes	ribosome biogenesis	-5.26354	20841	296	198	13	Lyar|Exosc10|Riox2|Srfbp1|Mettl16|Wdr55|Mphosph6|Ebna1bp2|Mterf4|Lsm6|Rpusd1|Mrps2|Mpv17l2	-3.43364
0	0	0	0	0	0	-5.26334	0	0	0	0	0	0	0	0	0	0	0	0	GO:0032652	GO Biological Processes	regulation of interleukin-1 production	-5.26334	20841	114	81	6	Ccr5|Egr1|Lilrb4a|Mefv|Zc3h12a|Nod2	-3.43364
0	0	0	0	0	0	-5.24141	0	0	0	0	0	0	0	-4.28231	0	0	0	0	GO:0032602	GO Biological Processes	chemokine production	-5.24141	20841	115	81	6	Aif1|Egr1|Lilrb4a|Cxcl5|Mefv|Nod2	-3.4133
0	0	0	0	0	0	-5.23594	0	0	0	0	0	0	0	0	0	0	0	0	GO:0032615	GO Biological Processes	interleukin-12 production	-5.23594	20841	66	81	5	Irf8|Irf1|Unc93b1|Mefv|Nod2	-3.40942
0	0	0	0	0	0	0	0	0	0	0	0	0	0	0	0	0	-5.21385	0	ko04510	KEGG Pathway	Focal adhesion	-5.21385	20841	199	102	8	Col4a1|Col1a1|Col1a2|Igf1r|Itgb3|Lama2|Lama4|Thbs4	-3.39117
-2.13663	0	0	0	0	0	-4.99061	0	0	0	0	0	0	0	-5.21296	0	0	0	0	GO:0032623	GO Biological Processes	interleukin-2 production	-5.21296	20841	74	73	5	Cd3e|Il1a|Il1b|Tbx21|Havcr2	-3.39117
0	0	0	0	0	-2.66274	0	0	0	0	0	0	0	0	0	-3.0537	0	0	-2.15758	GO:0010638	GO Biological Processes	positive regulation of organelle organization	-5.20145	20841	613	2312	104	Akt2|Rhoa|Atpif1|Bak1|Brca1|Cfl1|Cfl2|Csf2|Dync1h1|Fmr1|Hck|Igf1r|Igf2|Il1a|Il1b|Isl1|Kdr|Kif5b|Mad1l1|Men1|Mmp9|Nck2|Nf2|Nin|Ntf3|Pfn1|Pml|Ptk2b|Pxn|Rad51ap1|Ncor1|Slk|Tesk1|Tgfbr1|Tnf|Trp53|Wbp2|Wnt4|Aplnr|Hax1|Map3k4|Mapk3|Hip1r|Sirt6|Tet1|Slx4|Pla2g6|Hnrnpa2b1|Septin9|Pqbp1|Arl2|Arpc3|Sphk2|H1f5|Sap30bp|Brd4|Piwil2|Smpd3|Anapc5|Gmfb|Gmfg|Sirt2|Chtop|Mfn1|Tmed9|Ppm1f|Washc1|Nabp2|Cdc16|Arpin|P…	-2.7225
0	0	0	0	0	0	0	0	0	0	0	0	0	0	0	0	0	-5.19924	0	R-MMU-3000157	Reactome Gene Sets	Laminin interactions	-5.19924	20841	25	102	4	Col4a1|Lama2|Lama4|Nid1	-3.38057
0	0	0	0	0	0	0	0	0	0	0	0	0	0	0	0	0	-5.19379	0	mmu04974	KEGG Pathway	Protein digestion and absorption	-5.19379	20841	93	102	6	Col3a1|Col4a1|Col5a2|Col1a1|Col1a2|Eln	-3.37667
0	0	0	0	0	0	0	0	0	0	0	0	0	0	-5.18418	0	0	0	0	GO:0042130	GO Biological Processes	negative regulation of T cell proliferation	-5.18418	20841	75	73	5	Pla2g2d|Spn|Pdcd1lg2|Cd274|Havcr2	-3.37169
0	0	0	0	0	0	0	0	0	0	0	0	0	-4.84255	-5.17865	0	0	0	0	mmu04650	KEGG Pathway	Natural killer cell mediated cytotoxicity	-5.17865	20841	131	73	6	Klrd1|Lck|Lcp2|Prf1|Tnf|Klrk1	-3.36815
0	0	0	0	0	0	0	0	0	0	0	0	0	0	-5.17606	0	0	0	0	GO:0002423	GO Biological Processes	natural killer cell mediated immune response to tumor cell	-5.17606	20841	11	73	3	Klrk1|Cd160|Havcr2	-3.36815
0	0	0	0	0	0	0	0	0	0	0	0	0	0	-5.17606	0	0	0	0	GO:0002855	GO Biological Processes	regulation of natural killer cell mediated immune response to tumor cell	-5.17606	20841	11	73	3	Klrk1|Cd160|Havcr2	-3.36815
0	0	0	0	0	0	0	0	0	0	0	0	0	0	0	0	0	-5.15808	0	GO:0072001	GO Biological Processes	renal system development	-5.15808	20841	342	102	10	Col4a1|Fbn1|Il6ra|Itgb3|Nid1|Ren1|Bicc1|Frem2|Kif26b|Dchs2	-3.35168
0	0	0	0	0	0	-5.13476	0	0	0	0	0	0	0	-2.0635	0	0	0	0	GO:0032612	GO Biological Processes	interleukin-1 production	-5.13476	20841	120	81	6	Ccr5|Egr1|Lilrb4a|Mefv|Zc3h12a|Nod2	-3.33587
0	0	0	0	0	0	0	0	0	0	0	0	0	0	-5.12521	0	0	0	0	ko05340	KEGG Pathway	Primary immunodeficiency	-5.12521	20841	36	73	4	Cd3d|Cd3e|Cd4|Lck	-3.32928
0	0	0	0	0	0	0	0	0	0	0	-5.12328	0	0	0	-2.21693	0	0	-2.36864	GO:0015980	GO Biological Processes	energy derivation by oxidation of organic compounds	-5.12328	20841	305	198	13	Gnas|Idh3g|Prkaca|Arl2|Dnajc15|Iscu|Ndufa12|Ndufa8|Lyrm7|Ndufv3|Chchd10|Idh3b|Afg1l	-3.32883
0	0	0	0	0	-3.30212	0	0	0	0	0	0	0	0	0	0	0	0	0	GO:0043488	GO Biological Processes	regulation of mRNA stability	-5.11318	20841	152	2312	36	Axin2|Zfp36l1|Cirbp|Celf1|Fmr1|Mlh1|Slc11a1|Pabpc1|Cnot7|Rock1|Ybx1|Zfp36|Fxr2|Mettl3|Fastk|Mettl16|Cnot8|Fastkd3|Dcp2|Brf1|Larp1|Dcp1a|Hnrnpa0|Pum2|Tent5b|Traf3ip2|Cnot6|Cpeb3|Ythdf3|Zc3h12a|Tardbp|Cnot3|Samd4b|Rbm10|Zc3h12d|Meioc	-2.64825
0	0	0	0	0	0	0	0	0	0	0	0	0	-5.10552	0	0	0	0	0	R-MMU-2173782	Reactome Gene Sets	Binding and Uptake of Ligands by Scavenger Receptors	-5.10552	20841	34	24	3	Apol10a|Apol11b|Apol11a	-3.31691
0	0	0	0	0	0	0	0	0	0	0	0	0	-5.10552	0	0	0	0	0	GO:0070269	GO Biological Processes	pyroptosis	-5.10552	20841	34	24	3	Gzma|Gzmb|Zbp1	-3.31691
-2.2869	0	0	0	0	0	0	0	0	0	0	0	0	0	0	-5.07951	0	0	0	GO:1903578	GO Biological Processes	regulation of ATP metabolic process	-5.07951	20841	91	309	9	Abcd1|Zbtb7a|Ncor1|Cox7a2l|Trp53|Sirt6|Dnajc30|Jmjd8|Git1	-3.29668
0	0	0	0	0	0	0	0	0	0	0	0	0	0	-5.07667	0	0	0	0	mmu05340	KEGG Pathway	Primary immunodeficiency	-5.07667	20841	37	73	4	Cd3d|Cd3e|Cd4|Lck	-3.29527
0	0	0	0	0	-2.29233	0	0	0	0	0	0	0	0	0	0	0	-5.07313	0	mmu04510	KEGG Pathway	Focal adhesion	-5.07313	20841	208	102	8	Col4a1|Col1a1|Col1a2|Igf1r|Itgb3|Lama2|Lama4|Thbs4	-3.29315
-2.76985	0	0	0	0	-3.43122	0	0	0	0	0	0	0	0	0	-2.00172	0	0	-2.86638	GO:0006913	GO Biological Processes	nucleocytoplasmic transport	-5.07131	20841	327	2312	63	Anp32a|Arntl|Bach2|Phb2|Bcl3|Brca1|Calr|Camk4|Cfl1|Drd1|Ect2|Ei24|Hspa8|Jup|Uhmk1|Prkaca|Pml|Pola2|Ppp1cc|Ppp3ca|Ptpn11|Ptpn5|Ranbp2|Srsf3|Sem1|Sp100|Supt6|Alyref|Trp53|Tsc2|Ywhae|Desi1|Bag3|Hnrnpa2b1|Alyref2|Phax|Xpo4|Rangrf|Ranbp17|Fam53c|Chtop|Riok2|Nutf2|Fyttd1|Xpo6|Phip|Traf3ip2|Nup107|Rbm15b|Mlxip|Tnpo2|Abra|Aaas|Lsg1|Stradb|Mavs|Zc3h12a|Tardbp|Sdad1|Ddx19b|Zfp384|Ipo8|Tnpo3	-2.61995
-2.76985	0	0	0	0	-3.43122	0	0	0	0	0	0	0	0	0	-2.00172	0	0	-2.86638	GO:0051169	GO Biological Processes	nuclear transport	-5.07131	20841	327	2312	63	Anp32a|Arntl|Bach2|Phb2|Bcl3|Brca1|Calr|Camk4|Cfl1|Drd1|Ect2|Ei24|Hspa8|Jup|Uhmk1|Prkaca|Pml|Pola2|Ppp1cc|Ppp3ca|Ptpn11|Ptpn5|Ranbp2|Srsf3|Sem1|Sp100|Supt6|Alyref|Trp53|Tsc2|Ywhae|Desi1|Bag3|Hnrnpa2b1|Alyref2|Phax|Xpo4|Rangrf|Ranbp17|Fam53c|Chtop|Riok2|Nutf2|Fyttd1|Xpo6|Phip|Traf3ip2|Nup107|Rbm15b|Mlxip|Tnpo2|Abra|Aaas|Lsg1|Stradb|Mavs|Zc3h12a|Tardbp|Sdad1|Ddx19b|Zfp384|Ipo8|Tnpo3	-2.61995
0	-2.07756	0	0	0	-3.05522	0	0	0	0	0	0	0	0	0	0	0	0	0	GO:0006417	GO Biological Processes	regulation of translation	-5.06074	20841	389	2312	72	Akt2|Bcl3|Zfp36l1|Calr|Cirbp|Celf1|Ddx3x|Ddx6|Fmr1|Gzmb|Eif2ak1|Impact|Uhmk1|Magoh|Mknk1|Mlh1|Mvk|Nck2|Pabpc1|Pkm|Prkca|Pa2g4|Pml|Cnot7|Ppp1ca|Ptk2b|Rara|Rock1|Thbs1|Tnf|Zfp36|Fxr2|Mapk3|Eif4e2|Srp9|Tmed2|Mettl3|Piwil2|Eefsec|Lsm14a|Mettl16|Mtres1|Cnot8|Fastkd3|Taco1|Dcp2|Nsun4|Larp1|Dcp1a|Ago4|Pym1|Ltn1|Pum2|Rcc1l|Cnot6|Pelo|Igf2bp3|Casc3|Eif4a3|Klhl25|Cpeb3|Ythdf3|Zc3h12a|Tardbp|Cnot3|Samd4b|Mp…	-2.61601
0	0	0	0	0	0	-3.55185	0	0	0	0	0	0	0	-5.01968	0	0	0	0	GO:0042267	GO Biological Processes	natural killer cell mediated cytotoxicity	-5.01968	20841	81	73	5	Klrd1|Klrk1|Cd160|Klrb1b|Havcr2	-3.24518
0	0	0	0	0	0	0	0	0	0	0	0	0	0	0	-4.98742	0	-2.22923	0	GO:0001667	GO Biological Processes	ameboidal-type cell migration	-4.98742	20841	440	309	20	Bsg|Calr|Cap1|Cfl1|Csnk2b|Efnb1|Gpi1|Jup|P2rx4|Pfn1|Pml|Ppard|Pxn|Sema4b|Sema6a|Tesk1|Tsc2|Clasp1|Phactr4|Pkn1	-3.22116
0	0	0	0	0	0	0	0	0	0	0	0	0	0	-4.98367	0	0	0	0	GO:0001773	GO Biological Processes	myeloid dendritic cell activation	-4.98367	20841	39	73	4	Flt3l|Klrk1|Batf|Havcr2	-3.22045
0	0	0	0	0	0	0	0	0	0	0	0	0	0	-4.98367	0	0	0	0	GO:0032633	GO Biological Processes	interleukin-4 production	-4.98367	20841	39	73	4	Cd3e|Itk|Txk|Havcr2	-3.22045
-2.29563	0	0	0	0	0	-2.53132	0	0	0	0	0	0	0	0	-2.94093	0	0	-4.97455	GO:0048872	GO Biological Processes	homeostasis of number of cells	-4.97455	20841	364	472	23	Alas1|Zfp36l1|Casp3|Epas1|Ezh2|G6pdx|Gpi1|Sh2b3|Smad5|Men1|Ncor1|Cxcl5|Tnfrsf17|Nbea|Klf13|Tmem14c|Fam210b|Ncapg2|Kdm1a|Traf3ip2|Rrn3|Setd1a|Pkn1	-3.2127
0	0	0	0	0	0	-2.38135	0	0	0	0	0	0	0	-4.96773	0	0	0	0	GO:0032722	GO Biological Processes	positive regulation of chemokine production	-4.96773	20841	83	73	5	Cd74|Il1a|Il1b|Tnf|Havcr2	-3.20724
0	0	0	0	0	0	-3.78126	0	0	0	0	0	0	0	-4.96597	0	0	0	0	GO:1903706	GO Biological Processes	regulation of hemopoiesis	-4.96597	20841	401	73	9	Runx3|Cd4|Flt3l|Cd74|Lck|Tnf|Tbx21|Slamf8|Gpr68	-3.20685
0	0	0	0	0	0	-4.96197	0	0	0	0	0	0	0	-2.63382	0	0	0	0	ko05133	KEGG Pathway	Pertussis	-4.96197	20841	75	81	5	C1qc|Irf8|Irf1|Ly96|Cxcl5	-3.2042
-3.15275	0	0	0	0	0	-2.13591	0	0	0	0	0	0	0	0	-3.12705	0	0	-4.94078	GO:0002262	GO Biological Processes	myeloid cell homeostasis	-4.94078	20841	197	472	16	Alas1|Zfp36l1|Casp3|Epas1|G6pdx|Gpi1|Sh2b3|Smad5|Ncor1|Klf13|Tmem14c|Fam210b|Ncapg2|Kdm1a|Traf3ip2|Setd1a	-3.18571
0	0	0	0	0	0	0	0	0	0	0	0	0	0	-4.9261	0	0	0	0	GO:0050851	GO Biological Processes	antigen receptor-mediated signaling pathway	-4.9261	20841	307	73	8	Cd3e|Itk|Lck|Lcp2|Txk|Ermap|Cd160|Sla2	-3.17371
0	-2.16758	0	0	0	0	0	0	-2.01261	-3.47401	0	-2.73044	0	0	0	0	0	0	0	GO:1901361	GO Biological Processes	organic cyclic compound catabolic process	-4.92354	20841	470	2312	83	Abcd1|Axin2|Zfp36l1|Entpd6|Cirbp|Comt|Celf1|Cyp1a1|Dnase1l3|Drosha|Fmr1|Gtpbp1|Hgd|Hmox2|Ido1|Magoh|Mlh1|Slc11a1|Pabpc1|Enpp1|Cnot7|Rock1|Ybx1|Zfp36|Fxr2|Lsm4|Exosc10|Tet1|Samhd1|Mettl3|Nudt3|Phax|Nudt11|Rbm8a|Nmnat1|Fastk|Rbm7|Prpf18|Mettl16|Lsm3|Cnot8|Fastkd3|Dcp2|Brf1|Larp1|Nudt9|Dcp1a|Zc3h18|Upp2|Ago4|Nt5c2|Hnrnpa0|Pym1|Lsm6|Pum2|Tent5b|Nudt10|Traf3ip2|Smg6|Cnot6|Pelo|Qdpr|Casc3|Eif4a3|Dis3l2…	-2.50437
-2.36673	0	0	0	0	0	0	0	0	0	0	0	0	0	-2.07476	0	0	0	0	GO:0016032	GO Biological Processes	viral process	-4.91635	20841	358	2312	67	Bak1|Bicd1|Bsg|Cav2|Ccnk|Cd4|Cfl1|Ctsb|Ddx3x|Ddx6|Fmr1|Hmga2|Hspa8|Cd74|Itgav|Itgb3|Eif2d|Pabpc1|Pfn1|Pml|Cnot7|Ptbp1|Ccl5|Sp100|Stat1|Stau1|Dynlt1b|Tnf|Trp53|Tyro3|Usf1|Trim26|Zfp36|Banf1|Oasl2|Avpr1b|Snx3|Brd4|Zbp1|Eif3f|Ppih|Trim35|Ctdp1|Tmem39a|Ifitm1|Cd209b|Larp1|Atg16l2|Lrrc15|Trim12a|N4bp1|Ifitm2|Setdb1|Trim8|Nucks1|Adarb1|Cd209a|Hexim1|Eea1|Eif3l|Lrsam1|Mavs|Zc3h12a|Tardbp|Tpcn1|Mon1b|Tri…	-2.50334
0	0	0	0	0	0	-3.266	0	0	0	0	0	0	0	-4.89563	0	0	0	0	GO:0032689	GO Biological Processes	negative regulation of interferon-gamma production	-4.89563	20841	41	73	4	Pdcd1lg2|Cd274|Cd96|Havcr2	-3.14979
0	0	0	0	0	0	0	0	0	0	0	0	0	0	-4.89555	0	0	0	0	GO:0007162	GO Biological Processes	negative regulation of cell adhesion	-4.89555	20841	310	73	8	Runx3|Cd74|Pla2g2d|Spn|Tbx21|Pdcd1lg2|Cd274|Havcr2	-3.14979
0	0	0	0	0	0	0	0	0	0	0	0	0	0	-4.88343	0	0	0	0	GO:0002685	GO Biological Processes	regulation of leukocyte migration	-4.88343	20841	223	73	7	Cxcr3|Cxcl10|Cd74|Il1a|Il1b|Spn|Slamf8	-3.1416
-3.47445	0	0	-2.40008	0	0	0	0	0	0	0	0	0	0	0	0	0	0	0	GO:1905897	GO Biological Processes	regulation of response to endoplasmic reticulum stress	-4.8778	20841	75	2312	22	Bak1|Hyou1|Atf6b|Ikbkg|Nck2|Spop|Nr1h2|Wfs1|Creb3l1|Sgta|Ubqln2|Nupr1|Txndc12|Pdia6|Syvn1|Manf|Ddrgk1|Selenos|Bag6|Ubxn1|Ficd|Mbtps2	-2.48276
0	0	0	0	0	0	0	0	0	0	0	0	0	0	0	0	0	-4.86618	0	ko05146	KEGG Pathway	Amoebiasis	-4.86618	20841	106	102	6	Col3a1|Col4a1|Col1a1|Col1a2|Lama2|Lama4	-3.1274
0	0	0	0	0	0	-2.85987	0	0	0	0	0	0	-2.26961	-4.86533	0	0	0	0	GO:0060326	GO Biological Processes	cell chemotaxis	-4.86533	20841	313	73	8	Cxcr3|Ccr9|Cxcl10|Cd74|Il1b|Ccl22|Ccl4|Slamf8	-3.1274
0	0	0	-4.85514	0	0	0	0	0	0	0	0	0	0	0	0	0	0	0	GO:0090150	GO Biological Processes	establishment of protein localization to membrane	-4.85514	20841	256	179	11	Ap3b1|Calm3|Rab8a|Sgta|Clstn1|Srpr|Gorasp2|Zdhhc24|Zdhhc4|Vps37c|Bag6	-3.1185
0	0	-4.84292	0	0	0	0	0	0	0	0	0	0	0	0	0	0	0	-3.42309	GO:1903334	GO Biological Processes	positive regulation of protein folding	-4.84292	20841	7	157	3	Pdia4|Hspa8|Pofut2	-3.10848
0	0	0	0	0	0	0	0	0	0	0	0	0	0	-4.83572	0	0	0	0	GO:0045060	GO Biological Processes	negative thymic T cell selection	-4.83572	20841	14	73	3	Cd3e|Cd74|Spn	-3.10701
0	0	0	0	0	0	0	0	0	0	0	0	0	0	-4.83572	0	0	0	0	GO:0001660	GO Biological Processes	fever generation	-4.83572	20841	14	73	3	Il1a|Il1b|Tnf	-3.10701
0	0	0	0	0	0	0	0	0	0	0	0	0	0	-4.83572	0	0	0	0	GO:0034116	GO Biological Processes	positive regulation of heterotypic cell-cell adhesion	-4.83572	20841	14	73	3	Il1b|Lck|Tnf	-3.10701
0	0	0	0	0	0	0	0	0	0	0	0	0	0	0	0	0	-4.83476	0	GO:0043588	GO Biological Processes	skin development	-4.83476	20841	295	102	9	Cldn1|Col3a1|Col5a2|Col1a1|Col1a2|Ptgs1|Arrdc3|Adamts2|Cd109	-3.10701
0	0	0	0	0	0	0	0	0	0	0	0	0	-2.66161	-4.83347	0	0	0	0	GO:0030595	GO Biological Processes	leukocyte chemotaxis	-4.83347	20841	227	73	7	Cxcr3|Cxcl10|Cd74|Il1b|Ccl22|Ccl4|Slamf8	-3.10701
0	0	0	0	0	0	0	0	0	0	0	0	0	-2.66161	-4.83347	0	0	0	0	GO:0097529	GO Biological Processes	myeloid leukocyte migration	-4.83347	20841	227	73	7	Cxcl10|Cd74|Il1a|Il1b|Ccl22|Ccl4|Slamf8	-3.10701
0	0	0	0	0	0	0	0	0	-2.03996	0	0	0	0	0	-2.11056	0	-4.8149	0	GO:0071417	GO Biological Processes	cellular response to organonitrogen compound	-4.8149	20841	643	102	13	Bglap2|Col3a1|Col4a1|Col5a2|Col1a1|Col1a2|Drd1|Grb10|Igf1r|Irs4|Nr4a3|Pdk4|Pde3a	-3.08971
0	0	0	0	0	-3.0662	0	0	0	0	0	0	0	0	0	0	0	0	0	GO:0061013	GO Biological Processes	regulation of mRNA catabolic process	-4.79096	20841	163	2312	37	Axin2|Zfp36l1|Cirbp|Celf1|Fmr1|Gtpbp1|Mlh1|Slc11a1|Pabpc1|Cnot7|Rock1|Ybx1|Zfp36|Fxr2|Mettl3|Fastk|Mettl16|Cnot8|Fastkd3|Dcp2|Brf1|Larp1|Dcp1a|Hnrnpa0|Pum2|Tent5b|Traf3ip2|Cnot6|Cpeb3|Ythdf3|Zc3h12a|Tardbp|Cnot3|Samd4b|Rbm10|Zc3h12d|Meioc	-2.41224
0	0	0	0	0	0	0	0	0	0	0	0	0	0	0	-2.27988	0	-4.78839	0	GO:0090287	GO Biological Processes	regulation of cellular response to growth factor stimulus	-4.78839	20841	299	102	9	Fbn1|Fbn2|Fstl1|Fzd1|Grb10|Tgfbr3|Adamtsl2|Cd109|Adamts12	-3.06694
0	0	0	0	0	0	0	0	0	0	0	0	0	0	0	0	0	-4.77803	0	GO:0048871	GO Biological Processes	multicellular organismal homeostasis	-4.77803	20841	553	102	12	Cldn1|Drd1|Grb10|Igf1r|Irf4|Itgb3|Lama4|Nr4a3|Ptgs1|Pdk4|Arrdc3|Aipl1	-3.05782
0	0	0	0	0	0	0	0	0	0	0	0	0	0	0	0	0	-4.77419	0	mmu05146	KEGG Pathway	Amoebiasis	-4.77419	20841	110	102	6	Col3a1|Col4a1|Col1a1|Col1a2|Lama2|Lama4	-3.05522
0	0	0	0	0	0	0	0	0	0	0	0	0	0	-4.77237	0	0	0	0	GO:0070374	GO Biological Processes	positive regulation of ERK1 and ERK2 cascade	-4.77237	20841	232	73	7	Cd4|Cd74|Il1a|Il1b|Ccl22|Ccl4|Havcr2	-3.05464
0	0	0	0	0	0	0	0	0	0	0	0	0	0	0	-2.13226	0	-4.77003	0	GO:0071560	GO Biological Processes	cellular response to transforming growth factor beta stimulus	-4.77003	20841	229	102	8	Col3a1|Col1a2|Fbn1|Fbn2|Igf1r|Tgfbr3|Adamtsl2|Cd109	-3.05353
0	0	0	0	0	0	-3.266	0	0	0	0	0	0	0	-3.39855	0	0	0	0	GO:0042092	GO Biological Processes	type 2 immune response	-4.76427	20841	41	2312	15	Bcl3|Ecm1|Lilrb4a|Ido1|Cd74|Irf1|Xcl1|Rara|Batf|Socs5|Tbx21|Ndfip1|Stard7|Traf3ip2|Nod2	-2.41224
0	0	0	-2.32102	0	0	-2.79685	0	-2.16685	0	0	0	0	0	0	0	0	0	0	GO:0006914	GO Biological Processes	autophagy	-4.76181	20841	439	2312	78	Atp6v0a1|Atpif1|Aup1|Phb2|Cdc37|Ei24|Ptk2|Hspa8|Irf8|Ikbkg|Kdr|Lepr|Rab8a|Pafah1b2|Pik3c2a|Rock1|Stk11|Trp53|Tsc2|Usp10|Xpa|Mapk3|Bag3|Fbxw7|Keap1|Rnf5|Mefv|Ubqln2|Wdr45|Nprl2|Nupr1|Scoc|Iigp1|Trp53inp1|Sirt2|Retreg1|Fundc2|Tmem39a|Washc1|Fundc1|1600014C10Rik|Usp36|Zkscan3|Tgfbrap1|Larp1|Atg16l2|Clec16a|Rab1b|Rmc1|Trim12a|Arfip2|Ddrgk1|Kat5|Trim8|Ubqln4|Nlrp6|Nhlrc1|Gpr137|Bmf|Tbc1d12|Flcn|Wdr41|…	-2.41224
0	0	0	-2.32102	0	0	-2.79685	0	-2.16685	0	0	0	0	0	0	0	0	0	0	GO:0061919	GO Biological Processes	process utilizing autophagic mechanism	-4.76181	20841	439	2312	78	Atp6v0a1|Atpif1|Aup1|Phb2|Cdc37|Ei24|Ptk2|Hspa8|Irf8|Ikbkg|Kdr|Lepr|Rab8a|Pafah1b2|Pik3c2a|Rock1|Stk11|Trp53|Tsc2|Usp10|Xpa|Mapk3|Bag3|Fbxw7|Keap1|Rnf5|Mefv|Ubqln2|Wdr45|Nprl2|Nupr1|Scoc|Iigp1|Trp53inp1|Sirt2|Retreg1|Fundc2|Tmem39a|Washc1|Fundc1|1600014C10Rik|Usp36|Zkscan3|Tgfbrap1|Larp1|Atg16l2|Clec16a|Rab1b|Rmc1|Trim12a|Arfip2|Ddrgk1|Kat5|Trim8|Ubqln4|Nlrp6|Nhlrc1|Gpr137|Bmf|Tbc1d12|Flcn|Wdr41|…	-2.41224
0	0	0	0	0	0	-3.27706	0	-2.68926	0	0	0	0	0	0	0	0	0	0	GO:0010506	GO Biological Processes	regulation of autophagy	-4.75744	20841	260	2312	52	Atp6v0a1|Ptk2|Ikbkg|Kdr|Lepr|Rab8a|Pafah1b2|Pik3c2a|Rock1|Stk11|Trp53|Tsc2|Usp10|Xpa|Mapk3|Bag3|Fbxw7|Keap1|Rnf5|Mefv|Ubqln2|Nprl2|Nupr1|Scoc|Iigp1|Trp53inp1|Sirt2|Tmem39a|Washc1|Usp36|Larp1|Clec16a|Rmc1|Trim12a|Kat5|Trim8|Ubqln4|Nlrp6|Gpr137|Bmf|Flcn|Wdr41|Dap|Lrsam1|Zc3h12a|Vps13d|Tpcn1|Nod2|Trim65|Parl|Gsk3a|Rubcn	-2.41224
0	0	0	0	0	0	0	0	0	0	0	0	0	0	-4.73991	0	0	0	0	GO:0043383	GO Biological Processes	negative T cell selection	-4.73991	20841	15	73	3	Cd3e|Cd74|Spn	-3.0283
-2.25678	0	0	0	0	0	0	0	0	0	0	0	0	-2.69471	-2.96988	0	0	0	0	GO:0051651	GO Biological Processes	maintenance of location in cell	-4.73744	20841	221	2312	46	Calm3|Casq1|Cd4|Cxcr3|Ccr5|Drd1|Fasl|Ms4a2|Fkbp1a|Htr2a|Cxcl10|Itgav|Itgb3|Itpr3|Lck|Lcn2|Xcl1|Cxcl9|Pfn1|Pml|Ptk2b|Tmsb10|Sp100|Aplnr|Cherp|Tmem38b|Arl2|Letm1|Kdelr1|Gstm7|Ciz1|Supt7l|Sun1|Chchd10|Kdelr3|Ibtk|Sri|Slc8b1|Taf3|Os9|Spout1|Vps13d|Tapt1|P2ry6|Tmsb15l|Tmsb15b1	-2.39745
0	0	0	0	0	0	-2.47312	0	0	0	0	0	0	0	-4.7139	0	0	0	0	GO:0002708	GO Biological Processes	positive regulation of lymphocyte mediated immunity	-4.7139	20841	158	73	6	Il1b|Klrd1|Tnf|Klrk1|Cd160|Tbx21	-3.00472
0	0	0	0	0	0	-4.70477	0	0	0	0	0	0	0	-4.10015	0	0	0	0	GO:0002699	GO Biological Processes	positive regulation of immune effector process	-4.70477	20841	296	81	8	Fcer1g|Lilrb4a|Irf1|Lag3|Cd244a|Tap2|Dhx58|Nod2	-3.00047
0	0	0	0	0	0	0	0	0	0	0	0	0	0	-4.70411	0	0	0	0	GO:0043367	GO Biological Processes	CD4-positive, alpha-beta T cell differentiation	-4.70411	20841	94	73	5	Runx3|Pla2g2d|Spn|Batf|Tbx21	-3.00047
0	0	0	0	0	0	0	0	0	0	0	0	0	0	0	-2.07387	0	-4.70253	0	GO:0071559	GO Biological Processes	response to transforming growth factor beta	-4.70253	20841	234	102	8	Col3a1|Col1a2|Fbn1|Fbn2|Igf1r|Tgfbr3|Adamtsl2|Cd109	-3.00047
0	0	0	0	0	0	0	0	0	0	0	0	0	0	0	0	0	-4.70245	0	R-MMU-5173214	Reactome Gene Sets	O-glycosylation of TSR domain-containing proteins	-4.70245	20841	33	102	4	Adamtsl2|Adamts2|Adamts17|Adamts12	-3.00047
0	0	0	0	0	0	-3.4092	0	0	0	0	0	0	0	-4.69839	0	0	0	0	GO:0002821	GO Biological Processes	positive regulation of adaptive immune response	-4.69839	20841	159	73	6	Cd4|Cd74|Il1b|Tnf|Tbx21|Cd274	-2.9976
0	0	0	0	0	0	-4.69627	0	0	0	0	0	0	0	-2.4795	0	0	0	0	mmu05133	KEGG Pathway	Pertussis	-4.69627	20841	85	81	5	C1qc|Irf8|Irf1|Ly96|Cxcl5	-2.99666
0	0	0	0	0	0	0	0	0	0	0	0	0	0	-4.68181	0	0	0	0	GO:0050672	GO Biological Processes	negative regulation of lymphocyte proliferation	-4.68181	20841	95	73	5	Pla2g2d|Spn|Pdcd1lg2|Cd274|Havcr2	-2.98338
0	0	0	0	0	0	0	0	0	0	0	0	0	0	-4.67192	0	0	0	0	GO:0070372	GO Biological Processes	regulation of ERK1 and ERK2 cascade	-4.67192	20841	333	73	8	Cd4|Cd74|Il1a|Il1b|Ccl22|Ccl4|Dusp6|Havcr2	-2.97585
0	0	0	0	0	0	0	0	0	0	0	0	0	0	-4.65975	0	0	0	0	GO:0032945	GO Biological Processes	negative regulation of mononuclear cell proliferation	-4.65975	20841	96	73	5	Pla2g2d|Spn|Pdcd1lg2|Cd274|Havcr2	-2.96485
0	0	0	0	0	0	0	0	0	0	0	0	0	0	0	-4.64145	0	0	-2.04679	GO:0006476	GO Biological Processes	protein deacetylation	-4.64145	20841	103	309	9	Pml|Ncor1|Trp53|Sirt6|Sirt2|Znhit1|Tada3|Mta1|Mta3	-2.94889
0	0	0	0	0	0	0	0	0	0	0	0	0	0	-4.61638	0	0	0	0	ko04064	KEGG Pathway	NF-kappa B signaling pathway	-4.61638	20841	98	73	5	Bcl2a1b|Il1b|Lck|Ccl4|Tnf	-2.92546
-2.59682	0	0	0	0	0	-2.85396	0	0	0	0	0	0	0	-2.40742	-2.295	0	0	-2.02582	GO:0030099	GO Biological Processes	myeloid cell differentiation	-4.61138	20841	429	2312	76	Add1|Alas1|Ap3b1|Atpif1|B2m|Zfp36l1|C1qc|Camk4|Casp3|Cd4|Cdk6|Chuk|Csf2|Csf3r|Epas1|Fadd|Fbn1|Fcer1g|G6pdx|Ostm1|Gnas|Lilrb4a|Hmgb3|Eif2ak1|Prmt1|Irf8|Cd74|Irf4|Itgam|Itgb3|Kcnq1|Sh2b3|Lox|Zbtb7a|Lyar|Smad5|Enpp1|Prkca|Pml|Ptk2b|Ptpn11|Rara|Rbpj|Ncor1|Ccl3|Ccl5|Stat1|Tgfbr3|Tnf|Zfp36|Hax1|Fbxw7|Klf13|Batf|Cnot4|Atp6ap1|Ncoa6|Clec1b|Ndfip1|Tmem14c|Fam210b|Batf2|Ncapg2|Gas2l1|Lbr|Kdm1a|Tcta|Gpr137|…	-2.2816
0	0	0	0	0	0	-4.59286	0	0	0	0	0	0	0	0	0	0	0	0	GO:0032735	GO Biological Processes	positive regulation of interleukin-12 production	-4.59286	20841	44	81	4	Irf8|Irf1|Unc93b1|Nod2	-2.90917
0	0	0	0	0	0	0	0	0	0	0	0	0	-3.99297	-4.59252	0	0	0	0	GO:0010942	GO Biological Processes	positive regulation of cell death	-4.59252	20841	687	73	11	Runx3|Cxcr3|Il1b|Lck|Prf1|Ptpn5|Tnf|Klrk1|Cd160|Cd274|Dusp6	-2.90917
0	0	0	0	0	0	0	0	0	0	0	0	0	0	0	0	0	0	-2.38821	GO:0120163	GO Biological Processes	negative regulation of cold-induced thermogenesis	-4.58739	20841	47	2312	16	Arntl|Atf4|Lama4|Pctp|Rbpj|Stk11|Tlr4|Nr1h2|Map2k6|Acot13|Dock7|Pgam5|Arrdc3|Tfe3|Flcn|Lnpep	-2.2725
0	0	0	0	0	0	0	0	0	0	0	0	0	0	-4.5676	0	0	0	0	GO:0002295	GO Biological Processes	T-helper cell lineage commitment	-4.5676	20841	17	73	3	Spn|Batf|Tbx21	-2.88652
0	0	0	0	0	0	0	0	0	0	0	0	0	0	-4.5676	0	0	0	0	GO:0045655	GO Biological Processes	regulation of monocyte differentiation	-4.5676	20841	17	73	3	Cd4|Cd74|Gpr68	-2.88652
0	0	0	0	0	0	0	0	0	0	0	-4.56235	0	0	0	0	0	0	0	GO:0006390	GO Biological Processes	mitochondrial transcription	-4.56235	20841	19	198	4	Mtres1|Mterf4|Chchd10|Ppargc1b	-2.88241
-2.04441	0	0	0	0	0	0	-2.37394	0	0	0	0	0	0	-4.55308	0	0	0	0	ko05142	KEGG Pathway	Chagas disease (American trypanosomiasis)	-4.55308	20841	101	73	5	Cd3d|Cd3e|Cd3g|Il1b|Tnf	-2.8754
0	0	0	0	0	0	0	0	0	0	0	0	0	0	-4.55308	0	0	0	0	GO:0070664	GO Biological Processes	negative regulation of leukocyte proliferation	-4.55308	20841	101	73	5	Pla2g2d|Spn|Pdcd1lg2|Cd274|Havcr2	-2.8754
0	0	0	0	0	0	0	0	0	0	0	0	0	0	-4.54915	0	0	0	0	GO:0042088	GO Biological Processes	T-helper 1 type immune response	-4.54915	20841	50	73	4	Il18bp|Il1b|Spn|Havcr2	-2.87371
0	0	0	0	0	0	0	0	0	0	0	0	0	0	-4.54915	0	0	0	0	GO:1902622	GO Biological Processes	regulation of neutrophil migration	-4.54915	20841	50	73	4	Cd74|Il1a|Il1b|Slamf8	-2.87371
0	0	0	0	0	0	-2.13268	0	0	0	0	0	0	-3.67005	-4.53243	0	0	0	0	GO:0030593	GO Biological Processes	neutrophil chemotaxis	-4.53243	20841	102	73	5	Cxcl10|Cd74|Il1b|Ccl22|Ccl4	-2.86074
0	0	0	0	0	0	0	0	0	0	0	0	0	0	0	0	-3.15259	0	-4.07475	GO:0032259	GO Biological Processes	methylation	-4.52019	20841	361	2312	66	Brca1|Btg1|Comt|Mecom|Ezh1|Ezh2|Gnas|Hsd17b10|Tfb2m|Prmt1|Men1|Mettl1|Mthfr|Supt6|Mta2|Coq5|Tet1|Suz12|Mettl3|Ncoa6|H1f5|Brd4|Piwil2|Carm1|Bud23|Coprs|Chtop|Ntmt1|Mettl6|Zc3h13|Snrpd3|Mettl16|Rnmt|Kmt5a|Nsun4|Camkmt|Cxxc1|Rtf1|Setdb1|Arid4b|Trmt1l|Kdm1a|Bmt2|Rrp8|Rbm15b|Rnf20|Zfp369|Pld6|Vcpkmt|Setd1b|Dot1l|Rbbp5|Mettl25|Setd4|Tfb1m|Kmt5b|Spout1|Mettl8|Setd1a|Grhl2|Etfbkmt|Lcmt2|Fdxacb1|Gsk3a|Ctc…	-2.21496
0	0	0	0	0	0	-2.50589	0	0	0	0	0	0	0	-4.51998	0	0	0	0	R-MMU-449147	Reactome Gene Sets	Signaling by Interleukins	-4.51998	20841	254	73	7	Cd4|Il1a|Il1b|Il2rb|Lck|Psmb8|Dusp6	-2.85247
0	0	-4.51236	0	0	0	0	0	0	0	0	0	0	0	0	0	0	0	0	GO:0006457	GO Biological Processes	protein folding	-4.51236	20841	161	157	8	Pdia4|Cdc37|Fkbp4|Hspa8|Ppih|Pofut2|Ppif|Ahsa1	-2.84761
0	0	0	0	0	0	0	0	0	0	0	0	0	0	-4.512	0	0	0	0	mmu04064	KEGG Pathway	NF-kappa B signaling pathway	-4.512	20841	103	73	5	Bcl2a1b|Il1b|Lck|Ccl4|Tnf	-2.84761
0	0	0	0	0	0	-4.50693	0	0	0	0	0	0	0	-2.36963	0	0	0	0	GO:0002532	GO Biological Processes	production of molecular mediator involved in inflammatory response	-4.50693	20841	93	81	5	Fcer1g|Lilrb4a|Mefv|Zc3h12a|Nod2	-2.84472
0	0	0	0	0	0	-4.50693	0	0	0	0	0	0	0	0	0	0	0	0	R-MMU-1236975	Reactome Gene Sets	Antigen processing-Cross presentation	-4.50693	20841	93	81	5	Psmb9|Psmb10|Tap1|Tap2|Tapbp	-2.84472
0	0	0	0	0	0	0	0	0	0	0	0	0	0	0	0	0	-4.50289	0	R-MMU-2214320	Reactome Gene Sets	Anchoring fibril formation	-4.50289	20841	13	102	3	Col4a1|Col1a1|Col1a2	-2.84176
0	0	0	0	0	0	0	0	0	0	0	0	0	0	0	0	0	-4.48286	0	GO:0001822	GO Biological Processes	kidney development	-4.48286	20841	327	102	9	Fbn1|Il6ra|Itgb3|Nid1|Ren1|Bicc1|Frem2|Kif26b|Dchs2	-2.82365
0	0	0	0	0	0	0	0	0	0	0	0	0	0	-4.48262	0	0	-2.10132	0	GO:0070371	GO Biological Processes	ERK1 and ERK2 cascade	-4.48262	20841	354	73	8	Cd4|Cd74|Il1a|Il1b|Ccl22|Ccl4|Dusp6|Havcr2	-2.82365
0	0	0	0	0	0	0	-2.32679	0	0	0	0	0	0	-4.47177	0	0	0	0	mmu05142	KEGG Pathway	Chagas disease (American trypanosomiasis)	-4.47177	20841	105	73	5	Cd3d|Cd3e|Cd3g|Il1b|Tnf	-2.81495
0	0	-4.4602	0	0	0	0	0	0	0	0	0	0	0	0	0	0	0	0	GO:0008535	GO Biological Processes	respiratory chain complex IV assembly	-4.4602	20841	25	157	4	Oxa1l|Taco1|Cox10|Cox15	-2.80445
0	0	0	0	0	0	0	0	0	0	0	0	0	0	-4.45196	0	0	0	0	GO:0030101	GO Biological Processes	natural killer cell activation	-4.45196	20841	106	73	5	Flt3l|Il2rb|Klrk1|Cd160|Havcr2	-2.79826
0	0	0	0	0	0	0	0	0	0	0	-4.45188	0	0	0	0	0	0	0	GO:0042775	GO Biological Processes	mitochondrial ATP synthesis coupled electron transport	-4.45188	20841	65	198	6	Dnajc15|Iscu|Ndufa12|Ndufa8|Ndufv3|Afg1l	-2.79826
0	0	0	0	0	0	0	0	0	0	0	0	0	0	-4.44828	0	0	0	0	R-MMU-2424491	Reactome Gene Sets	DAP12 signaling	-4.44828	20841	53	73	4	Klrd1|Lck|Lcp2|Klrk1	-2.79608
0	0	0	0	0	0	0	0	0	0	0	0	0	0	0	0	0	-4.44757	0	GO:0030512	GO Biological Processes	negative regulation of transforming growth factor beta receptor signaling pathway	-4.44757	20841	76	102	5	Fbn1|Fbn2|Tgfbr3|Adamtsl2|Cd109	-2.79608
0	0	0	0	0	0	0	0	0	0	0	0	0	0	0	0	0	0	-4.44529	GO:0006479	GO Biological Processes	protein methylation	-4.44529	20841	193	472	15	Brca1|Ezh2|Men1|Supt6|Suz12|Brd4|Carm1|Chtop|Kmt5a|Kdm1a|Setd1b|Kmt5b|Setd1a|Etfbkmt|Lcmt2	-2.79592
0	0	0	0	0	0	0	0	0	0	0	0	0	0	0	0	0	0	-4.44529	GO:0008213	GO Biological Processes	protein alkylation	-4.44529	20841	193	472	15	Brca1|Ezh2|Men1|Supt6|Suz12|Brd4|Carm1|Chtop|Kmt5a|Kdm1a|Setd1b|Kmt5b|Setd1a|Etfbkmt|Lcmt2	-2.79592
0	0	-3.9189	0	0	0	0	0	0	0	0	-2.39051	0	0	0	0	0	0	0	GO:0017004	GO Biological Processes	cytochrome complex assembly	-4.43966	20841	34	2312	13	Cox17|Surf1|Bcs1l|Coa4|Oxa1l|Fastkd3|Taco1|Cox10|Slc25a33|Lyrm7|Cox15|1190007I07Rik|Pet100	-2.14387
0	0	0	0	0	0	-2.28951	0	0	0	0	0	0	0	-4.42249	0	0	0	0	GO:0002700	GO Biological Processes	regulation of production of molecular mediator of immune response	-4.42249	20841	178	73	6	Cd74|Il1b|Tnf|Cd160|Tbx21|Cd96	-2.77626
0	0	0	0	0	0	-2.915	0	0	0	0	0	0	0	-4.41601	0	0	0	0	GO:0002823	GO Biological Processes	negative regulation of adaptive immune response based on somatic recombination of immune receptors built from immunoglobulin superfamily domains	-4.41601	20841	54	73	4	Klrd1|Spn|Tbx21|Havcr2	-2.77287
0	0	0	0	0	0	0	0	0	0	0	0	0	0	-4.41597	0	0	0	0	GO:0010623	GO Biological Processes	programmed cell death involved in cell development	-4.41597	20841	19	73	3	Dnase1l3|Il1a|Il1b	-2.77287
0	0	0	0	0	0	0	0	0	0	0	0	0	0	0	0	0	-4.40147	0	GO:0090101	GO Biological Processes	negative regulation of transmembrane receptor protein serine/threonine kinase signaling pathway	-4.40147	20841	128	102	6	Fbn1|Fbn2|Fzd1|Tgfbr3|Adamtsl2|Cd109	-2.75995
0	0	-4.40098	0	0	0	0	0	0	0	0	0	0	0	0	0	0	0	0	GO:0009101	GO Biological Processes	glycoprotein biosynthetic process	-4.40098	20841	270	157	10	Ddost|Dpagt1|Rpn2|Krtcap2|Dhdds|Tmem258|Pofut2|Pomt2|Large2|Uggt1	-2.75995
0	0	-2.24233	0	0	0	0	0	0	0	0	-4.39778	0	0	0	0	0	0	0	GO:0006364	GO Biological Processes	rRNA processing	-4.39778	20841	214	198	10	Lyar|Exosc10|Srfbp1|Mettl16|Wdr55|Mphosph6|Ebna1bp2|Mterf4|Lsm6|Rpusd1	-2.75779
0	0	0	0	0	0	0	0	-2.11297	0	0	0	0	0	0	0	0	0	0	WP1254	WikiPathways	Apoptosis	-4.39587	20841	80	2312	22	Birc2|Bak1|Casp3|Cflar|Chuk|Cradd|Fadd|Fasl|Igf1r|Igf2|Ikbkg|Irf1|Irf4|Nfkbib|Prf1|Rela|Tnf|Tnfrsf10b|Traf3|Trp53|Irf3|Diablo	-2.11828
0	0	0	0	0	0	0	0	0	0	0	-3.61887	0	0	0	-4.10816	0	0	-3.08463	GO:0006091	GO Biological Processes	generation of precursor metabolites and energy	-4.39578	20841	428	2312	75	Aco2|Akt2|Abcd1|Aldoc|Rhoa|Phb2|Cat|Cox17|Cox6a1|Fbp1|G6pdx|Galk1|Gnas|Gpi1|Grb10|Hmgcs2|Htr2a|Idh3g|Ifnar1|Igf2|Il10rb|Lepr|Zbtb7a|Mc4r|Nnt|Nr4a3|Enpp1|Pfkfb2|Pkm|Prkaca|Ppp1ca|Ppp1cb|Ppp1cc|Ncor1|Cox7a2l|Suclg2|Trp53|Phlda2|Sirt6|Nupr1|Arl2|Pfkp|Sphk2|Dnajc30|Dnajc15|Iscu|Ndufa12|Prelid1|Ndufb3|Ppp1r2|Ndufa10|Uqcrb|Ndufa8|Oxa1l|Taco1|Cox10|Slc25a33|Atp5h|Jmjd8|Ddit4|Lyrm7|Epm2aip1|Ndufv3|Chchd1…	-2.11828
0	0	0	0	0	0	0	0	0	0	0	0	0	0	0	-2.13261	0	-4.39448	0	GO:0007179	GO Biological Processes	transforming growth factor beta receptor signaling pathway	-4.39448	20841	189	102	7	Col3a1|Col1a2|Fbn1|Fbn2|Tgfbr3|Adamtsl2|Cd109	-2.75552
0	0	0	0	0	0	0	0	0	0	0	0	0	0	0	-4.19929	0	0	0	GO:0043161	GO Biological Processes	proteasome-mediated ubiquitin-dependent protein catabolic process	-4.39086	20841	421	2312	74	Birc2|Arntl|Aup1|Btrc|Calr|Psmd7|Pml|Rad23b|Spop|Ube2g2|Ubr1|Wfs1|Amfr|Desi1|Fbxw5|Sirt6|Fbxw7|Fbxl17|Fbxl3|Sgta|Nub1|Rnf5|Ubqln2|Socs5|Dnajb2|Psmd8|Tbx21|Anapc5|Ube4b|Tmub1|Sirt2|Dmac2|Psmd6|Dnajc10|Gipc1|Fam122a|Eif3h|Tmem129|Rmnd5a|Cdc16|Rnf126|Ube2v2|Syvn1|Clec16a|Rnf19b|Det1|Faf2|Spopl|Ddrgk1|Ube2s|Ecrg4|Ltn1|N4bp1|Kat5|Ubqln4|Nhlrc1|Sharpin|Cdc20|Rnf144a|Selenos|Atxn3|Mta1|Glmn|Kbtbd7|Fbxl2…	-2.11781
-2.05931	0	0	0	0	0	0	0	0	0	0	0	0	0	-4.38436	0	0	0	0	GO:0048247	GO Biological Processes	lymphocyte chemotaxis	-4.38436	20841	55	73	4	Cxcr3|Cxcl10|Ccl22|Ccl4	-2.74847
0	-3.4615	0	0	0	0	0	0	0	0	0	0	0	0	0	0	0	0	-4.38284	WP1763	WikiPathways	PluriNetWork: mechanisms associated with pluripotency	-4.38284	20841	292	472	19	Acvr1|Brca1|Casp3|Ezh2|Tle5|Hira|Mef2d|Prkaca|Rbbp4|Sf1|Mta2|Suz12|Xpo4|Rtn4r|Nacc1|Kat5|Kdm1a|Cabin1|Tfe3	-2.74805
0	0	0	0	0	0	-3.5802	0	0	0	0	0	0	0	-2.90975	0	0	0	0	GO:0007249	GO Biological Processes	I-kappaB kinase/NF-kappaB signaling	-4.3819	20841	228	2312	46	Abl2|Rhoa|Bcl3|Btrc|Cd4|Chuk|Esr1|Fasl|Lilrb4a|Cd74|Ikbkg|Il1a|Il1b|Irf1|Nfkbib|Ppm1b|Rela|Rock1|Rora|S100a4|Stat1|Tank|Tlr4|Tnf|Traf3|Traf4|Usp10|Ror1|Irf3|Sphk2|Brd4|Inava|Jmjd8|Trim12a|Ddrgk1|Trim8|Nlrp6|Traf3ip2|Sharpin|Irak2|Tifab|Elp1|Zc3h12a|Nod2|Cpne1|Rnf31	-2.11326
0	0	0	0	0	0	-2.26403	0	0	0	0	0	0	-2.94306	-4.3819	0	0	0	0	WP2292	WikiPathways	Chemokine signaling pathway	-4.3819	20841	181	73	6	Cxcr3|Ccr9|Cxcl10|Itk|Ccl22|Ccl4	-2.74805
0	0	0	0	0	0	0	0	0	0	0	-4.37657	0	0	0	0	0	0	0	GO:0042773	GO Biological Processes	ATP synthesis coupled electron transport	-4.37657	20841	67	198	6	Dnajc15|Iscu|Ndufa12|Ndufa8|Ndufv3|Afg1l	-2.74374
-3.19043	0	0	0	0	0	0	0	0	0	0	0	0	0	0	-3.82461	0	0	0	GO:0045185	GO Biological Processes	maintenance of protein location	-4.36877	20841	103	2312	26	Cd4|Fbn1|Fbn2|Lgals9|Mad1l1|Nfkbib|Pfn1|Pml|Tmsb10|Sp100|Dand5|Keap1|Arl2|Kdelr1|Ciz1|Supt7l|Sun1|Chchd10|Kdelr3|Sri|Taf3|Os9|Vps13d|Tapt1|Tmsb15l|Tmsb15b1	-2.10778
0	0	0	0	0	0	0	0	0	0	0	-2.57521	0	0	0	0	0	-3.13231	0	GO:0120161	GO Biological Processes	regulation of cold-induced thermogenesis	-4.36773	20841	145	2312	33	Arntl|Atf4|Dync1h1|Epas1|Gnas|Grb10|Igf1r|Irf4|Lama4|Lcn2|Lepr|Pctp|Rbpj|Stk11|Tlr4|Ucp1|Ucp2|Nr1h2|Map2k6|Sirt6|Acot13|Oma1|Dock7|Pgam5|Kdm1a|Arrdc3|Elovl6|Ppargc1b|Tfe3|Flcn|Kdm6b|Cnot3|Lnpep	-2.10778
0	0	0	0	0	0	-3.06332	0	0	0	0	0	0	0	-2.17801	0	0	0	0	mmu04668	KEGG Pathway	TNF signaling pathway	-4.35655	20841	109	2312	27	Akt2|Birc2|Atf4|Bcl3|Casp3|Cflar|Chuk|Atf6b|Csf2|Fadd|Cxcl10|Ifi47|Ikbkg|Il1b|Lifr|Mmp9|Rela|Ccl5|Tnf|Traf3|Map2k6|Map3k8|Mapk3|Creb3l1|Pgam5|Mlkl|Nod2	-2.1032
0	0	0	0	0	0	-2.24731	0	0	0	0	0	0	0	-4.35525	0	0	0	0	GO:0002705	GO Biological Processes	positive regulation of leukocyte mediated immunity	-4.35525	20841	183	73	6	Il1b|Klrd1|Tnf|Klrk1|Cd160|Tbx21	-2.72546
0	0	0	0	0	0	-4.3541	0	0	0	0	0	0	0	0	0	0	0	0	GO:2001185	GO Biological Processes	regulation of CD8-positive, alpha-beta T cell activation	-4.3541	20841	18	81	3	Lilrb4a|Irf1|Cd244a	-2.7253
0	-2.00228	0	0	0	0	0	0	0	0	0	0	0	0	0	0	0	0	0	GO:0000380	GO Biological Processes	alternative mRNA splicing, via spliceosome	-4.35044	20841	75	2312	21	Celf1|Fmr1|Zbtb7a|Magoh|Ptbp1|Fxr2|Pqbp1|Rbm8a|Rbm7|Ddx17|Puf60|Srsf6|Scnm1|Esrp2|Zc3h10|Mbnl2|Rbm15b|Slu7|Rbm10|Nsrp1|Celf5	-2.1032
0	0	0	0	0	0	0	0	0	0	0	0	0	0	-4.34648	0	0	0	0	GO:0043373	GO Biological Processes	CD4-positive, alpha-beta T cell lineage commitment	-4.34648	20841	20	73	3	Spn|Batf|Tbx21	-2.71969
0	0	0	0	0	0	0	0	0	0	0	0	0	0	-4.34648	0	0	0	0	GO:0002643	GO Biological Processes	regulation of tolerance induction	-4.34648	20841	20	73	3	Cd3e|Cd274|Havcr2	-2.71969
0	0	0	0	0	0	0	0	-3.01658	0	0	0	0	0	0	-2.99116	0	0	0	GO:0022411	GO Biological Processes	cellular component disassembly	-4.34271	20841	401	2312	71	Add1|Avil|Atpif1|Phb2|C1qa|C1qb|C1qc|Ddr1|Capzb|Cdc37|Cfl1|Cfl2|Dbnl|Dnase1l3|Flii|Hspa8|Igf1r|Itgam|Kif5b|Eif2d|Nedd1|Rdx|Smn1|Tgfbr1|Tnf|Trp53|Fbxw7|Wdr45|Smarce1|Retreg1|Nmnat1|Fundc2|Tmem39a|Mrrf|Mid1ip1|Smarcc2|Mrpl58|Noxo1|Fundc1|Clec16a|Ddit4|Oga|Mtif3|Clasp1|Arpc2|Ddrgk1|Arid2|Pym1|Gas2l1|Ndel1|Smarcd2|Ubqln4|Golga2|Pelo|Sharpin|Gbf1|Ttbk2|Mical1|Scaf4|Vps13d|Adamts15|Atxn7|Sh3pxd2b|Setx|…	-2.09963
0	0	-3.36433	0	0	0	0	0	0	0	0	-4.34259	0	0	0	0	0	0	0	GO:0034470	GO Biological Processes	ncRNA processing	-4.34259	20841	362	198	13	Lyar|Exosc10|Mettl3|Thg1l|Srfbp1|Mettl16|Rpp21|Wdr55|Mphosph6|Ebna1bp2|Mterf4|Lsm6|Rpusd1	-2.7187
0	0	0	0	0	0	0	0	0	0	0	0	0	0	0	-2.2919	0	-4.34249	0	GO:1901699	GO Biological Processes	cellular response to nitrogen compound	-4.34249	20841	714	102	13	Bglap2|Col3a1|Col4a1|Col5a2|Col1a1|Col1a2|Drd1|Grb10|Igf1r|Irs4|Nr4a3|Pdk4|Pde3a	-2.7187
0	0	0	0	0	0	0	0	0	0	0	0	0	0	0	0	0	0	-2.92442	R-MMU-8953897	Reactome Gene Sets	Cellular responses to stimuli	-4.33561	20841	502	2312	85	Atp6v1b2|Capzb|Cat|Cdk6|Cox6a1|Cox8a|Dync1h1|Epas1|Erf|Ezh2|Fkbp4|Fkbp5|Gpx1|Hira|Hmga1|Hmga2|Hmox2|Hspa8|Psmb9|Psmb8|Ly96|Psmd7|Mt1|Mt2|Ncoa2|Psmb10|Psmc2|Psme3|Ranbp2|Rbbp4|Cox7a2l|Sod3|Stip1|Surf1|Tlr4|Trp53|Tuba4a|Vhl|Ywhae|Dnajb6|Psmc4|Map2k6|Mapk3|Psmb2|Bag3|Fbxl17|Keap1|Mink1|Suz12|Hif3a|Nprl2|Actr10|Txn2|H1f5|Clec1b|Psmd8|Anapc5|Carm1|Asf1a|Psmd6|Gpx7|Hsbp1|Cox11|Cdc16|Taco1|Ep400|Ube2s|K…	-2.09664
0	0	0	0	0	0	0	0	0	0	0	0	0	-4.33519	0	0	0	0	0	GO:0070231	GO Biological Processes	T cell apoptotic process	-4.33519	20841	61	24	3	Fasl|Ido1|Ccl5	-2.71437
0	0	0	0	0	0	0	0	0	0	0	0	0	-4.33519	-2.8919	0	0	0	0	GO:0070098	GO Biological Processes	chemokine-mediated signaling pathway	-4.33519	20841	61	24	3	Xcl1|Cxcl9|Ccl5	-2.71437
0	0	0	0	0	0	-2.2308	0	0	0	0	0	0	0	-4.32893	0	0	0	0	ko04062	KEGG Pathway	Chemokine signaling pathway	-4.32893	20841	185	73	6	Cxcr3|Ccr9|Cxcl10|Itk|Ccl22|Ccl4	-2.70972
0	0	0	0	0	0	0	0	0	0	0	0	0	0	0	-4.32857	0	0	0	GO:0045926	GO Biological Processes	negative regulation of growth	-4.32857	20841	266	309	14	Cfl1|G6pdx|Men1|Pml|Ppard|Atxn2|Sema4b|Sema6a|Trp53|Naif1|Gas2l1|Ppp1r9b|Zfp418|Gsk3a	-2.70972
0	0	0	0	0	0	-2.41111	0	0	0	0	0	0	-3.96688	-3.72591	0	0	0	0	GO:0071347	GO Biological Processes	cellular response to interleukin-1	-4.30577	20841	81	2312	22	Cfl1|Egr1|Il1a|Il1b|Il1rn|Irf1|Xcl1|Rela|Rora|Ccl22|Ccl3|Ccl4|Ccl5|Ccl9|Tank|Usp10|Mapk3|Zbp1|Otud4|Irak2|Zc3h12a|Adamts12	-2.07088
0	0	0	0	0	0	-4.30332	0	0	0	0	0	0	0	-3.0939	0	0	0	0	GO:0045581	GO Biological Processes	negative regulation of T cell differentiation	-4.30332	20841	52	81	4	Lilrb4a|Irf1|Lag3|Zc3h12a	-2.6874
0	0	0	0	0	0	-2.9907	0	0	0	0	0	0	0	-4.30044	0	0	0	0	GO:0046634	GO Biological Processes	regulation of alpha-beta T cell activation	-4.30044	20841	114	73	5	Runx3|Cd3e|Cd160|Tbx21|Cd274	-2.6855
0	0	0	0	0	0	0	0	0	0	0	0	0	0	0	0	0	0	-3.54836	GO:0043414	GO Biological Processes	macromolecule methylation	-4.29977	20841	311	2312	58	Brca1|Btg1|Ezh1|Ezh2|Gnas|Hsd17b10|Tfb2m|Prmt1|Men1|Mettl1|Mthfr|Supt6|Mta2|Tet1|Suz12|Mettl3|Ncoa6|H1f5|Brd4|Piwil2|Carm1|Bud23|Coprs|Chtop|Ntmt1|Mettl6|Zc3h13|Snrpd3|Mettl16|Kmt5a|Nsun4|Camkmt|Cxxc1|Rtf1|Setdb1|Arid4b|Trmt1l|Kdm1a|Rbm15b|Rnf20|Zfp369|Pld6|Vcpkmt|Setd1b|Dot1l|Rbbp5|Setd4|Tfb1m|Kmt5b|Mettl8|Setd1a|Grhl2|Etfbkmt|Lcmt2|Fdxacb1|Gsk3a|Ctcfl|Eef1akmt4	-2.06942
-2.12503	0	0	0	0	0	0	0	0	0	0	0	0	0	0	-3.51574	0	0	0	GO:0034504	GO Biological Processes	protein localization to nucleus	-4.29627	20841	318	2312	59	Akt2|Arntl|Phb2|Bcl3|Brca1|Calr|Cav2|Cfl1|Col1a1|Drd1|Ect2|Ei24|Gbp2b|Lilrb4a|Hdgf|Hspa8|Jup|Zbtb7a|Nf2|Pml|Pola2|Ppp3ca|Ptpn5|Ranbp2|Sp100|Stk11|Tbrg1|Tesk1|Trp53|Tsc2|Wrn|Xpa|Ywhae|Dnajb6|Bag3|Tor1b|Arl2|Fam53c|Nutf2|Ciz1|Supt7l|Pinx1|Sun1|Phip|Trim8|Chchd10|Traf3ip2|Nup107|Taf3|Tnpo2|Flcn|Abra|Mavs|Zc3h12a|Tardbp|Osbpl8|Syne2|Ipo8|Tnpo3	-2.06942
0	0	0	0	0	0	0	0	0	0	0	0	0	0	0	0	0	-4.29263	0	ko04151	KEGG Pathway	PI3K-Akt signaling pathway	-4.29263	20841	346	102	9	Col4a1|Col1a1|Col1a2|Igf1r|Il6ra|Itgb3|Lama2|Lama4|Thbs4	-2.67912
0	0	0	0	0	0	0	0	0	0	0	0	0	0	0	-4.28949	0	0	0	GO:0030308	GO Biological Processes	negative regulation of cell growth	-4.28949	20841	202	309	12	Cfl1|G6pdx|Pml|Ppard|Sema4b|Sema6a|Trp53|Naif1|Gas2l1|Ppp1r9b|Zfp418|Gsk3a	-2.67746
0	0	0	0	0	0	0	0	0	0	0	0	0	0	-4.28063	0	0	0	0	GO:0002836	GO Biological Processes	positive regulation of response to tumor cell	-4.28063	20841	21	73	3	Klrk1|Cd160|Cd274	-2.67532
0	0	0	0	0	0	0	0	0	0	0	0	0	0	-4.28063	0	0	0	0	GO:0002839	GO Biological Processes	positive regulation of immune response to tumor cell	-4.28063	20841	21	73	3	Klrk1|Cd160|Cd274	-2.67532
0	0	0	0	0	0	0	0	0	0	0	0	0	0	-4.28063	0	0	0	0	GO:0046629	GO Biological Processes	gamma-delta T cell activation	-4.28063	20841	21	73	3	Ccr9|Itk|Lck	-2.67532
0	0	0	0	0	0	0	0	0	0	0	0	0	0	0	-3.381	0	0	-2.85082	GO:0030522	GO Biological Processes	intracellular receptor signaling pathway	-4.27357	20841	217	2312	44	Rhoa|Arntl|Phb2|Brca1|Calr|Cry1|Ctbp2|Esr1|Ezh2|Fkbp4|Ghrhr|Hmga2|Isl1|Klf9|Zbtb7a|Ncoa2|Pml|Ppp5c|Rara|Rela|Rora|Dhrs3|Ncor1|Tlr4|Nr1h2|Wbp2|Gps2|Carm1|Actn4|Ddx17|Lsm14a|Inava|Sec14l1|Ddrgk1|Dhx58|Pum2|Ppargc1b|Ufsp2|Mavs|Asxl1|Ddx58|Cyp26b1|Tmf1|Nod2	-2.05462
0	0	0	0	0	0	-4.27052	0	0	0	0	0	0	0	0	0	0	0	0	GO:0002762	GO Biological Processes	negative regulation of myeloid leukocyte differentiation	-4.27052	20841	53	81	4	C1qc|Lilrb4a|Pilrb1|Gpr55	-2.66711
0	0	0	0	0	0	0	0	0	0	0	0	0	-4.25902	-4.26559	0	0	0	0	GO:0043068	GO Biological Processes	positive regulation of programmed cell death	-4.26559	20841	615	73	10	Runx3|Cxcr3|Il1b|Lck|Prf1|Tnf|Klrk1|Cd160|Cd274|Dusp6	-2.66313
0	0	0	0	0	0	0	0	0	0	0	0	0	0	-4.26364	0	0	0	0	GO:0002548	GO Biological Processes	monocyte chemotaxis	-4.26364	20841	59	73	4	Cxcl10|Ccl22|Ccl4|Slamf8	-2.66307
0	0	0	0	0	0	-2.80357	0	0	0	0	0	0	0	-4.26364	0	0	0	0	ko05321	KEGG Pathway	Inflammatory bowel disease (IBD)	-4.26364	20841	59	73	4	Il1a|Il1b|Tnf|Tbx21	-2.66307
0	0	0	0	0	0	0	0	0	0	0	0	0	0	0	-4.26127	0	0	0	GO:0035601	GO Biological Processes	protein deacylation	-4.26127	20841	115	309	9	Pml|Ncor1|Trp53|Sirt6|Sirt2|Znhit1|Tada3|Mta1|Mta3	-2.66257
0	0	0	0	0	0	0	0	0	0	0	0	0	0	0	-4.26127	0	0	0	GO:0098732	GO Biological Processes	macromolecule deacylation	-4.26127	20841	115	309	9	Pml|Ncor1|Trp53|Sirt6|Sirt2|Znhit1|Tada3|Mta1|Mta3	-2.66257
0	0	0	-4.25097	0	0	0	0	0	0	0	0	0	0	0	0	0	0	0	GO:0072666	GO Biological Processes	establishment of protein localization to vacuole	-4.25097	20841	48	179	5	Ap3b1|Hgs|Vps28|Vps37c|Vps13d	-2.65415
0	0	0	0	0	-2.86991	0	0	0	0	0	0	0	0	0	-4.24351	0	0	-2.69535	GO:0031056	GO Biological Processes	regulation of histone modification	-4.24351	20841	173	309	11	Men1|Pml|Ncor1|Supt6|Trp53|Wbp2|Mapk3|Thap7|Znhit1|Tada3|Kdm2a	-2.64948
0	0	0	0	0	0	0	0	0	0	0	-2.54564	0	0	0	0	0	-3.10548	0	GO:0106106	GO Biological Processes	cold-induced thermogenesis	-4.24235	20841	147	2312	33	Arntl|Atf4|Dync1h1|Epas1|Gnas|Grb10|Igf1r|Irf4|Lama4|Lcn2|Lepr|Pctp|Rbpj|Stk11|Tlr4|Ucp1|Ucp2|Nr1h2|Map2k6|Sirt6|Acot13|Oma1|Dock7|Pgam5|Kdm1a|Arrdc3|Elovl6|Ppargc1b|Tfe3|Flcn|Kdm6b|Cnot3|Lnpep	-2.02981
-2.66003	0	0	-2.31208	0	0	0	0	0	0	0	0	0	0	0	0	0	0	0	GO:1903573	GO Biological Processes	negative regulation of response to endoplasmic reticulum stress	-4.23731	20841	40	2312	14	Hyou1|Atf6b|Ikbkg|Nck2|Nr1h2|Wfs1|Creb3l1|Sgta|Txndc12|Pdia6|Syvn1|Ddrgk1|Selenos|Ubxn1	-2.02981
0	0	0	0	0	0	-2.78251	0	0	0	0	0	0	0	-4.23483	0	0	0	0	mmu05321	KEGG Pathway	Inflammatory bowel disease (IBD)	-4.23483	20841	60	73	4	Il1a|Il1b|Tnf|Tbx21	-2.64229
0	0	0	0	0	0	0	0	0	0	0	0	0	0	0	0	-4.23252	0	0	GO:0035270	GO Biological Processes	endocrine system development	-4.23252	20841	139	62	5	Ghrhr|Hes1|Hmga2|Isl1|Pitx1	-2.64126
0	0	0	0	0	0	-2.16677	0	0	0	0	0	0	0	-4.22668	0	0	0	0	mmu04062	KEGG Pathway	Chemokine signaling pathway	-4.22668	20841	193	73	6	Cxcr3|Ccr9|Cxcl10|Itk|Ccl22|Ccl4	-2.63635
0	0	0	0	0	0	0	0	-3.72848	0	0	0	0	0	0	-4.13336	0	0	0	GO:0009895	GO Biological Processes	negative regulation of catabolic process	-4.21885	20841	313	2312	58	Axin2|Cirbp|Ptk2|Fbp1|Fmr1|Hipk2|Il1b|Lepr|Slc11a1|Pabpc1|Pml|Rela|Ncor1|Tnf|Dedd|Trp53|Tsc2|Ybx1|Zfp36|Sirt6|Sgta|Rnf5|Snx3|Nupr1|Phax|Marchf7|Sirt2|Nmnat1|Mettl16|Tmem39a|Gipc1|Eif3h|Washc1|Usp36|Larp1|Clec16a|Ddit4|Ddrgk1|Hnrnpa0|N4bp1|Ubqln4|Tent5b|Psme3ip1|Traf3ip2|Bmf|Git1|Dap|Anks1|Bag6|Ubxn1|Tardbp|Naf1|Rbm10|Meioc|Lrig2|Etfbkmt|Zcchc17|Rubcn	-2.02034
0	0	0	0	0	0	0	0	0	0	0	0	0	0	-4.21805	0	0	0	0	GO:0002363	GO Biological Processes	alpha-beta T cell lineage commitment	-4.21805	20841	22	73	3	Spn|Batf|Tbx21	-2.63229
0	0	0	0	0	0	0	0	0	0	0	0	0	0	0	0	0	-4.21622	0	mmu04151	KEGG Pathway	PI3K-Akt signaling pathway	-4.21622	20841	354	102	9	Col4a1|Col1a1|Col1a2|Igf1r|Il6ra|Itgb3|Lama2|Lama4|Thbs4	-2.63137
-2.43223	0	0	0	0	-2.04202	0	0	0	0	0	0	0	0	0	0	0	0	0	GO:0042771	GO Biological Processes	intrinsic apoptotic signaling pathway in response to DNA damage by p53 class mediator	-4.21583	20841	45	2312	15	Bcl3|Hipk1|Hipk2|Hnrnpk|Cd74|Pml|Trp53|Nupr1|Marchf7|Steap3|Ddit4|Bcl2l12|Kdm1a|Bag6|Usp28	-2.02034
-3.84411	0	0	0	0	0	0	0	0	0	0	-3.95789	0	0	0	0	0	0	-2.27192	GO:0033013	GO Biological Processes	tetrapyrrole metabolic process	-4.21273	20841	50	2312	16	Alas1|Atpif1|Cyp1a1|Slc6a9|Hmox2|Eif2ak1|Hnf1a|Snx3|Tmem14c|Slc25a39|Srrd|Cox10|Mmab|Mmadhc|Cox15|Blvrb	-2.02034
0	0	0	0	0	0	-4.21132	0	0	0	0	0	0	0	0	0	0	0	0	GO:0033033	GO Biological Processes	negative regulation of myeloid cell apoptotic process	-4.21132	20841	20	81	3	Ccr5|Fcer1g|Nod2	-2.62807
0	0	0	0	0	0	0	0	0	0	0	0	0	0	0	-4.2111	0	0	0	GO:0048384	GO Biological Processes	retinoic acid receptor signaling pathway	-4.2111	20841	29	309	5	Calr|Pml|Rara|Dhrs3|Actn4	-2.62807
0	0	0	0	0	0	-3.06101	0	0	0	0	0	0	0	-4.19369	0	0	0	0	GO:0001818	GO Biological Processes	negative regulation of cytokine production	-4.19369	20841	286	73	7	Tnf|Tnfrsf9|Tbx21|Pdcd1lg2|Cd274|Cd96|Havcr2	-2.61336
0	0	0	0	0	0	0	-2.17837	0	0	0	0	0	0	0	0	0	0	0	R-MMU-9006931	Reactome Gene Sets	Signaling by Nuclear Receptors	-4.18925	20841	232	2312	46	Akt2|Calm3|Cav2|Cpt1a|Esr1|Ptk2|Fkbp4|Fkbp5|Gnai2|Prmt1|Igf1r|Uhmk1|Rdh11|Mmp9|Polr2k|Ncoa2|Kat2b|Pdk2|Pdpk1|Ppard|Ppp5c|Rara|Rdh5|Polr2a|Dhrs3|Nr1h2|Usf1|Usf2|Mapk3|Pdk4|Gps2|Carm1|Gng13|Polr2l|Polr2i|Kat5|Gtf2a1|Gtf2f1|Kdm1a|Rdh1|Rdh13|Cyp26b1|Sdr16c5|Polr2h|H3c4|H2ac10	-2.00407
-2.38397	0	0	0	0	0	0	0	0	0	0	0	0	0	-3.30698	0	0	0	0	GO:0050792	GO Biological Processes	regulation of viral process	-4.18916	20841	186	2312	39	Bsg|Cav2|Cd4|Ddx3x|Fmr1|Hmga2|Cd74|Pabpc1|Pfn1|Pml|Cnot7|Ccl5|Sp100|Stat1|Stau1|Dynlt1b|Tnf|Tyro3|Trim26|Zfp36|Banf1|Oasl2|Snx3|Ppih|Trim35|Tmem39a|Ifitm1|Cd209b|Larp1|Trim12a|N4bp1|Ifitm2|Setdb1|Trim8|Adarb1|Cd209a|Hexim1|Mavs|Trim65	-2.00407
-2.26065	0	0	0	0	0	0	0	0	0	0	0	0	0	0	0	0	0	0	GO:0097193	GO Biological Processes	intrinsic apoptotic signaling pathway	-4.18163	20841	307	2312	57	Aldh2|Atf4|Bak1|Bcl2a1b|Bcl3|Brca1|Hyou1|Casp3|Ddx3x|Ei24|Gpx1|Hipk1|Hipk2|Hnrnpk|Cd74|Ikbkg|Lck|Mlh1|Mmp9|Nck2|Pdk2|Prkca|Pml|Polb|Spop|Stk11|Taf6|Tnf|Ppp1r13b|Trp53|Wfs1|Xpa|Creb3l1|Fbxw7|Nono|Nupr1|Marchf7|Txndc12|Diablo|Dnajc10|Steap3|Ppm1f|Syvn1|Ddit4|Bcl2l12|Selenok|Kdm1a|Rrp8|Ppif|Rrn3|Selenos|Trp53bp2|Flcn|Bag6|Usp28|Fnip2|Parl	-2.00014
0	0	0	0	0	0	0	0	0	0	0	0	0	0	-4.1787	0	0	0	0	R-MMU-2172127	Reactome Gene Sets	DAP12 interactions	-4.1787	20841	62	73	4	Klrd1|Lck|Lcp2|Klrk1	-2.60017
0	0	0	0	0	0	-4.1762	0	0	0	0	0	0	0	-3.23371	0	0	0	0	GO:0032755	GO Biological Processes	positive regulation of interleukin-6 production	-4.1762	20841	109	81	5	Aif1|Ccr5|Fcer1g|Unc93b1|Nod2	-2.59946
0	0	0	0	0	0	-2.01439	0	0	0	0	0	0	0	-4.16918	0	0	0	0	GO:0008285	GO Biological Processes	negative regulation of cell population proliferation	-4.16918	20841	765	73	11	Runx3|Cxcr3|Il1a|Il1b|Pla2g2d|Spn|Tnf|Tnfrsf9|Pdcd1lg2|Cd274|Havcr2	-2.59333
0	0	0	0	0	0	0	0	0	0	0	0	0	0	-4.16514	0	0	0	0	GO:0019722	GO Biological Processes	calcium-mediated signaling	-4.16514	20841	198	73	6	Cd3e|Cd4|Cxcr3|Ccr9|Tnf|Sla2	-2.59017
0	0	0	0	0	0	0	0	0	0	0	0	0	0	-4.15844	0	0	0	0	GO:0032693	GO Biological Processes	negative regulation of interleukin-10 production	-4.15844	20841	23	73	3	Tnfrsf9|Pdcd1lg2|Cd274	-2.58525
0	0	0	0	0	0	0	0	0	0	0	0	0	0	-4.15844	0	0	0	0	GO:0031649	GO Biological Processes	heat generation	-4.15844	20841	23	73	3	Il1a|Il1b|Tnf	-2.58525
0	0	0	0	0	0	-4.14564	0	0	0	0	0	0	0	0	0	0	0	0	GO:0050732	GO Biological Processes	negative regulation of peptidyl-tyrosine phosphorylation	-4.14564	20841	57	81	4	Lilrb4a|Irf1|Ntf3|Parp14	-2.57589
0	0	0	0	0	0	-4.14559	0	0	0	0	0	0	0	0	0	0	0	0	GO:0060333	GO Biological Processes	interferon-gamma-mediated signaling pathway	-4.14559	20841	21	81	3	Irf1|Stat1|Parp14	-2.57589
0	0	0	-4.14556	0	0	0	0	0	0	0	0	0	0	0	0	0	0	0	R-MMU-162658	Reactome Gene Sets	Golgi Cisternae Pericentriolar Stack Reorganization	-4.14556	20841	10	179	3	Gorasp2|Rab1b|Golga2	-2.57589
-2.22336	-2.06731	0	0	0	0	0	0	0	0	0	0	0	-4.1376	-2.70189	0	0	0	0	GO:1990868	GO Biological Processes	response to chemokine	-4.1376	20841	71	24	3	Xcl1|Cxcl9|Ccl5	-2.57189
-2.22336	-2.06731	0	0	0	0	0	0	0	0	0	0	0	-4.1376	-2.70189	0	0	0	0	GO:1990869	GO Biological Processes	cellular response to chemokine	-4.1376	20841	71	24	3	Xcl1|Cxcl9|Ccl5	-2.57189
0	0	-4.13719	0	0	0	0	0	0	0	0	0	0	0	0	0	0	0	0	ko03060	KEGG Pathway	Protein export	-4.13719	20841	30	157	4	Srprb|Spcs2|Oxa1l|Srp68	-2.57189
0	0	-4.13719	0	0	0	0	0	0	0	0	0	0	0	0	0	0	0	0	mmu03060	KEGG Pathway	Protein export	-4.13719	20841	30	157	4	Srprb|Spcs2|Oxa1l|Srp68	-2.57189
0	0	0	0	0	0	0	0	0	0	0	0	0	0	0	0	0	0	-4.1222	R-MMU-3214841	Reactome Gene Sets	PKMTs methylate histone lysines	-4.1222	20841	62	472	8	Ezh2|Rbbp4|Suz12|Kmt5a|Setd1b|Kmt5b|Setd1a|H3c4	-2.55863
-2.10017	0	0	0	0	0	0	0	0	0	0	0	0	0	0	0	0	0	0	GO:0009411	GO Biological Processes	response to UV	-4.12033	20841	149	2312	33	Bak1|Bcl3|Cat|Casp3|Cirbp|Ei24|Fmr1|Gpx1|Hmgn1|Impact|Men1|Mmp9|Pcna|Pml|Rela|Stk11|Trp53|Usf1|Wrn|Xpa|Map3k4|Fbxw7|Mettl3|Trp53inp1|Ube4b|Tipin|Ino80|N4bp1|Kdm1a|Bmf|Sde2|Usp28|Sprtn	-1.94596
0	0	0	0	0	0	-2.09835	0	0	0	0	0	0	0	-4.11713	0	0	0	0	GO:0045619	GO Biological Processes	regulation of lymphocyte differentiation	-4.11713	20841	202	73	6	Runx3|Flt3l|Cd74|Lck|Tbx21|Slamf8	-2.55442
0	0	0	0	0	0	0	0	-3.59163	0	0	0	0	0	0	-3.47057	0	0	0	GO:0031330	GO Biological Processes	negative regulation of cellular catabolic process	-4.11626	20841	247	2312	48	Axin2|Cirbp|Ptk2|Fmr1|Hipk2|Lepr|Slc11a1|Pabpc1|Pml|Trp53|Tsc2|Ybx1|Zfp36|Sgta|Rnf5|Nupr1|Phax|Marchf7|Sirt2|Nmnat1|Mettl16|Tmem39a|Gipc1|Eif3h|Washc1|Usp36|Larp1|Clec16a|Ddrgk1|Hnrnpa0|N4bp1|Ubqln4|Tent5b|Psme3ip1|Traf3ip2|Bmf|Dap|Anks1|Bag6|Ubxn1|Tardbp|Naf1|Rbm10|Meioc|Lrig2|Etfbkmt|Zcchc17|Rubcn	-1.94541
0	0	0	0	0	0	-4.11589	0	0	0	0	0	0	0	0	0	0	0	0	GO:1900015	GO Biological Processes	regulation of cytokine production involved in inflammatory response	-4.11589	20841	58	81	4	Lilrb4a|Mefv|Zc3h12a|Nod2	-2.55404
0	0	0	0	0	0	0	0	0	0	0	0	0	0	-4.10155	0	0	0	0	GO:0002710	GO Biological Processes	negative regulation of T cell mediated immunity	-4.10155	20841	24	73	3	Klrd1|Spn|Tbx21	-2.54399
0	0	0	0	0	0	0	0	0	0	0	0	0	0	-4.10155	0	0	0	0	GO:0043369	GO Biological Processes	CD4-positive or CD8-positive, alpha-beta T cell lineage commitment	-4.10155	20841	24	73	3	Spn|Batf|Tbx21	-2.54399
0	0	0	0	0	0	0	0	0	0	0	0	0	0	-4.10155	0	0	0	0	GO:0045953	GO Biological Processes	negative regulation of natural killer cell mediated cytotoxicity	-4.10155	20841	24	73	3	Klrd1|Klrb1b|Havcr2	-2.54399
0	0	0	0	0	0	0	0	0	0	0	-4.09903	0	0	0	0	0	0	0	WP1244	WikiPathways	Estrogen signaling	-4.09903	20841	75	198	6	Gnas|Polr2k|Prkaca|Polr2j|Taf6|Polr2i	-2.54337
0	0	0	0	0	0	0	0	0	0	0	0	0	0	0	0	0	-4.09837	0	GO:0001501	GO Biological Processes	skeletal system development	-4.09837	20841	550	102	11	Bglap2|Col5a2|Col1a1|Col1a2|Fbn1|Fbn2|Sparc|Pappa2|Irx5|Adamts12|Sh3pxd2b	-2.54337
0	0	0	0	0	0	0	0	0	0	0	0	0	0	0	-2.31926	0	0	0	GO:1903050	GO Biological Processes	regulation of proteolysis involved in cellular protein catabolic process	-4.09618	20841	214	2312	43	Atpif1|Btrc|Ptk2|Fmr1|Gpx1|Hipk2|Prkaca|Pml|Psme3|Ptk2b|Rad23b|Desi1|Sirt6|Fbxw7|Sgta|Nub1|Ubqln2|Nupr1|Socs5|Dnajb2|Marchf7|Sirt2|Gipc1|Fam122a|Eif3h|Ube2v2|Clec16a|Rnf19b|Det1|Ddrgk1|N4bp1|Ubqln4|Psme3ip1|Cdc20|Rnf144a|Glmn|Rnf144b|Anks1|Bag6|Ubxn1|Tmf1|Sh3rf2|Gsk3a	-1.93571
0	0	0	0	0	0	0	0	0	0	0	0	0	0	-4.09351	0	0	0	0	GO:0002286	GO Biological Processes	T cell activation involved in immune response	-4.09351	20841	126	73	5	Cd74|Spn|Batf|Tbx21|Havcr2	-2.5402
0	0	0	0	0	0	-4.08314	0	0	0	0	0	0	0	0	0	0	0	0	GO:1900016	GO Biological Processes	negative regulation of cytokine production involved in inflammatory response	-4.08314	20841	22	81	3	Lilrb4a|Mefv|Zc3h12a	-2.53151
0	0	0	0	0	0	-4.08314	0	0	0	0	0	0	0	0	0	0	0	0	GO:0002577	GO Biological Processes	regulation of antigen processing and presentation	-4.08314	20841	22	81	3	Tap2|Tapbpl|Nod2	-2.53151
-2.04159	0	0	0	0	0	0	0	0	0	0	0	0	0	0	0	0	0	-2.1269	GO:0051052	GO Biological Processes	regulation of DNA metabolic process	-4.08249	20841	387	2312	68	Anxa3|Axin2|Brca1|Dach1|Smarcad1|Gzma|Hmga2|Igf1r|Lig3|Men1|Mlh1|Mpv17|Pcna|Pfn1|Pml|Ptk2b|Rad51ap1|Supt6|Alyref|Trp53|Wrn|Map3k4|Mapk3|Parg|Sirt6|Exosc10|Tet1|Slx4|Hnrnpa2b1|Alyref2|H1f5|Tbx21|Rnf8|Ndfip1|Nmnat1|Babam1|Ciz1|Tnfsf13|Nabp2|Ube2v2|Dcp2|Pinx1|Otud4|Tnks2|Shld2|Slx1b|Oga|Arid2|Ubqln4|Nucks1|Kdm1a|Prkd2|Smg6|Slf1|Stn1|Rnf169|Cgas|Flcn|Kmt5b|Slf2|Niban2|Naf1|Gnl3l|Grhl2|Zfp738|Zfp457|G…	-1.92542
0	0	0	0	0	0	0	0	0	0	0	0	0	-3.39009	-4.07725	0	0	0	0	GO:0071621	GO Biological Processes	granulocyte chemotaxis	-4.07725	20841	127	73	5	Cxcl10|Cd74|Il1b|Ccl22|Ccl4	-2.5273
0	0	0	0	0	0	-3.0934	0	0	0	0	0	0	0	-2.2002	0	0	0	0	ko04668	KEGG Pathway	TNF signaling pathway	-4.06834	20841	107	2312	26	Akt2|Birc2|Atf4|Bcl3|Casp3|Cflar|Chuk|Atf6b|Csf2|Fadd|Cxcl10|Ifi47|Ikbkg|Il1b|Mmp9|Rela|Ccl5|Tnf|Traf3|Map2k6|Map3k8|Mapk3|Creb3l1|Pgam5|Mlkl|Nod2	-1.91465
-2.26596	0	0	0	0	0	0	0	0	0	0	0	0	0	0	-4.06607	0	0	0	GO:0031063	GO Biological Processes	regulation of histone deacetylation	-4.06607	20841	31	309	5	Pml|Ncor1|Trp53|Znhit1|Tada3	-2.51863
-2.17542	0	0	-2.77792	0	0	0	0	0	0	0	0	0	0	0	-2.80748	0	0	0	GO:0034976	GO Biological Processes	response to endoplasmic reticulum stress	-4.06143	20841	255	2312	49	Atf4|Aup1|Bak1|Hyou1|Pdia4|Calr|Casp3|Atf6b|Ddx3x|Ikbkg|Nck2|Pml|Spop|Thbs1|Thbs4|Trp53|Ube2g2|Nr1h2|Wfs1|Amfr|Creb3l1|Sgta|Pla2g6|Rnf5|Ubqln2|Nupr1|Tmed2|Dnajb2|Ube4b|Tmub1|Txndc12|Dnajc10|Tmem129|Gorasp2|Pdia6|Syvn1|Manf|Faf2|Ddrgk1|Selenok|Nhlrc1|Selenos|Os9|Bag6|Ubxn1|Ficd|Mbtps2|Uggt1|Nrbf2	-1.9111
0	-2.1534	0	0	0	0	0	0	0	0	0	0	0	0	-4.06112	0	0	0	0	GO:0043123	GO Biological Processes	positive regulation of I-kappaB kinase/NF-kappaB signaling	-4.06112	20841	128	73	5	Cd4|Cd74|Il1a|Il1b|Tnf	-2.51451
0	0	0	0	0	0	0	0	0	0	0	0	0	0	-4.04712	0	0	0	0	GO:0034114	GO Biological Processes	regulation of heterotypic cell-cell adhesion	-4.04712	20841	25	73	3	Il1b|Lck|Tnf	-2.50301
0	0	0	0	0	0	0	0	0	0	0	0	0	0	-4.04712	0	0	0	0	GO:0002719	GO Biological Processes	negative regulation of cytokine production involved in immune response	-4.04712	20841	25	73	3	Tnf|Tbx21|Cd96	-2.50301
0	0	0	0	0	0	-4.02982	0	0	0	0	0	0	0	0	0	0	0	0	GO:0002534	GO Biological Processes	cytokine production involved in inflammatory response	-4.02982	20841	61	81	4	Lilrb4a|Mefv|Zc3h12a|Nod2	-2.48763
0	0	0	0	0	0	-4.02982	0	0	0	0	0	0	0	-2.8919	0	0	0	0	GO:0045620	GO Biological Processes	negative regulation of lymphocyte differentiation	-4.02982	20841	61	81	4	Lilrb4a|Irf1|Lag3|Zc3h12a	-2.48763
0	-2.13004	0	0	0	0	0	0	0	0	0	0	0	0	-4.02927	0	0	0	0	ko04380	KEGG Pathway	Osteoclast differentiation	-4.02927	20841	130	73	5	Il1a|Il1b|Lck|Lcp2|Tnf	-2.48763
0	0	0	0	0	0	0	0	0	0	0	0	0	0	0	0	0	-2.72818	0	GO:0071375	GO Biological Processes	cellular response to peptide hormone stimulus	-4.0098	20841	263	2312	50	Akt2|Bglap|Bglap2|Zfp36l1|Cav2|Cfl1|Crk|Cyp11a1|Ptk2|Ghrhr|Gnai2|Grb10|Hnrnpk|Igf1r|Igf2|Il1b|Irf1|Irs4|Marcks|Rab8a|Nr4a3|Kat2b|Pdk2|Enpp1|Pkm|Prkca|Ptpn11|Pxn|Rela|Rock1|Srsf3|Zfp106|Slc9a1|Tsc2|Usf1|Ybx1|Pdk4|Adrm1|Slc25a33|Pck2|Ndel1|Phip|Nucks1|Socs7|Erfe|Ncoa5|Leprot|Wdtc1|Osbpl8|Gsk3a	-1.87263
0	0	-2.22214	0	0	0	0	0	0	0	0	-4.00031	0	0	0	0	0	0	0	GO:0000959	GO Biological Processes	mitochondrial RNA metabolic process	-4.00031	20841	49	198	5	Fastk|Mtres1|Mterf4|Chchd10|Ppargc1b	-2.46113
0	-2.1071	0	0	0	0	0	0	0	0	0	0	0	0	-3.99795	0	0	0	0	mmu04380	KEGG Pathway	Osteoclast differentiation	-3.99795	20841	132	73	5	Il1a|Il1b|Lck|Lcp2|Tnf	-2.45959
0	0	0	0	0	0	0	0	0	0	0	-3.98405	0	0	0	0	0	0	-2.37635	GO:0006119	GO Biological Processes	oxidative phosphorylation	-3.98405	20841	113	198	7	Dnajc15|Iscu|Ndufa12|Ndufa8|Ndufv3|Chchd10|Afg1l	-2.44813
0	0	0	0	0	0	0	0	0	0	0	0	0	0	0	0	0	-3.98221	0	R-MMU-419037	Reactome Gene Sets	NCAM1 interactions	-3.98221	20841	19	102	3	Col3a1|Col4a1|Col5a2	-2.4471
0	0	0	0	0	0	-3.97814	0	0	0	0	0	0	0	0	0	0	0	0	GO:0001776	GO Biological Processes	leukocyte homeostasis	-3.97814	20841	120	81	5	Fcer1g|Lilrb4a|Cxcl5|Tnfsf13b|Xkr8	-2.44465
-3.41573	0	0	0	0	0	0	0	0	0	0	-3.17592	0	0	0	0	0	0	-2.6042	GO:0006778	GO Biological Processes	porphyrin-containing compound metabolic process	-3.97271	20841	42	2312	14	Alas1|Atpif1|Cyp1a1|Slc6a9|Hmox2|Eif2ak1|Hnf1a|Snx3|Tmem14c|Slc25a39|Srrd|Cox10|Cox15|Blvrb	-1.84197
0	0	0	0	0	-2.63112	0	0	0	0	0	0	0	0	0	-3.97254	0	0	-2.37449	GO:1902275	GO Biological Processes	regulation of chromatin organization	-3.97254	20841	218	309	12	Men1|Pml|Ncor1|Supt6|Trp53|Wbp2|Mapk3|Sirt6|Thap7|Znhit1|Tada3|Kdm2a	-2.441
0	0	0	0	0	0	0	0	0	0	0	0	0	0	-3.97207	0	0	0	0	ko04940	KEGG Pathway	Type I diabetes mellitus	-3.97207	20841	70	73	4	Il1a|Il1b|Prf1|Tnf	-2.441
0	0	-3.94507	0	0	0	0	0	0	0	0	0	0	0	0	0	0	0	-2.55483	GO:1903332	GO Biological Processes	regulation of protein folding	-3.94507	20841	13	157	3	Pdia4|Hspa8|Pofut2	-2.41862
0	0	0	0	0	0	0	0	0	0	0	0	0	0	-3.94491	0	0	0	0	R-MMU-2871809	Reactome Gene Sets	FCERI mediated Ca+2 mobilization	-3.94491	20841	27	73	3	Itk|Lcp2|Txk	-2.41862
0	0	0	0	0	-2.29296	0	0	0	0	0	0	0	0	0	-3.94409	0	0	0	GO:0051129	GO Biological Processes	negative regulation of cellular component organization	-3.94409	20841	782	309	26	Avil|Capzb|Cfl1|Cflar|Mad1l1|Pfn1|Pml|Atxn2|Sema4b|Sema6a|Supt6|Tesk1|Trp53|Tsc2|Carm1|Sirt2|Prelid1|Thap7|Clasp1|Arpc2|Gas2l1|Efemp1|Tmc8|Scaf4|Prag1|Gsk3a	-2.4186
0	0	0	0	0	0	0	0	0	0	0	0	0	0	0	-3.93146	0	0	0	GO:0010614	GO Biological Processes	negative regulation of cardiac muscle hypertrophy	-3.93146	20841	33	309	5	G6pdx|Gata5|P2rx4|Zfp418|Gsk3a	-2.40676
0	0	0	0	0	0	0	0	-2.64655	0	0	0	0	0	0	0	0	0	0	R-MMU-6807070	Reactome Gene Sets	PTEN Regulation	-3.92588	20841	109	2312	26	Akt2|Csnk2b|Mecom|Ezh2|Psmb9|Psmb8|Psmd7|Pml|Psmb10|Psmc2|Psme3|Rbbp4|Mta2|Psmc4|Psmb2|Suz12|Psmd8|Psmd6|Otud3|Tnks2|Lamtor2|Chd4|Prex2|Mta3|Gatad2a|Slc38a9	-1.80149
0	0	0	0	0	0	0	0	0	0	0	0	0	0	-3.92436	0	0	0	0	mmu04940	KEGG Pathway	Type I diabetes mellitus	-3.92436	20841	72	73	4	Il1a|Il1b|Prf1|Tnf	-2.40281
0	0	0	0	0	0	0	0	0	0	0	0	0	0	-3.92436	0	0	0	0	GO:0002763	GO Biological Processes	positive regulation of myeloid leukocyte differentiation	-3.92436	20841	72	73	4	Cd4|Cd74|Tnf|Gpr68	-2.40281
0	0	0	0	0	0	0	0	0	0	0	0	0	0	-3.92436	0	0	0	0	GO:2000514	GO Biological Processes	regulation of CD4-positive, alpha-beta T cell activation	-3.92436	20841	72	73	4	Runx3|Cd160|Tbx21|Cd274	-2.40281
0	0	0	0	0	0	0	0	0	0	0	0	0	0	0	0	0	0	-2.7133	GO:0009314	GO Biological Processes	response to radiation	-3.91353	20841	428	2312	73	Abl2|Adam2|Akt2|Bak1|Bcl3|Brca1|Cat|Casp3|Cirbp|Col3a1|Cry1|Drd1|Ect2|Egr1|Ei24|Fmr1|Gnat2|Gpx1|Hmgn1|Hmga2|Impact|Rdh11|Men1|Mmp9|Nek1|Pcna|Per3|Pml|Ppp1ca|Ppp1cb|Ppp1cc|Ppp1r1b|Rad51ap1|Rela|Nptn|Stk11|Tank|Trp53|Usf1|Wrn|Xpa|Map3k4|Fbxw7|Fbxl17|Fbxl3|Mettl3|Rnf8|Trp53inp1|Ube4b|Tipin|Tanc1|Dynlrb1|Ino80|Babam1|Nabp2|Reep6|Ints7|N4bp1|Kat5|Kars|Slc4a10|Nucks1|Kdm1a|Rdh13|Aipl1|Mta1|Bmf|Sde2|Trp…	-1.79227
0	0	0	0	0	0	0	0	0	0	0	0	0	0	0	0	0	-3.90479	0	GO:0007178	GO Biological Processes	transmembrane receptor protein serine/threonine kinase signaling pathway	-3.90479	20841	389	102	9	Col3a1|Col1a2|Fbn1|Fbn2|Fstl1|Fzd1|Tgfbr3|Adamtsl2|Cd109	-2.38715
0	0	0	0	0	0	0	0	0	0	0	0	0	0	0	0	0	-2.1471	0	GO:0032868	GO Biological Processes	response to insulin	-3.90417	20841	245	2312	47	Akt2|Bglap|Bglap2|Zfp36l1|Cav2|Cry1|Egr1|Ghrhr|Gnai2|Grb10|Hnrnpk|Igf1r|Igf2|Il1b|Irs4|Kcnq1|Marcks|Mc4r|Rab8a|Kat2b|Pdk2|Enpp1|Pkm|Prkca|Ptpn11|Rela|Srsf3|Zfp106|Slc9a1|Tsc2|Usf1|Ybx1|Pdk4|Scly|Slc25a33|Pck2|Epm2aip1|Ndel1|Phip|Nucks1|Socs7|Kbtbd2|Erfe|Ncoa5|Wdtc1|Osbpl8|Gsk3a	-1.78603
0	0	0	0	0	0	-2.76761	0	0	0	0	0	0	0	-3.90275	0	0	0	0	GO:0002285	GO Biological Processes	lymphocyte activation involved in immune response	-3.90275	20841	221	73	6	Cd74|Spn|Batf|Cd160|Tbx21|Havcr2	-2.38588
0	0	0	0	0	0	0	0	0	0	0	0	0	0	-3.89678	0	0	0	0	R-MMU-9607240	Reactome Gene Sets	FLT3 Signaling	-3.89678	20841	28	73	3	Flt3l|Lck|Sla2	-2.38147
-2.16759	0	0	0	0	0	-3.54716	0	0	0	0	0	0	0	0	0	0	0	0	GO:0002230	GO Biological Processes	positive regulation of defense response to virus by host	-3.89348	20841	33	2312	12	Il12rb1|Pml|Ccl5|Stat1|Pqbp1|Selenok|Traf3ip2|Cgas|Treml4|Mavs|Ddx58|Zc3h12a	-1.78332
-3.04535	0	0	0	0	0	0	0	0	0	0	0	0	0	0	0	0	0	0	GO:0070266	GO Biological Processes	necroptotic process	-3.89348	20841	33	2312	12	Birc2|Cflar|Fadd|Fasl|Tnf|Trp53|Zbp1|Pgam5|Mlkl|Ppif|Spata2|Rnf31	-1.78332
0	0	0	0	0	0	0	0	0	0	0	0	0	0	0	0	0	0	-2.28491	R-MMU-2559584	Reactome Gene Sets	Formation of Senescence-Associated Heterochromatin Foci (SAHF)	-3.89226	20841	16	2312	8	Hira|Hmga1|Hmga2|Trp53|H1f5|Asf1a|Ep400|Cabin1	-1.78332
0	0	0	0	0	0	0	0	0	0	0	0	0	0	0	0	0	-3.88037	0	R-MMU-186797	Reactome Gene Sets	Signaling by PDGF	-3.88037	20841	53	102	4	Col3a1|Col4a1|Col5a2|Thbs4	-2.36661
0	0	0	0	0	0	0	0	0	0	0	0	0	0	0	0	0	-2.77605	0	GO:0043434	GO Biological Processes	response to peptide hormone	-3.88011	20841	350	2312	62	Akt2|Bglap|Bglap2|Zfp36l1|Cav2|Cfl1|Chuk|Crk|Cry1|Cyp11a1|Egr1|Ptk2|Ghrhr|Gnai2|Grb10|Hnrnpk|Igf1r|Igf2|Il1b|Irf1|Irs4|Kcnq1|Marcks|Mc4r|Rab8a|Nr4a3|Kat2b|Pdk2|Enpp1|Pkm|Prkca|Ptpn11|Pxn|Rela|Rock1|Srsf3|Zfp106|Slc9a1|Stat1|Stat2|Tgfbr3|Tsc2|Usf1|Ybx1|Pdk4|Scly|Adrm1|Slc25a33|Pck2|Epm2aip1|Ndel1|Phip|Nucks1|Socs7|Kbtbd2|Eif2b2|Erfe|Ncoa5|Leprot|Wdtc1|Osbpl8|Gsk3a	-1.77886
-2.99146	0	0	0	0	0	0	0	0	0	0	0	0	0	0	0	0	0	0	GO:0003159	GO Biological Processes	morphogenesis of an endothelium	-3.87287	20841	20	2312	9	Rhoa|Bsg|Csnk2b|Cxcl10|Itgax|Kdr|Lcn2|Rbpj|Adamts12	-1.77886
-2.99146	0	0	0	0	0	0	0	0	0	0	0	0	0	0	0	0	0	0	GO:0061154	GO Biological Processes	endothelial tube morphogenesis	-3.87287	20841	20	2312	9	Rhoa|Bsg|Csnk2b|Cxcl10|Itgax|Kdr|Lcn2|Rbpj|Adamts12	-1.77886
0	0	0	-3.87123	0	0	0	0	0	0	0	0	0	0	0	0	0	0	0	GO:0048193	GO Biological Processes	Golgi vesicle transport	-3.87123	20841	274	179	10	Ap1g2|Cux1|Cog1|Rab8a|Kdelr1|Dop1b|Scyl1|Golga2|Slc30a6|Vps52	-2.35832
0	0	0	0	0	0	-2.18052	0	0	0	0	0	0	-3.72139	-3.40868	0	0	0	0	GO:0070555	GO Biological Processes	response to interleukin-1	-3.85949	20841	98	2312	24	Cfl1|Egr1|Tle5|Il1a|Il1b|Il1rn|Irf1|Xcl1|Prkca|Rela|Rora|Ccl22|Ccl3|Ccl4|Ccl5|Ccl9|Tank|Usp10|Mapk3|Zbp1|Otud4|Irak2|Zc3h12a|Adamts12	-1.76841
-3.35892	0	0	0	0	0	0	0	0	0	0	0	0	0	0	0	0	0	0	GO:0097300	GO Biological Processes	programmed necrotic cell death	-3.84804	20841	43	2312	14	Birc2|Cflar|Fadd|Fasl|Tnf|Trp53|Irf3|Nupr1|Zbp1|Pgam5|Mlkl|Ppif|Spata2|Rnf31	-1.75986
-3.84381	0	0	0	0	0	0	0	0	0	0	0	0	0	0	0	0	0	0	GO:0051928	GO Biological Processes	positive regulation of calcium ion transport	-3.84381	20841	145	482	12	Bak1|Drd1|G6pdx|Cxcl10|Cxcl9|P2rx4|S100a1|Ccl5|Slc9a1|Wfs1|Oga|P2ry6	-2.33388
0	0	-2.31726	-2.58425	0	0	0	0	0	0	0	0	0	0	0	-2.5643	0	0	0	GO:0006605	GO Biological Processes	protein targeting	-3.83736	20841	274	2312	51	Aip|Akt2|Ap3b1|Atpif1|Hgs|Hspa8|Itgam|Naca|Pml|Ptpn5|Srprb|Ywhae|Ywhaz|Nbea|Srp9|Bag3|Timm9|Timm8a1|Fbxw7|Sgta|Get3|Hacl1|Golga7|Dnajc15|Spcs2|Srpr|Ap4b1|Dnajc19|Gipc1|Sec62|Mterf4|Zdhhc2|Zdhhc24|Get1|Mon1a|Zdhhc4|Pmpcb|Zdhhc20|Oga|Arpc2|Vps37c|Os9|Srp68|Zfyve16|Vps13d|Mon1b|Parl|Gnptab|Gsk3a|Pex10|Srp54c	-1.75336
0	0	0	0	-3.83548	0	0	0	0	0	0	0	0	0	0	0	0	0	0	GO:0042738	GO Biological Processes	exogenous drug catabolic process	-3.83548	20841	52	41	3	Cyp2j5|Cyp2j13|Cyp2w1	-2.32632
0	0	0	0	0	0	-2.76356	0	0	0	0	0	0	0	-3.8317	0	0	0	0	GO:0002366	GO Biological Processes	leukocyte activation involved in immune response	-3.8317	20841	327	73	7	Dnase1l3|Cd74|Spn|Batf|Cd160|Tbx21|Havcr2	-2.32406
0	0	0	0	0	0	-3.02805	0	0	0	0	0	0	0	-3.23411	0	0	0	0	GO:0043122	GO Biological Processes	regulation of I-kappaB kinase/NF-kappaB signaling	-3.82877	20841	193	2312	39	Abl2|Rhoa|Btrc|Cd4|Chuk|Esr1|Fasl|Lilrb4a|Cd74|Ikbkg|Il1a|Il1b|Nfkbib|Ppm1b|Rela|Rora|S100a4|Stat1|Tank|Tlr4|Tnf|Traf3|Traf4|Usp10|Ror1|Irf3|Sphk2|Brd4|Inava|Jmjd8|Trim12a|Trim8|Nlrp6|Traf3ip2|Sharpin|Zc3h12a|Nod2|Cpne1|Rnf31	-1.74919
-2.36205	0	0	0	0	0	0	0	0	0	0	0	0	0	0	-3.82417	-2.86937	0	-2.94505	GO:0009755	GO Biological Processes	hormone-mediated signaling pathway	-3.82417	20841	161	309	10	Arntl|Calr|Csnk2b|Zbtb7a|Ppard|Rara|Ncor1|Wbp2|Carm1|Ufsp2	-2.31956
0	-2.29016	0	-3.81812	0	0	0	0	0	0	0	0	0	0	0	0	0	0	0	ko00310	KEGG Pathway	Lysine degradation	-3.81812	20841	59	179	5	Aldh2|Kmt5a|Camkmt|Dot1l|Hykk	-2.31427
0	0	0	0	-3.81077	0	0	0	0	0	0	0	0	0	0	0	0	0	0	GO:0042737	GO Biological Processes	drug catabolic process	-3.81077	20841	53	41	3	Cyp2j5|Cyp2j13|Cyp2w1	-2.30827
0	0	0	0	0	0	-3.81062	0	0	0	0	0	0	0	0	0	0	0	0	GO:0032703	GO Biological Processes	negative regulation of interleukin-2 production	-3.81062	20841	27	81	3	Lilrb4a|Lag3|Nod2	-2.30827
0	0	0	0	0	0	0	0	0	0	-3.80734	0	0	0	0	0	0	0	0	GO:2001212	GO Biological Processes	regulation of vasculogenesis	-3.80734	20841	16	140	3	Cd34|Hey1|Ramp2	-2.30643
0	0	0	0	0	0	0	0	0	0	0	0	0	0	0	-3.80596	0	0	0	GO:0014741	GO Biological Processes	negative regulation of muscle hypertrophy	-3.80596	20841	35	309	5	G6pdx|Gata5|P2rx4|Zfp418|Gsk3a	-2.30643
0	0	0	0	0	0	0	0	0	0	0	0	0	0	-3.80578	0	0	0	0	GO:0001911	GO Biological Processes	negative regulation of leukocyte mediated cytotoxicity	-3.80578	20841	30	73	3	Klrd1|Klrb1b|Havcr2	-2.30643
0	0	0	0	0	0	0	0	0	0	0	0	0	0	-3.80578	0	0	0	0	GO:0002507	GO Biological Processes	tolerance induction	-3.80578	20841	30	73	3	Cd3e|Cd274|Havcr2	-2.30643
0	0	0	0	0	-2.35304	0	0	0	0	0	0	0	0	0	0	0	0	0	GO:0000381	GO Biological Processes	regulation of alternative mRNA splicing, via spliceosome	-3.80181	20841	59	2312	17	Celf1|Fmr1|Zbtb7a|Magoh|Ptbp1|Fxr2|Rbm8a|Rbm7|Ddx17|Puf60|Srsf6|Zc3h10|Mbnl2|Rbm15b|Rbm10|Nsrp1|Celf5	-1.72786
0	0	0	0	0	0	-2.73695	0	0	0	0	0	0	0	-3.79921	0	0	0	0	GO:0002263	GO Biological Processes	cell activation involved in immune response	-3.79921	20841	331	73	7	Dnase1l3|Cd74|Spn|Batf|Cd160|Tbx21|Havcr2	-2.30135
0	0	0	0	0	0	-2.07573	0	0	0	0	-2.44647	0	0	0	0	0	0	-3.79673	R-MMU-9707564	Reactome Gene Sets	Cytoprotection by HMOX1	-3.79673	20841	107	472	10	Cox6a1|Hmox2|Psmb9|Psmb8|Ncoa2|Psme3|Cox7a2l|Fbxl17|Carm1|Blvrb	-2.29961
0	0	0	0	0	0	-2.32428	0	0	0	0	0	0	0	0	0	0	0	0	GO:0071356	GO Biological Processes	cellular response to tumor necrosis factor	-3.79441	20841	174	2312	36	Birc2|Brca1|Zfp36l1|Cfl1|Chuk|Hipk1|Irf1|Xcl1|Ptk2b|Rela|Rora|Ccl22|Ccl3|Ccl4|Ccl5|Ccl9|Stat1|Tank|Tnf|Tnfrsf17|Traf3|Trp53|Zfp36|Tnfsf13b|Mapk3|Gps2|Smpd3|Actn4|Traf3ip2|Sharpin|Lims1|Prpf8|Zc3h12a|Adamts12|Spata2|Cpne1	-1.72326
0	0	0	0	0	0	0	0	0	0	0	0	0	-3.20469	-3.77845	0	0	0	0	GO:0002456	GO Biological Processes	T cell mediated immunity	-3.77845	20841	147	73	5	Il1b|Klrd1|Prf1|Spn|Tbx21	-2.28525
0	0	0	0	0	0	0	0	0	0	0	0	-3.77793	0	0	0	0	0	0	R-MMU-196108	Reactome Gene Sets	Pregnenolone biosynthesis	-3.77793	20841	12	195	3	Cyp11a1|Fdx1|Stard3nl	-2.28525
0	0	0	-3.76846	0	0	0	0	0	0	0	0	0	0	0	0	0	0	0	GO:0009144	GO Biological Processes	purine nucleoside triphosphate metabolic process	-3.76846	20841	95	179	6	Ak2|Rhoa|Gtpbp1|Pkm|Sphk2|Atp5g2	-2.27651
0	0	0	0	0	0	0	0	0	0	0	0	0	0	0	-3.76647	-2.77264	0	-3.38023	GO:0033143	GO Biological Processes	regulation of intracellular steroid hormone receptor signaling pathway	-3.76647	20841	79	309	7	Arntl|Calr|Zbtb7a|Ncor1|Wbp2|Carm1|Ufsp2	-2.27525
0	0	0	0	0	0	0	0	0	0	0	0	0	0	-3.76267	0	0	0	0	GO:0002360	GO Biological Processes	T cell lineage commitment	-3.76267	20841	31	73	3	Spn|Batf|Tbx21	-2.27218
0	0	0	0	0	0	0	0	0	0	0	0	0	0	0	-2.39768	0	-3.75414	0	GO:0007169	GO Biological Processes	transmembrane receptor protein tyrosine kinase signaling pathway	-3.75414	20841	602	102	11	Col4a1|Col1a1|Grb10|Igf1r|Irs4|Itgb3|Nr4a3|Ptprt|Tyro3|Pdk4|Adamts12	-2.26511
0	-2.24969	0	-3.7492	0	0	0	0	0	0	0	0	0	0	0	0	0	0	0	mmu00310	KEGG Pathway	Lysine degradation	-3.7492	20841	61	179	5	Aldh2|Kmt5a|Camkmt|Dot1l|Hykk	-2.26136
0	0	0	0	0	0	0	0	0	0	0	0	0	0	-3.74676	0	0	0	0	GO:0038034	GO Biological Processes	signal transduction in absence of ligand	-3.74676	20841	80	73	4	Bcl2a1b|Il1a|Il1b|Tnf	-2.26136
0	0	0	0	0	0	0	0	0	0	0	0	0	0	-3.74676	0	0	0	0	GO:0045123	GO Biological Processes	cellular extravasation	-3.74676	20841	80	73	4	Il1a|Selplg|Spn|Tnf	-2.26136
0	0	0	0	0	0	0	0	0	0	0	0	0	0	-3.74676	0	0	0	0	GO:0097192	GO Biological Processes	extrinsic apoptotic signaling pathway in absence of ligand	-3.74676	20841	80	73	4	Bcl2a1b|Il1a|Il1b|Tnf	-2.26136
0	0	0	0	0	0	0	0	0	0	0	-2.33879	0	0	0	0	0	-2.91673	0	GO:1990845	GO Biological Processes	adaptive thermogenesis	-3.74257	20841	162	2312	34	Arntl|Atf4|Dync1h1|Epas1|Gnas|Grb10|Igf1r|Irf4|Lama4|Lcn2|Lepr|Mc4r|Pctp|Rbpj|Stk11|Tlr4|Ucp1|Ucp2|Nr1h2|Map2k6|Sirt6|Acot13|Oma1|Dock7|Pgam5|Kdm1a|Arrdc3|Elovl6|Ppargc1b|Tfe3|Flcn|Kdm6b|Cnot3|Lnpep	-1.67541
0	0	0	0	0	0	0	0	0	0	0	-3.74064	0	0	0	0	0	0	0	GO:0022904	GO Biological Processes	respiratory electron transport chain	-3.74064	20841	87	198	6	Dnajc15|Iscu|Ndufa12|Ndufa8|Ndufv3|Afg1l	-2.25668
0	0	0	0	0	0	0	0	0	0	0	0	0	0	0	0	0	-3.73474	0	R-MMU-76002	Reactome Gene Sets	Platelet activation, signaling and aggregation	-3.73474	20841	241	102	7	Col1a1|Col1a2|Itgb3|Sparc|Cdc37l1|F13a1|Cd109	-2.2515
0	0	0	0	0	0	0	0	0	0	0	0	0	0	-3.72779	0	0	0	0	GO:0097191	GO Biological Processes	extrinsic apoptotic signaling pathway	-3.72779	20841	238	73	6	Bcl2a1b|Runx3|Il1a|Il1b|Sp100|Tnf	-2.24813
-2.61432	0	0	0	0	0	0	0	0	0	0	0	0	0	0	0	0	0	0	GO:0006783	GO Biological Processes	heme biosynthetic process	-3.72731	20841	25	2312	10	Alas1|Atpif1|Slc6a9|Hnf1a|Snx3|Tmem14c|Slc25a39|Srrd|Cox10|Cox15	-1.66932
0	0	0	0	0	0	0	0	0	0	0	0	0	0	-3.72101	0	0	0	0	GO:2000515	GO Biological Processes	negative regulation of CD4-positive, alpha-beta T cell activation	-3.72101	20841	32	73	3	Runx3|Tbx21|Cd274	-2.2442
0	0	0	0	0	0	-3.71641	0	0	0	0	0	0	0	0	0	0	0	0	GO:0032691	GO Biological Processes	negative regulation of interleukin-1 beta production	-3.71641	20841	29	81	3	Lilrb4a|Mefv|Zc3h12a	-2.24171
0	0	0	0	0	0	-3.71641	0	0	0	0	0	0	0	0	0	0	0	0	GO:0036037	GO Biological Processes	CD8-positive, alpha-beta T cell activation	-3.71641	20841	29	81	3	Lilrb4a|Irf1|Cd244a	-2.24171
0	0	0	0	0	0	-3.49906	0	0	0	0	0	0	0	-3.7107	0	0	0	0	GO:0002824	GO Biological Processes	positive regulation of adaptive immune response based on somatic recombination of immune receptors built from immunoglobulin superfamily domains	-3.7107	20841	152	73	5	Cd4|Il1b|Tnf|Tbx21|Cd274	-2.23742
-2.02849	0	0	0	0	-2.1407	0	0	0	0	0	0	0	0	0	0	0	0	-3.70839	GO:0016571	GO Biological Processes	histone methylation	-3.70839	20841	153	472	12	Brca1|Ezh2|Men1|Supt6|Suz12|Brd4|Carm1|Chtop|Kdm1a|Setd1b|Kmt5b|Setd1a	-2.23717
0	0	0	0	0	0	0	0	0	0	0	0	0	0	0	-3.70542	0	-2.56034	0	GO:0009725	GO Biological Processes	response to hormone	-3.70542	20841	719	309	24	Arntl|Calr|Cfl1|Csnk2b|Gnai2|Zbtb7a|Pax8|Pdk2|Ppard|Pxn|Rara|Ncor1|Slc9a1|Stat2|Tsc2|Wbp2|Ybx1|Zfp36|Adrm1|Carm1|Sfr1|Gas2l1|Ufsp2|Gsk3a	-2.23494
0	0	0	0	0	0	-3.70375	0	0	0	0	0	0	0	-3.38353	0	0	0	0	GO:0071396	GO Biological Processes	cellular response to lipid	-3.70375	20841	646	81	10	Cry1|Ddt|Lilrb4a|Irf8|Ly96|Cxcl5|Stat1|Trim12a|Zc3h12a|Nod2	-2.23397
0	0	0	0	0	0	-3.70306	0	0	0	0	0	0	0	0	0	0	0	-2.17953	GO:0050688	GO Biological Processes	regulation of defense response to virus	-3.70306	20841	74	81	4	Il12rb1|Stat1|Dhx58|Zc3h12a	-2.23397
0	0	0	0	0	0	0	0	0	0	0	0	0	0	0	-3.69839	0	0	0	GO:1900542	GO Biological Processes	regulation of purine nucleotide metabolic process	-3.69839	20841	81	309	7	Zbtb7a|Pdk2|Ncor1|Sirt6|Dnajc30|Jmjd8|Git1	-2.22999
0	0	0	0	0	0	0	0	0	0	0	0	0	0	-3.69745	0	0	0	0	GO:0002687	GO Biological Processes	positive regulation of leukocyte migration	-3.69745	20841	153	73	5	Cxcl10|Cd74|Il1a|Il1b|Spn	-2.22975
0	0	-3.69338	0	0	0	0	0	0	0	0	0	0	0	0	0	0	0	0	GO:0009100	GO Biological Processes	glycoprotein metabolic process	-3.69338	20841	329	157	10	Ddost|Dpagt1|Rpn2|Krtcap2|Dhdds|Tmem258|Pofut2|Pomt2|Large2|Uggt1	-2.22707
0	0	0	0	0	0	-2.1549	0	0	0	0	0	0	0	-3.68873	0	0	-2.0449	0	GO:0043408	GO Biological Processes	regulation of MAPK cascade	-3.68873	20841	723	73	10	Cd4|Cd74|Il1a|Il1b|Ptpn5|Ccl22|Ccl4|Tnf|Dusp6|Havcr2	-2.22311
0	0	0	0	0	0	0	0	0	0	0	0	0	0	-3.68503	0	0	0	0	GO:0050848	GO Biological Processes	regulation of calcium-mediated signaling	-3.68503	20841	83	73	4	Cd3e|Cd4|Tnf|Sla2	-2.2201
0	0	0	0	0	0	0	0	0	0	0	0	0	0	-3.68071	0	0	0	0	GO:0030224	GO Biological Processes	monocyte differentiation	-3.68071	20841	33	73	3	Cd4|Cd74|Gpr68	-2.21715
0	0	0	0	0	0	0	0	0	0	0	0	0	0	-3.68071	0	0	0	0	GO:1903902	GO Biological Processes	positive regulation of viral life cycle	-3.68071	20841	33	73	3	Cd4|Cd74|Cd209a	-2.21715
0	0	0	0	0	0	0	0	0	0	0	0	0	0	0	-3.66905	0	0	0	GO:0043470	GO Biological Processes	regulation of carbohydrate catabolic process	-3.66905	20841	58	309	6	Zbtb7a|Ncor1|Trp53|Sirt6|Jmjd8|Git1	-2.20687
0	0	0	-3.6657	0	0	0	0	0	0	0	0	0	0	0	0	0	0	0	R-MMU-199991	Reactome Gene Sets	Membrane Trafficking	-3.6657	20841	533	179	14	Ap1g2|Ap2a1|Ap3b1|Hgs|Cog1|Rab8a|Rab5c|Tuba4a|Vps28|Kdelr1|Rab1b|Golga2|Vps37c|Vps52	-2.20429
0	0	0	0	0	0	0	0	0	0	0	0	0	0	0	-3.6651	0	0	0	GO:0006140	GO Biological Processes	regulation of nucleotide metabolic process	-3.6651	20841	82	309	7	Zbtb7a|Pdk2|Ncor1|Sirt6|Dnajc30|Jmjd8|Git1	-2.20429
0	0	0	-3.66308	0	0	0	0	0	0	0	0	0	0	0	0	0	0	0	GO:0030100	GO Biological Processes	regulation of endocytosis	-3.66308	20841	237	179	9	Add1|Ap2a1|Calm3|Prkca|Rab5c|Nr1h2|Vps28|Ankrd13a|Lrsam1	-2.20295
-2.21572	0	0	0	0	0	0	0	0	0	0	-3.66117	0	0	0	0	0	0	-3.31219	R-MMU-1428517	Reactome Gene Sets	The citric acid (TCA) cycle and respiratory electron transport	-3.66117	20841	169	198	8	Cox8a|Idh3g|Ndufa12|Ndufb10|Ndufa8|Ndufv3|D2hgdh|Idh3b	-2.20172
0	0	0	0	0	0	0	0	-2.58973	0	0	0	0	0	0	0	0	0	0	GO:0000956	GO Biological Processes	nuclear-transcribed mRNA catabolic process	-3.65541	20841	113	2312	26	Zfp36l1|Magoh|Mlh1|Pabpc1|Cnot7|Zfp36|Lsm4|Exosc10|Rbm8a|Prpf18|Lsm3|Cnot8|Dcp2|Dcp1a|Pym1|Smg6|Cnot6|Pelo|Casc3|Eif4a3|Dis3l2|Cpeb3|Zc3h12a|Cnot3|Samd4b|Ctif	-1.60966
0	0	0	0	0	0	0	0	0	0	0	0	0	0	-3.17481	0	0	0	0	GO:1901343	GO Biological Processes	negative regulation of vasculature development	-3.65541	20841	113	2312	26	Adamts1|Cxcr3|Efna3|Fasl|Hgs|Cxcl10|Sh2b3|Pml|Rock1|Sema6a|Slc12a2|Sparc|Stat1|Thbs1|Tie1|Tnf|Wnt4|Fbln5|Creb3l1|Amot|Cd160|Foxj2|Adamts9|Flcn|Naxe|Angptl7	-1.60966
-2.33228	0	0	0	0	-2.26173	0	0	0	0	0	0	0	0	0	0	0	0	-2.849	GO:0006302	GO Biological Processes	double-strand break repair	-3.65383	20841	244	2312	46	Brca1|Smarcad1|Hmga2|Lig3|Zbtb7a|Mcm6|Mlh1|Pml|Polb|Rad51ap1|Rev3l|Sem1|Morf4l1|Trp53|Wrn|Sirt6|Slx4|Dclre1a|Samhd1|Rnf138|Rnf8|Sfr1|Ino80|Babam1|Nabp2|Ube2v2|Shld2|Slx1b|Arid2|Kat5|Ubqln4|Nucks1|Kdm1a|Slf1|Rnf169|Gins4|Mta1|Mms22l|Cgas|Marf1|Kdm2a|Kmt5b|Slf2|Ggn|Meioc|Setx	-1.60966
0	0	0	-3.65022	0	0	0	0	0	0	0	0	0	0	0	0	0	0	0	GO:0006884	GO Biological Processes	cell volume homeostasis	-3.65022	20841	35	179	4	Add1|Slc12a7|E2f4|Slc12a8	-2.1928
0	0	0	0	0	0	0	0	0	0	0	0	0	0	0	-2.01116	0	0	0	GO:0043153	GO Biological Processes	entrainment of circadian clock by photoperiod	-3.65017	20841	30	2312	11	Cry1|Per3|Pml|Ppp1ca|Ppp1cb|Ppp1cc|Trp53|Fbxl17|Fbxl3|Mta1|Fbxl21	-1.60861
0	0	-2.23632	0	0	0	0	0	0	0	0	0	0	0	-3.46012	0	0	0	0	GO:0051341	GO Biological Processes	regulation of oxidoreductase activity	-3.6452	20841	95	2312	23	Abl2|Phb2|Calm3|Cox17|Esr1|Fdx1|Gnai2|Gzma|Il1a|Il1b|Lgals9|Ptk2b|S100a1|Tnf|Ecsit|Nus1|Sphk2|Nosip|Oxa1l|Taco1|Slamf8|Nod2|Etfbkmt	-1.60624
0	0	0	0	0	0	0	0	0	0	0	0	0	-3.64516	-2.23437	0	0	0	0	GO:0070227	GO Biological Processes	lymphocyte apoptotic process	-3.64516	20841	104	24	3	Fasl|Ido1|Ccl5	-2.18842
0	0	0	0	0	0	0	0	0	0	0	0	0	0	-3.64168	0	0	0	0	GO:0045954	GO Biological Processes	positive regulation of natural killer cell mediated cytotoxicity	-3.64168	20841	34	73	3	Klrd1|Klrk1|Cd160	-2.18629
0	0	0	0	0	0	0	0	0	0	0	0	0	0	-3.64168	0	0	0	0	R-MMU-114604	Reactome Gene Sets	GPVI-mediated activation cascade	-3.64168	20841	34	73	3	Lck|Lcp2|Clec1b	-2.18629
0	0	0	0	0	0	0	0	0	0	-3.63983	0	0	0	0	0	0	0	0	GO:0045664	GO Biological Processes	regulation of neuron differentiation	-3.63983	20841	241	140	8	Gdf5|Hes5|Hey1|Nin|Pcp4|Nrep|Cpne1|Vwc2	-2.18512
0	0	0	0	0	0	0	0	0	0	0	0	0	0	-3.63258	0	0	0	0	WP493	WikiPathways	Mapk signaling pathway	-3.63258	20841	158	73	5	Il1a|Il1b|Ptpn5|Tnf|Dusp6	-2.17921
-3.63186	0	0	0	0	0	0	0	0	0	0	0	0	0	0	0	0	0	0	R-MMU-173623	Reactome Gene Sets	Classical antibody-mediated complement activation	-3.63186	20841	6	482	3	C1qa|C1qb|C1qc	-2.17916
0	0	0	0	-3.62157	0	0	0	0	0	0	0	0	0	0	-2.09087	0	0	0	GO:0032787	GO Biological Processes	monocarboxylic acid metabolic process	-3.62157	20841	646	41	7	Cyp2j5|Fbp1|Acot1|Ddit4|Slc45a3|Cyp2j13|Cyp2w1	-2.17021
0	0	0	-3.61869	0	0	0	0	0	0	0	0	0	0	0	0	0	0	0	GO:0072665	GO Biological Processes	protein localization to vacuole	-3.61869	20841	65	179	5	Ap3b1|Hgs|Vps28|Vps37c|Vps13d	-2.16911
0	0	0	0	0	0	0	0	0	0	0	0	0	-3.27997	-3.61847	0	0	0	0	GO:0043065	GO Biological Processes	positive regulation of apoptotic process	-3.61847	20841	600	73	9	Runx3|Cxcr3|Il1b|Lck|Tnf|Klrk1|Cd160|Cd274|Dusp6	-2.16911
0	0	0	0	0	0	0	0	0	0	0	0	0	0	0	-3.61748	0	-2.0496	0	GO:2000147	GO Biological Processes	positive regulation of cell motility	-3.61748	20841	596	309	21	Bsg|Calr|Cd151|Cfl1|Cldn3|Gnai2|Gpi1|Lgals9|P2rx4|Pfn1|Sema4b|Sema6a|Trp53|Tsc2|Mapk3|Actn4|Duoxa2|Clasp1|Arpc2|Prr5|Sh3rf2	-2.16879
0	0	0	0	0	0	0	0	0	0	0	0	0	0	0	0	0	-3.61674	0	GO:0008015	GO Biological Processes	blood circulation	-3.61674	20841	522	102	10	Col1a2|Drd1|Ptgs1|Ren1|Tgfbr3|Sgcg|Irx5|Pde3a|Myh7|Smtnl2	-2.16871
-2.92579	0	0	0	0	0	0	0	0	0	0	-3.48336	0	0	0	0	0	0	-2.96628	GO:0042168	GO Biological Processes	heme metabolic process	-3.61389	20841	35	2312	12	Alas1|Atpif1|Slc6a9|Hmox2|Hnf1a|Snx3|Tmem14c|Slc25a39|Srrd|Cox10|Cox15|Blvrb	-1.5827
0	0	0	0	0	0	-3.14663	0	0	0	0	0	0	0	0	0	0	0	0	GO:0050691	GO Biological Processes	regulation of defense response to virus by host	-3.61256	20841	45	2312	14	Il12rb1|Il1b|Pml|Ccl5|Stat1|Irf3|Pqbp1|Selenok|Traf3ip2|Cgas|Treml4|Mavs|Ddx58|Zc3h12a	-1.5827
0	0	0	0	0	-2.06015	0	0	0	0	0	0	0	0	0	0	0	0	0	GO:0034250	GO Biological Processes	positive regulation of cellular amide metabolic process	-3.61004	20841	158	2312	33	Bcl3|Casp3|Cirbp|Ddx3x|Fmr1|Impact|Uhmk1|Nck2|Pkm|Ptk2b|Rela|Thbs1|Tnf|Fxr2|Mapk3|Pla2g6|Mettl3|Sphk2|Piwil2|Smpd3|Fastkd3|Nsun4|Larp1|Pym1|Rcc1l|Eif4a3|Cpeb3|Ythdf3|Mpv17l2|Slc2a13|Nod2|Eif5a|Gsk3a	-1.5827
0	0	0	0	0	0	0	0	0	0	0	0	0	0	-2.8919	0	0	0	0	ko04623	KEGG Pathway	Cytosolic DNA-sensing pathway	-3.60893	20841	61	2312	17	Chuk|Cxcl10|Ikbkg|Il1b|Nfkbib|Rela|Polr1c|Ccl4|Ccl5|Polr3e|Irf3|Zbp1|Polr2l|Cgas|Mavs|Ddx58|Polr2h	-1.5827
0	0	0	0	0	0	0	0	0	0	0	0	0	0	-2.8919	0	0	0	0	mmu04623	KEGG Pathway	Cytosolic DNA-sensing pathway	-3.60893	20841	61	2312	17	Chuk|Cxcl10|Ikbkg|Il1b|Nfkbib|Rela|Polr1c|Ccl4|Ccl5|Polr3e|Irf3|Zbp1|Polr2l|Cgas|Mavs|Ddx58|Polr2h	-1.5827
0	0	-3.18005	0	0	0	-3.34073	0	0	0	0	-3.6078	0	0	0	0	0	0	-2.93856	GO:0033108	GO Biological Processes	mitochondrial respiratory chain complex assembly	-3.6078	20841	92	198	6	Ndufa12|Bcs1l|Coa4|Ndufb10|Ndufa8|Lyrm7	-2.16043
0	0	0	0	0	0	-3.29428	0	0	0	0	0	0	0	-3.60458	0	0	0	0	GO:0042742	GO Biological Processes	defense response to bacterium	-3.60458	20841	474	73	8	Cd4|Spn|Tnf|Klrk1|Cd160|Slamf8|Gbp6|Havcr2	-2.15853
0	0	0	0	0	0	0	0	0	0	0	0	0	0	-3.60386	0	0	0	0	GO:0031342	GO Biological Processes	negative regulation of cell killing	-3.60386	20841	35	73	3	Klrd1|Klrb1b|Havcr2	-2.15847
0	0	0	-3.60197	0	0	0	0	0	0	0	0	0	0	0	0	0	0	0	GO:0006623	GO Biological Processes	protein targeting to vacuole	-3.60197	20841	36	179	4	Ap3b1|Hgs|Vps37c|Vps13d	-2.15724
0	0	0	-3.01144	0	0	0	0	0	0	0	0	0	0	0	-2.41121	0	0	0	GO:0072594	GO Biological Processes	establishment of protein localization to organelle	-3.60148	20841	416	2312	70	Aip|Ap3b1|Arntl|Atpif1|Phb2|Bcl3|Brca1|Calm3|Cd68|Cfl1|Drd1|Ect2|Ei24|Hgs|Hspa8|Jup|Pml|Pola2|Ppp3ca|Ptpn5|Ranbp2|Srprb|Trp53|Tsc2|Ywhaz|Srp9|Bag3|Timm9|Timm8a1|Fbxw7|Sgta|Get3|H1f5|Hacl1|Dnajc15|Fam53c|Spcs2|Bcs1l|Vps28|Srpr|Dnajc19|Nutf2|Oxa1l|Sec62|Mterf4|Nabp2|Get1|Mon1a|Pmpcb|Phip|Traf3ip2|Nup107|Vps37c|Tnpo2|Srp68|Zfyve16|Abra|Lrsam1|Mavs|Zc3h12a|Vps13d|Tardbp|Mon1b|Ipo8|Tnpo3|Parl|Gnptab|G…	-1.57776
0	0	0	0	0	0	0	0	0	0	0	0	0	0	0	0	0	-3.59547	0	GO:0090092	GO Biological Processes	regulation of transmembrane receptor protein serine/threonine kinase signaling pathway	-3.59547	20841	254	102	7	Fbn1|Fbn2|Fstl1|Fzd1|Tgfbr3|Adamtsl2|Cd109	-2.15206
0	0	0	0	0	0	0	0	0	0	0	0	0	0	0	0	0	-3.5935	0	R-MMU-114608	Reactome Gene Sets	Platelet degranulation	-3.5935	20841	115	102	5	Itgb3|Sparc|Cdc37l1|F13a1|Cd109	-2.15074
0	0	0	0	0	0	-3.5894	0	0	0	0	0	0	-2.2355	-3.03298	0	0	0	0	GO:0018108	GO Biological Processes	peptidyl-tyrosine phosphorylation	-3.5894	20841	322	81	7	Lilrb4a|Hck|Il12rb1|Irf1|Ntf3|Nod2|Parp14	-2.1486
0	0	-3.58561	0	0	0	0	0	0	0	0	-3.42926	0	0	0	0	0	0	0	GO:0043043	GO Biological Processes	peptide biosynthetic process	-3.58561	20841	697	157	15	Eif2d|Pa2g4|Ppp1ca|Wars|Mrps18b|Eif3h|Taco1|Kars|Iars|Eif4a3|Eif2b2|Eif3l|Aimp2|Tufm|Eif5a	-2.14676
-2.71747	0	-3.5688	0	0	0	0	0	0	0	0	-3.57708	0	0	0	0	0	0	0	R-MMU-72766	Reactome Gene Sets	Translation	-3.57708	20841	220	198	9	Mrpl38|Mrpl51|Mrrf|Mrpl58|Mrpl32|Mrps5|Mrpl34|Mrpl41|Mrps2	-2.14017
0	0	0	0	0	-3.57392	0	0	0	0	0	0	0	0	0	0	0	0	0	GO:0050686	GO Biological Processes	negative regulation of mRNA processing	-3.57392	20841	32	381	5	Hnrnpk|Hnrnpa2b1|Srsf6|Akr1c6|Rnf20	-2.13766
-3.56805	0	0	0	0	0	0	0	0	0	0	0	0	0	0	0	0	0	-2.47768	GO:0010212	GO Biological Processes	response to ionizing radiation	-3.56805	20841	133	482	11	Bak1|Men1|Stk11|Trp53|Wrn|Babam1|Nabp2|Ints7|Kat5|Kars|Kdm1a	-2.13411
0	0	0	0	0	0	0	0	0	0	0	0	0	0	-3.56716	0	0	0	0	GO:0002717	GO Biological Processes	positive regulation of natural killer cell mediated immunity	-3.56716	20841	36	73	3	Klrd1|Klrk1|Cd160	-2.13411
0	0	0	0	0	0	0	0	0	0	0	0	0	0	-3.56716	0	0	0	0	GO:0010573	GO Biological Processes	vascular endothelial growth factor production	-3.56716	20841	36	73	3	Il1a|Il1b|Tnf	-2.13411
0	0	0	0	0	0	0	0	0	0	0	0	0	0	-3.56716	0	0	0	0	GO:0050901	GO Biological Processes	leukocyte tethering or rolling	-3.56716	20841	36	73	3	Selplg|Spn|Tnf	-2.13411
0	0	0	0	0	0	-3.56499	0	0	0	0	0	0	-2.22436	-3.0122	0	0	0	0	GO:0018212	GO Biological Processes	peptidyl-tyrosine modification	-3.56499	20841	325	81	7	Lilrb4a|Hck|Il12rb1|Irf1|Ntf3|Nod2|Parp14	-2.13261
0	0	0	0	0	0	0	0	0	0	0	0	0	0	0	0	0	-3.56437	0	WP3855	WikiPathways	Dysregulated miRNA targeting in insulin/PI3K-AKT signaling	-3.56437	20841	26	102	3	Col3a1|Col1a1|Col1a2	-2.13261
0	0	0	0	0	0	0	0	0	0	0	0	0	0	0	-3.55593	0	0	-2.65245	GO:0071407	GO Biological Processes	cellular response to organic cyclic compound	-3.55593	20841	559	309	20	Arntl|Calr|Jup|Zbtb7a|P2rx4|Ncor1|Slc9a1|Wbp2|Zfp36|Mapk3|Pqbp1|Carm1|Sirt2|Fam210b|Gstm7|Aoc1l2|Arpc2|Ufsp2|Ppp1r9b|Gsk3a	-2.12544
0	0	-3.55521	0	0	0	0	0	0	0	0	0	0	0	0	-2.45107	0	0	0	ko04141	KEGG Pathway	Protein processing in endoplasmic reticulum	-3.55521	20841	167	157	7	Hyou1|Pdia4|Atf6b|Ddost|Hspa8|Rpn2|Uggt1	-2.12536
0	0	0	0	0	0	-2.78491	-2.26575	0	0	0	0	0	0	-2.13458	0	0	0	0	GO:0045637	GO Biological Processes	regulation of myeloid cell differentiation	-3.55402	20841	219	2312	42	B2m|Zfp36l1|C1qc|Cd4|Cdk6|Csf3r|Fadd|Fbn1|Gnas|Lilrb4a|Hmgb3|Prmt1|Cd74|Itgam|Itgb3|Lox|Zbtb7a|Prkca|Ptk2b|Rara|Ccl3|Ccl5|Stat1|Tnf|Zfp36|Hax1|Fbxw7|Klf13|Cnot4|Atp6ap1|Ndfip1|Fam210b|Gas2l1|Kdm1a|Tcta|Gpr137|Pilrb1|Ppargc1b|Tfe3|Gpr55|Setd1a|Gpr68	-1.53279
0	0	0	0	0	0	-3.54716	0	0	0	0	0	0	0	0	0	0	0	0	GO:0033032	GO Biological Processes	regulation of myeloid cell apoptotic process	-3.54716	20841	33	81	3	Ccr5|Fcer1g|Nod2	-2.12194
0	0	0	0	0	0	-3.54716	0	0	0	0	0	0	0	0	0	0	0	0	GO:0045671	GO Biological Processes	negative regulation of osteoclast differentiation	-3.54716	20841	33	81	3	Lilrb4a|Pilrb1|Gpr55	-2.12194
0	0	0	0	0	0	0	0	0	0	0	0	0	0	0	-3.54631	0	-2.68046	0	GO:0048729	GO Biological Processes	tissue morphogenesis	-3.54631	20841	692	309	23	Bsg|Ddr1|Cd151|Cfl1|Csnk2b|Gata5|Gpi1|Pax8|Pfn1|Pml|Pxn|Rara|Ski|Hnf1a|Hnf1b|Tsc2|Sirt6|Fkbpl|Ntn4|Clasp1|Phactr4|Kdm6b|Kdm2a	-2.12194
0	0	0	-3.5461	0	0	0	0	0	0	0	0	0	0	0	0	0	0	-2.19421	GO:0072331	GO Biological Processes	signal transduction by p53 class mediator	-3.5461	20841	147	179	7	Cradd|Ppp1r13b|Kmt5a|Kat5|Spred2|Trp53bp2|Bag6	-2.12194
-3.53445	0	0	0	0	0	0	0	0	0	0	0	0	0	-3.43046	0	0	0	0	mmu05020	KEGG Pathway	Prion diseases	-3.53445	20841	40	482	6	C1qa|C1qb|C1qc|C6|Cxcl10|Ccl5	-2.11216
-3.53445	0	0	0	0	0	0	0	0	0	0	0	0	0	-3.43046	0	0	0	0	GO:0050850	GO Biological Processes	positive regulation of calcium-mediated signaling	-3.53445	20841	40	482	6	Cd3e|Cd8a|P2rx4|Ptbp1|Slc9a1|Cherp	-2.11216
0	0	0	0	0	0	0	0	0	0	0	-3.53207	0	0	0	0	0	0	0	GO:0022900	GO Biological Processes	electron transport chain	-3.53207	20841	95	198	6	Dnajc15|Iscu|Ndufa12|Ndufa8|Ndufv3|Afg1l	-2.11046
0	0	0	0	0	0	-2.26969	0	0	0	0	0	0	0	-3.5315	0	0	0	0	ko04612	KEGG Pathway	Antigen processing and presentation	-3.5315	20841	91	73	4	Cd4|Cd74|Klrd1|Tnf	-2.11046
0	0	0	0	0	0	0	0	0	0	0	0	0	-3.52771	0	0	0	0	0	R-MMU-8957275	Reactome Gene Sets	Post-translational protein phosphorylation	-3.52771	20841	114	24	3	Apol10a|Apol11b|Apol11a	-2.10789
0	0	0	0	-3.52768	0	0	0	0	0	0	0	0	0	0	0	0	0	0	GO:0017144	GO Biological Processes	drug metabolic process	-3.52768	20841	66	41	3	Cyp2j5|Cyp2j13|Cyp2w1	-2.10789
0	0	0	0	0	0	0	0	0	0	0	0	0	-3.51655	-2.11403	0	0	0	0	GO:0051209	GO Biological Processes	release of sequestered calcium ion into cytosol	-3.527	20841	115	2312	26	Calm3|Casq1|Cxcr3|Ccr5|Drd1|Fasl|Ms4a2|Fkbp1a|Htr2a|Cxcl10|Itgav|Itgb3|Itpr3|Lck|Xcl1|Cxcl9|Ptk2b|Aplnr|Cherp|Tmem38b|Letm1|Gstm7|Ibtk|Sri|Slc8b1|P2ry6	-1.51558
0	0	0	0	0	-2.90187	0	0	0	0	0	0	0	0	0	0	0	0	0	GO:0045446	GO Biological Processes	endothelial cell differentiation	-3.527	20841	115	2312	26	Acvr1|Add1|Btg1|Cldn1|Cldn3|Fstl1|Gpx1|Hey1|Il1b|Kdr|Notch4|Rbpj|Rdx|Ren1|Rock1|Sox17|Tgfbr1|Tie1|Tnf|Vhl|Tjp3|Foxj2|Pbrm1|Robo4|Kdm6b|Arhgef26	-1.51558
0	0	0	0	0	0	0	0	0	0	0	0	0	0	0	-3.52541	0	0	0	GO:0070849	GO Biological Processes	response to epidermal growth factor	-3.52541	20841	40	309	5	Cfl1|Zfp36|Mapk3|Arpc2|Git1	-2.10738
0	0	0	0	-3.52531	0	0	0	0	0	0	0	0	0	0	0	0	0	0	GO:0010675	GO Biological Processes	regulation of cellular carbohydrate metabolic process	-3.52531	20841	164	41	4	Fbp1|Avpr1b|Ddit4|Slc45a3	-2.10738
0	0	0	0	0	0	0	0	0	0	0	0	0	0	0	0	0	-3.52465	0	GO:0032963	GO Biological Processes	collagen metabolic process	-3.52465	20841	119	102	5	Col1a1|Col1a2|Il6ra|Tgfbr3|Adamts2	-2.10733
0	0	0	0	0	-2.63721	0	0	0	-2.2063	0	0	0	0	0	-2.17291	0	0	0	GO:0017148	GO Biological Processes	negative regulation of translation	-3.52393	20841	186	2312	37	Zfp36l1|Calr|Celf1|Ddx3x|Ddx6|Fmr1|Gzmb|Eif2ak1|Mlh1|Mvk|Pabpc1|Prkca|Pml|Cnot7|Rara|Rock1|Zfp36|Fxr2|Eif4e2|Srp9|Mettl3|Lsm14a|Mettl16|Cnot8|Dcp2|Larp1|Dcp1a|Ago4|Cnot6|Eif4a3|Cpeb3|Ythdf3|Zc3h12a|Tardbp|Cnot3|Samd4b|Zc3h12d	-1.51493
0	0	0	0	0	0	0	0	0	0	0	0	0	0	0	0	0	-3.51477	0	GO:0060343	GO Biological Processes	trabecula formation	-3.51477	20841	27	102	3	Col1a1|Fbn2|Tgfbr3	-2.10052
0	0	0	0	0	0	-2.5484	0	0	0	0	0	0	0	-3.50853	0	0	0	0	GO:0006935	GO Biological Processes	chemotaxis	-3.50853	20841	621	73	9	Runx3|Cxcr3|Ccr9|Cxcl10|Cd74|Il1b|Ccl22|Ccl4|Slamf8	-2.09665
0	0	0	0	0	0	0	-3.50838	0	0	0	0	0	0	0	0	0	0	0	WP1496	WikiPathways	Oxidative damage response	-3.50838	20841	41	67	3	Bak1|C1qa|C1qb	-2.09665
-3.47421	0	0	0	0	0	-3.266	-3.50838	0	0	0	0	0	0	0	0	0	0	0	WP3626	WikiPathways	Microglia pathogen phagocytosis pathway	-3.50838	20841	41	67	3	C1qa|C1qb|Siglece	-2.09665
0	0	-3.50824	0	0	0	0	0	0	0	0	0	0	0	0	-2.40431	0	0	0	mmu04141	KEGG Pathway	Protein processing in endoplasmic reticulum	-3.50824	20841	170	157	7	Hyou1|Pdia4|Atf6b|Ddost|Hspa8|Rpn2|Uggt1	-2.09665
0	0	0	0	0	0	0	0	0	0	0	0	0	0	0	0	0	-3.50784	0	R-MMU-76005	Reactome Gene Sets	Response to elevated platelet cytosolic Ca2+	-3.50784	20841	120	102	5	Itgb3|Sparc|Cdc37l1|F13a1|Cd109	-2.09665
0	0	0	0	0	0	0	0	0	0	0	0	0	-3.5055	-2.10373	0	0	0	0	GO:0051283	GO Biological Processes	negative regulation of sequestering of calcium ion	-3.5055	20841	116	24	3	Fasl|Xcl1|Cxcl9	-2.09493
0	0	0	0	0	0	0	0	0	0	0	0	0	0	0	-2.96363	0	0	0	GO:1903579	GO Biological Processes	negative regulation of ATP metabolic process	-3.50541	20841	31	2312	11	Rhoa|Fbp1|Ncor1|Trp53|Sirt6|Nupr1|Dnajc15|Ddit4|Ppif|Flcn|Git1	-1.51297
0	0	0	0	0	-3.49885	0	0	0	0	0	0	0	0	0	0	0	0	0	GO:0034773	GO Biological Processes	histone H4-K20 trimethylation	-3.49885	20841	8	381	3	Arid4b|Setd4|Kmt5b	-2.09177
0	0	0	0	0	0	0	0	0	0	0	0	0	0	0	0	0	-3.4979	0	GO:0043200	GO Biological Processes	response to amino acid	-3.4979	20841	187	102	6	Col3a1|Col4a1|Col5a2|Col1a1|Col1a2|Igf1r	-2.09177
0	0	0	0	0	0	0	0	0	0	0	0	0	0	-3.49754	0	0	0	0	ko04514	KEGG Pathway	Cell adhesion molecules (CAMs)	-3.49754	20841	169	73	5	Cd4|Selplg|Spn|Pdcd1lg2|Cd274	-2.09177
0	0	0	0	0	0	0	0	0	0	0	0	0	0	-3.4969	0	0	0	0	GO:1902624	GO Biological Processes	positive regulation of neutrophil migration	-3.4969	20841	38	73	3	Cd74|Il1a|Il1b	-2.09177
0	0	0	0	0	0	0	0	0	0	0	0	0	0	-3.4969	0	0	0	0	GO:0002701	GO Biological Processes	negative regulation of production of molecular mediator of immune response	-3.4969	20841	38	73	3	Tnf|Tbx21|Cd96	-2.09177
0	0	0	0	0	0	-2.24346	0	0	0	0	0	0	0	-3.49539	0	0	0	0	mmu04612	KEGG Pathway	Antigen processing and presentation	-3.49539	20841	93	73	4	Cd4|Cd74|Klrd1|Tnf	-2.09086
0	0	0	0	0	0	0	0	0	0	0	0	0	0	0	0	0	-3.49017	0	GO:0001568	GO Biological Processes	blood vessel development	-3.49017	20841	756	102	12	Col3a1|Col4a1|Col1a1|Col1a2|Il6ra|Itgb3|Lama4|Sparc|Tgfbr3|Hif3a|Adamts9|Angptl7	-2.08743
0	0	0	0	0	0	0	0	0	0	0	0	0	-3.48369	-2.08343	0	0	0	0	GO:0051282	GO Biological Processes	regulation of sequestering of calcium ion	-3.48369	20841	118	24	3	Fasl|Xcl1|Cxcl9	-2.08268
0	0	0	0	0	0	-2.52714	0	0	0	0	0	0	0	-3.48303	0	0	0	0	GO:0042330	GO Biological Processes	taxis	-3.48303	20841	626	73	9	Runx3|Cxcr3|Ccr9|Cxcl10|Cd74|Il1b|Ccl22|Ccl4|Slamf8	-2.08268
0	0	0	0	0	0	0	0	0	0	0	0	0	0	-3.47403	0	0	0	0	mmu04514	KEGG Pathway	Cell adhesion molecules (CAMs)	-3.47403	20841	171	73	5	Cd4|Selplg|Spn|Pdcd1lg2|Cd274	-2.07603
0	0	0	0	0	0	-3.47056	0	0	0	0	0	0	0	0	0	0	0	0	R-MMU-1236974	Reactome Gene Sets	ER-Phagosome pathway	-3.47056	20841	35	81	3	Tap1|Tap2|Tapbp	-2.07375
0	0	0	0	0	0	0	0	0	0	0	0	0	0	0	-3.46996	0	0	0	GO:0060562	GO Biological Processes	epithelial tube morphogenesis	-3.46996	20841	400	309	16	Bsg|Ddr1|Cfl1|Csnk2b|Pax8|Pfn1|Pml|Pxn|Rara|Ski|Hnf1b|Tsc2|Sirt6|Fkbpl|Phactr4|Kdm2a	-2.07375
0	0	0	0	0	0	0	0	0	0	0	0	0	0	0	-2.75038	0	-3.46883	0	GO:0007507	GO Biological Processes	heart development	-3.46883	20841	650	102	11	Col3a1|Eln|Fbn1|Fzd1|Tgfbr3|Sgcg|Bicc1|Adamts9|Myh7|Frem2|Sh3pxd2b	-2.0732
0	0	-2.50282	0	0	0	0	0	0	0	0	0	0	0	-3.46323	0	0	0	0	GO:0002861	GO Biological Processes	regulation of inflammatory response to antigenic stimulus	-3.46323	20841	39	73	3	Pla2g2d|Spn|Tnf	-2.06956
0	0	0	0	0	0	0	0	0	0	0	0	0	0	-3.46323	0	0	0	0	GO:0032743	GO Biological Processes	positive regulation of interleukin-2 production	-3.46323	20841	39	73	3	Cd3e|Il1a|Il1b	-2.06956
0	0	0	0	0	0	0	0	0	0	0	0	0	-3.46226	0	0	0	0	0	R-MMU-381426	Reactome Gene Sets	Regulation of Insulin-like Growth Factor (IGF) transport and uptake by Insulin-like Growth Factor Binding Proteins (IGFBPs)	-3.46226	20841	120	24	3	Apol10a|Apol11b|Apol11a	-2.06956
0	0	0	0	0	0	0	0	0	0	0	0	0	-3.46226	-2.0635	0	0	0	0	GO:0051208	GO Biological Processes	sequestering of calcium ion	-3.46226	20841	120	24	3	Fasl|Xcl1|Cxcl9	-2.06956
-2.43176	0	0	0	0	0	0	0	0	0	0	0	0	0	0	0	0	0	0	GO:0010225	GO Biological Processes	response to UV-C	-3.46034	20841	14	2312	7	Bcl3|Ei24|Hmgn1|Impact|Trp53|Wrn|Map3k4	-1.48561
0	0	0	0	0	0	0	0	0	0	0	0	0	0	0	0	0	-3.45833	0	GO:0017015	GO Biological Processes	regulation of transforming growth factor beta receptor signaling pathway	-3.45833	20841	123	102	5	Fbn1|Fbn2|Tgfbr3|Adamtsl2|Cd109	-2.06738
0	0	0	0	0	-3.45678	0	0	0	0	0	0	0	0	0	0	0	0	0	GO:0033044	GO Biological Processes	regulation of chromosome organization	-3.45678	20841	293	381	15	Fmr1|Slk|Aplnr|Hnrnpa2b1|Anapc5|Chtop|Riok2|Cdc16|Tnks2|Setdb1|Kdm1a|Slf1|Rnf20|Gnl3l|Hecw2	-2.0664
0	0	0	0	0	0	0	0	0	0	0	0	0	0	-2.25151	-3.45502	0	-2.5028	0	GO:0040017	GO Biological Processes	positive regulation of locomotion	-3.45502	20841	613	309	21	Bsg|Calr|Cd151|Cfl1|Cldn3|Gnai2|Gpi1|Lgals9|P2rx4|Pfn1|Sema4b|Sema6a|Trp53|Tsc2|Mapk3|Actn4|Duoxa2|Clasp1|Arpc2|Prr5|Sh3rf2	-2.06581
0	0	0	0	0	0	0	0	0	0	0	0	0	0	0	-3.45502	0	0	0	GO:0051272	GO Biological Processes	positive regulation of cellular component movement	-3.45502	20841	613	309	21	Bsg|Calr|Cd151|Cfl1|Cldn3|Gnai2|Gpi1|Lgals9|P2rx4|Pfn1|Sema4b|Sema6a|Trp53|Tsc2|Mapk3|Actn4|Duoxa2|Clasp1|Arpc2|Prr5|Sh3rf2	-2.06581
0	0	0	0	0	0	0	0	0	0	0	0	0	0	0	0	0	0	-3.45269	GO:0018022	GO Biological Processes	peptidyl-lysine methylation	-3.45269	20841	140	472	11	Brca1|Ezh2|Men1|Supt6|Brd4|Kmt5a|Kdm1a|Setd1b|Kmt5b|Setd1a|Etfbkmt	-2.0647
0	0	0	0	0	0	0	0	0	0	0	-3.45191	0	0	0	0	0	0	0	GO:0080009	GO Biological Processes	mRNA methylation	-3.45191	20841	15	198	3	Mettl3|Mettl16|Mettl8	-2.0647
0	0	0	0	0	0	0	0	0	0	0	0	0	0	0	0	0	-2.91156	0	GO:0060348	GO Biological Processes	bone development	-3.45127	20841	242	2312	45	Rhoa|Axin2|Bglap|Bglap2|Col1a1|Fbn1|Gnas|Kdr|Sh2b3|Lox|Smad5|Mef2d|Nab2|Enpp1|Pitx2|Ptpn11|Rara|Dhrs3|Ski|Sparc|Thbs1|Trp53|Pappa2|Map2k6|Fbxw7|Tmem38b|Atp6ap1|Smpd3|Carm1|Sbds|Dym|Poc1a|Bbx|Sulf2|Slc38a10|Rflnb|Setdb1|Tifab|Spns2|Asxl1|Cyp26b1|Gpr68|Sh3pxd2b|Mbtps2|Opa3	-1.48366
0	0	0	0	0	-2.58614	0	0	0	0	0	0	0	0	0	0	0	0	0	GO:1903313	GO Biological Processes	positive regulation of mRNA metabolic process	-3.43899	20841	129	2312	28	Zfp36l1|Cirbp|Celf1|Gtpbp1|Hspa8|Mlh1|Pabpc1|Cnot7|Rock1|Zfp36|Zfp64|Mettl3|Mettl16|Cnot8|Dazap1|Dcp2|Dcp1a|Cnot6|Sf3b4|Adarb1|Eif4a3|Cpeb3|Ythdf3|Zc3h12a|Tardbp|Cnot3|Samd4b|Zc3h12d	-1.47356
0	0	0	0	0	0	-2.16836	0	0	0	0	-3.43533	0	0	0	0	0	0	0	WP295	WikiPathways	Electron transport chain	-3.43533	20841	99	198	6	Atpif1|Cox8a|Ndufa12|Ndufb10|Ndufa8|Ndufv3	-2.049
0	0	0	0	0	-2.30605	0	0	0	0	0	0	0	0	0	0	0	0	0	GO:0050779	GO Biological Processes	RNA destabilization	-3.43448	20841	86	2312	21	Zfp36l1|Celf1|Mlh1|Pabpc1|Cnot7|Rock1|Zfp36|Mettl3|Mettl16|Cnot8|Dcp2|Dcp1a|Zc3h18|Cnot6|Cpeb3|Ythdf3|Zc3h12a|Tardbp|Cnot3|Samd4b|Zc3h12d	-1.4734
0	0	0	0	0	-2.30605	0	0	0	0	0	0	0	0	0	0	0	0	0	GO:0061014	GO Biological Processes	positive regulation of mRNA catabolic process	-3.43448	20841	86	2312	21	Zfp36l1|Celf1|Gtpbp1|Mlh1|Pabpc1|Cnot7|Rock1|Zfp36|Mettl3|Mettl16|Cnot8|Dcp2|Dcp1a|Cnot6|Cpeb3|Ythdf3|Zc3h12a|Tardbp|Cnot3|Samd4b|Zc3h12d	-1.4734
0	0	0	0	0	0	-3.43399	0	0	0	0	0	0	0	0	0	0	0	0	GO:0045589	GO Biological Processes	regulation of regulatory T cell differentiation	-3.43399	20841	36	81	3	Lilrb4a|Irf1|Lag3	-2.04823
0	0	0	0	0	0	-3.43309	0	0	0	0	0	0	0	0	0	0	0	0	GO:0045638	GO Biological Processes	negative regulation of myeloid cell differentiation	-3.43309	20841	87	81	4	C1qc|Lilrb4a|Pilrb1|Gpr55	-2.04814
0	0	0	0	0	-2.60346	0	0	0	0	0	0	0	0	0	-2.69209	0	0	0	GO:2001252	GO Biological Processes	positive regulation of chromosome organization	-3.42929	20841	188	2312	37	Brca1|Fmr1|Isl1|Mad1l1|Men1|Pml|Ncor1|Slk|Trp53|Wbp2|Aplnr|Map3k4|Mapk3|Sirt6|Tet1|Slx4|Hnrnpa2b1|Sphk2|H1f5|Sap30bp|Brd4|Piwil2|Chtop|Nabp2|Tnks2|Slx1b|Rtf1|Setdb1|Kdm1a|Prkd2|Numa1|Slf1|Rnf20|Kdm2a|Slf2|Naf1|Sdr16c5	-1.47251
0	0	0	0	0	0	0	0	0	0	0	0	0	0	-3.428	0	0	0	0	GO:0002440	GO Biological Processes	production of molecular mediator of immune response	-3.428	20841	381	73	7	Cd74|Il1b|Tnf|Batf|Cd160|Tbx21|Cd96	-2.04732
0	0	0	0	0	0	0	0	0	0	0	0	0	0	0	0	0	-3.4245	0	GO:0003013	GO Biological Processes	circulatory system process	-3.4245	20841	552	102	10	Col1a2|Drd1|Ptgs1|Ren1|Tgfbr3|Sgcg|Irx5|Pde3a|Myh7|Smtnl2	-2.04445
0	0	0	0	0	0	0	0	0	0	0	0	0	0	0	0	0	0	-3.42309	GO:0006102	GO Biological Processes	isocitrate metabolic process	-3.42309	20841	7	472	3	Aco2|Idh3g|Idh3b	-2.04418
-2.16129	0	0	0	0	-3.42133	0	0	0	0	0	0	0	0	0	0	0	0	0	GO:1903312	GO Biological Processes	negative regulation of mRNA metabolic process	-3.42133	20841	96	381	8	Cirbp|Fmr1|Hnrnpk|Hnrnpa2b1|Srsf6|Akr1c6|Rnf20|Tardbp	-2.04299
0	0	0	0	0	0	0	0	0	0	0	0	0	0	0	-2.66547	0	-2.40289	0	GO:0090132	GO Biological Processes	epithelium migration	-3.42009	20841	306	2312	54	Anxa3|Rhoa|Bsg|Calr|Csnk2b|Ephb4|Ptk2|Fgfbp1|Fstl1|Gpi1|Gpx1|Igf2|Itgav|Itgb3|Jup|Kdr|Lcn2|Mmp9|P2rx4|Pdpk1|Pfn1|Pik3c2a|Prkca|Ppard|Ptk2b|Ptpn11|Pxn|Rock1|Sp100|Sparc|Tesk1|Tgfbr1|Tgfbr3|Thbs1|Tnf|Vhl|Amot|Fbxw7|Nus1|Rab25|Dusp10|Gipc1|Ppm1f|Anln|Emc10|Clasp1|Adamts9|Prkd2|Eppk1|Zc3h12a|Grhl2|Pkn1|Lemd3|Glipr2	-1.46545
0	0	0	0	0	-2.0206	0	0	0	0	0	0	0	0	0	-2.81937	0	0	-3.41397	GO:0018205	GO Biological Processes	peptidyl-lysine modification	-3.41397	20841	375	472	20	Brca1|Ezh2|Men1|Supt6|Morf4l1|Wbp2|Desi1|Brd4|Sirt2|Dip2a|Kmt5a|Thap7|Kat5|Kdm1a|Tada3|Setd1b|Kmt5b|Setd1a|Etfbkmt|Semp2l1	-2.03732
0	0	0	0	0	0	0	0	0	0	0	0	0	0	0	-3.41073	0	0	0	GO:0006979	GO Biological Processes	response to oxidative stress	-3.41073	20841	405	309	16	Abcd1|Arntl|Cat|Cfl1|G6pdx|Itgam|Pdk2|Pml|Hnf1a|Trp53|Ucp2|Wrn|Mapk3|Nono|Sirt2|Kdm6b	-2.03463
0	0	0	0	0	0	0	0	0	0	0	0	0	0	0	-2.55807	0	-3.41016	0	GO:1903844	GO Biological Processes	regulation of cellular response to transforming growth factor beta stimulus	-3.41016	20841	126	102	5	Fbn1|Fbn2|Tgfbr3|Adamtsl2|Cd109	-2.03463
0	0	0	-3.40247	0	0	0	0	0	0	0	0	0	0	0	0	0	0	0	R-MMU-5653656	Reactome Gene Sets	Vesicle-mediated transport	-3.40247	20841	566	179	14	Ap1g2|Ap2a1|Ap3b1|Hgs|Cog1|Rab8a|Rab5c|Tuba4a|Vps28|Kdelr1|Rab1b|Golga2|Vps37c|Vps52	-2.02861
0	0	0	0	0	0	0	0	0	0	0	0	0	0	-3.39855	0	0	0	0	GO:0006953	GO Biological Processes	acute-phase response	-3.39855	20841	41	73	3	Il1a|Il1b|Tnf	-2.02685
0	0	0	0	0	0	-3.39848	0	0	0	0	0	0	0	0	0	0	0	0	GO:0032692	GO Biological Processes	negative regulation of interleukin-1 production	-3.39848	20841	37	81	3	Lilrb4a|Mefv|Zc3h12a	-2.02685
-2.28392	0	0	0	0	0	0	0	0	0	0	0	0	0	-2.73749	0	0	0	0	GO:0048524	GO Biological Processes	positive regulation of viral process	-3.39715	20841	69	2312	18	Bsg|Cav2|Cd4|Ddx3x|Fmr1|Cd74|Pabpc1|Pfn1|Cnot7|Stau1|Tyro3|Ppih|Tmem39a|Cd209b|Larp1|Adarb1|Cd209a|Trim65	-1.44977
0	0	0	0	0	0	0	0	0	0	0	0	0	0	0	-2.44446	0	0	0	GO:0032507	GO Biological Processes	maintenance of protein location in cell	-3.39715	20841	69	2312	18	Cd4|Pfn1|Pml|Tmsb10|Sp100|Arl2|Kdelr1|Ciz1|Supt7l|Sun1|Chchd10|Kdelr3|Taf3|Os9|Vps13d|Tapt1|Tmsb15l|Tmsb15b1	-1.44977
-3.39635	0	0	0	0	0	0	0	0	0	0	0	0	0	0	0	0	0	0	R-MMU-446388	Reactome Gene Sets	Regulation of cytoskeletal remodeling and cell spreading by IPP complex components	-3.39635	20841	7	482	3	Pxn|Tesk1|Lims1	-2.02584
0	0	0	0	0	0	0	0	0	0	0	0	0	0	0	0	0	-2.43564	0	GO:0032869	GO Biological Processes	cellular response to insulin stimulus	-3.39599	20841	209	2312	40	Akt2|Bglap|Bglap2|Zfp36l1|Cav2|Ghrhr|Gnai2|Grb10|Hnrnpk|Igf1r|Igf2|Il1b|Irs4|Marcks|Rab8a|Kat2b|Pdk2|Enpp1|Pkm|Prkca|Ptpn11|Rela|Srsf3|Zfp106|Slc9a1|Tsc2|Usf1|Ybx1|Pdk4|Slc25a33|Pck2|Ndel1|Phip|Nucks1|Socs7|Erfe|Ncoa5|Wdtc1|Osbpl8|Gsk3a	-1.44977
0	0	0	0	0	0	0	0	0	0	0	0	0	0	-3.39412	0	0	0	0	ko05152	KEGG Pathway	Tuberculosis	-3.39412	20841	178	73	5	Cd74|Il1a|Il1b|Tnf|Cd209a	-2.02416
0	0	0	0	0	0	0	0	0	0	0	0	0	0	-3.39191	-2.44618	0	0	0	WP2432	WikiPathways	Spinal cord injury	-3.39191	20841	99	73	4	Cxcl10|Il1a|Il1b|Tnf	-2.02306
0	0	0	0	0	0	0	0	0	0	0	0	0	0	-3.39191	0	0	0	0	ko04620	KEGG Pathway	Toll-like receptor signaling pathway	-3.39191	20841	99	73	4	Cxcl10|Il1b|Ccl4|Tnf	-2.02306
0	0	0	0	0	0	-2.81122	0	0	-2.02858	0	0	0	0	0	0	0	0	0	R-MMU-8951664	Reactome Gene Sets	Neddylation	-3.38825	20841	216	2312	41	Cish|Epas1|Psmb9|Psmb8|Psmd7|Psmb10|Psmc2|Psme3|Ube2m|Vhl|Psmc4|Psmb2|Cops7a|Commd8|Fbxw5|Fbxw7|Fbxl3|Keap1|Nub1|Hif3a|Socs6|Socs5|Psmd8|Asb1|Psmd6|Dcaf6|Asb5|Dcun1d5|Klhl2|Wsb1|Dcun1d2|Asb13|Klhl25|Gan|Kbtbd7|Fbxl21|Rbbp5|Asb16|Ubxn7|Wdtc1|Kbtbd8	-1.44619
0	0	0	0	0	-2.18	0	0	0	0	0	0	0	0	0	0	0	-2.37503	0	mmu05205	KEGG Pathway	Proteoglycans in cancer	-3.38825	20841	216	2312	41	Actg1|Akt2|Rhoa|Casp3|Cav2|Col1a1|Col1a2|Esr1|Drosha|Ptk2|Fasl|Fzd1|Igf1r|Igf2|Itgav|Itgb3|Itpr3|Kdr|Lum|Mmp9|Ncoa2|Pdpk1|Prkaca|Prkca|Ppp1ca|Ppp1cb|Ppp1cc|Ptch1|Ptpn11|Pxn|Rdx|Rock1|Slc9a1|Thbs1|Tlr4|Tnf|Trp53|Wnt4|Mapk3|Smox|Pkn1	-1.44619
-3.38484	0	0	0	0	0	0	0	0	0	0	0	0	0	0	0	0	0	0	WP200	WikiPathways	Complement activation, classical pathway	-3.38484	20841	16	482	4	C1qa|C1qb|C1qc|C6	-2.01725
0	0	0	0	0	0	0	0	0	0	0	0	0	0	0	0	0	-2.396	0	GO:1901653	GO Biological Processes	cellular response to peptide	-3.3846	20841	307	2312	54	Akt2|Bglap|Bglap2|Zfp36l1|Cav2|Cfl1|Crk|Cyp11a1|Ptk2|Ghrhr|Gnai2|Grb10|Hnrnpk|Igf1r|Igf2|Il1b|Irf1|Irs4|Marcks|Rab8a|Nr4a3|Kat2b|Pdk2|Enpp1|Pkm|Prkca|Ptpn11|Pxn|Rela|Rock1|Srsf3|Zfp106|Slc9a1|Tlr4|Trp53|Tsc2|Usf1|Ybx1|Pdk4|Adrm1|Smpd3|Slc25a33|Pck2|Ndel1|Phip|Nucks1|Socs7|Erfe|Ncoa5|Leprot|Wdtc1|Osbpl8|Nod2|Gsk3a	-1.44461
0	0	0	0	0	0	0	0	0	0	0	0	0	0	0	0	0	-3.38246	0	GO:0042060	GO Biological Processes	wound healing	-3.38246	20841	363	102	8	Cldn1|Col3a1|Col1a1|Il6ra|Itgb3|Tyro3|F13a1|Cd109	-2.01636
0	0	0	0	0	0	0	0	0	0	0	0	0	-2.01344	-3.38063	0	0	0	0	GO:0051480	GO Biological Processes	regulation of cytosolic calcium ion concentration	-3.38063	20841	388	73	7	Cd4|Cxcr3|Ccr9|Cxcl10|Il1b|Lck|Cdh23	-2.01621
0	0	0	0	0	0	0	0	0	0	0	0	0	0	0	0	0	-3.37876	0	mmu04611	KEGG Pathway	Platelet activation	-3.37876	20841	128	102	5	Col3a1|Col1a1|Col1a2|Itgb3|Ptgs1	-2.01603
0	0	0	0	0	0	0	0	0	0	0	0	0	0	-3.3783	0	0	-2.26911	0	GO:0000165	GO Biological Processes	MAPK cascade	-3.3783	20841	791	73	10	Cd4|Cd74|Il1a|Il1b|Ptpn5|Ccl22|Ccl4|Tnf|Dusp6|Havcr2	-2.01603
0	0	0	0	0	0	0	0	0	0	0	0	0	0	0	0	0	-3.37699	0	WP458	WikiPathways	Inflammatory response pathway	-3.37699	20841	30	102	3	Col3a1|Col1a1|Col1a2	-2.0153
0	0	0	0	0	0	0	0	0	0	0	0	0	0	0	-3.37648	0	0	0	GO:0035148	GO Biological Processes	tube formation	-3.37648	20841	183	309	10	Cfl1|Pax8|Pfn1|Rara|Ski|Hnf1b|Tsc2|Ywhaz|Phactr4|Kdm2a	-2.0153
0	0	0	0	0	0	0	0	0	0	0	0	0	0	-3.37532	0	0	0	0	GO:0031343	GO Biological Processes	positive regulation of cell killing	-3.37532	20841	100	73	4	Klrd1|Prf1|Klrk1|Cd160	-2.01468
0	0	0	0	0	-3.37428	0	0	0	0	0	0	0	0	0	0	0	0	0	GO:0033962	GO Biological Processes	P-body assembly	-3.37428	20841	20	381	4	Ddx6|Cnot7|Lsm14a|Cnot6	-2.01418
-2.21326	0	0	-2.1013	0	0	0	0	0	0	0	0	0	0	0	-2.2563	0	0	-2.80117	R-MMU-5633007	Reactome Gene Sets	Regulation of TP53 Activity	-3.37257	20841	143	2312	30	Akt2|Csnk2b|Hipk1|Hipk2|Pdpk1|Pml|Rbbp4|Stk11|Taf6|Ppp1r13b|Trp53|Wrn|Mta2|Map2k6|Trp53inp1|Taf12|Kmt5a|Rictor|Kat5|Chd4|Prr5|Taf3|Trp53bp2|Ttc5|Pip4p1|Gatad2a|Atrip|Brpf3|Taf1|Ppp1r13l	-1.43463
0	0	0	0	0	0	0	0	0	0	0	0	0	0	0	-2.4805	0	-3.36665	0	GO:0031589	GO Biological Processes	cell-substrate adhesion	-3.36665	20841	365	102	8	Col3a1|Col1a1|Itgb3|Nid1|Tyro3|Adamts9|Adamts12|Egflam	-2.00817
0	0	0	0	0	0	-3.36398	0	0	0	0	0	0	0	0	0	0	0	0	GO:0033028	GO Biological Processes	myeloid cell apoptotic process	-3.36398	20841	38	81	3	Ccr5|Fcer1g|Nod2	-2.00658
-3.35892	0	0	0	0	0	0	0	0	0	0	0	0	0	0	0	0	0	0	GO:0036230	GO Biological Processes	granulocyte activation	-3.35892	20841	43	482	6	Anxa3|Dnase1l3|Fcer1g|Ccl5|Kars|Traf3ip2	-2.0026
0	0	0	0	0	0	-2.40115	0	0	0	0	0	0	0	-3.35267	0	0	0	0	GO:0043410	GO Biological Processes	positive regulation of MAPK cascade	-3.35267	20841	517	73	8	Cd4|Cd74|Il1a|Il1b|Ccl22|Ccl4|Tnf|Havcr2	-1.99688
0	0	0	0	0	0	0	0	0	0	0	0	0	0	0	-2.51523	0	0	0	GO:2000058	GO Biological Processes	regulation of ubiquitin-dependent protein catabolic process	-3.35189	20841	163	2312	33	Ptk2|Hipk2|Pml|Ptk2b|Rad23b|Desi1|Sirt6|Fbxw7|Sgta|Nub1|Ubqln2|Socs5|Dnajb2|Sirt2|Gipc1|Fam122a|Eif3h|Ube2v2|Clec16a|Rnf19b|Det1|Ddrgk1|N4bp1|Ubqln4|Cdc20|Rnf144a|Glmn|Rnf144b|Anks1|Bag6|Ubxn1|Sh3rf2|Gsk3a	-1.41803
0	0	0	0	0	0	-3.14246	0	0	0	0	0	0	0	-3.35001	0	0	0	0	GO:1903555	GO Biological Processes	regulation of tumor necrosis factor superfamily cytokine production	-3.35001	20841	182	73	5	Il1a|Ccl4|Spn|Cd274|Havcr2	-1.99476
0	0	0	0	0	0	0	0	0	0	0	0	0	0	0	-2.64219	0	-2.38915	0	GO:0090130	GO Biological Processes	tissue migration	-3.34941	20841	308	2312	54	Anxa3|Rhoa|Bsg|Calr|Csnk2b|Ephb4|Ptk2|Fgfbp1|Fstl1|Gpi1|Gpx1|Igf2|Itgav|Itgb3|Jup|Kdr|Lcn2|Mmp9|P2rx4|Pdpk1|Pfn1|Pik3c2a|Prkca|Ppard|Ptk2b|Ptpn11|Pxn|Rock1|Sp100|Sparc|Tesk1|Tgfbr1|Tgfbr3|Thbs1|Tnf|Vhl|Amot|Fbxw7|Nus1|Rab25|Dusp10|Gipc1|Ppm1f|Anln|Emc10|Clasp1|Adamts9|Prkd2|Eppk1|Zc3h12a|Grhl2|Pkn1|Lemd3|Glipr2	-1.41758
-3.343	0	0	0	0	0	0	0	0	0	0	0	0	0	0	0	0	0	0	GO:0070265	GO Biological Processes	necrotic cell death	-3.343	20841	60	482	7	Trp53|Nupr1|Zbp1|Pgam5|Mlkl|Oga|Ppif	-1.98828
-2.44591	0	0	0	0	0	0	0	0	0	0	0	0	0	0	0	0	0	0	GO:0070059	GO Biological Processes	intrinsic apoptotic signaling pathway in response to endoplasmic reticulum stress	-3.3394	20841	64	2312	17	Atf4|Bak1|Hyou1|Casp3|Ikbkg|Nck2|Pml|Spop|Trp53|Wfs1|Creb3l1|Txndc12|Dnajc10|Syvn1|Selenok|Selenos|Bag6	-1.41159
0	0	0	0	0	0	0	0	0	0	0	0	0	0	-3.33714	0	0	0	0	GO:0046636	GO Biological Processes	negative regulation of alpha-beta T cell activation	-3.33714	20841	43	73	3	Runx3|Tbx21|Cd274	-1.98349
0	0	0	0	0	0	0	0	0	0	0	-3.3362	0	0	0	0	0	0	0	mmu05012	KEGG Pathway	Parkinson's disease	-3.3362	20841	144	198	7	Cox8a|Prkaca|Ube2l3|Ndufa12|Ndufb10|Ndufa8|Ndufv3	-1.98308
0	0	0	0	0	-3.32868	0	0	0	0	0	0	0	0	0	0	0	0	0	GO:0048170	GO Biological Processes	positive regulation of long-term neuronal synaptic plasticity	-3.32868	20841	9	381	3	Fmr1|Kdr|Nptn	-1.97684
0	0	0	0	0	0	0	0	0	0	0	0	0	0	0	-3.32866	0	0	0	GO:0043242	GO Biological Processes	negative regulation of protein-containing complex disassembly	-3.32866	20841	93	309	7	Avil|Capzb|Cfl1|Clasp1|Arpc2|Gas2l1|Scaf4	-1.97684
0	0	0	0	-2.24864	0	0	0	0	0	0	0	0	-2.92251	-3.32837	0	0	0	0	R-MMU-375276	Reactome Gene Sets	Peptide ligand-binding receptors	-3.32837	20841	184	73	5	Cxcr3|Ccr9|Cxcl10|Ccl22|Ccl4	-1.97684
0	0	0	0	0	0	0	0	0	0	0	0	0	0	-3.18932	0	0	0	0	GO:2000181	GO Biological Processes	negative regulation of blood vessel morphogenesis	-3.32603	20841	112	2312	25	Adamts1|Cxcr3|Efna3|Fasl|Hgs|Cxcl10|Sh2b3|Pml|Rock1|Sema6a|Slc12a2|Sparc|Stat1|Thbs1|Tie1|Tnf|Wnt4|Fbln5|Creb3l1|Amot|Cd160|Foxj2|Adamts9|Flcn|Naxe	-1.40413
0	0	0	0	-3.22442	0	0	0	0	0	0	0	0	0	0	-2.02948	0	0	0	GO:0006109	GO Biological Processes	regulation of carbohydrate metabolic process	-3.32598	20841	197	2312	38	Akt2|Ap2a1|Cry1|Fbp1|Grb10|Htr2a|Igf2|Lepr|Zbtb7a|Ncoa2|Cd244a|Kat2b|Pdk2|Enpp1|Pfkfb2|Ppp1ca|Ppp1cb|Ptk2b|Ranbp2|Rora|Ncor1|Stk11|Trp53|Phlda2|Avpr1b|Pdk4|Sirt6|Nupr1|Arl2|Smpd3|Cox11|Jmjd8|Ddit4|Epm2aip1|Slc45a3|Git1|Erfe|P2ry6	-1.40413
0	0	0	0	0	0	0	0	0	0	0	0	0	0	-3.32577	0	0	0	0	ko05166	KEGG Pathway	HTLV-I infection	-3.32577	20841	283	73	6	Cd3d|Cd3e|Cd3g|Il2rb|Lck|Tnf	-1.9763
0	0	0	0	0	0	0	0	0	0	0	0	0	0	-3.32577	0	0	0	0	mmu05166	KEGG Pathway	HTLV-I infection	-3.32577	20841	283	73	6	Cd3d|Cd3e|Cd3g|Il2rb|Lck|Tnf	-1.9763
0	0	0	0	0	0	0	0	0	0	0	0	0	-3.32193	0	0	0	0	0	GO:0050729	GO Biological Processes	positive regulation of inflammatory response	-3.32193	20841	134	24	3	Ido1|Ccl5|Zbp1	-1.97306
0	0	0	0	0	0	-3.31609	0	0	0	0	0	0	0	-3.03399	-2.23343	0	0	0	GO:0045596	GO Biological Processes	negative regulation of cell differentiation	-3.31609	20841	723	81	10	Axin2|C1qc|Ccr5|Lilrb4a|Irf1|Lag3|Wnt4|Pilrb1|Gpr55|Zc3h12a	-1.96774
0	0	-2.07061	0	0	0	0	0	0	0	0	0	0	0	0	0	0	0	0	GO:0006352	GO Biological Processes	DNA-templated transcription, initiation	-3.31218	20841	106	2312	24	Crcp|Esr1|Tfb2m|Irf8|Psmc2|Taf6|Hnf1a|Hnf1b|Ubtf|Trp53|Xpa|Psmc4|Ncoa6|Taf12|Polr2i|Gtf3c5|Brf1|Gtf2a1|Gtf2f1|Rrn3|Med16|Tfb1m|Setx|Taf1	-1.39426
0	0	0	0	0	0	0	0	0	0	0	0	0	0	-3.31074	0	0	0	0	mmu04620	KEGG Pathway	Toll-like receptor signaling pathway	-3.31074	20841	104	73	4	Cxcl10|Il1b|Ccl4|Tnf	-1.96388
-3.2763	0	0	0	0	0	0	0	0	0	0	0	0	0	0	-2.72556	0	0	-3.31065	R-MMU-446353	Reactome Gene Sets	Cell-extracellular matrix interactions	-3.31065	20841	17	472	4	Actg1|Pxn|Tesk1|Fblim1	-1.96388
0	0	0	0	0	0	0	0	0	0	0	0	0	0	0	0	0	-3.30914	0	GO:0001944	GO Biological Processes	vasculature development	-3.30914	20841	792	102	12	Col3a1|Col4a1|Col1a1|Col1a2|Il6ra|Itgb3|Lama4|Sparc|Tgfbr3|Hif3a|Adamts9|Angptl7	-1.9629
0	0	0	0	0	0	0	0	0	0	0	0	0	-3.30314	0	0	0	0	0	ko04210	KEGG Pathway	Apoptosis	-3.30314	20841	136	24	3	Ctsw|Fasl|Gzmb	-1.95795
0	0	0	0	0	0	0	0	0	0	-3.30104	0	0	0	0	0	0	0	0	GO:0001570	GO Biological Processes	vasculogenesis	-3.30104	20841	97	140	5	Cd34|Hey1|Sox17|Ramp2|Glmn	-1.95688
0	0	0	-3.29956	0	0	0	0	0	0	0	0	0	0	0	0	0	0	0	GO:0009141	GO Biological Processes	nucleoside triphosphate metabolic process	-3.29956	20841	116	179	6	Ak2|Rhoa|Gtpbp1|Pkm|Sphk2|Atp5g2	-1.95645
0	0	0	0	0	0	-3.29779	0	0	0	0	0	0	0	0	0	0	0	0	GO:0045066	GO Biological Processes	regulatory T cell differentiation	-3.29779	20841	40	81	3	Lilrb4a|Irf1|Lag3	-1.9552
0	0	-3.29681	0	0	0	0	0	0	0	0	0	0	0	0	0	0	0	0	GO:0097502	GO Biological Processes	mannosylation	-3.29681	20841	21	157	3	Pigb|Pomt2|Large2	-1.95483
0	0	0	0	0	0	-3.08951	0	0	0	0	0	0	0	-3.29638	0	0	0	0	GO:0071706	GO Biological Processes	tumor necrosis factor superfamily cytokine production	-3.29638	20841	187	73	5	Il1a|Ccl4|Spn|Cd274|Havcr2	-1.95483
0	0	0	0	0	0	0	0	0	0	0	0	0	0	-3.29502	0	0	0	0	GO:0046889	GO Biological Processes	positive regulation of lipid biosynthetic process	-3.29502	20841	105	73	4	Cd74|Il1a|Il1b|Tnf	-1.95399
0	0	0	0	0	0	0	0	0	0	-2.87722	0	0	0	0	0	0	-3.29316	0	GO:0050673	GO Biological Processes	epithelial cell proliferation	-3.29316	20841	471	102	9	Bglap2|Cldn1|Itgb3|Klf9|Nr4a3|Sparc|Tgfbr3|Thbs4|Cd109	-1.95316
0	0	0	0	0	-2.4077	0	0	0	0	0	0	0	0	0	0	0	0	0	GO:0061157	GO Biological Processes	mRNA destabilization	-3.29214	20841	82	2312	20	Zfp36l1|Celf1|Mlh1|Pabpc1|Cnot7|Rock1|Zfp36|Mettl3|Mettl16|Cnot8|Dcp2|Dcp1a|Cnot6|Cpeb3|Ythdf3|Zc3h12a|Tardbp|Cnot3|Samd4b|Zc3h12d	-1.38121
0	0	0	0	0	0	0	0	0	0	0	0	0	0	0	-2.12663	0	0	0	R-MMU-450531	Reactome Gene Sets	Regulation of mRNA stability by proteins that bind AU-rich elements	-3.29214	20841	82	2312	20	Anp32a|Zfp36l1|Hspa8|Psmb9|Psmb8|Psmd7|Pabpc1|Prkca|Psmb10|Psmc2|Psme3|Ywhaz|Zfp36|Psmc4|Psmb2|Psmd8|Psmd6|Tnfsf13|Dcp2|Dcp1a	-1.38121
0	0	0	0	0	0	0	0	0	0	0	-3.05354	0	0	0	-3.27106	0	0	-2.18042	GO:0046034	GO Biological Processes	ATP metabolic process	-3.29137	20841	260	2312	47	Ak2|Abcd1|Aldoc|Rhoa|Atp6v1b2|Atpif1|Cox6a1|Fbp1|Galk1|Gpi1|Hspa8|Htr2a|Zbtb7a|Enpp1|Pfkfb2|Pkm|Ncor1|Cox7a2l|Trp53|Parg|Sirt6|Nupr1|Arl2|Pfkp|Sphk2|Dnajc30|Dnajc15|Iscu|Ndufa12|Nmnat1|Ndufa10|Uqcrb|Atp5g2|Ndufa8|Slc25a33|Atp5h|Jmjd8|Ddit4|Ndufv3|Chchd10|Ppif|Myh7|Afg1l|Flcn|Git1|Ndufs8|Ndufs6	-1.38121
0	0	0	0	0	0	0	0	0	0	0	0	0	0	-3.28585	0	0	0	0	mmu05152	KEGG Pathway	Tuberculosis	-3.28585	20841	188	73	5	Cd74|Il1a|Il1b|Tnf|Cd209a	-1.94689
0	0	0	0	0	-2.36457	-3.26498	0	0	0	0	0	0	0	0	0	0	0	0	GO:0002221	GO Biological Processes	pattern recognition receptor signaling pathway	-3.28489	20841	171	2312	34	Ap3b1|Phb2|Ddx3x|Esr1|Irf1|Irf4|Lgals9|Ly96|Pdpk1|Rela|Tlr4|Traf3|Tyro3|Irf3|Unc93b1|Gps2|Lsm14a|Inava|Wdfy1|Otud4|Sec14l1|Gpr108|Dhx58|Pum2|Nlrp6|Irak2|Havcr2|Treml4|Pja2|Mavs|Ddx58|Tlr11|Nod2|Epg5	-1.37664
0	0	0	0	0	0	0	0	0	0	0	0	0	0	0	0	-3.2792	0	0	GO:0051101	GO Biological Processes	regulation of DNA binding	-3.2792	20841	125	62	4	Hes1|Hmga2|Isl1|Mmp9	-1.94229
0	0	0	0	0	0	0	0	0	0	0	0	0	-3.27549	0	0	0	0	0	mmu04210	KEGG Pathway	Apoptosis	-3.27549	20841	139	24	3	Ctsw|Fasl|Gzmb	-1.94102
0	0	0	0	0	-2.10603	0	0	0	0	0	0	0	0	0	-3.27514	0	0	0	GO:1905269	GO Biological Processes	positive regulation of chromatin organization	-3.27514	20841	124	309	8	Men1|Pml|Ncor1|Trp53|Wbp2|Mapk3|Sirt6|Kdm2a	-1.94102
0	0	0	0	0	0	-3.266	0	0	0	0	0	0	0	0	0	0	0	0	GO:0002483	GO Biological Processes	antigen processing and presentation of endogenous peptide antigen	-3.266	20841	41	81	3	Tap1|Tap2|Tapbp	-1.93622
0	0	0	0	0	0	-3.266	0	0	0	0	0	0	0	0	0	0	0	0	GO:0019885	GO Biological Processes	antigen processing and presentation of endogenous peptide antigen via MHC class I	-3.266	20841	41	81	3	Tap1|Tap2|Tapbp	-1.93622
0	0	0	0	0	0	0	0	0	0	0	0	0	-3.2574	0	0	0	0	0	GO:0071887	GO Biological Processes	leukocyte apoptotic process	-3.2574	20841	141	24	3	Fasl|Ido1|Ccl5	-1.92913
-2.28756	0	0	0	0	0	0	0	0	0	0	0	0	0	-2.56908	0	0	0	0	GO:1903900	GO Biological Processes	regulation of viral life cycle	-3.25331	20841	165	2312	33	Bsg|Cav2|Cd4|Ddx3x|Fmr1|Hmga2|Cd74|Pabpc1|Pml|Cnot7|Ccl5|Stau1|Tnf|Tyro3|Trim26|Banf1|Oasl2|Snx3|Ppih|Trim35|Tmem39a|Ifitm1|Cd209b|Larp1|Trim12a|N4bp1|Ifitm2|Setdb1|Trim8|Adarb1|Cd209a|Mavs|Trim65	-1.35072
0	0	0	0	0	0	-2.61175	0	0	0	0	0	0	0	-2.81146	0	0	0	0	GO:0002573	GO Biological Processes	myeloid leukocyte differentiation	-3.25302	20841	240	2312	44	Ap3b1|Zfp36l1|C1qc|Camk4|Cd4|Cdk6|Chuk|Csf2|Fadd|Fbn1|Fcer1g|Ostm1|Gnas|Lilrb4a|Eif2ak1|Cd74|Irf4|Itgam|Itgb3|Zbtb7a|Enpp1|Prkca|Rara|Rbpj|Ccl3|Ccl5|Tnf|Hax1|Fbxw7|Batf|Atp6ap1|Ndfip1|Batf2|Lbr|Kdm1a|Tcta|Gpr137|Pilrb1|Ppargc1b|Tfe3|Gpr55|Cd109|Gpr68|Srp54c	-1.35072
0	0	0	0	0	-3.16443	0	0	0	0	0	0	0	0	0	0	0	0	-3.24712	GO:0000209	GO Biological Processes	protein polyubiquitination	-3.24712	20841	248	472	15	Brca1|Btrc|Traf3|Ube2e3|Ube2l3|Fbxl17|Gps2|Rnf8|Tmem129|Rnf126|Syvn1|Traf3ip2|Sharpin|Cdc34b|Kbtbd7	-1.91986
0	0	0	0	0	0	0	0	0	0	0	0	0	0	0	0	0	-3.2418	0	GO:0001101	GO Biological Processes	response to acid chemical	-3.2418	20841	209	102	6	Col3a1|Col4a1|Col5a2|Col1a1|Col1a2|Igf1r	-1.91554
0	0	0	0	0	0	0	0	0	0	0	0	0	0	0	-3.2411	0	0	0	GO:0001838	GO Biological Processes	embryonic epithelial tube formation	-3.2411	20841	157	309	9	Cfl1|Pax8|Pfn1|Rara|Ski|Hnf1b|Tsc2|Phactr4|Kdm2a	-1.91534
0	0	0	0	0	0	0	0	0	0	0	0	0	0	0	-2.68897	0	-2.41673	0	GO:0010631	GO Biological Processes	epithelial cell migration	-3.23969	20841	304	2312	53	Anxa3|Rhoa|Bsg|Calr|Csnk2b|Ephb4|Ptk2|Fgfbp1|Fstl1|Gpi1|Gpx1|Igf2|Itgav|Itgb3|Jup|Kdr|Lcn2|Mmp9|P2rx4|Pdpk1|Pfn1|Pik3c2a|Prkca|Ppard|Ptk2b|Ptpn11|Pxn|Rock1|Sp100|Sparc|Tesk1|Tgfbr1|Tgfbr3|Thbs1|Tnf|Vhl|Amot|Fbxw7|Nus1|Rab25|Dusp10|Gipc1|Ppm1f|Anln|Emc10|Clasp1|Adamts9|Prkd2|Eppk1|Zc3h12a|Pkn1|Lemd3|Glipr2	-1.35072
0	0	0	0	0	0	-3.23503	0	0	0	0	0	0	0	0	0	0	0	0	R-MMU-983170	Reactome Gene Sets	Antigen Presentation: Folding, assembly and peptide loading of class I MHC	-3.23503	20841	42	81	3	Tap1|Tap2|Tapbp	-1.91035
0	0	0	0	0	0	0	0	0	0	0	0	0	0	0	-2.07693	0	0	0	GO:0045912	GO Biological Processes	negative regulation of carbohydrate metabolic process	-3.23497	20841	54	2312	15	Ap2a1|Cry1|Fbp1|Grb10|Lepr|Enpp1|Ncor1|Trp53|Sirt6|Nupr1|Smpd3|Cox11|Ddit4|Git1|Erfe	-1.35072
0	0	0	0	0	-2.52036	0	0	0	0	0	0	0	0	0	0	0	0	0	R-MMU-429914	Reactome Gene Sets	Deadenylation-dependent mRNA decay	-3.23497	20841	54	2312	15	Ddx6|Eif4a1|Eif4a2|Pabpc1|Cnot7|Lsm4|Cnot4|Lsm3|Cnot8|Dcp2|Dcp1a|Lsm6|Cnot6|Eif4a3|Cnot3	-1.35072
-2.90048	0	0	0	0	0	0	0	0	0	0	0	0	0	0	0	0	0	0	R-MMU-6807505	Reactome Gene Sets	RNA polymerase II transcribes snRNA genes	-3.23479	20841	71	2312	18	Polr2k|Polr2a|Supt4a|Taf6|Phax|Polr2l|Ints14|Nabp2|Polr2i|Ints2|Rprd1b|Ints7|Gtf2a1|Gtf2f1|Ints4|Ints9|Ice1|Polr2h	-1.35072
0	0	0	0	0	0	0	0	0	0	0	0	0	0	0	0	0	-3.23091	0	GO:0031032	GO Biological Processes	actomyosin structure organization	-3.23091	20841	210	102	6	Casq1|Cfl2|Eln|Anln|Sh3pxd2b|Frmd6	-1.90815
0	0	0	0	0	0	0	0	-3.22861	0	0	-2.2253	0	0	0	0	0	0	0	R-MMU-674695	Reactome Gene Sets	RNA Polymerase II Pre-transcription Events	-3.22861	20841	76	105	4	Eloa|Taf12|Polr2l|Ctdp1	-1.90635
0	0	0	0	0	0	0	0	0	0	0	0	0	0	-3.22293	0	0	0	0	GO:0001961	GO Biological Processes	positive regulation of cytokine-mediated signaling pathway	-3.22293	20841	47	73	3	Cd74|Txk|Nlrc5	-1.90166
0	0	0	0	0	0	0	0	0	0	0	0	0	-3.222	0	0	0	0	0	GO:0097553	GO Biological Processes	calcium ion transmembrane import into cytosol	-3.222	20841	145	24	3	Fasl|Xcl1|Cxcl9	-1.90122
0	0	0	0	0	0	-3.04851	0	0	0	0	0	0	0	-3.21876	0	0	0	0	GO:0032760	GO Biological Processes	positive regulation of tumor necrosis factor production	-3.21876	20841	110	73	4	Il1a|Ccl4|Spn|Havcr2	-1.90006
0	0	0	0	0	0	0	0	0	0	0	0	0	0	-3.21876	0	0	0	0	GO:0016525	GO Biological Processes	negative regulation of angiogenesis	-3.21876	20841	110	73	4	Cxcr3|Cxcl10|Tnf|Cd160	-1.90006
0	0	0	0	0	-3.21838	0	0	0	0	0	0	0	0	0	0	0	0	0	GO:0071426	GO Biological Processes	ribonucleoprotein complex export from nucleus	-3.21838	20841	79	381	7	Hnrnpa2b1|Chtop|Riok2|Fyttd1|Nup107|Sdad1|Ddx19b	-1.90006
0	0	0	0	0	0	0	0	-3.21653	0	0	0	0	0	0	0	0	0	0	GO:0051642	GO Biological Processes	centrosome localization	-3.21653	20841	33	105	3	Sun1|Ndel1|Syne2	-1.89884
0	0	0	0	0	0	0	0	0	0	0	-3.21617	0	0	0	0	0	0	0	WP567	WikiPathways	Eukaryotic transcription initiation	-3.21617	20841	41	198	4	Polr2k|Polr2j|Taf6|Polr2i	-1.89884
0	0	0	0	-2.56816	0	0	0	0	0	0	0	0	-2.33296	-3.21553	0	0	0	0	R-MMU-373076	Reactome Gene Sets	Class A/1 (Rhodopsin-like receptors)	-3.21553	20841	297	73	6	Cxcr3|Ccr9|Cxcl10|Ccl22|Ccl4|Gpr68	-1.89869
0	0	0	0	0	0	0	0	0	0	0	0	0	0	0	0	0	-3.21469	0	R-MMU-375165	Reactome Gene Sets	NCAM signaling for neurite out-growth	-3.21469	20841	34	102	3	Col3a1|Col4a1|Col5a2	-1.89834
0	0	0	0	0	-3.2079	0	0	0	0	0	0	0	0	0	0	0	0	0	GO:0045948	GO Biological Processes	positive regulation of translational initiation	-3.2079	20841	22	381	4	Ddx3x|Impact|Uhmk1|Ythdf3	-1.89204
0	0	0	0	0	0	0	0	0	0	0	0	0	0	0	-3.20623	0	0	0	GO:0043500	GO Biological Processes	muscle adaptation	-3.20623	20841	127	309	8	Cflar|G6pdx|Gata5|P2rx4|Slc9a1|Camta2|Zfp418|Gsk3a	-1.89086
-3.19975	0	0	0	0	0	0	0	0	0	0	0	0	0	0	0	0	0	0	GO:0034720	GO Biological Processes	histone H3-K4 demethylation	-3.19975	20841	8	482	3	Riox2|Kdm1a|Kdm5a	-1.88584
0	0	0	0	0	0	0	0	0	0	0	0	0	0	0	0	-3.19912	0	0	GO:0090276	GO Biological Processes	regulation of peptide hormone secretion	-3.19912	20841	232	62	5	Cpt1a|Ghrhr|Hmga2|Isl1|Kcnq1	-1.8857
0	0	0	0	0	0	0	0	0	0	0	0	0	0	0	-3.19696	0	0	0	GO:0000289	GO Biological Processes	nuclear-transcribed mRNA poly(A) tail shortening	-3.19696	20841	27	309	4	Pabpc1|Zfp36|Cnot3|Samd4b	-1.88451
0	0	0	0	0	0	0	0	0	0	0	0	0	0	-3.19599	0	0	0	0	GO:0032768	GO Biological Processes	regulation of monooxygenase activity	-3.19599	20841	48	73	3	Il1a|Il1b|Tnf	-1.88451
0	0	0	0	0	0	0	0	0	0	0	0	0	0	-3.19599	0	0	0	0	GO:0050856	GO Biological Processes	regulation of T cell receptor signaling pathway	-3.19599	20841	48	73	3	Lck|Cd160|Sla2	-1.88451
0	0	0	0	0	0	0	0	0	0	0	0	0	0	0	-3.19455	0	0	0	GO:0006110	GO Biological Processes	regulation of glycolytic process	-3.19455	20841	47	309	5	Zbtb7a|Ncor1|Sirt6|Jmjd8|Git1	-1.88355
0	0	0	0	0	0	-2.57304	0	0	0	0	0	0	0	0	-3.19006	0	0	0	GO:0032922	GO Biological Processes	circadian regulation of gene expression	-3.19006	20841	71	309	6	Arntl|Pml|Ncor1|Hnf1b|Mta1|Kdm2a	-1.88169
0	0	0	0	0	0	-3.01932	0	0	0	0	0	0	0	-3.18932	0	0	0	0	GO:1903557	GO Biological Processes	positive regulation of tumor necrosis factor superfamily cytokine production	-3.18932	20841	112	73	4	Il1a|Ccl4|Spn|Havcr2	-1.88169
0	0	0	0	0	0	-2.02168	0	0	0	0	0	0	0	-3.18932	0	0	0	0	GO:0002709	GO Biological Processes	regulation of T cell mediated immunity	-3.18932	20841	112	73	4	Il1b|Klrd1|Spn|Tbx21	-1.88169
0	0	0	0	0	0	0	0	0	0	0	0	0	0	-3.18932	0	0	0	0	GO:0045639	GO Biological Processes	positive regulation of myeloid cell differentiation	-3.18932	20841	112	73	4	Cd4|Cd74|Tnf|Gpr68	-1.88169
0	0	0	0	0	0	0	0	0	0	0	0	0	0	0	-2.94154	0	0	0	GO:0031058	GO Biological Processes	positive regulation of histone modification	-3.18758	20841	108	2312	24	Brca1|Fmr1|Isl1|Men1|Pml|Ncor1|Slk|Trp53|Wbp2|Aplnr|Mapk3|Tet1|Sphk2|H1f5|Sap30bp|Brd4|Piwil2|Chtop|Rtf1|Kdm1a|Prkd2|Rnf20|Kdm2a|Sdr16c5	-1.30891
0	0	0	0	0	0	0	0	0	0	0	0	0	-2.13127	-3.18668	0	0	0	0	GO:0030003	GO Biological Processes	cellular cation homeostasis	-3.18668	20841	688	73	9	Cd4|Cxcr3|Ccr9|Cxcl10|Il1a|Il1b|Lck|Cdh23|Slamf8	-1.87953
0	0	0	0	0	-3.18537	0	0	0	0	0	0	0	0	0	0	0	0	0	GO:0071166	GO Biological Processes	ribonucleoprotein complex localization	-3.18537	20841	80	381	7	Hnrnpa2b1|Chtop|Riok2|Fyttd1|Nup107|Sdad1|Ddx19b	-1.8787
0	0	0	0	0	0	0	0	0	0	0	0	0	0	0	-3.18189	0	0	0	GO:2000377	GO Biological Processes	regulation of reactive oxygen species metabolic process	-3.18189	20841	160	309	9	Abcd1|Cflar|G6pdx|Gnai2|Itgam|Trp53|Sirt2|Duoxa2|Tusc2	-1.8757
0	0	0	0	0	0	0	0	-3.178	0	0	0	0	0	0	0	0	0	0	GO:0061842	GO Biological Processes	microtubule organizing center localization	-3.178	20841	34	105	3	Sun1|Ndel1|Syne2	-1.87421
0	0	0	0	0	0	0	0	0	0	0	0	0	0	0	0	0	-3.17731	0	R-MMU-76009	Reactome Gene Sets	Platelet Aggregation (Plug Formation)	-3.17731	20841	35	102	3	Col1a1|Col1a2|Itgb3	-1.87421
-2.75338	0	-3.17724	0	0	0	0	0	0	0	0	0	0	0	0	0	0	0	0	GO:0000413	GO Biological Processes	protein peptidyl-prolyl isomerization	-3.17724	20841	23	157	3	Fkbp4|Ppih|Ppif	-1.87421
0	0	0	0	0	0	0	0	0	0	-3.1761	0	0	0	0	0	0	0	0	GO:0001825	GO Biological Processes	blastocyst formation	-3.1761	20841	59	140	4	Tm4sf1|Matr3|Sox17|Tet1	-1.87421
0	0	0	0	0	0	-3.17538	0	0	0	0	0	0	0	0	0	0	0	0	GO:0019883	GO Biological Processes	antigen processing and presentation of endogenous antigen	-3.17538	20841	44	81	3	Tap1|Tap2|Tapbp	-1.87421
0	0	0	0	0	0	-3.17538	0	0	0	0	0	0	0	0	0	0	0	0	GO:0046633	GO Biological Processes	alpha-beta T cell proliferation	-3.17538	20841	44	81	3	Lilrb4a|Irf1|Cd244a	-1.87421
0	0	0	0	0	0	-3.17503	0	0	0	0	0	0	0	-2.44227	0	0	0	0	GO:0032680	GO Biological Processes	regulation of tumor necrosis factor production	-3.17503	20841	179	81	5	Ccr5|Fcer1g|Ly96|Zc3h12a|Nod2	-1.87421
-2.3792	0	0	0	0	0	-2.66356	0	0	0	0	0	0	0	-2.79303	0	0	0	0	GO:0032613	GO Biological Processes	interleukin-10 production	-3.17178	20841	66	2312	17	Bcl3|Cd34|Fcer1g|G6pdx|Lilrb4a|Ido1|Irf4|Lgals9|Tlr4|Tnfrsf9|Pdcd1lg2|Cd274|Inava|Tusc2|Il20rb|Lilra5|Nod2	-1.29489
0	0	0	0	0	0	-3.17138	0	0	0	0	0	0	0	0	0	0	0	0	GO:0032479	GO Biological Processes	regulation of type I interferon production	-3.17138	20841	102	81	4	Irf8|Irf1|Stat1|Dhx58	-1.87184
0	0	0	0	0	0	0	0	0	0	0	0	0	0	-3.16964	0	0	0	0	GO:0032814	GO Biological Processes	regulation of natural killer cell activation	-3.16964	20841	49	73	3	Flt3l|Cd160|Havcr2	-1.87151
0	0	0	0	0	0	0	0	0	0	0	0	0	0	-3.16964	0	0	0	0	GO:0032309	GO Biological Processes	icosanoid secretion	-3.16964	20841	49	73	3	Il1a|Il1b|Pla2g2d	-1.87151
0	0	0	0	0	0	0	0	0	0	0	0	0	0	-3.16964	0	0	0	0	GO:0045429	GO Biological Processes	positive regulation of nitric oxide biosynthetic process	-3.16964	20841	49	73	3	Il1b|Tnf|Klrk1	-1.87151
0	0	-3.16249	-2.21093	0	0	0	0	0	0	0	0	0	0	0	0	0	0	0	GO:1901137	GO Biological Processes	carbohydrate derivative biosynthetic process	-3.16249	20841	529	157	12	Ddost|Dpagt1|Rpn2|Pigb|Krtcap2|Dhdds|Tmem258|Pofut2|Pomt2|Gmds|Large2|Uggt1	-1.86529
0	0	0	0	0	0	0	0	0	0	0	0	0	0	0	-3.16143	0	0	0	GO:0048640	GO Biological Processes	negative regulation of developmental growth	-3.16143	20841	129	309	8	Cfl1|G6pdx|Men1|Atxn2|Sema4b|Sema6a|Zfp418|Gsk3a	-1.8647
0	0	0	0	0	0	0	0	0	0	0	0	0	0	-2.01682	0	-3.15734	0	0	GO:0002791	GO Biological Processes	regulation of peptide secretion	-3.15734	20841	237	62	5	Cpt1a|Ghrhr|Hmga2|Isl1|Kcnq1	-1.86108
-2.58636	0	0	0	0	0	0	0	0	0	0	0	0	0	0	0	0	0	-3.15527	R-MMU-3247509	Reactome Gene Sets	Chromatin modifying enzymes	-3.15527	20841	201	472	13	Ezh2|Ncoa2|Rbbp4|Mta2|Suz12|Gps2|Carm1|Kmt5a|Kdm1a|Setd1b|Kmt5b|Setd1a|H3c4	-1.86024
-2.58636	0	0	0	0	0	0	0	0	0	0	0	0	0	0	0	0	0	-3.15527	R-MMU-4839726	Reactome Gene Sets	Chromatin organization	-3.15527	20841	201	472	13	Ezh2|Ncoa2|Rbbp4|Mta2|Suz12|Gps2|Carm1|Kmt5a|Kdm1a|Setd1b|Kmt5b|Setd1a|H3c4	-1.86024
0	0	0	0	0	0	0	0	0	0	0	0	0	0	0	-3.1551	0	0	0	GO:0034599	GO Biological Processes	cellular response to oxidative stress	-3.1551	20841	268	309	12	Abcd1|Arntl|Cfl1|G6pdx|Itgam|Pdk2|Pml|Trp53|Mapk3|Nono|Sirt2|Kdm6b	-1.86024
0	0	0	0	0	0	0	0	0	0	0	0	0	0	-2.58529	-2.97388	0	0	0	ko05132	KEGG Pathway	Salmonella infection	-3.14939	20841	78	2312	19	Actg1|Csf2|Dync1h1|Il1a|Il1b|Klc2|Pfn1|Rela|Rock1|Ccl3|Ccl4|Tlr4|Mapk3|Rhog|Arpc3|Arpc2|Dync2h1|Dync1li2|Pkn1	-1.27782
0	0	0	0	0	0	0	0	0	0	0	0	0	0	0	-2.52838	0	0	-3.14336	GO:0006368	GO Biological Processes	transcription elongation from RNA polymerase II promoter	-3.14336	20841	66	472	7	Ezh2|Supt6|Zmiz2|Adrm1|Brd4|Rnf8|Setd1a	-1.85083
0	0	0	0	0	0	0	0	0	0	0	0	0	0	-2.00439	0	-3.14091	0	0	GO:0090087	GO Biological Processes	regulation of peptide transport	-3.14091	20841	239	62	5	Cpt1a|Ghrhr|Hmga2|Isl1|Kcnq1	-1.8493
0	0	0	0	0	0	0	0	0	0	0	0	0	0	0	0	-3.14037	0	0	GO:0043388	GO Biological Processes	positive regulation of DNA binding	-3.14037	20841	59	62	3	Hes1|Isl1|Mmp9	-1.84922
0	0	0	0	0	0	-3.1397	0	0	0	0	0	0	0	0	0	0	0	0	GO:0032606	GO Biological Processes	type I interferon production	-3.1397	20841	104	81	4	Irf8|Irf1|Stat1|Dhx58	-1.84901
0	0	0	0	0	0	0	0	0	0	0	0	0	0	0	0	0	-3.13557	0	GO:0001649	GO Biological Processes	osteoblast differentiation	-3.13557	20841	219	102	6	Bglap2|Col1a1|Fbn2|Fzd1|Tgfbr3|Sh3pxd2b	-1.84581
0	0	0	0	0	0	0	0	0	0	0	0	0	0	0	-3.13507	0	0	0	GO:0051016	GO Biological Processes	barbed-end actin filament capping	-3.13507	20841	28	309	4	Avil|Capzb|Cfl1|Arpc2	-1.84577
0	0	0	0	0	0	0	0	0	0	0	0	0	0	0	0	0	-2.44036	0	GO:0008286	GO Biological Processes	insulin receptor signaling pathway	-3.13435	20841	128	2312	27	Akt2|Cav2|Gnai2|Grb10|Igf1r|Igf2|Il1b|Irs4|Marcks|Pdk2|Enpp1|Prkca|Ptpn11|Rela|Srsf3|Zfp106|Tsc2|Ybx1|Pdk4|Ndel1|Phip|Nucks1|Socs7|Erfe|Ncoa5|Osbpl8|Gsk3a	-1.26628
0	0	0	0	0	0	0	0	0	0	0	0	0	0	-3.13211	0	0	0	0	R-MMU-2454202	Reactome Gene Sets	Fc epsilon receptor (FCERI) signaling	-3.13211	20841	116	73	4	Itk|Lcp2|Psmb8|Txk	-1.84372
0	0	0	0	0	0	-3.12108	0	0	0	0	0	0	0	-2.39969	0	0	0	0	GO:0032640	GO Biological Processes	tumor necrosis factor production	-3.12108	20841	184	81	5	Ccr5|Fcer1g|Ly96|Zc3h12a|Nod2	-1.83519
0	0	0	0	0	0	0	0	0	0	0	0	0	0	0	-2.0522	0	0	0	R-MMU-6804758	Reactome Gene Sets	Regulation of TP53 Activity through Acetylation	-3.1207	20841	29	2312	10	Akt2|Pml|Rbbp4|Trp53|Mta2|Map2k6|Chd4|Pip4p1|Gatad2a|Brpf3	-1.26126
0	0	0	0	0	0	0	0	0	0	0	0	0	0	-3.11862	0	0	0	0	GO:0061756	GO Biological Processes	leukocyte adhesion to vascular endothelial cell	-3.11862	20841	51	73	3	Selplg|Spn|Tnf	-1.83519
0	0	0	0	0	0	0	0	0	0	0	0	0	0	-3.11862	0	0	0	0	GO:1904407	GO Biological Processes	positive regulation of nitric oxide metabolic process	-3.11862	20841	51	73	3	Il1b|Tnf|Klrk1	-1.83519
0	0	0	0	0	0	-3.11855	0	0	0	0	0	0	0	0	0	0	0	0	ko02010	KEGG Pathway	ABC transporters	-3.11855	20841	46	81	3	Tap1|Tap2|Abcg3	-1.83519
0	0	0	0	0	0	-3.11855	0	0	0	0	0	0	0	0	0	0	0	0	mmu02010	KEGG Pathway	ABC transporters	-3.11855	20841	46	81	3	Tap1|Tap2|Abcg3	-1.83519
0	0	0	0	0	0	-3.11855	0	0	0	0	0	0	0	0	0	0	0	0	ko03050	KEGG Pathway	Proteasome	-3.11855	20841	46	81	3	Psmb9|Psmb10|Sem1	-1.83519
0	0	0	0	0	0	-3.11855	0	0	0	0	0	0	0	0	0	0	0	0	mmu03050	KEGG Pathway	Proteasome	-3.11855	20841	46	81	3	Psmb9|Psmb10|Sem1	-1.83519
-2.9845	0	0	0	0	0	0	0	0	0	0	0	0	0	0	0	0	0	0	ko05020	KEGG Pathway	Prion diseases	-3.11304	20841	34	2312	11	C1qa|C1qb|C1qc|C6|Egr1|Il1a|Il1b|Prkaca|Ccl5|Stip1|Mapk3	-1.25766
0	0	0	0	0	0	0	0	0	0	0	0	0	0	0	0	0	-3.11189	0	ko05410	KEGG Pathway	Hypertrophic cardiomyopathy (HCM)	-3.11189	20841	84	102	4	Itgb3|Lama2|Sgcg|Myh7	-1.82898
0	0	0	0	0	0	0	0	0	0	0	0	0	-2.09446	-3.1113	0	0	0	0	GO:0006873	GO Biological Processes	cellular ion homeostasis	-3.1113	20841	705	73	9	Cd4|Cxcr3|Ccr9|Cxcl10|Il1a|Il1b|Lck|Cdh23|Slamf8	-1.82884
0	0	0	0	0	-2.14338	0	0	0	0	0	-2.20582	-2.23333	0	0	0	0	0	0	GO:0031398	GO Biological Processes	positive regulation of protein ubiquitination	-3.11037	20841	122	2312	26	Birc2|Brca1|Btrc|Cry1|Ddx3x|Ube2l3|Wfs1|Fbxw7|Dnajb2|Marchf7|Ndfip1|Inava|Dcun1d5|Ube2s|Kdm1a|Dcun1d2|Arrdc3|Nhlrc1|Cdc20|Rnf20|Mta1|Kdm2a|Aimp2|Sprtn|Nod2|Gsk3a	-1.25766
0	0	0	-3.10035	0	0	0	0	0	0	0	0	0	0	0	0	0	0	0	GO:0016197	GO Biological Processes	endosomal transport	-3.10035	20841	227	179	8	Ap3b1|Rab8a|Vps28|Snx4|Clec16a|Lrba|Vps52|Heatr5b	-1.81879
0	-3.09737	0	0	0	0	0	0	0	0	0	0	0	0	0	0	0	0	0	GO:0001832	GO Biological Processes	blastocyst growth	-3.09737	20841	31	123	3	Brd4|Sbds|Zfp830	-1.81671
-3.09736	0	0	0	0	0	0	0	0	0	0	0	0	0	0	0	0	0	0	R-MMU-72165	Reactome Gene Sets	mRNA Splicing - Minor Pathway	-3.09736	20841	48	482	6	Polr2k|Ybx1|Snrpd3|Srsf6|Sf3b4|Prpf8	-1.81671
0	0	0	0	0	0	0	0	0	0	0	0	0	0	0	-3.09438	0	0	0	GO:0010611	GO Biological Processes	regulation of cardiac muscle hypertrophy	-3.09438	20841	74	309	6	G6pdx|Gata5|P2rx4|Slc9a1|Zfp418|Gsk3a	-1.81419
0	0	0	0	0	0	0	-2.02419	0	0	0	0	0	0	0	0	0	-3.09228	0	GO:0050678	GO Biological Processes	regulation of epithelial cell proliferation	-3.09228	20841	402	102	8	Cldn1|Itgb3|Klf9|Nr4a3|Sparc|Tgfbr3|Thbs4|Cd109	-1.81343
-3.08998	0	0	0	0	0	0	0	0	0	0	0	0	0	-2.79303	0	0	0	0	GO:0010524	GO Biological Processes	positive regulation of calcium ion transport into cytosol	-3.08998	20841	66	482	7	Bak1|Drd1|Cxcl10|Cxcl9|P2rx4|Oga|P2ry6	-1.81158
0	0	0	0	0	0	0	0	0	0	0	0	-3.08742	0	0	0	0	0	-2.00527	GO:0006336	GO Biological Processes	DNA replication-independent nucleosome assembly	-3.08742	20841	20	195	3	Hira|Rbbp4|Asf1a	-1.80991
0	0	0	0	0	0	0	0	0	0	0	0	0	0	0	-3.08262	0	0	0	GO:0051974	GO Biological Processes	negative regulation of telomerase activity	-3.08262	20841	13	309	3	Men1|Pml|Trp53	-1.8071
0	0	0	0	0	0	0	0	0	0	0	0	0	0	-3.07702	0	0	0	0	GO:0045621	GO Biological Processes	positive regulation of lymphocyte differentiation	-3.07702	20841	120	73	4	Runx3|Flt3l|Cd74|Lck	-1.80219
0	0	0	0	0	0	0	0	0	0	0	0	0	0	0	0	0	-3.07351	0	GO:0060415	GO Biological Processes	muscle tissue morphogenesis	-3.07351	20841	86	102	4	Col3a1|Fzd1|Tgfbr3|Myh7	-1.79913
0	0	0	-3.07206	0	0	0	0	0	0	0	0	0	0	0	0	0	0	0	ko04144	KEGG Pathway	Endocytosis	-3.07206	20841	286	179	9	Ap2a1|Rhoa|Hgs|Rab8a|Rab5c|Vps28|Snx4|Vps37c|Spg20	-1.79812
0	0	0	0	0	0	0	0	0	0	0	0	0	0	-3.06968	0	0	0	0	GO:0060760	GO Biological Processes	positive regulation of response to cytokine stimulus	-3.06968	20841	53	73	3	Cd74|Txk|Nlrc5	-1.79619
0	0	0	0	0	0	0	0	0	0	0	0	0	0	-3.06813	0	0	0	0	GO:0019932	GO Biological Processes	second-messenger-mediated signaling	-3.06813	20841	317	73	6	Cd3e|Cd4|Cxcr3|Ccr9|Tnf|Sla2	-1.79508
0	0	0	0	0	0	0	0	0	0	0	0	0	0	0	0	-3.06673	0	0	GO:0009914	GO Biological Processes	hormone transport	-3.06673	20841	375	62	6	Cpt1a|Ghrhr|Hmga2|Isl1|Kcnq1|Ttr	-1.79448
0	0	0	0	0	0	0	0	0	0	0	0	0	0	0	-3.06272	0	0	0	GO:0014066	GO Biological Processes	regulation of phosphatidylinositol 3-kinase signaling	-3.06272	20841	103	309	7	Cat|Ppard|Rara|Ncor1|Tsc2|Hax1|Prr5	-1.79188
0	0	0	0	0	-3.05827	0	0	0	0	0	0	0	0	0	0	0	0	0	GO:0048025	GO Biological Processes	negative regulation of mRNA splicing, via spliceosome	-3.05827	20841	24	381	4	Hnrnpk|Hnrnpa2b1|Srsf6|Akr1c6	-1.78831
0	0	0	-3.05669	0	0	0	0	0	0	0	0	0	0	0	0	0	0	0	ko04270	KEGG Pathway	Vascular smooth muscle contraction	-3.05669	20841	129	179	6	Rhoa|Calm3|Itpr3|Prkca|Ppp1cc|Arhgef11	-1.78805
0	0	0	-3.05669	0	0	0	0	0	0	0	0	0	0	0	0	0	0	0	GO:0060627	GO Biological Processes	regulation of vesicle-mediated transport	-3.05669	20841	614	179	14	Add1|Ap2a1|Calm3|Hgs|Rab8a|Prkca|Rab5c|Nr1h2|Sphk2|Smpd3|Vps28|Ankrd13a|Snx4|Lrsam1	-1.78805
0	0	0	0	0	-3.04731	0	0	0	0	0	0	0	0	0	0	0	0	0	GO:0034770	GO Biological Processes	histone H4-K20 methylation	-3.04731	20841	11	381	3	Arid4b|Setd4|Kmt5b	-1.78085
0	0	0	0	0	0	0	0	0	0	0	0	0	0	0	0	0	-3.04167	0	GO:0009611	GO Biological Processes	response to wounding	-3.04167	20841	511	102	9	Cldn1|Col3a1|Col1a1|Igf1r|Il6ra|Itgb3|Tyro3|F13a1|Cd109	-1.77695
-3.04166	0	0	0	0	0	0	0	0	0	0	0	0	0	0	0	0	0	0	GO:0035967	GO Biological Processes	cellular response to topologically incorrect protein	-3.04166	20841	108	482	9	Bak1|Nck2|Wfs1|Creb3l1|Bag3|Rnf5|Tmed2|Rnf126|Ficd	-1.77695
0	0	0	0	0	0	-3.03808	0	0	0	0	0	0	0	0	0	0	0	0	GO:0043124	GO Biological Processes	negative regulation of I-kappaB kinase/NF-kappaB signaling	-3.03808	20841	49	81	3	Lilrb4a|Stat1|Zc3h12a	-1.77406
0	0	0	0	0	0	0	0	0	0	0	0	0	0	0	-3.0379	0	0	0	GO:0003300	GO Biological Processes	cardiac muscle hypertrophy	-3.0379	20841	104	309	7	G6pdx|Gata5|P2rx4|Slc9a1|Camta2|Zfp418|Gsk3a	-1.77406
0	0	0	0	0	0	0	0	0	0	0	0	0	0	0	-3.03582	0	-2.16069	0	GO:0030335	GO Biological Processes	positive regulation of cell migration	-3.03582	20841	570	309	19	Bsg|Calr|Cd151|Cldn3|Gnai2|Gpi1|Lgals9|P2rx4|Pfn1|Sema4b|Sema6a|Trp53|Tsc2|Mapk3|Actn4|Clasp1|Arpc2|Prr5|Sh3rf2	-1.77241
0	0	0	0	0	0	0	0	-3.0352	0	0	0	0	0	0	0	0	0	0	GO:0021799	GO Biological Processes	cerebral cortex radially oriented cell migration	-3.0352	20841	38	105	3	Sun1|Ndel1|Syne2	-1.77223
0	0	0	-3.03397	0	0	0	0	0	0	0	0	0	0	0	0	0	0	0	GO:0009205	GO Biological Processes	purine ribonucleoside triphosphate metabolic process	-3.03397	20841	87	179	5	Rhoa|Gtpbp1|Pkm|Sphk2|Atp5g2	-1.77186
0	0	0	0	0	0	0	0	0	0	0	0	0	0	0	-3.03088	0	0	0	GO:0072175	GO Biological Processes	epithelial tube formation	-3.03088	20841	168	309	9	Cfl1|Pax8|Pfn1|Rara|Ski|Hnf1b|Tsc2|Phactr4|Kdm2a	-1.76964
-2.21572	0	0	0	0	0	0	0	0	0	0	0	0	-3.02902	-2.53164	0	0	0	0	GO:0060402	GO Biological Processes	calcium ion transport into cytosol	-3.02902	20841	169	24	3	Fasl|Xcl1|Cxcl9	-1.76848
0	0	0	0	0	-2.26086	0	0	0	0	0	0	0	0	0	0	0	0	0	GO:0006446	GO Biological Processes	regulation of translational initiation	-3.02813	20841	62	2312	16	Ddx3x|Fmr1|Eif2ak1|Impact|Uhmk1|Mknk1|Nck2|Pml|Rara|Tnf|Tmed2|Mettl3|Larp1|Klhl25|Ythdf3|Ctif	-1.19036
0	0	0	0	0	0	0	0	0	0	0	0	-3.02346	0	0	0	0	0	0	GO:0034724	GO Biological Processes	DNA replication-independent nucleosome organization	-3.02346	20841	21	195	3	Hira|Rbbp4|Asf1a	-1.76493
0	0	0	0	0	0	0	0	0	0	0	0	0	0	-3.02268	0	0	0	0	GO:0035690	GO Biological Processes	cellular response to drug	-3.02268	20841	55	73	3	Il1b|Ccl4|Slamf8	-1.76487
0	0	0	0	0	0	0	-3.02078	0	0	0	0	0	0	0	0	0	0	0	GO:0010972	GO Biological Processes	negative regulation of G2/M transition of mitotic cell cycle	-3.02078	20841	60	67	3	Fam122a|Nabp2|Pinx1	-1.7634
0	0	0	-2.08731	0	-2.16456	0	0	0	0	0	0	0	0	0	0	0	0	-2.30983	R-MMU-4420097	Reactome Gene Sets	VEGFA-VEGFR2 Pathway	-3.02029	20841	92	2312	21	Actg1|Akt2|Rhoa|Calm3|Crk|Ptk2|Itgav|Itgb3|Jup|Kdr|Nck2|Pdpk1|Prkaca|Prkca|Ptk2b|Pxn|Rock1|Vav3|Rictor|Prr5|Pak2	-1.18738
-2.26103	0	0	0	0	-2.16456	0	0	0	0	0	0	0	0	0	0	0	0	0	GO:0006497	GO Biological Processes	protein lipidation	-3.02029	20841	92	2312	21	Dpm1|Pigq|Nmt1|Ppm1b|Wdr45|Pigb|Golga7|Pyurf|Pigm|Pigw|Zdhhc2|Zdhhc24|Zdhhc4|Zdhhc20|Pigt|Selenok|Pigu|Pgap1|Pigs|Zdhhc17|Pigl	-1.18738
0	0	0	-3.01915	0	0	0	0	0	0	0	0	0	0	0	0	0	0	0	mmu04144	KEGG Pathway	Endocytosis	-3.01915	20841	291	179	9	Ap2a1|Rhoa|Hgs|Rab8a|Rab5c|Vps28|Snx4|Vps37c|Spg20	-1.76263
0	0	0	0	0	0	0	0	0	0	0	0	0	0	0	0	0	-3.01776	0	ko05414	KEGG Pathway	Dilated cardiomyopathy	-3.01776	20841	89	102	4	Itgb3|Lama2|Sgcg|Myh7	-1.76166
0	0	0	0	0	0	0	0	0	0	0	0	0	0	0	0	0	-3.01478	0	GO:0072006	GO Biological Processes	nephron development	-3.01478	20841	154	102	5	Il6ra|Itgb3|Nid1|Kif26b|Dchs2	-1.75953
0	0	0	0	0	0	0	0	0	0	0	0	0	0	0	-3.01138	0	0	0	GO:0014065	GO Biological Processes	phosphatidylinositol 3-kinase signaling	-3.01138	20841	136	309	8	Cat|Ppard|Rara|Ncor1|Tsc2|Hax1|Sirt2|Prr5	-1.75741
0	0	0	0	0	0	0	0	0	0	0	0	0	0	-3.01093	0	0	0	0	GO:0002702	GO Biological Processes	positive regulation of production of molecular mediator of immune response	-3.01093	20841	125	73	4	Cd74|Il1b|Cd160|Tbx21	-1.75738
0	0	0	0	0	0	0	0	0	0	0	-3.00431	0	0	0	0	0	0	0	GO:0016075	GO Biological Processes	rRNA catabolic process	-3.00431	20841	21	198	3	Exosc10|Pelo|Dis3l	-1.7516
0	0	0	0	0	0	0	0	0	0	0	0	0	0	0	-3.00329	0	0	0	GO:0014743	GO Biological Processes	regulation of muscle hypertrophy	-3.00329	20841	77	309	6	G6pdx|Gata5|P2rx4|Slc9a1|Zfp418|Gsk3a	-1.75101
0	0	0	0	0	0	-2.69678	0	0	0	0	0	0	0	-2.86352	0	0	0	0	GO:0002761	GO Biological Processes	regulation of myeloid leukocyte differentiation	-3.00229	20841	137	2312	28	Zfp36l1|C1qc|Cd4|Cdk6|Fadd|Fbn1|Gnas|Lilrb4a|Cd74|Itgam|Itgb3|Zbtb7a|Prkca|Rara|Ccl3|Ccl5|Tnf|Hax1|Fbxw7|Atp6ap1|Ndfip1|Tcta|Gpr137|Pilrb1|Ppargc1b|Tfe3|Gpr55|Gpr68	-1.17418
0	0	0	0	0	0	0	0	0	0	0	0	0	0	-2.99985	0	0	0	0	GO:0034113	GO Biological Processes	heterotypic cell-cell adhesion	-2.99985	20841	56	73	3	Il1b|Lck|Tnf	-1.74819
0	0	0	0	0	0	0	0	0	0	0	0	0	0	0	0	0	-2.99963	0	mmu05410	KEGG Pathway	Hypertrophic cardiomyopathy (HCM)	-2.99963	20841	90	102	4	Itgb3|Lama2|Sgcg|Myh7	-1.74819
0	0	0	0	0	0	0	0	0	0	0	0	0	0	-2.99806	0	0	0	0	GO:0002688	GO Biological Processes	regulation of leukocyte chemotaxis	-2.99806	20841	126	73	4	Cxcl10|Cd74|Il1b|Slamf8	-1.74704
0	0	0	0	0	-2.99762	0	0	0	0	0	0	0	0	0	0	0	0	0	GO:0048041	GO Biological Processes	focal adhesion assembly	-2.99762	20841	86	381	7	Itgav|Kdr|Pdpk1|Ptpn11|Rock1|Slk|Lims1	-1.74702
-2.31808	0	0	0	0	0	0	0	0	0	0	0	0	0	0	0	0	0	0	GO:0006779	GO Biological Processes	porphyrin-containing compound biosynthetic process	-2.98964	20841	30	2312	10	Alas1|Atpif1|Slc6a9|Hnf1a|Snx3|Tmem14c|Slc25a39|Srrd|Cox10|Cox15	-1.16716
-2.31808	0	0	0	0	0	0	0	0	0	0	0	0	0	0	0	0	0	0	GO:0033014	GO Biological Processes	tetrapyrrole biosynthetic process	-2.98964	20841	30	2312	10	Alas1|Atpif1|Slc6a9|Hnf1a|Snx3|Tmem14c|Slc25a39|Srrd|Cox10|Cox15	-1.16716
0	0	0	0	0	0	0	0	0	0	0	0	0	0	0	-2.98915	0	0	0	GO:0036503	GO Biological Processes	ERAD pathway	-2.98915	20841	106	309	7	Aup1|Calr|Rnf5|Tmub1|Syvn1|Os9|Ubxn1	-1.74065
0	0	0	-2.98778	0	0	0	0	0	0	0	0	0	0	0	0	0	0	0	mmu04270	KEGG Pathway	Vascular smooth muscle contraction	-2.98778	20841	133	179	6	Rhoa|Calm3|Itpr3|Prkca|Ppp1cc|Arhgef11	-1.7397
0	0	0	0	0	0	0	0	0	0	0	0	0	0	0	-2.98266	0	0	0	GO:0061052	GO Biological Processes	negative regulation of cell growth involved in cardiac muscle cell development	-2.98266	20841	14	309	3	G6pdx|Zfp418|Gsk3a	-1.73542
0	0	0	0	0	0	0	-2.97933	0	0	0	0	0	0	0	0	0	0	0	GO:1902750	GO Biological Processes	negative regulation of cell cycle G2/M phase transition	-2.97933	20841	62	67	3	Fam122a|Nabp2|Pinx1	-1.73292
0	0	0	0	0	0	0	0	0	0	0	0	0	0	0	0	0	-2.9747	0	GO:0018149	GO Biological Processes	peptide cross-linking	-2.9747	20841	41	102	3	Col3a1|F13a1|Egflam	-1.72954
0	0	0	0	0	0	0	0	0	0	0	0	-2.10535	0	0	0	0	0	0	GO:0051053	GO Biological Processes	negative regulation of DNA metabolic process	-2.97373	20841	131	2312	27	Dach1|Gzma|Hmga2|Lig3|Men1|Mlh1|Pml|Trp53|Exosc10|Slx4|H1f5|Ndfip1|Nmnat1|Dcp2|Pinx1|Tnks2|Shld2|Ubqln4|Smg6|Stn1|Rnf169|Cgas|Flcn|Niban2|Gnl3l|Zfp738|Zfp457	-1.15565
0	0	0	0	0	0	0	0	-2.96975	0	0	0	0	0	0	0	0	0	0	R-MMU-8943724	Reactome Gene Sets	Regulation of PTEN gene transcription	-2.96975	20841	40	105	3	Mta2|Lamtor2|Chd4	-1.72584
0	0	0	-2.9676	0	0	0	0	0	0	0	0	0	0	0	0	0	0	0	R-MMU-6807878	Reactome Gene Sets	COPI-mediated anterograde transport	-2.9676	20841	90	179	5	Cog1|Tuba4a|Kdelr1|Rab1b|Golga2	-1.7241
0	0	0	0	0	0	-2.96271	0	0	0	0	0	0	0	0	0	0	0	0	R-MMU-8932339	Reactome Gene Sets	ROS sensing by NFE2L2	-2.96271	20841	52	81	3	Psmb9|Psmb10|Keap1	-1.72045
0	0	0	0	0	0	0	0	0	0	0	0	0	0	0	-2.96054	0	0	0	GO:0072593	GO Biological Processes	reactive oxygen species metabolic process	-2.96054	20841	244	309	11	Abcd1|Cat|Cflar|G6pdx|Gnai2|Itgam|Trp53|Sirt2|Duoxa2|Tusc2|Gbf1	-1.71869
0	0	0	0	0	0	0	0	0	0	0	0	0	0	0	0	0	0	-2.95862	R-MMU-2262752	Reactome Gene Sets	Cellular responses to stress	-2.95862	20841	499	472	23	Cox6a1|Epas1|Erf|Ezh2|Hira|Hmga2|Hmox2|Hspa8|Psmb9|Psmb8|Ncoa2|Psme3|Rbbp4|Cox7a2l|Stip1|Bag3|Fbxl17|Suz12|Carm1|Kat5|Cabin1|Blvrb|H3c4	-1.71719
0	0	0	0	0	-2.95716	0	0	0	0	0	0	0	0	0	0	0	0	-2.77525	GO:0006974	GO Biological Processes	cellular response to DNA damage stimulus	-2.95716	20841	775	381	27	Smarcad1|Fmr1|Hipk1|Hnrnpk|Ikbkg|Ptpn11|Rev3l|Parg|Marchf7|Etaa1|Shld2|Arid2|Ints7|Kdm1a|Slf1|Rnf169|Sde2|Mms22l|Ttc5|Marf1|Kmt5b|Atrip|Sprtn|Zbtb38|Mpg|Setx|Fnip2	-1.71614
0	0	0	0	0	0	-2.82503	0	0	0	0	0	0	0	-2.95548	0	0	0	0	GO:0032757	GO Biological Processes	positive regulation of interleukin-8 production	-2.95548	20841	58	73	3	Cd74|Il1b|Tnf	-1.71528
0	0	0	0	0	0	0	0	0	0	0	0	0	0	-2.95548	0	0	0	0	GO:0071715	GO Biological Processes	icosanoid transport	-2.95548	20841	58	73	3	Il1a|Il1b|Pla2g2d	-1.71528
0	0	0	0	0	0	-2.9488	0	0	0	0	0	0	0	0	0	0	0	0	GO:0030316	GO Biological Processes	osteoclast differentiation	-2.9488	20841	117	81	4	Fcer1g|Lilrb4a|Pilrb1|Gpr55	-1.70901
0	0	0	0	0	-2.77337	0	0	0	0	0	0	0	0	0	0	0	0	0	R-MMU-5688426	Reactome Gene Sets	Deubiquitination	-2.94663	20841	241	2312	43	Birc2|Rhoa|Axin2|Esr1|Hgs|Ikbkg|Psmb9|Psmb8|Psmd7|Usp34|Kat2b|Polb|Psmb10|Psmc2|Psme3|Rad23b|Tgfbr1|Traf3|Trp53|Usp10|Psmc4|Psmb2|Usp21|Keap1|Adrm1|Psmd8|Psmd6|Ino80|Babam1|Stambp|Otud3|Tnks2|Tada3|Ccp110|Cdc20|Mat2b|Atxn3|Usp22|Asxl1|Ddx58|Usp28|Atxn7|H2ac10	-1.13567
0	0	0	0	0	0	0	0	0	0	0	0	0	0	0	0	0	-2.94657	0	R-MMU-5173105	Reactome Gene Sets	O-linked glycosylation	-2.94657	20841	93	102	4	Adamtsl2|Adamts2|Adamts17|Adamts12	-1.70719
0	0	0	-2.94605	0	0	0	0	0	0	0	0	0	0	0	0	0	0	0	GO:0009199	GO Biological Processes	ribonucleoside triphosphate metabolic process	-2.94605	20841	91	179	5	Rhoa|Gtpbp1|Pkm|Sphk2|Atp5g2	-1.70708
0	0	0	0	0	0	0	0	0	0	0	0	0	0	0	0	0	-2.46236	0	ko05205	KEGG Pathway	Proteoglycans in cancer	-2.94413	20841	206	2312	38	Actg1|Akt2|Rhoa|Casp3|Cav2|Col1a1|Col1a2|Esr1|Drosha|Ptk2|Fasl|Fzd1|Igf1r|Igf2|Itgav|Itgb3|Itpr3|Kdr|Lum|Mmp9|Pdpk1|Prkaca|Prkca|Ppp1ca|Ppp1cb|Ppp1cc|Ptch1|Ptpn11|Pxn|Rdx|Rock1|Slc9a1|Thbs1|Tlr4|Tnf|Trp53|Wnt4|Mapk3	-1.1347
0	0	0	0	0	0	0	0	0	0	0	0	0	0	0	-2.24224	0	0	0	GO:0007623	GO Biological Processes	circadian rhythm	-2.94218	20841	220	2312	40	Arntl|Atf4|Btrc|Cry1|Csf2|Dbp|Drd1|Egr1|Ezh2|Ghrhr|Lepr|Ncoa2|Nfil3|Per3|Prf1|Pml|Ppp1ca|Ppp1cb|Ppp1cc|Rora|Ncor1|Hnf1b|Trp53|Fbxw7|Fbxl17|Fbxl3|Nono|Mettl3|Piwil2|Srrd|Phlpp1|Mta1|Fbxl21|Kdm5a|Cipc|Kdm2a|Tardbp|Setx|Nr1d2|Nps	-1.13427
0	0	0	0	0	0	0	0	0	0	0	0	0	0	0	-2.94154	0	0	0	GO:0014897	GO Biological Processes	striated muscle hypertrophy	-2.94154	20841	108	309	7	G6pdx|Gata5|P2rx4|Slc9a1|Camta2|Zfp418|Gsk3a	-1.70523
0	0	0	0	0	0	0	0	0	0	0	0	0	0	0	0	0	0	-2.94132	R-MMU-71403	Reactome Gene Sets	Citric acid cycle (TCA cycle)	-2.94132	20841	21	472	4	Aco2|Idh3g|Suclg2|Idh3b	-1.70523
0	0	0	0	0	0	0	0	0	0	0	0	0	0	0	0	0	0	-2.94132	R-MMU-5365859	Reactome Gene Sets	RA biosynthesis pathway	-2.94132	20841	21	472	4	Rdh5|Dhrs3|Rdh1|Rdh13	-1.70523
0	0	0	0	0	0	0	0	-2.93834	0	0	0	0	0	0	0	0	0	0	GO:0006998	GO Biological Processes	nuclear envelope organization	-2.93834	20841	41	105	3	Sun1|Ndel1|Syne2	-1.70385
0	0	0	0	0	0	0	0	0	0	0	0	0	0	-2.53874	-2.88834	0	0	0	mmu05132	KEGG Pathway	Salmonella infection	-2.93671	20841	81	2312	19	Actg1|Csf2|Dync1h1|Il1a|Il1b|Klc2|Pfn1|Rela|Rock1|Ccl3|Ccl4|Tlr4|Mapk3|Rhog|Arpc3|Arpc2|Dync2h1|Dync1li2|Pkn1	-1.13031
0	0	0	0	0	0	0	0	0	0	0	0	0	0	0	0	0	-2.9293	0	GO:0048644	GO Biological Processes	muscle organ morphogenesis	-2.9293	20841	94	102	4	Col3a1|Fzd1|Tgfbr3|Myh7	-1.69522
0	0	0	0	0	0	0	0	0	0	0	0	0	0	0	0	-2.92239	0	0	GO:0030900	GO Biological Processes	forebrain development	-2.92239	20841	400	62	6	Arx|Ghrhr|Hes1|Hmga2|Isl1|Pitx1	-1.69033
-2.84991	0	0	0	0	0	0	0	0	0	0	0	0	0	0	0	0	0	-2.91767	GO:0035966	GO Biological Processes	response to topologically incorrect protein	-2.91767	20841	138	472	10	Aup1|Hspa8|Nck2|Bag3|Tmed2|F12|Tmem129|Rnf126|Syvn1|Ficd	-1.68642
0	-2.91554	0	0	0	0	0	0	0	0	0	0	0	0	0	0	0	0	0	GO:1902532	GO Biological Processes	negative regulation of intracellular signal transduction	-2.91554	20841	531	123	10	Sh2b3|Rela|Wfs1|Brd4|Dusp10|Stambp|Sec14l1|Phlpp1|Selenos|Kctd13	-1.68535
0	0	0	0	0	0	-2.915	0	0	0	0	0	0	0	0	0	0	0	0	R-MMU-4641257	Reactome Gene Sets	Degradation of AXIN	-2.915	20841	54	81	3	Axin2|Psmb9|Psmb10	-1.68535
0	0	0	0	0	0	0	0	0	0	0	0	0	0	0	0	0	-2.91395	0	GO:0097435	GO Biological Processes	supramolecular fiber organization	-2.91395	20841	759	102	11	Casq1|Cfl2|Col3a1|Col5a2|Col1a1|Col1a2|Eln|Mfap5|Pxdn|Adamts2|Sh3pxd2b	-1.6847
0	0	0	0	0	0	0	0	0	0	0	0	0	0	0	0	0	-2.91224	0	mmu05414	KEGG Pathway	Dilated cardiomyopathy	-2.91224	20841	95	102	4	Itgb3|Lama2|Sgcg|Myh7	-1.6842
0	0	0	0	0	0	0	0	0	0	0	0	0	0	0	-2.42462	0	0	0	GO:0006885	GO Biological Processes	regulation of pH	-2.91047	20841	100	2312	22	Atp6v0a1|Car7|Fasl|Kcnj16|Slc11a1|Pdk2|Slc9a1|Trp53|Avpr1b|Mapk3|Pdk4|Atp6ap1|Tmem9|Ccdc115|Tmem106b|Tmem175|Slamf8|Cln6|Slc4a10|Tm9sf4|Slc4a7|Dmxl2	-1.10709
0	0	0	0	0	0	0	0	0	0	0	0	0	0	0	0	0	0	-2.91003	M00010	KEGG Pathway	Citrate cycle, first carbon oxidation, oxaloacetate => 2-oxoglutarate	-2.91003	20841	10	472	3	Aco2|Idh3g|Idh3b	-1.6833
0	0	0	0	0	0	0	0	0	0	0	0	0	0	0	0	0	0	-2.91003	mmu_M00010	KEGG Pathway	Citrate cycle, first carbon oxidation, oxaloacetate => 2-oxoglutarate	-2.91003	20841	10	472	3	Aco2|Idh3g|Idh3b	-1.6833
0	0	0	0	0	0	0	0	-2.90774	0	0	0	-2.14983	0	0	0	0	0	0	R-MMU-73762	Reactome Gene Sets	RNA Polymerase I Transcription Initiation	-2.90774	20841	42	105	3	Mta2|Polr2l|Chd4	-1.68248
0	0	0	0	0	0	0	0	-2.90774	0	0	0	0	0	0	0	0	0	0	R-MMU-6796648	Reactome Gene Sets	TP53 Regulates Transcription of DNA Repair Genes	-2.90774	20841	42	105	3	Eloa|Polr2l|Ctdp1	-1.68248
0	0	0	0	0	0	0	0	0	0	0	0	-2.90507	0	0	0	0	0	-2.78673	R-MMU-8953750	Reactome Gene Sets	Transcriptional Regulation by E2F6	-2.90507	20841	23	195	3	Rbbp4|Suz12|Pcgf6	-1.68021
0	0	0	-2.90418	0	0	0	0	0	0	0	0	0	0	0	0	0	0	0	R-MMU-418360	Reactome Gene Sets	Platelet calcium homeostasis	-2.90418	20841	25	179	3	Calm3|Itpr3|Sri	-1.68018
0	0	0	-2.90418	0	0	0	0	0	0	0	0	0	0	0	0	0	0	0	GO:0034389	GO Biological Processes	lipid droplet organization	-2.90418	20841	25	179	3	Ptgfrn|Faf2|Spg20	-1.68018
0	0	0	0	0	0	0	0	0	0	0	0	0	0	0	-2.90053	0	0	0	GO:0031345	GO Biological Processes	negative regulation of cell projection organization	-2.90053	20841	211	309	10	Capzb|Cfl1|Sema4b|Sema6a|Tesk1|Tsc2|Carm1|Efemp1|Prag1|Gsk3a	-1.67839
0	0	0	0	0	0	0	0	0	0	-2.89971	0	0	0	0	0	0	0	0	GO:0045666	GO Biological Processes	positive regulation of neuron differentiation	-2.89971	20841	119	140	5	Gdf5|Nin|Pcp4|Cpne1|Vwc2	-1.67801
0	0	0	0	0	0	0	0	0	0	0	0	0	0	0	-2.89667	0	-2.03752	0	GO:0030036	GO Biological Processes	actin cytoskeleton organization	-2.89667	20841	725	309	22	Avil|Calr|Cap1|Capzb|Cfl1|Cflar|Cldn3|Pfn1|Pxn|Tesk1|Hax1|Mink1|Rhog|Actn4|Clasp1|Arpc2|Gas2l1|Phactr4|Prr5|Mical1|Ppp1r9b|Iqsec2	-1.67537
0	0	0	0	0	0	0	0	0	0	0	0	0	0	0	-2.89601	0	0	0	GO:0002009	GO Biological Processes	morphogenesis of an epithelium	-2.89601	20841	586	309	19	Bsg|Ddr1|Cd151|Cfl1|Csnk2b|Pax8|Pfn1|Pml|Pxn|Rara|Ski|Hnf1b|Tsc2|Sirt6|Fkbpl|Ntn4|Clasp1|Phactr4|Kdm2a	-1.6753
0	0	0	0	0	0	0	-2.23815	0	0	0	0	0	0	-2.13494	0	0	0	0	GO:0008630	GO Biological Processes	intrinsic apoptotic signaling pathway in response to DNA damage	-2.89523	20841	113	2312	24	Bak1|Bcl2a1b|Bcl3|Brca1|Ei24|Hipk1|Hipk2|Hnrnpk|Cd74|Mlh1|Pml|Polb|Tnf|Trp53|Xpa|Nupr1|Marchf7|Steap3|Ddit4|Bcl2l12|Kdm1a|Bag6|Usp28|Fnip2	-1.09485
0	0	0	0	0	0	0	0	0	0	0	0	0	0	0	-2.89503	-2.36495	0	-2.44756	GO:0030518	GO Biological Processes	intracellular steroid hormone receptor signaling pathway	-2.89503	20841	110	309	7	Arntl|Calr|Zbtb7a|Ncor1|Wbp2|Carm1|Ufsp2	-1.6753
0	0	0	0	0	0	0	0	0	0	0	0	0	0	0	-2.89503	0	0	0	GO:0014896	GO Biological Processes	muscle hypertrophy	-2.89503	20841	110	309	7	G6pdx|Gata5|P2rx4|Slc9a1|Camta2|Zfp418|Gsk3a	-1.6753
0	0	0	0	0	0	0	0	0	0	0	-2.66706	0	0	0	0	0	0	-2.8939	R-MMU-9711123	Reactome Gene Sets	Cellular response to chemical stress	-2.8939	20841	139	472	10	Cox6a1|Hmox2|Psmb9|Psmb8|Ncoa2|Psme3|Cox7a2l|Fbxl17|Carm1|Blvrb	-1.6749
0	0	0	0	0	0	0	0	0	0	0	0	0	0	-2.89296	0	0	0	0	GO:0050920	GO Biological Processes	regulation of chemotaxis	-2.89296	20841	230	73	5	Cxcr3|Cxcl10|Cd74|Il1b|Slamf8	-1.6749
0	0	0	0	0	0	0	0	0	0	0	0	0	0	-2.8919	0	0	0	0	WP3632	WikiPathways	Lung fibrosis	-2.8919	20841	61	73	3	Il1b|Ccl4|Tnf	-1.6749
0	0	0	0	0	0	0	0	0	0	0	0	0	0	0	-2.89052	0	0	0	GO:0048308	GO Biological Processes	organelle inheritance	-2.89052	20841	15	309	3	Ywhaz|Mapk3|Gbf1	-1.6743
0	0	0	0	0	0	0	0	0	0	0	0	0	0	0	-2.89052	0	0	0	GO:0048313	GO Biological Processes	Golgi inheritance	-2.89052	20841	15	309	3	Ywhaz|Mapk3|Gbf1	-1.6743
-2.88376	0	0	0	0	0	0	0	0	0	0	0	0	0	0	0	0	0	0	GO:0098883	GO Biological Processes	synapse pruning	-2.88376	20841	10	482	3	C1qa|C1qb|C1qc	-1.66852
0	0	0	0	0	0	0	0	0	0	0	0	0	0	0	-2.88079	0	0	0	GO:0090311	GO Biological Processes	regulation of protein deacetylation	-2.88079	20841	55	309	5	Pml|Ncor1|Trp53|Znhit1|Tada3	-1.6669
0	0	0	0	0	0	0	0	0	0	0	0	0	0	0	-2.88079	0	0	0	ko05221	KEGG Pathway	Acute myeloid leukemia	-2.88079	20841	55	309	5	Jup|Pml|Ppard|Rara|Mapk3	-1.6669
0	0	0	0	0	0	0	0	0	0	0	0	0	0	0	-2.88079	0	0	0	GO:2000378	GO Biological Processes	negative regulation of reactive oxygen species metabolic process	-2.88079	20841	55	309	5	Abcd1|Cflar|G6pdx|Trp53|Sirt2	-1.6669
0	0	0	0	-2.88011	0	0	0	0	0	0	0	0	0	0	0	0	0	0	GO:0006805	GO Biological Processes	xenobiotic metabolic process	-2.88011	20841	110	41	3	Cyp2j5|Cyp2j13|Cyp2w1	-1.6666
0	0	0	0	0	0	0	0	0	0	0	0	0	-2.87589	-2.34225	0	0	0	0	GO:0060401	GO Biological Processes	cytosolic calcium ion transport	-2.87589	20841	191	24	3	Fasl|Xcl1|Cxcl9	-1.66316
0	0	0	0	0	0	0	0	0	0	0	0	0	-2.1494	-2.8728	0	0	0	0	GO:0007204	GO Biological Processes	positive regulation of cytosolic calcium ion concentration	-2.8728	20841	346	73	6	Cd4|Cxcr3|Ccr9|Cxcl10|Il1b|Lck	-1.66045
0	0	0	0	0	0	-2.70187	0	0	0	0	0	0	0	-2.83158	0	0	0	0	GO:0032653	GO Biological Processes	regulation of interleukin-10 production	-2.86881	20841	64	2312	16	Bcl3|Cd34|Fcer1g|Lilrb4a|Ido1|Irf4|Lgals9|Tlr4|Tnfrsf9|Pdcd1lg2|Cd274|Inava|Tusc2|Il20rb|Lilra5|Nod2	-1.07435
-2.44154	0	-2.86644	0	0	0	0	0	0	0	0	0	0	0	0	0	0	0	0	GO:0007006	GO Biological Processes	mitochondrial membrane organization	-2.86644	20841	108	157	5	Dynlt1b|Oma1|Oxa1l|Ppif|Dnajc11	-1.6571
0	0	0	0	0	0	0	0	0	0	0	0	0	0	0	0	0	-2.86243	0	GO:0040013	GO Biological Processes	negative regulation of locomotion	-2.86243	20841	338	102	7	Col3a1|Drd1|Ptprt|Tgfbr3|Trp53inp1|Adamts9|Arrdc3	-1.65391
0	0	0	0	0	0	0	0	0	0	0	0	0	0	0	-2.85962	0	0	0	GO:0032786	GO Biological Processes	positive regulation of DNA-templated transcription, elongation	-2.85962	20841	33	309	4	Supt4a|Supt6|Alyref2|Gtf2f1	-1.65187
0	0	0	0	0	0	0	0	0	0	0	0	0	0	0	-2.48289	0	0	-2.8589	GO:0071383	GO Biological Processes	cellular response to steroid hormone stimulus	-2.8589	20841	165	472	11	Brca1|Zfp36l1|Ghrhr|Hmga2|Ncoa2|Ncor1|Scnn1a|Ube2l3|Wbp2|Carm1|Ufsp2	-1.65153
0	0	0	0	0	-2.10603	-2.85548	-2.12694	0	0	0	0	0	0	0	0	0	0	0	GO:0002224	GO Biological Processes	toll-like receptor signaling pathway	-2.85548	20841	124	81	4	Irf1|Ly96|Unc93b1|Nod2	-1.64863
0	0	0	0	0	0	0	0	0	0	-2.85492	0	0	0	0	0	0	0	0	GO:0018345	GO Biological Processes	protein palmitoylation	-2.85492	20841	33	140	3	Zdhhc2|Selenok|Zdhhc17	-1.64863
0	0	0	0	0	0	0	0	0	0	0	0	-2.30454	0	0	0	0	0	-2.85439	mmu03030	KEGG Pathway	DNA replication	-2.85439	20841	37	472	5	Mcm6|Pcna|Pola2|Slc19a1|Pold4	-1.64863
0	0	0	0	0	0	0	0	0	0	0	0	0	0	0	0	-2.85439	0	0	GO:0006635	GO Biological Processes	fatty acid beta-oxidation	-2.85439	20841	74	62	3	Cpt1a|Eci2|Etfbkmt	-1.64863
0	0	0	0	0	-2.85372	0	0	0	0	0	0	0	0	0	0	0	0	0	GO:0051028	GO Biological Processes	mRNA transport	-2.85372	20841	117	381	8	Fmr1|Ranbp2|Hnrnpa2b1|Chtop|Fyttd1|Nup107|Ahctf1|Ddx19b	-1.64863
0	0	0	0	0	0	0	0	0	0	0	0	0	-2.85258	0	0	0	0	0	GO:0006816	GO Biological Processes	calcium ion transport	-2.85258	20841	433	24	4	Fasl|Xcl1|Cxcl9|Ccl5	-1.64787
0	0	0	0	0	0	0	0	0	0	0	0	0	0	-2.85134	0	0	0	0	GO:0072678	GO Biological Processes	T cell migration	-2.85134	20841	63	73	3	Cxcr3|Cxcl10|Spn	-1.64701
0	0	0	0	0	0	0	0	0	0	0	0	0	0	-2.84728	0	0	0	0	GO:0001934	GO Biological Processes	positive regulation of protein phosphorylation	-2.84728	20841	769	73	9	Cd3e|Cd4|Flt3l|Cd74|Il1b|Lck|Ptpn5|Spn|Tnf	-1.64519
0	0	-2.04023	0	0	0	-2.84688	0	0	0	0	-2.67633	0	0	0	0	0	0	-2.03186	GO:0010257	GO Biological Processes	NADH dehydrogenase complex assembly	-2.84688	20841	57	81	3	Ndufa1|Ndufb3|Ndufs6	-1.64519
0	0	-2.04023	0	0	0	-2.84688	0	0	0	0	-2.67633	0	0	0	0	0	0	-2.03186	GO:0032981	GO Biological Processes	mitochondrial respiratory chain complex I assembly	-2.84688	20841	57	81	3	Ndufa1|Ndufb3|Ndufs6	-1.64519
0	0	-2.04023	0	0	0	-2.84688	0	0	0	0	-2.67633	0	0	0	0	0	0	-2.03186	R-MMU-6799198	Reactome Gene Sets	Complex I biogenesis	-2.84688	20841	57	81	3	Ndufa1|Ndufb3|Ndufs6	-1.64519
0	0	0	0	0	0	0	0	0	0	0	0	0	0	0	-2.8454	0	0	0	GO:0035019	GO Biological Processes	somatic stem cell population maintenance	-2.8454	20841	56	309	5	Pax8|Ski|Hnf1b|Vps72|Bcl9l	-1.64408
0	0	0	0	0	-2.72844	0	0	0	0	0	0	0	0	0	0	0	0	0	GO:0043543	GO Biological Processes	protein acylation	-2.83746	20841	244	2312	43	Arntl|Brca1|Cdyl|Ddx3x|Irf4|Isl1|Nmt1|Kat2b|Ppm1b|Hnf1a|Morf4l1|Wbp2|Mapk3|Tada1|Nupr1|Naa80|Sphk2|Brd4|Golga7|Piwil2|Dip2a|Taf12|Thap7|Zdhhc2|Zdhhc24|Supt7l|Zdhhc4|Atat1|Ep400|Phf14|Zdhhc20|Selenok|Kat5|Tada3|Zzz3|Yeats2|Flcn|Bag6|Mettl8|Sdr16c5|Brpf3|Taf1|Zdhhc17	-1.05051
0	0	0	0	0	0	0	0	0	0	0	0	0	-2.28724	-2.83746	0	0	0	0	GO:0006875	GO Biological Processes	cellular metal ion homeostasis	-2.83746	20841	621	73	8	Cd4|Cxcr3|Ccr9|Cxcl10|Il1a|Il1b|Lck|Cdh23	-1.63652
0	0	0	0	0	0	0	0	0	0	0	0	0	0	0	-2.83655	0	0	0	GO:0040008	GO Biological Processes	regulation of growth	-2.83655	20841	733	309	22	Ddr1|Cfl1|G6pdx|Tle5|Men1|Pml|Ppard|Ncor1|Atxn2|Sema4b|Sema6a|Slc9a1|Hnf1b|Trp53|Wrn|Naif1|Gas2l1|Ppp1r9b|Tmc8|Zfp418|Gsk3a|Kctd21	-1.63599
0	0	0	0	-2.83551	0	0	0	0	0	0	0	0	0	0	0	0	0	0	GO:0071466	GO Biological Processes	cellular response to xenobiotic stimulus	-2.83551	20841	114	41	3	Cyp2j5|Cyp2j13|Cyp2w1	-1.63532
0	0	0	0	0	0	0	0	0	0	0	0	0	0	0	-2.83344	0	0	0	GO:1901880	GO Biological Processes	negative regulation of protein depolymerization	-2.83344	20841	83	309	6	Avil|Capzb|Cfl1|Clasp1|Arpc2|Gas2l1	-1.63362
0	0	0	0	0	0	0	0	0	0	0	0	0	0	-2.28165	0	0	-2.82982	0	ko04933	KEGG Pathway	AGE-RAGE signaling pathway in diabetic complications	-2.82982	20841	100	102	4	Col3a1|Col4a1|Col1a1|Col1a2	-1.63075
0	0	0	0	0	0	0	0	0	0	0	0	0	0	0	0	-2.821	0	0	GO:0006400	GO Biological Processes	tRNA modification	-2.821	20841	76	62	3	Mettl1|Lcmt2|Pusl1	-1.62268
-2.81424	0	0	0	0	0	0	0	0	0	0	0	0	0	0	0	0	0	0	GO:0042119	GO Biological Processes	neutrophil activation	-2.81424	20841	37	482	5	Anxa3|Dnase1l3|Fcer1g|Ccl5|Traf3ip2	-1.61666
0	0	0	0	0	0	0	0	0	0	0	0	0	0	-2.81215	0	0	0	0	GO:0002720	GO Biological Processes	positive regulation of cytokine production involved in immune response	-2.81215	20841	65	73	3	Cd74|Il1b|Cd160	-1.61643
0	0	0	0	0	0	0	0	0	0	0	0	0	0	-2.81215	0	0	0	0	GO:0045661	GO Biological Processes	regulation of myoblast differentiation	-2.81215	20841	65	73	3	Flt3l|Cxcl10|Tnf	-1.61643
0	0	0	0	0	0	0	0	0	0	0	0	0	0	-2.81215	0	0	0	0	GO:0050854	GO Biological Processes	regulation of antigen receptor-mediated signaling pathway	-2.81215	20841	65	73	3	Lck|Cd160|Sla2	-1.61643
0	0	0	0	0	0	0	0	0	0	0	0	0	0	0	-2.46792	0	0	0	GO:0072595	GO Biological Processes	maintenance of protein localization in organelle	-2.81155	20841	42	2312	12	Pml|Sp100|Arl2|Kdelr1|Ciz1|Supt7l|Sun1|Chchd10|Kdelr3|Taf3|Os9|Tapt1	-1.03015
-2.5649	0	0	0	0	0	0	0	0	0	0	0	0	0	0	0	0	0	0	GO:0032733	GO Biological Processes	positive regulation of interleukin-10 production	-2.81155	20841	42	2312	12	Bcl3|Cd34|Fcer1g|Irf4|Lgals9|Tlr4|Cd274|Inava|Tusc2|Il20rb|Lilra5|Nod2	-1.03015
0	0	0	0	0	0	0	0	0	0	0	0	0	0	0	-2.46792	0	0	0	R-MMU-5362517	Reactome Gene Sets	Signaling by Retinoic Acid	-2.81155	20841	42	2312	12	Cpt1a|Rdh11|Pdk2|Ppard|Rara|Rdh5|Dhrs3|Pdk4|Rdh1|Rdh13|Cyp26b1|Sdr16c5	-1.03015
0	0	0	0	0	0	0	0	0	0	0	0	0	0	0	-2.80511	0	0	0	GO:1902337	GO Biological Processes	regulation of apoptotic process involved in morphogenesis	-2.80511	20841	16	309	3	Pax8|Pml|Hnf1b	-1.61192
0	0	0	0	0	0	0	0	0	0	-2.805	0	-2.18941	0	0	0	0	0	-2.11606	GO:0034728	GO Biological Processes	nucleosome organization	-2.805	20841	125	140	5	Nap1l3|H1f5|Rnf8|Actr6|H2bu2	-1.61192
0	0	0	0	0	0	0	0	0	0	0	0	0	0	0	-2.80488	0	0	0	mmu04360	KEGG Pathway	Axon guidance	-2.80488	20841	181	309	9	Cfl1|Efnb1|Gnai2|Sema4b|Sema6a|Mapk3|Ntn4|Smox|Pkn1	-1.61192
0	0	0	0	0	0	0	0	0	0	0	0	0	0	-2.80479	-2.18964	0	0	0	GO:0055080	GO Biological Processes	cation homeostasis	-2.80479	20841	780	73	9	Cd4|Cxcr3|Ccr9|Cxcl10|Il1a|Il1b|Lck|Cdh23|Slamf8	-1.61192
0	0	0	0	0	0	-2.80357	0	0	0	0	0	0	0	0	0	0	0	0	GO:0032731	GO Biological Processes	positive regulation of interleukin-1 beta production	-2.80357	20841	59	81	3	Ccr5|Egr1|Nod2	-1.61192
0	0	-2.75941	0	0	0	0	0	0	0	0	0	0	0	0	0	-2.80147	0	0	GO:0006399	GO Biological Processes	tRNA metabolic process	-2.80147	20841	168	62	4	Mettl1|Yars|Lcmt2|Pusl1	-1.61062
0	0	0	0	0	-2.79842	0	0	0	0	0	0	0	0	0	0	0	0	0	GO:0051894	GO Biological Processes	positive regulation of focal adhesion assembly	-2.79842	20841	28	381	4	Kdr|Ptpn11|Rock1|Lims1	-1.60831
0	0	0	0	0	0	0	0	0	0	0	0	0	0	0	0	0	-2.79813	0	GO:0030510	GO Biological Processes	regulation of BMP signaling pathway	-2.79813	20841	102	102	4	Fbn1|Fstl1|Fzd1|Tgfbr3	-1.60831
0	0	0	0	0	0	0	0	0	0	0	-2.79354	0	0	0	0	0	0	-2.1641	GO:0019646	GO Biological Processes	aerobic electron transport chain	-2.79354	20841	53	198	4	Dnajc15|Iscu|Ndufa8|Afg1l	-1.6054
0	0	0	0	0	0	0	0	0	0	0	0	0	0	-2.79303	0	0	0	0	ko05140	KEGG Pathway	Leishmaniasis	-2.79303	20841	66	73	3	Il1a|Il1b|Tnf	-1.6054
0	0	-2.79189	0	0	0	0	0	0	0	0	0	0	0	0	0	0	0	0	GO:0010155	GO Biological Processes	regulation of proton transport	-2.79189	20841	31	157	3	Phb2|Taco1|Ppif	-1.60462
0	0	0	0	0	0	0	0	0	0	0	0	0	0	0	0	0	-2.79067	0	GO:0071230	GO Biological Processes	cellular response to amino acid stimulus	-2.79067	20841	173	102	5	Col3a1|Col4a1|Col5a2|Col1a1|Col1a2	-1.60376
0	0	0	0	0	-2.78941	0	0	0	0	0	0	0	0	0	0	0	0	0	GO:0032008	GO Biological Processes	positive regulation of TOR signaling	-2.78941	20841	47	381	5	Kdr|Rictor|Lars|Flcn|Wdr59	-1.60323
0	0	0	0	0	0	0	0	0	0	0	0	0	0	0	0	-2.78763	0	0	GO:0030072	GO Biological Processes	peptide hormone secretion	-2.78763	20841	287	62	5	Cpt1a|Ghrhr|Hmga2|Isl1|Kcnq1	-1.60217
0	0	0	0	0	0	-2.14356	0	0	0	0	0	0	0	0	0	0	0	0	GO:0034612	GO Biological Processes	response to tumor necrosis factor	-2.78719	20841	196	2312	36	Birc2|Brca1|Zfp36l1|Cfl1|Chuk|Hipk1|Irf1|Xcl1|Ptk2b|Rela|Rora|Ccl22|Ccl3|Ccl4|Ccl5|Ccl9|Stat1|Tank|Tnf|Tnfrsf17|Traf3|Trp53|Zfp36|Tnfsf13b|Mapk3|Gps2|Smpd3|Actn4|Traf3ip2|Sharpin|Lims1|Prpf8|Zc3h12a|Adamts12|Spata2|Cpne1	-1.01428
0	0	0	0	0	0	0	0	0	-2.78341	0	0	0	0	0	0	0	0	0	GO:0016579	GO Biological Processes	protein deubiquitination	-2.78341	20841	116	42	3	Usp22|Asxl1|Usp28	-1.59903
0	0	0	0	0	0	-2.78251	0	0	0	0	0	0	0	0	0	0	0	0	R-MMU-9707587	Reactome Gene Sets	Regulation of HMOX1 expression and activity	-2.78251	20841	60	81	3	Psmb9|Psmb10|Keap1	-1.59886
0	0	0	-2.20714	0	0	0	0	0	0	0	0	0	0	0	-2.78015	0	0	0	GO:0030433	GO Biological Processes	ubiquitin-dependent ERAD pathway	-2.78015	20841	85	309	6	Aup1|Calr|Rnf5|Tmub1|Syvn1|Os9	-1.59686
0	0	0	0	0	0	0	0	0	0	0	0	0	0	0	0	0	0	-2.77906	R-MMU-69166	Reactome Gene Sets	Removal of the Flap Intermediate	-2.77906	20841	11	472	3	Pcna|Pola2|Pold4	-1.59636
0	0	0	0	0	0	0	0	0	0	0	0	0	-2.64969	-2.77861	0	0	0	0	GO:0006874	GO Biological Processes	cellular calcium ion homeostasis	-2.77861	20841	492	73	7	Cd4|Cxcr3|Ccr9|Cxcl10|Il1b|Lck|Cdh23	-1.59636
0	0	0	0	0	0	0	0	0	0	0	-2.77856	0	0	0	0	0	0	0	R-MMU-76066	Reactome Gene Sets	RNA Polymerase III Transcription Initiation From Type 2 Promoter	-2.77856	20841	25	198	3	Crcp|Polr2k|Gtf3c6	-1.59636
0	0	0	0	-2.77785	0	0	0	0	0	0	0	0	0	-2.65964	0	-2.12522	-2.04182	0	GO:0042493	GO Biological Processes	response to drug	-2.77785	20841	260	41	4	Cyp2j5|Fbp1|Cyp2j13|Cyp2w1	-1.59636
0	0	0	0	0	0	0	0	0	0	0	0	0	0	0	-2.77681	0	0	0	mmu05221	KEGG Pathway	Acute myeloid leukemia	-2.77681	20841	58	309	5	Jup|Pml|Ppard|Rara|Mapk3	-1.59568
0	0	0	-2.5773	0	0	0	0	0	0	0	0	0	0	-2.77422	0	0	0	-2.39092	GO:0030330	GO Biological Processes	DNA damage response, signal transduction by p53 class mediator	-2.77422	20841	67	73	3	Cd74|Sp100|Batf	-1.59417
0	-2.77212	0	0	0	0	0	0	0	0	0	0	0	0	0	0	0	0	0	GO:0000184	GO Biological Processes	nuclear-transcribed mRNA catabolic process, nonsense-mediated decay	-2.77212	20841	40	123	3	Smg6|Casc3|Ctif	-1.59313
0	0	0	-2.09061	0	0	0	0	0	0	0	0	0	0	0	0	0	0	0	GO:0045806	GO Biological Processes	negative regulation of endocytosis	-2.76662	20841	48	2312	13	Epha3|Fmr1|Itgav|Itgb3|Atxn2|Tsc2|Nr1h2|Ubqln2|Ankrd13a|Siglece|Lrsam1|Snph|Rubcn	-1.00066
0	0	0	0	0	0	0	0	0	0	0	0	0	0	0	-2.76557	0	0	0	mmu04810	KEGG Pathway	Regulation of actin cytoskeleton	-2.76557	20841	220	309	10	Cfl1|Itgam|Pfn1|Pxn|Slc9a1|Mapk3|Actn4|Arpc2|Git1|Pkn1	-1.58872
0	0	0	0	0	0	0	0	0	0	0	0	-2.76453	0	0	0	0	0	0	GO:0000724	GO Biological Processes	double-strand break repair via homologous recombination	-2.76453	20841	135	195	6	Brca1|Mcm6|Rad51ap1|Morf4l1|Rnf138|Nucks1	-1.58851
-2.76433	0	0	0	0	0	0	0	0	0	0	0	0	0	0	0	0	0	0	GO:0006470	GO Biological Processes	protein dephosphorylation	-2.76433	20841	244	482	14	Btrc|Csnk2b|Ppm1b|Ppp1cc|Ptbp1|Ptpn11|Ptprb|Stk11|Dusp19|Dusp23|Rprd1b|Pgam5|Ppp1r11|Ppp1r9b	-1.58851
0	0	0	0	0	0	0	0	0	0	0	0	0	0	0	-2.39432	0	0	0	GO:0062098	GO Biological Processes	regulation of programmed necrotic cell death	-2.76235	20841	22	2312	8	Birc2|Cflar|Fadd|Trp53|Nupr1|Zbp1|Spata2|Rnf31	-1.00043
0	0	0	0	0	0	0	0	0	-2.76215	0	0	0	0	0	0	0	0	0	R-MMU-1632852	Reactome Gene Sets	Macroautophagy	-2.76215	20841	118	42	3	Wdr45|Slc38a9|Atg14	-1.5878
0	0	0	0	0	0	0	0	0	-2.76215	0	0	0	0	0	0	0	0	0	R-MMU-9612973	Reactome Gene Sets	Autophagy	-2.76215	20841	118	42	3	Wdr45|Slc38a9|Atg14	-1.5878
0	0	0	0	0	0	-2.76182	0	0	0	0	0	0	0	0	0	0	0	0	GO:0031663	GO Biological Processes	lipopolysaccharide-mediated signaling pathway	-2.76182	20841	61	81	3	Ly96|Stat1|Trim12a	-1.5878
0	0	0	0	0	0	0	0	0	0	0	0	0	0	-2.04394	0	0	0	0	GO:0001959	GO Biological Processes	regulation of cytokine-mediated signaling pathway	-2.76056	20841	122	2312	25	Cdc37|Ecm1|Fadd|Hipk1|Cd74|Il1rn|Sh2b3|Cnot7|Stat2|Txk|Irf3|Samhd1|Gps2|Mettl3|Zbp1|Lsm14a|Otud4|Sharpin|Irak2|Mavs|Ythdf3|Spata2|Cpne1|Nlrc5|Parp14	-1.00043
0	0	0	0	0	0	0	0	0	0	0	0	0	0	-2.75934	-2.11771	0	0	0	GO:0098771	GO Biological Processes	inorganic ion homeostasis	-2.75934	20841	792	73	9	Cd4|Cxcr3|Ccr9|Cxcl10|Il1a|Il1b|Lck|Cdh23|Slamf8	-1.58602
0	0	0	0	0	0	0	0	0	0	0	0	0	0	0	-2.75408	0	0	-2.47211	GO:0006354	GO Biological Processes	DNA-templated transcription, elongation	-2.75408	20841	86	309	6	Supt4a|Supt6|Zmiz2|Alyref2|Adrm1|Gtf2f1	-1.58112
-2.75338	0	0	0	0	0	0	0	0	0	0	0	0	0	0	0	0	0	0	GO:1900101	GO Biological Processes	regulation of endoplasmic reticulum unfolded protein response	-2.75338	20841	23	482	4	Bak1|Nck2|Wfs1|Ficd	-1.58112
0	0	0	0	0	0	0	0	0	0	0	0	0	0	-2.22286	0	0	-2.75188	0	mmu04933	KEGG Pathway	AGE-RAGE signaling pathway in diabetic complications	-2.75188	20841	105	102	4	Col3a1|Col4a1|Col1a1|Col1a2	-1.58032
0	0	0	0	0	0	0	0	0	0	0	0	0	0	0	0	0	-2.75188	0	GO:0048661	GO Biological Processes	positive regulation of smooth muscle cell proliferation	-2.75188	20841	105	102	4	Igf1r|Il6ra|Itgb3|Nr4a3	-1.58032
0	0	0	0	-2.75111	0	0	0	0	0	0	0	0	0	0	0	0	0	0	GO:0009410	GO Biological Processes	response to xenobiotic stimulus	-2.75111	20841	122	41	3	Cyp2j5|Cyp2j13|Cyp2w1	-1.5802
0	0	0	0	0	0	0	0	0	0	0	0	0	0	0	-2.75105	0	0	0	GO:0032984	GO Biological Processes	protein-containing complex disassembly	-2.75105	20841	221	309	10	Avil|Capzb|Cfl1|Smarcc2|Clasp1|Arpc2|Pym1|Gas2l1|Mical1|Scaf4	-1.5802
0	0	0	0	-2.74098	0	0	0	0	0	0	0	0	0	0	0	0	0	0	GO:1905954	GO Biological Processes	positive regulation of lipid localization	-2.74098	20841	123	41	3	Apoc4|Cyp2j5|Avpr1b	-1.57188
0	0	0	0	0	0	0	0	0	0	0	0	0	0	0	-2.74034	-2.29024	0	-2.28541	GO:0043401	GO Biological Processes	steroid hormone mediated signaling pathway	-2.74034	20841	117	309	7	Arntl|Calr|Zbtb7a|Ncor1|Wbp2|Carm1|Ufsp2	-1.5718
0	0	0	0	0	-2.7402	0	0	0	0	0	0	0	0	0	0	0	0	0	GO:0033119	GO Biological Processes	negative regulation of RNA splicing	-2.7402	20841	29	381	4	Hnrnpk|Hnrnpa2b1|Srsf6|Akr1c6	-1.5718
0	0	0	0	0	0	0	0	0	0	0	0	0	0	0	-2.73972	0	0	0	GO:0016331	GO Biological Processes	morphogenesis of embryonic epithelium	-2.73972	20841	185	309	9	Cfl1|Pax8|Pfn1|Rara|Ski|Hnf1b|Tsc2|Phactr4|Kdm2a	-1.57166
0	0	0	0	0	0	0	0	0	0	0	0	0	0	-2.73749	0	0	0	0	GO:1901224	GO Biological Processes	positive regulation of NIK/NF-kappaB signaling	-2.73749	20841	69	73	3	Il1b|Tnf|Havcr2	-1.57013
0	0	0	0	0	0	0	0	0	0	0	0	0	0	0	0	-2.73537	0	0	GO:0002790	GO Biological Processes	peptide secretion	-2.73537	20841	295	62	5	Cpt1a|Ghrhr|Hmga2|Isl1|Kcnq1	-1.5687
0	0	0	0	0	0	0	0	0	0	0	0	-2.73215	0	0	0	0	0	0	GO:0000725	GO Biological Processes	recombinational repair	-2.73215	20841	137	195	6	Brca1|Mcm6|Rad51ap1|Morf4l1|Rnf138|Nucks1	-1.56624
0	0	0	-2.21791	0	0	-2.73187	0	0	0	0	0	0	0	0	0	0	0	0	GO:0010508	GO Biological Processes	positive regulation of autophagy	-2.73187	20841	134	81	4	Mefv|Trim12a|Zc3h12a|Nod2	-1.56624
0	0	0	0	0	0	0	0	0	0	0	-2.72834	0	0	0	0	0	0	0	R-MMU-76061	Reactome Gene Sets	RNA Polymerase III Transcription Initiation From Type 1 Promoter	-2.72834	20841	26	198	3	Crcp|Polr2k|Gtf3c6	-1.56462
0	0	0	0	0	0	0	0	0	0	0	-2.72834	0	0	0	0	0	0	0	R-MMU-191273	Reactome Gene Sets	Cholesterol biosynthesis	-2.72834	20841	26	198	3	Dhcr7|Ebp|Mvk	-1.56462
0	0	0	0	0	0	0	0	0	0	0	0	0	0	0	0	-2.72622	0	0	R-MMU-6809371	Reactome Gene Sets	Formation of the cornified envelope	-2.72622	20841	82	62	3	Krt19|Krt35|Krt7	-1.56337
0	0	0	0	0	0	0	0	0	0	0	0	0	0	0	-2.72556	0	0	0	GO:0045820	GO Biological Processes	negative regulation of glycolytic process	-2.72556	20841	17	309	3	Ncor1|Sirt6|Git1	-1.56337
0	0	0	0	0	0	0	0	0	0	0	0	0	0	0	-2.72556	0	0	0	GO:1904748	GO Biological Processes	regulation of apoptotic process involved in development	-2.72556	20841	17	309	3	Pax8|Pml|Hnf1b	-1.56337
0	0	0	0	0	-2.72338	0	0	0	0	0	0	0	0	0	0	0	0	0	GO:0034121	GO Biological Processes	regulation of toll-like receptor signaling pathway	-2.72338	20841	71	381	6	Ddx3x|Esr1|Pdpk1|Wdfy1|Otud4|Pja2	-1.56154
0	0	0	0	0	-2.71895	0	0	0	0	0	0	0	0	0	0	0	0	0	GO:0007044	GO Biological Processes	cell-substrate junction assembly	-2.71895	20841	96	381	7	Itgav|Kdr|Pdpk1|Ptpn11|Rock1|Slk|Lims1	-1.55753
0	0	0	0	0	0	0	0	0	0	0	0	0	0	-2.71868	0	0	0	0	ko04010	KEGG Pathway	MAPK signaling pathway	-2.71868	20841	252	73	5	Il1a|Il1b|Ptpn5|Tnf|Dusp6	-1.55753
0	0	0	0	0	0	0	0	0	0	0	0	0	0	0	0	0	0	-2.71531	M00009	KEGG Pathway	Citrate cycle (TCA cycle, Krebs cycle)	-2.71531	20841	24	472	4	Aco2|Idh3g|Suclg2|Idh3b	-1.5554
0	0	0	0	0	0	0	0	0	0	0	0	0	0	0	0	0	0	-2.71531	mmu_M00009	KEGG Pathway	Citrate cycle (TCA cycle, Krebs cycle)	-2.71531	20841	24	472	4	Aco2|Idh3g|Suclg2|Idh3b	-1.5554
0	0	-2.3819	0	0	0	0	0	0	0	0	0	0	0	0	0	0	0	0	GO:0043039	GO Biological Processes	tRNA aminoacylation	-2.71497	20841	43	2312	12	Wars|Ears2|Vars2|Kars|Rars|Iars|Lars|Yars|Tars|Mars2|Aars|Gatc	-0.963909
0	0	0	-2.71408	0	0	0	0	0	0	0	0	0	0	0	0	0	0	0	R-MMU-917729	Reactome Gene Sets	Endosomal Sorting Complex Required For Transport (ESCRT)	-2.71408	20841	29	179	3	Hgs|Vps28|Vps37c	-1.55463
-2.13725	0	0	0	0	-2.05563	0	0	0	0	0	0	0	0	0	0	0	0	0	GO:0042158	GO Biological Processes	lipoprotein biosynthetic process	-2.71282	20841	97	2312	21	Dpm1|Pigq|Nmt1|Ppm1b|Wdr45|Pigb|Golga7|Pyurf|Pigm|Pigw|Zdhhc2|Zdhhc24|Zdhhc4|Zdhhc20|Pigt|Selenok|Pigu|Pgap1|Pigs|Zdhhc17|Pigl	-0.963093
0	0	-2.71252	0	0	0	0	0	0	0	0	0	0	0	0	0	0	0	0	GO:0048026	GO Biological Processes	positive regulation of mRNA splicing, via spliceosome	-2.71252	20841	33	157	3	Hspa8|Zfp64|Eif4a3	-1.55376
0	0	0	0	0	0	0	0	0	0	0	-2.09149	0	0	0	-2.10481	-2.71114	0	0	ko04146	KEGG Pathway	Peroxisome	-2.71114	20841	83	62	3	Eci2|Mpv17l|Far2	-1.55306
0	-2.71066	0	0	0	0	0	0	0	0	0	0	0	0	0	0	0	0	0	GO:0014037	GO Biological Processes	Schwann cell differentiation	-2.71066	20841	42	123	3	Akt2|Nab2|Rela	-1.55291
0	0	0	0	0	0	0	0	0	0	0	0	0	0	-2.70866	0	0	0	0	GO:0050921	GO Biological Processes	positive regulation of chemotaxis	-2.70866	20841	151	73	4	Cxcr3|Cxcl10|Cd74|Il1b	-1.55125
0	0	0	0	0	0	0	0	0	0	0	0	0	0	0	0	0	0	-2.70763	GO:0034968	GO Biological Processes	histone lysine methylation	-2.70763	20841	123	472	9	Brca1|Ezh2|Men1|Supt6|Brd4|Kdm1a|Setd1b|Kmt5b|Setd1a	-1.55057
0	0	0	0	0	0	0	0	0	0	0	0	0	0	-2.70189	0	0	0	0	GO:0042093	GO Biological Processes	T-helper cell differentiation	-2.70189	20841	71	73	3	Spn|Batf|Tbx21	-1.5465
0	0	0	0	0	0	0	0	0	0	0	0	0	0	-2.70189	0	0	0	0	mmu05140	KEGG Pathway	Leishmaniasis	-2.70189	20841	71	73	3	Il1a|Il1b|Tnf	-1.5465
0	0	0	-2.70085	0	0	0	0	0	0	0	0	0	0	0	0	0	0	0	GO:0051668	GO Biological Processes	localization within membrane	-2.70085	20841	670	179	14	Ap3b1|Calm3|Hgs|Rab8a|Sgta|Clstn1|Srpr|Snx4|Gorasp2|Zdhhc24|Zdhhc4|Vps37c|Vps52|Bag6	-1.54582
0	0	0	0	0	0	0	0	0	0	0	0	0	0	0	-2.69389	0	0	0	GO:0010810	GO Biological Processes	regulation of cell-substrate adhesion	-2.69389	20841	225	309	10	Ddr1|Calr|Cfl1|Jup|Men1|Tesk1|Mink1|Actn4|Clasp1|Arpc2	-1.5402
0	0	0	0	0	0	0	0	0	0	0	0	0	0	0	0	-2.69098	0	0	GO:0046883	GO Biological Processes	regulation of hormone secretion	-2.69098	20841	302	62	5	Cpt1a|Ghrhr|Hmga2|Isl1|Kcnq1	-1.53797
0	0	-2.25249	0	0	0	-2.23058	0	0	0	0	-2.69062	0	0	0	0	0	0	-2.25889	R-MMU-611105	Reactome Gene Sets	Respiratory electron transport	-2.69062	20841	94	198	5	Cox8a|Ndufa12|Ndufb10|Ndufa8|Ndufv3	-1.53795
0	0	0	0	0	0	0	0	0	0	0	0	0	-2.59002	-2.68552	0	0	0	0	GO:0055074	GO Biological Processes	calcium ion homeostasis	-2.68552	20841	511	73	7	Cd4|Cxcr3|Ccr9|Cxcl10|Il1b|Lck|Cdh23	-1.53386
0	0	0	0	0	0	0	0	0	0	0	0	0	0	-2.68449	0	0	0	0	GO:0002294	GO Biological Processes	CD4-positive, alpha-beta T cell differentiation involved in immune response	-2.68449	20841	72	73	3	Spn|Batf|Tbx21	-1.53349
0	0	0	0	0	0	0	0	0	0	0	0	0	0	-2.68449	0	0	0	0	GO:0045428	GO Biological Processes	regulation of nitric oxide biosynthetic process	-2.68449	20841	72	73	3	Il1b|Tnf|Klrk1	-1.53349
0	0	0	0	0	0	0	0	0	0	0	0	0	0	0	0	-2.68289	0	0	GO:0006631	GO Biological Processes	fatty acid metabolic process	-2.68289	20841	446	62	6	Cpt1a|Eci2|Mecr|Ces2f|Erfe|Etfbkmt	-1.53222
-2.68212	0	0	0	0	0	0	0	0	0	0	0	0	0	0	0	0	0	0	GO:1901623	GO Biological Processes	regulation of lymphocyte chemotaxis	-2.68212	20841	24	482	4	Cxcl10|Lgals9|Ccl5|Slc8b1	-1.53186
0	0	0	0	0	0	0	0	0	0	0	0	0	0	0	-2.49899	0	0	0	GO:0055067	GO Biological Processes	monovalent inorganic cation homeostasis	-2.68083	20841	164	2312	31	Atp6v0a1|Car7|Comt|Fasl|Gnai2|Gnas|Il1a|Kcnj16|Kcnq1|Slc11a1|Pdk2|Scnn1a|Slc12a2|Slc12a7|Slc9a1|Trp53|Avpr1b|Mapk3|Pdk4|Atp6ap1|Tmem9|Ccdc115|Tmem106b|Tmem175|Slamf8|Cln6|Slc4a10|Tm9sf4|Slc12a8|Slc4a7|Dmxl2	-0.93795
0	0	0	0	0	0	0	0	0	0	0	-2.68022	0	0	0	0	0	0	0	GO:0051443	GO Biological Processes	positive regulation of ubiquitin-protein transferase activity	-2.68022	20841	27	198	3	Btrc|Ube2l3|Dcun1d2	-1.53156
0	0	0	0	0	0	0	0	0	0	0	0	0	0	0	-2.67907	0	0	0	GO:0001755	GO Biological Processes	neural crest cell migration	-2.67907	20841	61	309	5	Cfl1|Efnb1|Sema4b|Sema6a|Phactr4	-1.53074
0	0	0	0	0	0	0	0	0	0	0	0	0	0	0	-2.67808	0	0	0	GO:0014032	GO Biological Processes	neural crest cell development	-2.67808	20841	89	309	6	Cfl1|Efnb1|Sema4b|Sema6a|Mapk3|Phactr4	-1.53065
0	0	0	0	0	0	0	0	0	0	0	0	0	0	0	-2.67763	0	0	0	GO:0014020	GO Biological Processes	primary neural tube formation	-2.67763	20841	120	309	7	Cfl1|Pfn1|Rara|Ski|Tsc2|Phactr4|Kdm2a	-1.53065
0	0	0	0	0	0	0	0	0	0	0	0	0	0	0	-2.67763	0	0	0	GO:0018107	GO Biological Processes	peptidyl-threonine phosphorylation	-2.67763	20841	120	309	7	Csnk2b|Dyrk1b|Hipk2|Ppp2r5d|Sirt2|Pkn1|Gsk3a	-1.53065
0	0	0	0	0	0	0	0	0	0	0	0	0	0	-2.67756	0	0	0	0	GO:0050830	GO Biological Processes	defense response to Gram-positive bacterium	-2.67756	20841	154	73	4	Tnf|Klrk1|Gbp6|Havcr2	-1.53065
0	0	0	0	0	0	0	-2.677	0	0	0	0	0	0	0	0	0	0	0	GO:1901991	GO Biological Processes	negative regulation of mitotic cell cycle phase transition	-2.677	20841	168	67	4	Zfp36l1|Fam122a|Nabp2|Pinx1	-1.53065
0	0	0	0	0	0	0	0	0	0	0	0	0	0	0	-2.38898	0	0	0	GO:0006338	GO Biological Processes	chromatin remodeling	-2.67562	20841	171	2312	32	Smarcad1|Ezh1|Hmga1|Hmga2|Zbtb7a|Men1|Kat2b|Ptma|Rbbp4|Hnf1a|Vps72|Ubtf|Morf4l1|Mta2|Sirt6|Tet1|Brd4|Smarce1|Rnf8|Pbrm1|Actr6|Smarcc2|Ino80|Znhit1|Tti1|Smarcd2|Setdb1|Smarca1|Znfx1|Rrp8|Kdm5a|Kdm6b	-0.936392
0	0	0	0	0	0	0	0	0	0	0	0	0	0	0	0	0	-2.67497	0	GO:0070527	GO Biological Processes	platelet aggregation	-2.67497	20841	52	102	3	Il6ra|Itgb3|Tyro3	-1.53007
-2.24792	0	0	0	0	0	0	0	0	0	0	0	0	0	0	-2.26482	0	0	-2.67415	GO:0031400	GO Biological Processes	negative regulation of protein modification process	-2.67415	20841	525	472	23	Brca1|Casp3|G6pdx|Sh2b3|Men1|Nck2|Supt6|Tesk1|Tsc2|Gps2|Tmed2|Dusp10|Mllt1|Sirt2|Thap7|Ppp4r4|Ppp1r11|N4bp1|Kdm1a|Spred2|Ppp1r9b|Pkn1|Gpd1l	-1.53007
0	0	0	0	0	0	0	0	0	0	0	0	0	0	0	0	0	-2.6736	0	GO:0071772	GO Biological Processes	response to BMP	-2.6736	20841	184	102	5	Fbn1|Fstl1|Fzd1|Tgfbr3|Adamts12	-1.53007
0	0	0	0	0	0	0	0	0	0	0	0	0	0	0	0	0	-2.6736	0	GO:0071773	GO Biological Processes	cellular response to BMP stimulus	-2.6736	20841	184	102	5	Fbn1|Fstl1|Fzd1|Tgfbr3|Adamts12	-1.53007
0	0	0	0	0	0	0	0	0	0	0	0	0	0	0	0	0	-2.6736	0	GO:0007612	GO Biological Processes	learning	-2.6736	20841	184	102	5	Adam2|Drd1|Ptgs1|Tpbg|Nptx2	-1.53007
0	0	0	0	0	0	0	0	0	0	0	0	0	0	0	-2.67188	0	0	-2.02216	GO:0046329	GO Biological Processes	negative regulation of JNK cascade	-2.67188	20841	37	309	4	Men1|Ncor1|Sh3rf2|Taok3	-1.52917
0	0	0	0	0	0	0	0	0	0	0	0	0	0	0	-2.67188	0	0	0	GO:0071364	GO Biological Processes	cellular response to epidermal growth factor stimulus	-2.67188	20841	37	309	4	Cfl1|Zfp36|Arpc2|Git1	-1.52917
0	0	0	-2.67051	0	0	0	0	0	0	0	0	0	0	0	0	0	0	0	GO:0045921	GO Biological Processes	positive regulation of exocytosis	-2.67051	20841	105	179	5	Hgs|Prkca|Sphk2|Smpd3|Snx4	-1.52813
0	0	0	0	0	0	0	0	0	0	0	0	0	0	-2.66735	0	0	0	0	GO:0002293	GO Biological Processes	alpha-beta T cell differentiation involved in immune response	-2.66735	20841	73	73	3	Spn|Batf|Tbx21	-1.52631
0	0	0	0	0	0	-2.53874	0	0	0	0	0	0	0	-2.66735	0	0	0	0	GO:0046635	GO Biological Processes	positive regulation of alpha-beta T cell activation	-2.66735	20841	73	73	3	Runx3|Cd3e|Cd160	-1.52631
0	0	0	0	-2.18895	0	0	0	0	0	0	0	0	-2.03804	-2.66727	0	0	0	0	R-MMU-500792	Reactome Gene Sets	GPCR ligand binding	-2.66727	20841	380	73	6	Cxcr3|Ccr9|Cxcl10|Ccl22|Ccl4|Gpr68	-1.52631
0	0	0	0	0	0	0	0	0	0	0	0	0	0	0	0	0	0	-2.13596	GO:0001833	GO Biological Processes	inner cell mass cell proliferation	-2.66719	20841	18	2312	7	Brd4|Sbds|Ncapg2|Ndel1|Setdb1|Pelo|Gins4	-0.931834
0	0	0	0	-2.66295	0	0	0	0	0	0	0	0	0	0	0	0	0	0	GO:0001676	GO Biological Processes	long-chain fatty acid metabolic process	-2.66295	20841	131	41	3	Cyp2j5|Acot1|Cyp2j13	-1.52428
0	0	0	0	0	0	0	0	0	0	0	0	0	0	0	0	0	0	-2.66145	R-MMU-69183	Reactome Gene Sets	Processive synthesis on the lagging strand	-2.66145	20841	12	472	3	Pcna|Pola2|Pold4	-1.52428
0	0	0	0	0	0	0	0	0	0	0	0	0	0	0	0	0	0	-2.66145	GO:0097201	GO Biological Processes	negative regulation of transcription from RNA polymerase II promoter in response to stress	-2.66145	20841	12	472	3	Nck2|Bag3|Sirt2	-1.52428
0	0	0	0	0	0	0	-2.65768	0	0	0	0	0	0	0	0	0	0	0	GO:0016064	GO Biological Processes	immunoglobulin mediated immune response	-2.65768	20841	284	67	5	B2m|Bcl3|C1qa|C1qb|Tnfsfm13	-1.52148
0	0	0	0	0	0	0	0	0	0	0	0	0	0	0	-2.04913	0	0	0	GO:0043620	GO Biological Processes	regulation of DNA-templated transcription in response to stress	-2.6574	20841	55	2312	14	Atf4|Atf6b|Egr1|Epas1|Impact|Nck2|Rbpj|Rela|Trp53|Creb3l1|Bag3|Sirt2|Ino80|Mbtps2	-0.924607
0	0	0	0	0	0	0	0	0	0	0	0	0	0	0	-2.65717	0	0	0	GO:0006090	GO Biological Processes	pyruvate metabolic process	-2.65717	20841	121	309	7	Gpi1|Zbtb7a|Pdk2|Ncor1|Sirt6|Jmjd8|Git1	-1.5213
0	-2.03429	0	0	0	0	0	0	0	0	0	0	0	0	0	0	0	0	0	GO:0033209	GO Biological Processes	tumor necrosis factor-mediated signaling pathway	-2.65104	20841	73	2312	17	Chuk|Hipk1|Ptk2b|Rela|Stat1|Tnf|Tnfrsf17|Traf3|Trp53|Tnfsf13b|Gps2|Actn4|Traf3ip2|Sharpin|Lims1|Spata2|Cpne1	-0.919625
0	0	0	0	0	0	0	0	0	0	0	-2.65052	0	0	0	0	0	0	0	GO:0072655	GO Biological Processes	establishment of protein localization to mitochondrion	-2.65052	20841	96	198	5	Atpif1|Dnajc15|Bcs1l|Dnajc19|Mterf4	-1.51614
0	0	0	0	0	0	0	0	0	0	0	0	0	0	-2.65047	0	0	0	0	GO:0002287	GO Biological Processes	alpha-beta T cell activation involved in immune response	-2.65047	20841	74	73	3	Spn|Batf|Tbx21	-1.51614
0	0	0	0	0	0	-2.52198	0	0	0	0	0	0	0	-2.65047	0	0	0	0	GO:0002437	GO Biological Processes	inflammatory response to antigenic stimulus	-2.65047	20841	74	73	3	Pla2g2d|Spn|Tnf	-1.51614
0	0	0	0	0	0	0	0	0	0	0	0	0	0	0	0	0	0	-2.65023	mmu05100	KEGG Pathway	Bacterial invasion of epithelial cells	-2.65023	20841	80	472	7	Actg1|Crk|Ncoa2|Pxn|Septin9|Rhog|Arhgef26	-1.51614
0	0	0	0	0	-2.64853	0	0	0	0	0	0	0	0	0	0	0	0	-2.04938	GO:0051168	GO Biological Processes	nuclear export	-2.64853	20841	155	381	9	Uhmk1|Ptpn11|Hnrnpa2b1|Chtop|Riok2|Fyttd1|Nup107|Sdad1|Ddx19b	-1.51556
0	0	0	0	0	0	0	0	0	0	0	0	0	0	0	-2.64777	0	0	0	GO:0030042	GO Biological Processes	actin filament depolymerization	-2.64777	20841	62	309	5	Avil|Capzb|Cfl1|Arpc2|Mical1	-1.51511
0	0	0	0	0	0	-2.64487	0	0	0	0	0	0	0	0	0	0	0	0	WP407	WikiPathways	Kit receptor signaling pathway	-2.64487	20841	67	81	3	Cish|Hck|Stat1	-1.51318
0	0	0	0	0	0	-2.64487	0	0	0	0	0	0	0	0	0	0	0	0	R-MMU-174154	Reactome Gene Sets	APC/C:Cdc20 mediated degradation of Securin	-2.64487	20841	67	81	3	Psmb9|Psmb10|Pttg1	-1.51318
0	0	0	0	0	0	0	0	0	0	0	0	0	0	0	0	0	-2.64309	0	GO:0071229	GO Biological Processes	cellular response to acid chemical	-2.64309	20841	187	102	5	Col3a1|Col4a1|Col5a2|Col1a1|Col1a2	-1.51188
0	0	0	0	0	0	0	0	0	0	0	0	0	-2.56261	-2.64293	0	0	0	0	GO:0072503	GO Biological Processes	cellular divalent inorganic cation homeostasis	-2.64293	20841	520	73	7	Cd4|Cxcr3|Ccr9|Cxcl10|Il1b|Lck|Cdh23	-1.51188
0	0	0	0	0	-2.64255	-2.16836	0	0	0	0	0	0	0	0	0	0	0	0	GO:0062207	GO Biological Processes	regulation of pattern recognition receptor signaling pathway	-2.64255	20841	99	381	7	Ddx3x|Esr1|Pdpk1|Wdfy1|Otud4|Pum2|Pja2	-1.51182
0	0	0	0	0	0	0	-2.63992	0	0	0	0	0	0	0	0	0	0	0	GO:0030183	GO Biological Processes	B cell differentiation	-2.63992	20841	172	67	4	Bak1|Bcl3|Zfp36l1|Gps2	-1.50982
0	0	0	0	0	0	0	0	-2.63911	0	0	0	0	0	0	0	0	0	0	GO:0006360	GO Biological Processes	transcription by RNA polymerase I	-2.63911	20841	52	105	3	Dedd|Pdcd7|Polr2l	-1.50933
0	0	0	0	0	0	0	-2.63791	0	0	0	0	0	0	0	0	0	0	0	GO:0019724	GO Biological Processes	B cell mediated immunity	-2.63791	20841	287	67	5	B2m|Bcl3|C1qa|C1qb|Tnfsfm13	-1.50845
-2.6355	0	0	0	0	0	0	0	0	0	0	0	0	0	0	0	0	0	0	R-MMU-166786	Reactome Gene Sets	Creation of C4 and C2 activators	-2.6355	20841	12	482	3	C1qa|C1qb|C1qc	-1.50699
-2.6355	0	0	0	0	0	0	0	0	0	0	0	0	0	0	0	0	0	0	GO:0042989	GO Biological Processes	sequestering of actin monomers	-2.6355	20841	12	482	3	Pfn1|Tmsb10|Tmsb15b1	-1.50699
0	0	0	-2.6347	0	0	0	0	0	0	0	0	0	0	0	0	0	0	0	GO:0007041	GO Biological Processes	lysosomal transport	-2.6347	20841	107	179	5	Ap3b1|Hgs|Tgfbrap1|Clec16a|Vps52	-1.50652
0	-2.00228	0	0	0	0	0	0	0	0	0	0	0	0	-2.63382	0	0	0	0	GO:0080164	GO Biological Processes	regulation of nitric oxide metabolic process	-2.63382	20841	75	73	3	Il1b|Tnf|Klrk1	-1.50627
0	0	0	0	0	0	0	0	0	0	0	0	0	0	-2.63091	0	0	0	0	mmu04010	KEGG Pathway	MAPK signaling pathway	-2.63091	20841	264	73	5	Il1a|Il1b|Ptpn5|Tnf|Dusp6	-1.50456
-2.63055	0	0	0	0	0	0	0	0	0	0	0	0	0	0	0	0	0	0	R-MMU-6804756	Reactome Gene Sets	Regulation of TP53 Activity through Phosphorylation	-2.63055	20841	79	482	7	Csnk2b|Hipk1|Stk11|Taf6|Trp53|Wrn|Kat5	-1.50456
0	0	0	0	0	-2.63053	0	0	0	0	0	0	0	0	0	0	0	0	0	GO:0061037	GO Biological Processes	negative regulation of cartilage development	-2.63053	20841	31	381	4	Ctsk|Ptpn11|Tgfbr1|Rflnb	-1.50456
0	0	0	0	0	0	0	0	0	0	0	0	0	0	0	0	0	-2.62791	0	GO:0061383	GO Biological Processes	trabecula morphogenesis	-2.62791	20841	54	102	3	Col1a1|Fbn2|Tgfbr3	-1.50257
-2.62511	0	0	0	0	0	0	0	0	0	0	0	0	0	0	0	0	0	0	GO:0046902	GO Biological Processes	regulation of mitochondrial membrane permeability	-2.62511	20841	59	482	6	Atpif1|Bak1|Slc9a1|Trp53|Naif1|Ppif	-1.50009
0	0	0	0	0	0	0	0	0	0	0	0	0	0	0	0	-2.62462	0	0	mmu04146	KEGG Pathway	Peroxisome	-2.62462	20841	89	62	3	Eci2|Mpv17l|Far2	-1.49991
0	0	-2.35361	0	0	0	0	0	0	0	0	0	0	0	0	0	0	0	0	GO:0043038	GO Biological Processes	amino acid activation	-2.62213	20841	44	2312	12	Wars|Ears2|Vars2|Kars|Rars|Iars|Lars|Yars|Tars|Mars2|Aars|Gatc	-0.901926
-2.4752	0	0	0	0	-2.07627	0	0	0	0	0	0	0	0	0	0	0	0	0	GO:0000245	GO Biological Processes	spliceosomal complex assembly	-2.62213	20841	44	2312	12	Celf1|Sf3a2|Snrpc|Gemin2|Sf3a1|Puf60|Srsf6|Sf3b1|Slu7|Setx|Celf5|Gcfc2	-0.901926
0	0	0	0	0	0	-2.48917	0	0	0	0	0	0	0	-2.61742	0	0	0	0	GO:0032677	GO Biological Processes	regulation of interleukin-8 production	-2.61742	20841	76	73	3	Cd74|Il1b|Tnf	-1.49365
0	0	0	0	0	0	0	0	-2.61539	0	0	0	0	0	0	0	0	0	0	GO:0021795	GO Biological Processes	cerebral cortex cell migration	-2.61539	20841	53	105	3	Sun1|Ndel1|Syne2	-1.49193
-2.61432	0	0	0	0	0	0	0	0	0	0	0	0	0	0	0	0	0	0	GO:0032753	GO Biological Processes	positive regulation of interleukin-4 production	-2.61432	20841	25	482	4	Cd3e|Fcer1g|Irf4|Havcr2	-1.4915
0	0	0	0	0	0	0	0	0	0	0	-2.61045	0	0	0	0	0	0	0	ko05016	KEGG Pathway	Huntington's disease	-2.61045	20841	192	198	7	Cox8a|Polr2j|Ndufa12|Ndufb10|Ndufa8|Polr2i|Ndufv3	-1.48857
0	0	0	0	0	0	0	0	0	0	0	-2.61045	0	0	0	0	0	0	0	mmu05016	KEGG Pathway	Huntington's disease	-2.61045	20841	192	198	7	Cox8a|Polr2j|Ndufa12|Ndufb10|Ndufa8|Polr2i|Ndufv3	-1.48857
0	0	0	0	0	0	-2.60839	0	0	0	0	0	0	0	0	0	0	0	0	GO:0032481	GO Biological Processes	positive regulation of type I interferon production	-2.60839	20841	69	81	3	Irf1|Stat1|Dhx58	-1.48682
0	0	0	0	0	0	0	0	0	0	0	0	0	0	0	0	0	-2.60779	0	GO:0008306	GO Biological Processes	associative learning	-2.60779	20841	115	102	4	Adam2|Drd1|Tpbg|Nptx2	-1.48653
0	0	0	0	0	0	0	0	0	0	0	0	0	0	0	0	-2.60568	0	0	GO:0015833	GO Biological Processes	peptide transport	-2.60568	20841	316	62	5	Cpt1a|Ghrhr|Hmga2|Isl1|Kcnq1	-1.48505
0	0	0	-2.60357	0	0	0	0	0	0	0	0	0	0	0	0	0	0	0	GO:0008361	GO Biological Processes	regulation of cell size	-2.60357	20841	213	179	7	Add1|Rhoa|Slc12a7|E2f4|Slc12a8|Spg20|Wdtc1	-1.48376
0	0	0	0	0	0	-2.47312	0	0	0	0	0	0	0	-2.60124	0	0	0	0	GO:0032637	GO Biological Processes	interleukin-8 production	-2.60124	20841	77	73	3	Cd74|Il1b|Tnf	-1.48216
0	0	0	0	-2.60012	0	0	0	0	0	0	0	0	0	0	0	0	0	0	GO:0044262	GO Biological Processes	cellular carbohydrate metabolic process	-2.60012	20841	291	41	4	Fbp1|Avpr1b|Ddit4|Slc45a3	-1.48135
0	0	0	0	0	0	0	0	0	0	0	0	0	0	0	0	0	-2.59417	0	GO:0032147	GO Biological Processes	activation of protein kinase activity	-2.59417	20841	116	102	4	Fbn1|Il6ra|Itgb3|Nrk	-1.47633
0	0	0	0	0	0	0	0	0	0	0	0	0	0	0	-2.19468	0	0	0	GO:0043618	GO Biological Processes	regulation of transcription from RNA polymerase II promoter in response to stress	-2.59341	20841	50	2312	13	Atf4|Atf6b|Egr1|Epas1|Impact|Nck2|Rbpj|Trp53|Creb3l1|Bag3|Sirt2|Ino80|Mbtps2	-0.880509
0	0	0	0	0	0	0	0	0	0	0	0	0	0	0	0	0	0	-2.20149	GO:0071824	GO Biological Processes	protein-DNA complex subunit organization	-2.59333	20841	201	2312	36	Esr1|Brd2|Hira|Hp1bp3|Mcm6|Nap1l4|Psmc2|Ptma|Rbbp4|Cenpx|Supt6|Taf6|Hnf1b|Vps72|Trp53|Tspyl1|Psmc4|Nap1l3|H1f5|Smarce1|Rnf8|Asf1a|Taf12|Actr6|H2bc4|Smarcc2|Ino80|Znhit1|Brf1|Arid2|H2bu2|Smarcd2|Cabin1|Chaf1b|Taf1|H2bc22	-0.880509
0	0	0	0	0	0	0	0	0	0	0	-2.58963	0	0	0	0	0	0	0	GO:0006120	GO Biological Processes	mitochondrial electron transport, NADH to ubiquinone	-2.58963	20841	29	198	3	Dnajc15|Iscu|Ndufa8	-1.47327
0	0	0	0	0	0	0	0	0	0	0	-2.58963	0	0	0	0	0	0	0	GO:0016556	GO Biological Processes	mRNA modification	-2.58963	20841	29	198	3	Mettl3|Mettl16|Mettl8	-1.47327
0	0	0	-2.58956	0	0	0	0	0	0	0	0	0	0	0	0	0	0	0	GO:1905898	GO Biological Processes	positive regulation of response to endoplasmic reticulum stress	-2.58956	20841	32	179	3	Nck2|Sgta|Bag6	-1.47327
0	0	0	0	0	0	0	0	0	0	0	0	0	0	0	-2.58156	0	0	0	GO:0006096	GO Biological Processes	glycolytic process	-2.58156	20841	93	309	6	Gpi1|Zbtb7a|Ncor1|Sirt6|Jmjd8|Git1	-1.46774
0	0	0	0	0	0	0	0	0	0	0	0	0	0	0	-2.58156	0	0	0	GO:0006475	GO Biological Processes	internal protein amino acid acetylation	-2.58156	20841	159	309	8	Hnf1a|Wbp2|Mapk3|Thap7|Supt7l|Atat1|Tada3|Brpf3	-1.46774
0	0	0	0	0	0	0	0	0	0	0	0	0	0	0	-2.58156	0	0	0	GO:0018393	GO Biological Processes	internal peptidyl-lysine acetylation	-2.58156	20841	159	309	8	Hnf1a|Wbp2|Mapk3|Thap7|Supt7l|Atat1|Tada3|Brpf3	-1.46774
-2.04372	0	0	0	0	0	0	0	0	0	0	0	0	0	0	-2.58126	0	0	0	GO:0043249	GO Biological Processes	erythrocyte maturation	-2.58126	20841	19	309	3	G6pdx|Zbtb7a|Fam210b	-1.46774
0	0	0	0	0	-2.57876	0	0	0	0	0	0	0	0	0	0	0	0	0	R-MMU-389356	Reactome Gene Sets	CD28 co-stimulation	-2.57876	20841	32	381	4	Pdpk1|Map3k8|Rictor|Pak2	-1.46617
0	0	0	0	0	-2.57876	0	0	0	0	0	0	0	0	0	0	0	0	0	GO:0039694	GO Biological Processes	viral RNA genome replication	-2.57876	20841	32	381	4	Fmr1|Atg16l2|Setdb1|Eea1	-1.46617
0	0	0	-2.5773	0	0	0	0	0	0	0	0	0	0	0	0	0	0	0	ko04720	KEGG Pathway	Long-term potentiation	-2.5773	20841	67	179	4	Calm3|Itpr3|Prkca|Ppp1cc	-1.46562
0	0	0	-2.5773	0	0	0	0	0	0	0	0	0	0	0	0	0	0	0	GO:0016239	GO Biological Processes	positive regulation of macroautophagy	-2.5773	20841	67	179	4	Larp1|Clec16a|Lrsam1|Vps13d	-1.46562
0	0	0	0	0	0	-2.57304	0	0	0	0	0	0	0	0	0	0	0	0	GO:0032732	GO Biological Processes	positive regulation of interleukin-1 production	-2.57304	20841	71	81	3	Ccr5|Egr1|Nod2	-1.46227
0	0	0	0	-2.57229	0	0	0	0	0	0	0	0	0	0	0	0	0	0	GO:0120254	GO Biological Processes	olefinic compound metabolic process	-2.57229	20841	141	41	3	Cyp2j5|Cyp2j13|Sdr16c5	-1.46183
0	0	0	0	0	0	0	0	0	0	0	0	0	0	-2.21147	0	0	0	0	GO:0048525	GO Biological Processes	negative regulation of viral process	-2.56999	20841	106	2312	22	Hmga2|Cd74|Pml|Ccl5|Sp100|Stat1|Tnf|Trim26|Zfp36|Banf1|Oasl2|Snx3|Trim35|Ifitm1|Trim12a|N4bp1|Ifitm2|Setdb1|Trim8|Hexim1|Mavs|Trim65	-0.860811
0	0	0	0	0	0	0	0	-2.56936	0	0	0	0	0	0	0	0	0	0	R-MMU-112382	Reactome Gene Sets	Formation of RNA Pol II elongation complex	-2.56936	20841	55	105	3	Eloa|Polr2l|Ctdp1	-1.46032
0	0	0	0	0	0	0	0	-2.56936	0	0	0	0	0	0	0	0	0	0	R-MMU-75955	Reactome Gene Sets	RNA Polymerase II Transcription Elongation	-2.56936	20841	55	105	3	Eloa|Polr2l|Ctdp1	-1.46032
0	0	0	0	0	-2.56911	0	0	0	0	0	0	0	0	0	0	0	0	0	GO:0150115	GO Biological Processes	cell-substrate junction organization	-2.56911	20841	102	381	7	Itgav|Kdr|Pdpk1|Ptpn11|Rock1|Slk|Lims1	-1.46032
0	0	0	0	0	0	0	0	0	-2.56865	0	0	0	0	0	0	0	0	0	GO:0070646	GO Biological Processes	protein modification by small protein removal	-2.56865	20841	138	42	3	Usp22|Asxl1|Usp28	-1.46032
0	0	0	0	0	-2.56535	0	0	0	0	0	0	0	0	0	0	0	0	0	GO:0045727	GO Biological Processes	positive regulation of translation	-2.56535	20841	130	381	8	Cirbp|Ddx3x|Fmr1|Impact|Uhmk1|Thbs1|Nsun4|Ythdf3	-1.45763
0	0	0	0	0	-2.27794	0	0	0	-2.06749	0	0	0	0	0	0	0	0	0	GO:0034249	GO Biological Processes	negative regulation of cellular amide metabolic process	-2.55943	20841	209	2312	37	Zfp36l1|Calr|Celf1|Ddx3x|Ddx6|Fmr1|Gzmb|Eif2ak1|Mlh1|Mvk|Pabpc1|Prkca|Pml|Cnot7|Rara|Rock1|Zfp36|Fxr2|Eif4e2|Srp9|Mettl3|Lsm14a|Mettl16|Cnot8|Dcp2|Larp1|Dcp1a|Ago4|Cnot6|Eif4a3|Cpeb3|Ythdf3|Zc3h12a|Tardbp|Cnot3|Samd4b|Zc3h12d	-0.851462
0	0	0	0	0	0	0	0	0	0	0	0	0	0	0	0	0	0	-2.55854	mmu00020	KEGG Pathway	Citrate cycle (TCA cycle)	-2.55854	20841	43	472	5	Aco2|Casq1|Idh3g|Suclg2|Idh3b	-1.45267
0	0	0	0	0	0	0	0	0	0	0	0	0	0	0	-2.55825	0	0	0	GO:0006757	GO Biological Processes	ATP generation from ADP	-2.55825	20841	94	309	6	Gpi1|Zbtb7a|Ncor1|Sirt6|Jmjd8|Git1	-1.45267
0	0	0	0	0	0	0	0	0	0	0	0	0	0	0	-2.55739	0	0	0	R-MMU-446728	Reactome Gene Sets	Cell junction organization	-2.55739	20841	65	309	5	Cd151|Jup|Pxn|Tesk1|Fblim1	-1.45267
0	0	0	0	0	0	0	-2.55659	0	0	0	0	0	0	0	0	0	0	0	ko04610	KEGG Pathway	Complement and coagulation cascades	-2.55659	20841	87	67	3	C1qa|C1qb|Itgax	-1.45218
0	0	0	0	0	0	-2.55576	0	0	0	0	0	0	0	0	0	0	0	0	ko04917	KEGG Pathway	Prolactin signaling pathway	-2.55576	20841	72	81	3	Cish|Irf1|Stat1	-1.45214
0	0	0	0	0	-2.5551	0	0	0	0	0	0	0	0	0	0	0	0	-2.2968	GO:2001020	GO Biological Processes	regulation of response to DNA damage stimulus	-2.5551	20841	223	381	11	Fmr1|Hnrnpk|Parg|Marchf7|Etaa1|Shld2|Arid2|Kdm1a|Slf1|Rnf169|Kmt5b	-1.45214
0	0	0	0	0	0	0	0	0	0	0	0	0	0	0	0	0	0	-2.55483	R-MMU-69091	Reactome Gene Sets	Polymerase switching	-2.55483	20841	13	472	3	Pcna|Pola2|Pold4	-1.45214
0	0	0	0	0	0	0	0	0	0	0	0	0	0	0	0	0	0	-2.55483	R-MMU-69109	Reactome Gene Sets	Leading Strand Synthesis	-2.55483	20841	13	472	3	Pcna|Pola2|Pold4	-1.45214
0	0	0	0	0	0	0	0	0	0	0	0	0	0	0	0	0	-2.55407	0	GO:0014812	GO Biological Processes	muscle cell migration	-2.55407	20841	119	102	4	Grb10|Itgb3|Nr4a3|Thbs4	-1.45214
0	0	0	0	0	0	0	0	0	0	0	0	0	0	-2.55405	0	0	0	0	GO:0070228	GO Biological Processes	regulation of lymphocyte apoptotic process	-2.55405	20841	80	73	3	Cd3g|Cd74|Cd274	-1.45214
0	0	0	0	0	0	-2.4263	0	0	0	0	0	0	0	-2.55405	0	0	0	0	GO:0002292	GO Biological Processes	T cell differentiation involved in immune response	-2.55405	20841	80	73	3	Spn|Batf|Tbx21	-1.45214
0	0	0	-2.55385	0	0	0	0	0	0	0	0	0	0	0	0	0	0	0	R-MMU-199992	Reactome Gene Sets	trans-Golgi Network Vesicle Budding	-2.55385	20841	68	179	4	Ap1g2|Ap3b1|Hgs|Rab5c	-1.45214
0	0	0	0	0	0	0	0	0	0	0	0	0	0	-2.55114	0	0	0	0	GO:2001233	GO Biological Processes	regulation of apoptotic signaling pathway	-2.55114	20841	401	73	6	Runx3|Cd74|Il1b|Lck|Sp100|Tnf	-1.45003
0	0	0	0	0	0	0	0	0	0	0	0	0	0	-2.55023	0	0	0	0	GO:0043433	GO Biological Processes	negative regulation of DNA-binding transcription factor activity	-2.55023	20841	167	73	4	Sp100|Tbx6|Havcr2|Nlrc5	-1.44942
0	0	0	0	0	0	0	0	0	0	0	-2.54689	0	0	0	0	0	0	0	GO:0046597	GO Biological Processes	negative regulation of viral entry into host cell	-2.54689	20841	30	198	3	Snx3|Ifitm1|Trim65	-1.4472
0	0	0	0	0	-2.54608	0	0	0	0	0	0	0	0	0	0	0	0	0	GO:2000232	GO Biological Processes	regulation of rRNA processing	-2.54608	20841	16	381	3	Kat2b|Riok2|Usp36	-1.4472
0	0	0	0	0	-2.54608	0	0	0	0	0	0	0	0	0	0	0	0	0	GO:1902165	GO Biological Processes	regulation of intrinsic apoptotic signaling pathway in response to DNA damage by p53 class mediator	-2.54608	20841	16	381	3	Hnrnpk|Marchf7|Kdm1a	-1.4472
0	0	0	0	0	0	0	0	0	0	0	0	0	0	0	-2.54592	0	0	0	GO:0051154	GO Biological Processes	negative regulation of striated muscle cell differentiation	-2.54592	20841	40	309	4	G6pdx|Ybx1|Zfp418|Gsk3a	-1.4472
0	0	0	0	0	0	0	0	0	0	0	0	0	0	0	-2.54592	0	0	0	GO:0010591	GO Biological Processes	regulation of lamellipodium assembly	-2.54592	20841	40	309	4	Avil|Capzb|Cfl1|Arpc2	-1.4472
0	0	0	0	0	0	0	0	0	0	0	0	0	0	0	-2.54592	0	0	0	GO:0033144	GO Biological Processes	negative regulation of intracellular steroid hormone receptor signaling pathway	-2.54592	20841	40	309	4	Arntl|Calr|Zbtb7a|Ncor1	-1.4472
0	0	0	0	0	0	0	0	0	0	0	0	0	0	0	-2.54385	0	0	0	GO:0048762	GO Biological Processes	mesenchymal cell differentiation	-2.54385	20841	236	309	10	Cfl1|Efnb1|Gata5|Sema4b|Sema6a|Tsc2|Mapk3|Clasp1|Bcl9l|Phactr4	-1.44619
0	0	0	0	0	0	-2.54374	0	0	0	0	0	0	0	0	0	0	0	0	ko04932	KEGG Pathway	Non-alcoholic fatty liver disease (NAFLD)	-2.54374	20841	151	81	4	Atf4|Ndufa1|Ndufb3|Ndufs6	-1.44619
0	0	0	0	0	-2.12596	0	0	0	0	0	0	0	0	0	0	0	-2.54308	0	GO:0048858	GO Biological Processes	cell projection morphogenesis	-2.54308	20841	723	102	10	Igf1r|Itgb3|Lama2|Nr4a3|Thbs4|Tpbg|Ugt8a|Nrk|Col25a1|Chodl	-1.44583
0	0	0	0	0	0	0	0	0	0	0	0	0	0	0	0	0	0	-2.11455	R-MMU-194138	Reactome Gene Sets	Signaling by VEGF	-2.54296	20841	100	2312	21	Actg1|Akt2|Rhoa|Calm3|Crk|Ptk2|Itgav|Itgb3|Jup|Kdr|Nck2|Pdpk1|Prkaca|Prkca|Ptk2b|Pxn|Rock1|Vav3|Rictor|Prr5|Pak2	-0.83859
0	0	0	0	0	0	0	0	0	0	0	-2.5424	0	0	0	0	0	0	0	GO:0043457	GO Biological Processes	regulation of cellular respiration	-2.5424	20841	62	198	4	Prkaca|Arl2|Dnajc15|Iscu	-1.44545
0	0	0	0	0	0	0	0	0	0	0	0	0	0	-2.5409	0	0	0	0	GO:2001236	GO Biological Processes	regulation of extrinsic apoptotic signaling pathway	-2.5409	20841	168	73	4	Runx3|Il1b|Sp100|Tnf	-1.44483
0	0	0	0	0	0	0	0	0	0	0	0	0	0	-2.5409	0	0	0	0	ko05164	KEGG Pathway	Influenza A	-2.5409	20841	168	73	4	Cxcl10|Il1a|Il1b|Tnf	-1.44483
0	0	0	0	0	0	-2.37818	0	0	0	0	0	0	0	-2.5409	0	0	0	0	GO:0045580	GO Biological Processes	regulation of T cell differentiation	-2.5409	20841	168	73	4	Runx3|Cd74|Lck|Tbx21	-1.44483
0	0	0	0	0	0	0	0	0	0	0	0	0	0	0	0	0	-2.53922	0	GO:0051445	GO Biological Processes	regulation of meiotic cell cycle	-2.53922	20841	58	102	3	Igf1r|Pde3a|Piwil2	-1.44414
0	0	0	0	0	0	0	0	0	0	0	0	0	0	0	-2.53886	0	0	0	GO:0051261	GO Biological Processes	protein depolymerization	-2.53886	20841	127	309	7	Avil|Capzb|Cfl1|Clasp1|Arpc2|Gas2l1|Mical1	-1.44414
0	0	0	0	0	0	-2.53874	0	0	0	0	0	0	0	0	0	0	0	0	R-MMU-174178	Reactome Gene Sets	APC/C:Cdh1 mediated degradation of Cdc20 and other APC/C:Cdh1 targeted proteins in late mitosis/early G1	-2.53874	20841	73	81	3	Psmb9|Psmb10|Pttg1	-1.44414
0	0	0	-2.53645	0	0	0	0	0	0	0	0	0	0	0	0	0	0	0	GO:0008154	GO Biological Processes	actin polymerization or depolymerization	-2.53645	20841	219	179	7	Add1|Rhoa|Flii|Nck2|Arpin|Ttc17|Mical2	-1.44244
0	0	0	0	0	0	0	0	0	0	0	-2.53595	0	0	0	0	0	0	0	GO:0070585	GO Biological Processes	protein localization to mitochondrion	-2.53595	20841	102	198	5	Atpif1|Dnajc15|Bcs1l|Dnajc19|Mterf4	-1.44223
0	0	0	0	0	0	0	0	0	0	0	0	0	0	0	-2.53524	0	0	0	GO:0014031	GO Biological Processes	mesenchymal cell development	-2.53524	20841	95	309	6	Cfl1|Efnb1|Sema4b|Sema6a|Mapk3|Phactr4	-1.4421
0	0	0	0	0	0	0	0	0	0	0	0	0	0	0	-2.53524	0	0	0	GO:0048864	GO Biological Processes	stem cell development	-2.53524	20841	95	309	6	Cfl1|Efnb1|Sema4b|Sema6a|Mapk3|Phactr4	-1.4421
0	0	0	0	0	0	0	0	0	0	0	-2.12831	0	0	0	0	0	0	0	ko03018	KEGG Pathway	RNA degradation	-2.53439	20841	81	2312	18	Btg1|Ddx6|Pabpc1|Cnot7|Lsm4|Exosc10|Cnot4|Pfkp|C1d|Lsm3|Mphosph6|Cnot8|Dcp2|Dcp1a|Lsm6|Cnot6|Dis3l|Cnot3	-0.831218
0	0	0	0	0	0	0	0	0	0	0	0	0	0	0	-2.40045	0	-2.53175	0	GO:0061448	GO Biological Processes	connective tissue development	-2.53175	20841	288	102	6	Col1a1|Il6ra|Itgb3|Arrdc3|Adamts12|Sh3pxd2b	-1.43938
0	0	0	-2.53079	0	0	0	0	0	0	0	0	0	0	0	0	0	0	0	mmu04720	KEGG Pathway	Long-term potentiation	-2.53079	20841	69	179	4	Calm3|Itpr3|Prkca|Ppp1cc	-1.43912
-2.52978	0	0	0	0	0	0	0	0	0	0	0	0	0	0	0	0	0	0	GO:0051924	GO Biological Processes	regulation of calcium ion transport	-2.52978	20841	287	482	15	Bak1|Drd1|Fkbp1a|G6pdx|Cxcl10|Cxcl9|P2rx4|S100a1|Ccl5|Slc9a1|Wfs1|Gpr35|Oga|Slc8b1|P2ry6	-1.43874
-2.5291	0	0	0	0	0	0	0	0	0	0	0	0	0	0	0	0	0	0	GO:0051260	GO Biological Processes	protein homooligomerization	-2.5291	20841	178	482	11	B2m|Hsd17b10|Sigmar1|Prf1|Acot13|Cby1|Mlkl|Atl3|Osbpl2|Lzts3|Kctd21	-1.43874
0	0	0	0	0	-2.52887	0	0	0	0	0	0	0	0	0	0	0	0	0	GO:0150117	GO Biological Processes	positive regulation of cell-substrate junction organization	-2.52887	20841	33	381	4	Kdr|Ptpn11|Rock1|Lims1	-1.43874
0	0	0	0	0	-2.52887	0	0	0	0	0	0	0	0	0	0	0	0	0	GO:0003309	GO Biological Processes	type B pancreatic cell differentiation	-2.52887	20841	33	381	4	Cdk6|Pdpk1|Rfx3|Zbed6	-1.43874
0	0	0	0	0	0	0	-2.52862	0	0	0	0	0	0	0	0	0	0	0	GO:0031960	GO Biological Processes	response to corticosteroid	-2.52862	20841	89	67	3	Zfp36l1|Il1rn|Scnn1a	-1.43874
0	0	0	0	0	0	0	-2.52774	0	0	0	0	0	0	0	0	0	0	0	GO:0007610	GO Biological Processes	behavior	-2.52774	20841	761	67	8	B2m|Igf2|Il1rn|Septin5|Dynlrb1|Tifab|Zfhx2|Prrt1	-1.4384
0	0	0	0	0	0	0	0	0	0	0	0	0	-2.48632	-2.52495	0	0	0	0	GO:0072507	GO Biological Processes	divalent inorganic cation homeostasis	-2.52495	20841	546	73	7	Cd4|Cxcr3|Ccr9|Cxcl10|Il1b|Lck|Cdh23	-1.43619
0	0	0	0	0	0	-2.52198	0	0	0	0	0	0	0	0	0	0	0	0	GO:2000107	GO Biological Processes	negative regulation of leukocyte apoptotic process	-2.52198	20841	74	81	3	Ccr5|Fcer1g|Nod2	-1.43379
0	0	0	0	0	0	0	0	0	0	0	0	0	0	0	-2.51985	0	0	0	GO:0018210	GO Biological Processes	peptidyl-threonine modification	-2.51985	20841	128	309	7	Csnk2b|Dyrk1b|Hipk2|Ppp2r5d|Sirt2|Pkn1|Gsk3a	-1.43254
0	0	0	0	0	0	-2.07573	0	0	0	0	0	0	0	-2.2002	0	0	0	0	R-MMU-5621481	Reactome Gene Sets	C-type lectin receptors (CLRs)	-2.51702	20841	107	2312	22	Calm3|Fcer1g|Ikbkg|Il1b|Psmb9|Psmb8|Psmd7|Pdpk1|Prkaca|Ppp3ca|Ppp3cb|Psmb10|Psmc2|Psme3|Rela|Ube2m|Psmc4|Psmb2|Psmd8|Psmd6|Cd209a|Pak2	-0.817558
0	0	0	0	0	0	0	0	0	0	0	0	0	0	0	0	0	-2.51694	0	GO:0030336	GO Biological Processes	negative regulation of cell migration	-2.51694	20841	290	102	6	Col3a1|Drd1|Ptprt|Tgfbr3|Trp53inp1|Adamts9	-1.43049
0	0	0	0	0	0	0	0	0	-2.51643	0	0	0	0	0	0	0	0	0	GO:0046488	GO Biological Processes	phosphatidylinositol metabolic process	-2.51643	20841	144	42	3	Mtmr1|Socs7|Pip4p1	-1.43027
0	0	0	0	0	0	0	0	0	0	-2.51386	0	0	0	0	0	0	0	0	GO:0007029	GO Biological Processes	endoplasmic reticulum organization	-2.51386	20841	89	140	4	Cav2|Reep1|Tmed2|Get1	-1.42857
0	0	0	-2.5135	0	0	0	0	0	0	0	0	0	0	0	0	0	0	0	GO:1901020	GO Biological Processes	negative regulation of calcium ion transmembrane transporter activity	-2.5135	20841	34	179	3	Calm3|Gpr35|Sri	-1.42857
0	0	0	-2.5135	0	0	0	0	0	0	0	0	0	0	0	0	0	0	0	R-MMU-5673000	Reactome Gene Sets	RAF activation	-2.5135	20841	34	179	3	Calm3|Ksr1|Ppp1cc	-1.42857
0	0	0	0	0	0	0	0	0	0	0	0	0	0	-2.51329	0	0	0	0	mmu05164	KEGG Pathway	Influenza A	-2.51329	20841	171	73	4	Cxcl10|Il1a|Il1b|Tnf	-1.42857
-2.04372	0	0	0	0	0	0	0	0	0	0	0	0	0	0	0	0	0	0	GO:1902236	GO Biological Processes	negative regulation of endoplasmic reticulum stress-induced intrinsic apoptotic signaling pathway	-2.51091	20841	19	2312	7	Hyou1|Ikbkg|Wfs1|Creb3l1|Txndc12|Syvn1|Selenos	-0.814833
0	0	0	-2.50908	0	0	0	0	0	0	0	0	0	0	0	0	0	0	-2.38655	GO:0001701	GO Biological Processes	in utero embryonic development	-2.50908	20841	554	179	12	Add1|Ccnk|Elf3|Erf|Pitx2|Eif4e2|Hs6st1|Rrp7a|Rtf1|Wdtc1|Gatad2a|Zfat	-1.42464
0	0	0	0	0	0	0	0	0	0	0	0	0	0	-2.50874	0	0	0	0	ko05323	KEGG Pathway	Rheumatoid arthritis	-2.50874	20841	83	73	3	Il1a|Il1b|Tnf	-1.42459
0	0	0	0	0	0	-2.50795	0	0	0	0	0	0	0	0	0	0	0	0	GO:0006909	GO Biological Processes	phagocytosis	-2.50795	20841	368	81	6	Aif1|Fcer1g|Hck|Irf8|Nod2|Xkr8	-1.42409
0	0	0	0	0	0	0	0	0	0	0	0	0	0	0	-2.50742	0	0	0	GO:0001558	GO Biological Processes	regulation of cell growth	-2.50742	20841	450	309	15	Ddr1|Cfl1|G6pdx|Pml|Ppard|Sema4b|Sema6a|Slc9a1|Trp53|Naif1|Gas2l1|Ppp1r9b|Tmc8|Zfp418|Gsk3a	-1.42385
0	0	0	0	0	0	0	0	0	0	0	0	0	0	-2.30608	0	-2.50597	0	0	GO:0045445	GO Biological Processes	myoblast differentiation	-2.50597	20841	98	62	3	Isl1|Pitx1|Ccl9	-1.42331
0	0	0	0	0	0	0	0	0	0	0	-2.50571	0	0	0	0	0	0	0	GO:0062125	GO Biological Processes	regulation of mitochondrial gene expression	-2.50571	20841	31	198	3	Mtres1|Chchd10|Mpv17l2	-1.42331
0	0	0	0	0	0	-2.50546	0	0	0	0	0	0	0	0	0	0	0	0	R-MMU-176409	Reactome Gene Sets	APC/C:Cdc20 mediated degradation of mitotic proteins	-2.50546	20841	75	81	3	Psmb9|Psmb10|Pttg1	-1.42331
0	0	0	0	0	0	-2.50546	0	0	0	0	0	0	0	0	0	0	0	0	R-MMU-2871837	Reactome Gene Sets	FCERI mediated NF-kB activation	-2.50546	20841	75	81	3	Fcer1g|Psmb9|Psmb10	-1.42331
0	0	0	0	0	0	0	0	-2.50364	0	0	0	0	0	0	0	0	0	0	GO:0010761	GO Biological Processes	fibroblast migration	-2.50364	20841	58	105	3	Mta2|Lamtor2|Syne2	-1.42224
0	0	-2.50282	0	0	0	0	0	0	0	0	0	0	0	0	0	0	0	0	GO:0018208	GO Biological Processes	peptidyl-proline modification	-2.50282	20841	39	157	3	Fkbp4|Ppih|Ppif	-1.42224
0	0	-2.50282	0	0	0	0	0	0	0	0	0	0	0	0	0	0	0	0	GO:1901661	GO Biological Processes	quinone metabolic process	-2.50282	20841	39	157	3	Coq5|Ubiad1|Cyp4f40	-1.42224
-2.50267	0	0	0	0	0	0	0	0	0	0	0	0	0	0	0	0	0	0	GO:0016311	GO Biological Processes	dephosphorylation	-2.50267	20841	347	482	17	Btrc|Csnk2b|Ppm1b|Ppp1cc|Ptbp1|Ptpn11|Ptprb|Stk11|Dusp19|Dusp23|Rprd1b|Pgam5|Lhpp|Ppp1r11|Ppargc1b|Ppp1r9b|Mtmr10	-1.42224
0	0	0	0	0	0	0	0	0	0	0	0	0	0	0	-2.4999	0	0	0	GO:0090398	GO Biological Processes	cellular senescence	-2.4999	20841	67	309	5	Arntl|Calr|Pml|Trp53|Ybx1	-1.41975
0	0	0	0	0	0	0	0	0	0	0	0	0	-2.0966	-2.49944	0	0	0	0	GO:0055065	GO Biological Processes	metal ion homeostasis	-2.49944	20841	704	73	8	Cd4|Cxcr3|Ccr9|Cxcl10|Il1a|Il1b|Lck|Cdh23	-1.4197
-2.37234	0	0	0	0	0	0	0	0	0	0	0	0	0	0	0	0	0	0	GO:1902235	GO Biological Processes	regulation of endoplasmic reticulum stress-induced intrinsic apoptotic signaling pathway	-2.49918	20841	29	2312	9	Hyou1|Ikbkg|Nck2|Spop|Wfs1|Creb3l1|Txndc12|Syvn1|Selenos	-0.807775
0	0	0	-2.49904	0	0	0	0	0	0	0	0	0	0	0	0	0	0	0	R-MMU-68875	Reactome Gene Sets	Mitotic Prophase	-2.49904	20841	115	179	5	Prkca|Kmt5a|Gorasp2|Rab1b|Golga2	-1.4197
0	0	0	0	0	0	0	0	0	0	0	0	0	0	0	0	0	-2.49872	0	GO:0048771	GO Biological Processes	tissue remodeling	-2.49872	20841	202	102	5	Eln|Itgb3|Tgfbr3|Thbs4|Pdk4	-1.4197
0	0	0	0	0	0	0	0	0	0	0	0	0	0	-2.49403	0	0	0	0	GO:0006809	GO Biological Processes	nitric oxide biosynthetic process	-2.49403	20841	84	73	3	Il1b|Tnf|Klrk1	-1.41558
0	0	0	0	0	0	0	0	0	0	0	0	0	0	-2.49403	0	0	0	0	GO:0050766	GO Biological Processes	positive regulation of phagocytosis	-2.49403	20841	84	73	3	Il1b|Il2rb|Tnf	-1.41558
0	0	0	0	0	0	0	0	0	0	0	0	0	0	0	0	-2.49352	0	0	GO:0009062	GO Biological Processes	fatty acid catabolic process	-2.49352	20841	99	62	3	Cpt1a|Eci2|Etfbkmt	-1.41535
0	0	0	0	0	0	0	0	0	0	0	0	0	0	0	0	0	0	-2.49053	GO:0070534	GO Biological Processes	protein K63-linked ubiquitination	-2.49053	20841	64	472	6	Traf3|Ube2e3|Gps2|Rnf8|Rnf126|Traf3ip2	-1.41309
0	0	0	0	0	0	0	0	0	0	0	0	0	0	0	-2.49013	0	0	0	GO:0014033	GO Biological Processes	neural crest cell differentiation	-2.49013	20841	97	309	6	Cfl1|Efnb1|Sema4b|Sema6a|Mapk3|Phactr4	-1.41309
0	0	0	0	0	0	0	0	0	0	0	0	0	0	0	-2.49013	0	0	0	GO:1901879	GO Biological Processes	regulation of protein depolymerization	-2.49013	20841	97	309	6	Avil|Capzb|Cfl1|Clasp1|Arpc2|Gas2l1	-1.41309
0	0	0	0	0	0	-2.48917	0	0	0	0	0	0	0	0	0	0	0	0	GO:0046637	GO Biological Processes	regulation of alpha-beta T cell differentiation	-2.48917	20841	76	81	3	Lilrb4a|Irf1|Zc3h12a	-1.41298
0	0	0	0	0	0	-2.48917	0	0	0	0	0	0	0	0	0	0	0	0	R-MMU-176814	Reactome Gene Sets	Activation of APC/C and APC/C:Cdc20 mediated degradation of mitotic proteins	-2.48917	20841	76	81	3	Psmb9|Psmb10|Pttg1	-1.41298
0	0	0	0	0	-2.22295	0	0	0	0	0	0	0	0	0	0	0	0	0	GO:1903320	GO Biological Processes	regulation of protein modification by small protein conjugation or removal	-2.48824	20841	247	2312	42	Birc2|Brca1|Btrc|Cry1|Ddx3x|Egr1|Epas1|Rela|Tank|Tgfbr1|Ube2l3|Wfs1|Fbxw7|Gps2|Dnajb2|Marchf7|Ndfip1|Vps28|Inava|Washc1|Pinx1|Otud4|Spopl|Dcun1d5|Ube2s|N4bp1|Kdm1a|Dcun1d2|Arrdc3|Nhlrc1|Cdc20|Rnf20|Mta1|Kdm2a|Ubxn1|Zc3h12a|Aimp2|Gnl3l|Sprtn|Nod2|Sh3rf2|Gsk3a	-0.800307
-2.48795	0	0	0	0	0	0	0	0	0	0	0	0	0	0	-2.13939	0	0	0	GO:0032925	GO Biological Processes	regulation of activin receptor signaling pathway	-2.48795	20841	27	482	4	Acvr1|Csnk2b|Men1|Dand5	-1.41233
0	0	0	0	0	0	-2.48299	0	0	0	0	0	0	0	0	0	0	0	0	ko04630	KEGG Pathway	Jak-STAT signaling pathway	-2.48299	20841	157	81	4	Cish|Csf2rb2|Il12rb1|Stat1	-1.40866
0	0	0	0	0	0	0	0	0	0	0	0	0	0	0	-2.48295	0	0	0	GO:0006473	GO Biological Processes	protein acetylation	-2.48295	20841	202	309	9	Arntl|Hnf1a|Wbp2|Mapk3|Thap7|Supt7l|Atat1|Tada3|Brpf3	-1.40866
0	0	0	0	0	0	0	0	0	0	0	0	0	0	-2.4795	0	0	0	0	mmu05323	KEGG Pathway	Rheumatoid arthritis	-2.4795	20841	85	73	3	Il1a|Il1b|Tnf	-1.40612
0	0	-2.47135	0	0	0	0	0	0	0	0	0	0	0	0	0	0	0	0	GO:0006418	GO Biological Processes	tRNA aminoacylation for protein translation	-2.47701	20841	40	2312	11	Wars|Ears2|Vars2|Kars|Rars|Iars|Lars|Yars|Tars|Mars2|Aars	-0.794796
-2.4752	0	-2.35361	0	0	0	0	0	0	0	0	0	0	0	0	0	0	0	0	GO:0043462	GO Biological Processes	regulation of ATPase activity	-2.4752	20841	44	482	5	Atpif1|Pfn1|Chtop|Ppif|Ahsa1	-1.40307
0	0	0	0	0	0	0	0	0	0	0	0	0	0	-2.47506	0	0	0	0	GO:0045165	GO Biological Processes	cell fate commitment	-2.47506	20841	287	73	5	Spn|Tbx6|Batf|Tbx21|Slamf8	-1.40307
0	0	0	-2.47437	0	0	0	0	0	0	0	0	0	0	0	0	0	0	0	GO:0009150	GO Biological Processes	purine ribonucleotide metabolic process	-2.47437	20841	350	179	9	Ak2|Rhoa|Gtpbp1|Pkm|Mpc1|Pfkp|Sphk2|Atp5g2|Nudt9	-1.40267
0	0	0	0	0	0	0	0	0	0	0	-2.10977	0	0	0	0	0	0	0	mmu03018	KEGG Pathway	RNA degradation	-2.47328	20841	82	2312	18	Btg1|Ddx6|Pabpc1|Cnot7|Lsm4|Exosc10|Cnot4|Pfkp|C1d|Lsm3|Mphosph6|Cnot8|Dcp2|Dcp1a|Lsm6|Cnot6|Dis3l|Cnot3	-0.794255
0	0	0	0	0	0	-2.47312	0	0	0	0	0	0	0	0	0	0	0	0	mmu04917	KEGG Pathway	Prolactin signaling pathway	-2.47312	20841	77	81	3	Cish|Irf1|Stat1	-1.40224
0	0	0	-2.46251	0	0	0	0	0	0	0	0	0	0	0	0	0	0	-2.27788	GO:0042770	GO Biological Processes	signal transduction in response to DNA damage	-2.47307	20841	169	2312	31	Bcl3|Brca1|Cradd|Cry1|Hipk2|Hmga2|Cd74|Nek1|Pml|Ptpn11|Sp100|Trp53|Usp10|Batf|Brd4|Marchf7|Tipin|Zfp830|Kmt5a|Etaa1|Babam1|Ints7|Kat5|Kdm1a|Dgkz|Spred2|Dot1l|Sde2|Usp28|Atrip|Taok3	-0.794255
0	0	0	0	0	0	-2.36905	0	0	0	0	0	0	0	0	0	0	0	0	ko04621	KEGG Pathway	NOD-like receptor signaling pathway	-2.47307	20841	169	2312	31	Birc2|Rhoa|Chuk|Camp|Ctsb|Fadd|Gbp2b|Ifnar1|Ikbkg|Il1b|Irf9|Itpr3|Nfkbib|Rela|Ccl5|Stat1|Stat2|Tank|Tlr4|Tnf|Traf3|Mapk3|Irf3|Mefv|Txn2|Mfn1|Nlrp6|Sharpin|Mavs|Nod2|Rnf31	-0.794255
0	0	-2.47135	0	0	0	0	0	0	0	0	0	0	0	0	0	0	0	0	GO:0045047	GO Biological Processes	protein targeting to ER	-2.47135	20841	40	157	3	Srprb|Spcs2|Srp68	-1.40131
0	0	0	-2.46972	0	0	0	0	0	0	0	0	0	0	0	0	0	0	0	GO:0032535	GO Biological Processes	regulation of cellular component size	-2.46972	20841	418	179	10	Add1|Rhoa|Flii|Nck2|Slc12a7|Arpin|E2f4|Slc12a8|Spg20|Wdtc1	-1.39996
0	0	0	0	0	0	0	0	0	0	0	0	0	0	0	0	-2.46902	0	0	GO:0019217	GO Biological Processes	regulation of fatty acid metabolic process	-2.46902	20841	101	62	3	Cpt1a|Erfe|Etfbkmt	-1.39954
0	0	0	0	0	-2.46764	0	0	0	0	0	0	0	0	0	0	0	0	0	GO:1902916	GO Biological Processes	positive regulation of protein polyubiquitination	-2.46764	20841	17	381	3	Birc2|Ddx3x|Marchf7	-1.39899
0	0	0	0	0	0	0	0	0	0	0	0	0	0	-2.06615	0	0	-2.46668	0	R-MMU-109582	Reactome Gene Sets	Hemostasis	-2.46668	20841	506	102	8	Col1a1|Col1a2|Itgb3|Sparc|Cdc37l1|F13a1|Cd109|Kif26b	-1.39831
-2.21584	0	0	0	0	0	0	0	0	0	0	-2.46598	0	0	0	0	0	0	0	GO:0000387	GO Biological Processes	spliceosomal snRNP assembly	-2.46598	20841	32	198	3	Smn1|Snrpc|Snrpd3	-1.39809
0	0	0	0	0	0	-2.0647	0	0	0	0	0	0	0	0	0	0	0	0	ko05145	KEGG Pathway	Toxoplasmosis	-2.46505	20841	108	2312	22	Akt2|Birc2|Casp3|Chuk|Ccr5|Gnai2|Hspa8|Ikbkg|Il10rb|Lama2|Lama4|Ly96|Nfkbib|Pdpk1|Rela|Stat1|Tlr4|Tnf|Map2k6|Mapk3|Ppif|Tlr11	-0.789612
0	0	0	0	0	0	0	0	0	0	0	0	0	0	0	-2.46397	0	0	0	GO:0043244	GO Biological Processes	regulation of protein-containing complex disassembly	-2.46397	20841	131	309	7	Avil|Capzb|Cfl1|Clasp1|Arpc2|Gas2l1|Scaf4	-1.39642
0	0	0	0	0	0	0	-2.4584	0	0	0	0	0	0	0	0	0	0	0	GO:0007611	GO Biological Processes	learning or memory	-2.4584	20841	316	67	5	B2m|Igf2|Il1rn|Tifab|Prrt1	-1.39262
0	0	-2.4577	0	0	0	0	0	0	0	0	-2.03819	0	0	0	0	0	0	0	ko00190	KEGG Pathway	Oxidative phosphorylation	-2.4577	20841	134	157	5	Ndufa10|Cox10|Lhpp|Ndufs8|Cox15	-1.39262
0	0	0	0	0	0	0	0	0	0	0	0	0	0	0	-2.45769	0	0	0	R-MMU-6798695	Reactome Gene Sets	Neutrophil degranulation	-2.45769	20841	501	309	16	Atp6v0a1|Cap1|Cat|Csnk2b|Ear2|Gpi1|Jup|Pigr|Rab4b|Tom1|Rhog|Arl8a|Tmbim1|Cyb5r3|Lilra5|Dynlt1a	-1.39262
0	0	0	0	0	0	-2.45359	0	0	0	0	0	0	0	0	0	0	0	0	mmu04630	KEGG Pathway	Jak-STAT signaling pathway	-2.45359	20841	160	81	4	Cish|Csf2rb2|Il12rb1|Stat1	-1.38935
0	0	0	0	0	-2.4528	0	0	0	0	0	0	0	0	0	0	0	0	0	R-MMU-69618	Reactome Gene Sets	Mitotic Spindle Checkpoint	-2.4528	20841	107	381	7	Ranbp2|Anapc5|Cdc16|Ube2s|Nup107|Ahctf1|Dync1li2	-1.38883
0	0	0	0	0	0	0	0	0	0	0	-2.44647	0	0	0	0	0	0	0	R-MMU-196849	Reactome Gene Sets	Metabolism of water-soluble vitamins and cofactors	-2.44647	20841	107	198	5	Pccb|Pdzd11|Mmab|Mmaa|Naxe	-1.38466
0	0	0	0	0	0	0	0	0	0	0	0	0	0	0	0	0	-2.44642	0	GO:0032990	GO Biological Processes	cell part morphogenesis	-2.44642	20841	746	102	10	Igf1r|Itgb3|Lama2|Nr4a3|Thbs4|Tpbg|Ugt8a|Nrk|Col25a1|Chodl	-1.38466
0	0	0	0	0	0	0	0	0	0	-2.43813	0	0	0	0	0	0	0	0	GO:0060122	GO Biological Processes	inner ear receptor cell stereocilium organization	-2.43813	20841	46	140	3	Hes5|Hey1|Cthrc1	-1.37879
0	0	0	0	0	0	0	0	0	0	0	0	0	0	0	0	0	-2.43731	0	GO:0032835	GO Biological Processes	glomerulus development	-2.43731	20841	63	102	3	Il6ra|Itgb3|Nid1	-1.37824
0	0	0	0	0	0	0	0	0	0	0	0	0	0	-2.43703	0	0	0	0	GO:0015908	GO Biological Processes	fatty acid transport	-2.43703	20841	88	73	3	Il1a|Il1b|Pla2g2d	-1.37823
0	0	0	0	0	0	0	-2.43582	0	0	0	0	0	0	0	0	0	0	0	GO:0010389	GO Biological Processes	regulation of G2/M transition of mitotic cell cycle	-2.43582	20841	96	67	3	Fam122a|Nabp2|Pinx1	-1.37766
0	0	0	-2.43538	0	0	0	0	0	0	0	0	0	0	0	0	0	0	0	GO:0006612	GO Biological Processes	protein targeting to membrane	-2.43538	20841	119	179	5	Sgta|Srpr|Zdhhc24|Zdhhc4|Vps37c	-1.37766
0	0	0	0	0	0	-2.21067	0	0	0	0	0	0	0	-2.43222	0	0	0	0	GO:0051090	GO Biological Processes	regulation of DNA-binding transcription factor activity	-2.43222	20841	424	73	6	Il1b|Sp100|Tbx6|Tnf|Havcr2|Nlrc5	-1.37554
-2.43176	0	0	0	0	0	0	0	0	0	0	0	0	0	0	0	0	0	0	GO:0071294	GO Biological Processes	cellular response to zinc ion	-2.43176	20841	14	482	3	Mt1|Mt2|P2rx4	-1.37554
0	0	0	0	0	0	0	0	0	0	0	0	0	0	0	0	-2.43165	0	0	GO:0042886	GO Biological Processes	amide transport	-2.43165	20841	347	62	5	Cpt1a|Ghrhr|Hmga2|Isl1|Kcnq1	-1.37554
0	0	0	0	0	0	0	0	0	0	0	0	0	0	0	-2.43054	0	0	0	GO:0051693	GO Biological Processes	actin filament capping	-2.43054	20841	43	309	4	Avil|Capzb|Cfl1|Arpc2	-1.37471
0	0	0	0	0	0	0	0	0	0	0	-2.42761	0	0	0	0	0	0	0	R-MMU-74158	Reactome Gene Sets	RNA Polymerase III Transcription	-2.42761	20841	33	198	3	Crcp|Polr2k|Gtf3c6	-1.37258
0	0	0	0	0	0	0	0	0	0	0	-2.42761	0	0	0	0	0	0	0	R-MMU-76046	Reactome Gene Sets	RNA Polymerase III Transcription Initiation	-2.42761	20841	33	198	3	Crcp|Polr2k|Gtf3c6	-1.37258
0	0	0	0	0	0	0	0	0	0	0	-2.42761	0	0	0	0	0	0	0	GO:1903901	GO Biological Processes	negative regulation of viral life cycle	-2.42761	20841	33	198	3	Snx3|Ifitm1|Trim65	-1.37258
0	0	0	0	0	0	-2.4263	0	0	0	0	0	0	0	0	0	0	0	0	GO:0045670	GO Biological Processes	regulation of osteoclast differentiation	-2.4263	20841	80	81	3	Lilrb4a|Pilrb1|Gpr55	-1.3718
0	0	0	0	0	0	0	0	0	0	0	0	0	0	0	0	0	-2.4237	0	GO:2000146	GO Biological Processes	negative regulation of cell motility	-2.4237	20841	303	102	6	Col3a1|Drd1|Ptprt|Tgfbr3|Trp53inp1|Adamts9	-1.37007
0	0	0	0	0	0	0	0	0	0	0	0	0	0	-2.42322	0	0	0	0	GO:0001912	GO Biological Processes	positive regulation of leukocyte mediated cytotoxicity	-2.42322	20841	89	73	3	Klrd1|Klrk1|Cd160	-1.37007
0	0	0	0	0	0	0	0	0	0	0	0	0	0	-2.42322	0	0	0	0	GO:0046209	GO Biological Processes	nitric oxide metabolic process	-2.42322	20841	89	73	3	Il1b|Tnf|Klrk1	-1.37007
0	0	0	0	0	0	0	0	0	0	0	0	0	0	0	0	0	0	-2.42138	GO:0006310	GO Biological Processes	DNA recombination	-2.42138	20841	301	472	15	Brca1|Ezh2|Mcm6|Cenpx|Supt6|Morf4l1|Slx4|Rnf138|Rnf8|Nabp2|Kdm1a|Kmt5b|Setx|Supv3l1|Tnfsfm13	-1.36899
0	-2.42134	0	0	0	0	0	0	0	0	0	0	0	0	0	0	0	0	0	GO:0043550	GO Biological Processes	regulation of lipid kinase activity	-2.42134	20841	53	123	3	Ptk2b|Rbl2|Rubcn	-1.36899
0	0	0	0	0	0	-2.42051	0	0	0	0	0	0	0	0	0	0	0	0	GO:0050730	GO Biological Processes	regulation of peptidyl-tyrosine phosphorylation	-2.42051	20841	266	81	5	Lilrb4a|Irf1|Ntf3|Nod2|Parp14	-1.36843
0	0	0	0	0	0	0	0	0	0	0	0	0	0	0	0	0	-2.41799	0	GO:0003229	GO Biological Processes	ventricular cardiac muscle tissue development	-2.41799	20841	64	102	3	Tgfbr3|Adamts9|Myh7	-1.36751
0	0	0	0	0	-2.41779	0	0	0	0	0	0	0	0	0	0	0	0	0	GO:0072698	GO Biological Processes	protein localization to microtubule cytoskeleton	-2.41779	20841	57	381	5	Bicd1|Nedd1|Cep72|Champ1|Ttbk2	-1.36751
0	0	0	0	0	0	0	0	0	0	0	0	0	0	0	-2.41747	0	0	0	GO:0030837	GO Biological Processes	negative regulation of actin filament polymerization	-2.41747	20841	70	309	5	Avil|Capzb|Cfl1|Pfn1|Arpc2	-1.36751
0	0	0	0	0	0	0	0	0	0	0	0	0	0	0	-2.41747	0	0	0	R-MMU-5628897	Reactome Gene Sets	TP53 Regulates Metabolic Genes	-2.41747	20841	70	309	5	Cox6a1|G6pdx|Gpi1|Cox7a2l|Ywhaz	-1.36751
0	0	0	-2.40825	0	0	0	0	0	0	0	0	0	0	0	0	0	0	0	GO:0032435	GO Biological Processes	negative regulation of proteasomal ubiquitin-dependent protein catabolic process	-2.40825	20841	37	179	3	Sgta|Clec16a|Bag6	-1.35986
0	0	0	0	0	0	0	0	0	0	0	0	0	0	-2.4081	0	0	0	0	GO:0045834	GO Biological Processes	positive regulation of lipid metabolic process	-2.4081	20841	183	73	4	Cd74|Il1a|Il1b|Tnf	-1.35986
0	0	0	0	0	0	0	0	0	0	0	0	0	0	0	-2.40431	0	0	0	GO:0048015	GO Biological Processes	phosphatidylinositol-mediated signaling	-2.40431	20841	170	309	8	Cat|Ppard|Rara|Ncor1|Tsc2|Hax1|Sirt2|Prr5	-1.35752
0	0	0	0	0	0	0	0	0	0	0	0	0	0	0	-2.40334	0	0	0	GO:0043502	GO Biological Processes	regulation of muscle adaptation	-2.40334	20841	101	309	6	G6pdx|Gata5|P2rx4|Slc9a1|Zfp418|Gsk3a	-1.35681
0	0	0	0	0	0	0	0	0	0	0	0	0	0	0	-2.4004	0	0	0	GO:0062197	GO Biological Processes	cellular response to chemical stress	-2.4004	20841	330	309	12	Abcd1|Arntl|Cfl1|G6pdx|Itgam|Pdk2|Pml|Trp53|Mapk3|Nono|Sirt2|Kdm6b	-1.35539
0	0	0	-2.40008	0	0	0	0	0	0	0	0	0	0	0	0	0	0	0	GO:0002886	GO Biological Processes	regulation of myeloid leukocyte mediated immunity	-2.40008	20841	75	179	4	Sphk2|Snx4|Mavs|Ddx58	-1.35539
0	0	0	0	0	0	0	0	0	0	0	0	0	0	-2.3961	0	0	0	0	GO:2001057	GO Biological Processes	reactive nitrogen species metabolic process	-2.3961	20841	91	73	3	Il1b|Tnf|Klrk1	-1.35288
0	0	0	0	0	0	0	0	0	0	0	0	0	0	-2.3961	0	0	0	0	ko04657	KEGG Pathway	IL-17 signaling pathway	-2.3961	20841	91	73	3	Cxcl10|Il1b|Tnf	-1.35288
0	0	0	0	0	-2.39433	0	0	0	0	0	0	0	0	0	0	0	0	0	GO:0031145	GO Biological Processes	anaphase-promoting complex-dependent catabolic process	-2.39433	20841	18	381	3	Anapc5|Cdc16|Ube2s	-1.35235
0	0	0	0	0	0	0	0	0	0	0	0	0	0	0	-2.39432	0	0	0	GO:0071218	GO Biological Processes	cellular response to misfolded protein	-2.39432	20841	22	309	3	Aup1|Rnf5|Rnf126	-1.35235
0	0	0	0	0	0	0	0	0	0	0	0	0	0	0	-2.39417	0	0	0	GO:0032007	GO Biological Processes	negative regulation of TOR signaling	-2.39417	20841	44	309	4	Arntl|Tsc2|Tmem127|Gsk3a	-1.35235
0	0	0	0	0	0	0	0	0	0	0	0	0	0	0	0	-2.39315	0	0	GO:0055001	GO Biological Processes	muscle cell development	-2.39315	20841	218	62	4	Actc1|Hes1|Isl1|Krt19	-1.35159
0	0	0	0	0	0	0	0	0	0	0	0	0	0	0	-2.39203	0	0	0	GO:0001841	GO Biological Processes	neural tube formation	-2.39203	20841	135	309	7	Cfl1|Pfn1|Rara|Ski|Tsc2|Phactr4|Kdm2a	-1.35073
0	0	0	0	0	0	0	0	0	0	0	-2.39051	0	0	0	0	0	0	0	GO:0044743	GO Biological Processes	protein transmembrane import into intracellular organelle	-2.39051	20841	34	198	3	Dnajc15|Dnajc19|Pex10	-1.35025
0	0	0	0	0	0	0	0	0	0	0	0	0	0	0	0	0	0	-2.38913	GO:1901019	GO Biological Processes	regulation of calcium ion transmembrane transporter activity	-2.38913	20841	89	472	7	Casq1|Fkbp1a|S100a1|Slc9a1|Pla2g6|1810037I17Rik|Gstm7	-1.35001
0	0	0	0	0	0	0	0	0	0	0	0	0	0	0	-2.38898	0	0	0	GO:0018394	GO Biological Processes	peptidyl-lysine acetylation	-2.38898	20841	171	309	8	Hnf1a|Wbp2|Mapk3|Thap7|Supt7l|Atat1|Tada3|Brpf3	-1.35001
0	0	0	0	0	0	-2.2751	0	0	0	0	0	0	0	0	0	0	-2.38835	0	GO:1901652	GO Biological Processes	response to peptide	-2.38835	20841	411	102	7	Bglap2|Grb10|Igf1r|Irs4|Nr4a3|Tgfbr3|Pdk4	-1.34977
0	0	0	0	0	0	0	0	0	0	0	0	0	0	-2.38279	0	0	0	0	mmu04657	KEGG Pathway	IL-17 signaling pathway	-2.38279	20841	92	73	3	Cxcl10|Il1b|Tnf	-1.34537
0	0	0	0	0	0	0	0	0	0	0	0	0	0	0	-2.38233	0	0	0	GO:0046031	GO Biological Processes	ADP metabolic process	-2.38233	20841	102	309	6	Gpi1|Zbtb7a|Ncor1|Sirt6|Jmjd8|Git1	-1.34517
0	0	0	0	0	0	0	0	0	0	0	0	0	0	0	0	0	-2.3802	0	GO:0044057	GO Biological Processes	regulation of system process	-2.3802	20841	640	102	9	Casq1|Drd1|Nr4a3|Ptgs1|Ren1|Nptx2|Irx5|Myh7|Smtnl2	-1.34433
0	0	0	0	0	0	0	0	0	0	0	0	0	0	0	0	0	-2.37691	0	GO:0001503	GO Biological Processes	ossification	-2.37691	20841	413	102	7	Bglap2|Col1a1|Col1a2|Fbn2|Fzd1|Tgfbr3|Sh3pxd2b	-1.34231
0	0	0	0	0	0	0	0	0	0	0	0	-2.37311	0	0	0	0	0	0	R-MMU-196071	Reactome Gene Sets	Metabolism of steroid hormones	-2.37311	20841	35	195	3	Cyp11a1|Fdx1|Stard3nl	-1.34005
0	-2.37096	0	0	0	0	0	0	0	0	0	0	0	0	0	0	0	0	0	R-MMU-9007101	Reactome Gene Sets	Rab regulation of trafficking	-2.37096	20841	111	123	4	Akt2|Rab11b|Rab9|Tbc1d17	-1.33841
-2.36905	0	0	0	0	0	0	0	0	0	0	0	0	0	-2.15626	0	0	0	0	GO:0010522	GO Biological Processes	regulation of calcium ion transport into cytosol	-2.36905	20841	111	482	8	Bak1|Drd1|Fkbp1a|Cxcl10|Cxcl9|P2rx4|Oga|P2ry6	-1.33751
0	0	0	0	0	0	-2.36905	0	0	0	0	0	0	0	0	0	0	-2.01851	0	GO:0030178	GO Biological Processes	negative regulation of Wnt signaling pathway	-2.36905	20841	169	81	4	Axin2|Egr1|Wif1|Pfdn5	-1.33751
-2.36687	0	0	0	0	0	0	0	0	0	0	0	0	0	0	0	0	0	0	GO:0034620	GO Biological Processes	cellular response to unfolded protein	-2.36687	20841	88	482	7	Bak1|Nck2|Wfs1|Creb3l1|Bag3|Tmed2|Ficd	-1.33672
0	0	0	0	0	0	-2.36676	0	0	0	0	0	0	0	0	0	0	0	0	R-MMU-174143	Reactome Gene Sets	APC/C-mediated degradation of cell cycle proteins	-2.36676	20841	84	81	3	Psmb9|Psmb10|Pttg1	-1.33672
0	0	0	0	0	0	-2.36676	0	0	0	0	0	0	0	0	0	0	0	0	R-MMU-453276	Reactome Gene Sets	Regulation of mitotic cell cycle	-2.36676	20841	84	81	3	Psmb9|Psmb10|Pttg1	-1.33672
0	0	0	0	0	0	0	0	0	0	0	0	0	0	0	0	0	-2.36575	0	GO:0034330	GO Biological Processes	cell junction organization	-2.36575	20841	766	102	10	Cldn1|Col4a1|Drd1|Fzd1|Igf1r|Itgb3|Ptprt|Sparc|Tpbg|Ugt8a	-1.336
0	0	0	0	0	0	0	0	0	0	0	0	0	0	0	0	-2.36517	0	0	GO:0044242	GO Biological Processes	cellular lipid catabolic process	-2.36517	20841	222	62	4	Cpt1a|Akr1b8|Eci2|Etfbkmt	-1.3357
0	0	0	0	0	0	0	0	0	0	0	0	0	0	0	-2.23433	0	0	0	GO:0051457	GO Biological Processes	maintenance of protein location in nucleus	-2.36476	20841	25	2312	8	Pml|Sp100|Arl2|Ciz1|Supt7l|Sun1|Chchd10|Taf3	-0.707272
0	0	0	0	0	0	-2.04297	0	0	0	0	0	0	0	0	0	0	0	0	mmu05145	KEGG Pathway	Toxoplasmosis	-2.36409	20841	110	2312	22	Akt2|Birc2|Casp3|Chuk|Ccr5|Gnai2|Hspa8|Ikbkg|Il10rb|Lama2|Lama4|Ly96|Nfkbib|Pdpk1|Rela|Stat1|Tlr4|Tnf|Map2k6|Mapk3|Ppif|Tlr11	-0.707272
0	0	0	0	0	0	0	0	0	0	0	0	0	0	0	0	0	-2.36202	0	GO:0051271	GO Biological Processes	negative regulation of cellular component movement	-2.36202	20841	312	102	6	Col3a1|Drd1|Ptprt|Tgfbr3|Trp53inp1|Adamts9	-1.33352
0	0	0	0	0	0	0	0	0	0	0	0	0	0	0	0	-2.04218	0	0	GO:0009451	GO Biological Processes	RNA modification	-2.35994	20841	144	2312	27	Hsd17b10|Tfb2m|Hnrnpc|Mettl1|Mettl3|Bud23|Thg1l|Mettl6|Zc3h13|Mettl16|Trub1|Nsun4|Elp3|Pus10|Trmt1l|Rpusd1|Rbm15b|Adarb1|Tfb1m|Mettl8|Elp1|Naf1|Aars|Ankrd16|Lcmt2|Fdxacb1|Pusl1	-0.704789
0	0	0	0	0	0	0	0	0	0	0	0	0	0	0	-2.35894	0	0	0	GO:0006839	GO Biological Processes	mitochondrial transport	-2.35894	20841	211	309	9	Slc9a1|Trp53|Ucp2|Ywhaz|Bag3|Dnajc30|Tmem14c|Naif1|Gsk3a	-1.33127
0	0	0	0	0	0	0	0	0	0	0	0	0	0	0	-2.35876	0	0	0	GO:0046621	GO Biological Processes	negative regulation of organ growth	-2.35876	20841	45	309	4	G6pdx|Men1|Zfp418|Gsk3a	-1.33127
0	0	0	0	0	0	0	0	0	0	0	0	0	0	0	-2.35868	0	0	0	GO:0048017	GO Biological Processes	inositol lipid-mediated signaling	-2.35868	20841	173	309	8	Cat|Ppard|Rara|Ncor1|Tsc2|Hax1|Sirt2|Prr5	-1.33127
0	0	0	0	0	0	0	0	0	0	0	0	0	0	0	-2.35851	0	0	0	GO:0061061	GO Biological Processes	muscle structure development	-2.35851	20841	704	309	20	Arntl|Capzb|Cflar|Dyrk1b|G6pdx|Sypl2|Ppard|Rara|Ski|Slc9a1|Supt6|Ybx1|Sirt6|Sirt2|Bcl9l|Syna|Kdm6b|Zfp418|Prr14|Gsk3a	-1.33127
0	0	0	0	0	0	0	0	0	-2.35797	0	0	0	0	0	0	0	0	0	GO:0009267	GO Biological Processes	cellular response to starvation	-2.35797	20841	164	42	3	Wdr45|Bmf|Atg14	-1.33099
0	0	0	0	0	-2.23638	-2.28096	0	0	0	0	0	0	0	0	0	0	0	0	R-MMU-5689880	Reactome Gene Sets	Ub-specific processing proteases	-2.35735	20841	179	2312	32	Birc2|Axin2|Hgs|Ikbkg|Psmb9|Psmb8|Psmd7|Usp34|Polb|Psmb10|Psmc2|Psme3|Tgfbr1|Trp53|Usp10|Psmc4|Psmb2|Usp21|Keap1|Adrm1|Psmd8|Psmd6|Tnks2|Tada3|Ccp110|Cdc20|Mat2b|Usp22|Ddx58|Usp28|Atxn7|H2ac10	-0.704789
0	0	0	0	0	0	0	0	0	0	0	0	0	0	-2.35663	0	0	0	0	R-MMU-9020702	Reactome Gene Sets	Interleukin-1 signaling	-2.35663	20841	94	73	3	Il1a|Il1b|Psmb8	-1.3299
0	0	0	0	0	-2.35609	0	0	0	0	0	0	0	0	0	0	0	0	0	GO:2000779	GO Biological Processes	regulation of double-strand break repair	-2.35609	20841	84	381	6	Shld2|Arid2|Kdm1a|Slf1|Rnf169|Kmt5b	-1.32961
0	0	0	0	0	0	0	0	0	0	0	0	0	0	0	-2.35581	0	0	0	GO:0060485	GO Biological Processes	mesenchyme development	-2.35581	20841	292	309	11	Cfl1|Efnb1|Gata5|Sema4b|Sema6a|Hnf1a|Tsc2|Mapk3|Clasp1|Bcl9l|Phactr4	-1.32958
0	0	0	0	0	0	-2.342	0	0	0	0	0	0	0	0	0	0	0	0	mmu04621	KEGG Pathway	NOD-like receptor signaling pathway	-2.35516	20841	172	2312	31	Birc2|Rhoa|Chuk|Camp|Ctsb|Fadd|Gbp2b|Ifnar1|Ikbkg|Il1b|Irf9|Itpr3|Nfkbib|Rela|Ccl5|Stat1|Stat2|Tank|Tlr4|Tnf|Traf3|Mapk3|Irf3|Mefv|Txn2|Mfn1|Nlrp6|Sharpin|Mavs|Nod2|Rnf31	-0.704789
-2.07624	0	0	0	0	0	0	0	0	0	0	-2.35461	0	0	0	0	0	0	0	GO:1903715	GO Biological Processes	regulation of aerobic respiration	-2.35461	20841	35	198	3	Arl2|Dnajc15|Iscu	-1.32889
0	0	0	0	0	0	0	0	0	0	0	0	0	0	0	0	-2.35397	0	0	GO:0019395	GO Biological Processes	fatty acid oxidation	-2.35397	20841	111	62	3	Cpt1a|Eci2|Etfbkmt	-1.32889
0	0	-2.35361	0	0	0	0	0	0	0	0	0	0	0	0	0	0	0	0	GO:0072599	GO Biological Processes	establishment of protein localization to endoplasmic reticulum	-2.35361	20841	44	157	3	Srprb|Spcs2|Srp68	-1.32889
0	0	-2.35361	0	0	0	0	0	0	0	0	0	0	0	0	0	0	0	0	GO:0050685	GO Biological Processes	positive regulation of mRNA processing	-2.35361	20841	44	157	3	Hspa8|Zfp64|Eif4a3	-1.32889
0	0	0	0	0	0	0	0	0	0	0	0	0	0	0	0	0	0	-2.3532	GO:2001022	GO Biological Processes	positive regulation of response to DNA damage stimulus	-2.3532	20841	114	472	8	Brca1|Hmga2|Pcna|Rnf8|Babam1|Spred2|Kmt5b|Slf2	-1.32881
0	0	0	0	0	0	0	-2.35118	0	0	0	0	0	0	0	0	0	0	0	GO:0048608	GO Biological Processes	reproductive structure development	-2.35118	20841	481	67	6	Bak1|Zfp36l1|Atn1|Igf2|Nupr1|Tifab	-1.32723
0	0	0	0	0	0	0	-2.35012	0	0	0	0	0	0	0	0	0	0	0	mmu04610	KEGG Pathway	Complement and coagulation cascades	-2.35012	20841	103	67	3	C1qa|C1qb|Itgax	-1.32664
-2.34682	0	0	0	0	0	0	0	0	0	0	0	0	0	0	0	0	0	0	GO:0030968	GO Biological Processes	endoplasmic reticulum unfolded protein response	-2.34682	20841	67	482	6	Bak1|Nck2|Wfs1|Creb3l1|Tmed2|Ficd	-1.32409
0	0	0	0	0	-2.34583	0	0	0	0	0	0	0	0	0	0	0	0	0	GO:0035883	GO Biological Processes	enteroendocrine cell differentiation	-2.34583	20841	37	381	4	Cdk6|Pdpk1|Rfx3|Zbed6	-1.32335
0	0	0	0	0	0	-2.21785	0	0	0	0	0	0	0	-2.34377	0	0	0	0	R-MMU-5668541	Reactome Gene Sets	TNFR2 non-canonical NF-kB pathway	-2.34377	20841	95	73	3	Psmb8|Tnf|Tnfrsf9	-1.32172
0	0	0	0	0	0	0	0	0	0	0	0	0	0	0	-2.3437	0	0	0	GO:0006606	GO Biological Processes	protein import into nucleus	-2.3437	20841	174	309	8	Arntl|Cfl1|Jup|Pml|Trp53|Tsc2|Bag3|Traf3ip2	-1.32172
0	0	0	0	0	0	0	-2.0545	0	0	0	0	0	0	0	-2.34273	0	0	0	GO:0007568	GO Biological Processes	aging	-2.34273	20841	252	309	10	Arntl|Calr|Mnt|Pml|Trp53|Tsc2|Wrn|Ybx1|Mapk3|Gsk3a	-1.321
0	0	0	0	0	0	0	0	0	0	0	0	-2.3412	0	0	0	0	0	0	R-MMU-8957322	Reactome Gene Sets	Metabolism of steroids	-2.3412	20841	115	195	5	Cyp11a1|Fdx1|Stard3nl|Lbr|Mbtps2	-1.32083
0	0	0	0	0	0	0	0	0	0	0	0	0	-2.34114	0	0	0	0	0	GO:0070588	GO Biological Processes	calcium ion transmembrane transport	-2.34114	20841	295	24	3	Fasl|Xcl1|Cxcl9	-1.32083
0	0	0	0	0	0	0	0	0	0	0	0	0	0	0	-2.34108	0	0	0	GO:0090288	GO Biological Processes	negative regulation of cellular response to growth factor stimulus	-2.34108	20841	104	309	6	Cflar|Hipk2|Sema6a|Ski|Creb3l1|Sulf2	-1.32083
0	0	0	-2.34034	0	0	0	0	0	0	0	0	0	0	0	0	0	0	0	GO:0009259	GO Biological Processes	ribonucleotide metabolic process	-2.34034	20841	367	179	9	Ak2|Rhoa|Gtpbp1|Pkm|Mpc1|Pfkp|Sphk2|Atp5g2|Nudt9	-1.32062
-2.33981	0	0	0	0	0	0	0	0	0	0	0	0	0	0	0	0	0	0	GO:1904427	GO Biological Processes	positive regulation of calcium ion transmembrane transport	-2.33981	20841	89	482	7	Drd1|G6pdx|Cxcl10|Cxcl9|S100a1|Slc9a1|P2ry6	-1.32062
0	0	0	-2.33919	0	0	0	0	0	0	0	0	0	0	0	0	0	0	0	GO:0032413	GO Biological Processes	negative regulation of ion transmembrane transporter activity	-2.33919	20841	78	179	4	Calm3|Prkca|Gpr35|Sri	-1.32062
0	0	0	0	0	0	0	0	0	0	0	0	0	0	0	-2.33871	0	0	0	GO:0022604	GO Biological Processes	regulation of cell morphogenesis	-2.33871	20841	336	309	12	Calr|Capzb|Cfl1|Cldn3|Pxn|Tesk1|Rhog|Actn4|Fblim1|Arpc2|Bcl9l|Prag1	-1.32062
0	0	0	0	0	0	0	-2.33839	0	0	0	0	0	0	0	0	0	0	0	GO:1902749	GO Biological Processes	regulation of cell cycle G2/M phase transition	-2.33839	20841	104	67	3	Fam122a|Nabp2|Pinx1	-1.32062
0	0	0	0	0	0	0	0	0	0	0	0	0	0	0	-2.33836	0	0	0	GO:0031065	GO Biological Processes	positive regulation of histone deacetylation	-2.33836	20841	23	309	3	Pml|Ncor1|Trp53	-1.32062
0	0	0	0	0	0	0	0	0	0	0	0	0	0	0	-2.33836	0	0	0	GO:1900543	GO Biological Processes	negative regulation of purine nucleotide metabolic process	-2.33836	20841	23	309	3	Ncor1|Sirt6|Git1	-1.32062
0	0	0	0	0	0	0	0	0	0	0	0	0	0	0	-2.33836	0	0	0	GO:0051156	GO Biological Processes	glucose 6-phosphate metabolic process	-2.33836	20841	23	309	3	G6pdx|Gpi1|Trp53	-1.32062
0	0	0	0	0	0	0	0	0	0	0	0	0	0	0	-2.33836	0	0	0	GO:0006595	GO Biological Processes	polyamine metabolic process	-2.33836	20841	23	309	3	Odc1|Aoc1l2|Smox	-1.32062
0	0	0	0	0	0	-2.33815	0	0	0	0	0	0	0	0	0	0	0	0	R-MMU-4086400	Reactome Gene Sets	PCP/CE pathway	-2.33815	20841	86	81	3	Psmb9|Psmb10|Wnt4	-1.32062
0	0	0	0	0	0	0	0	0	0	0	0	0	0	0	0	0	0	-2.33587	GO:1903035	GO Biological Processes	negative regulation of response to wounding	-2.33587	20841	91	472	7	Crk|Sh2b3|Slc12a2|F12|Rtn4r|Eppk1|Lrig2	-1.31908
0	0	0	0	0	0	0	0	0	0	-2.33562	0	0	0	0	0	0	0	0	GO:0034332	GO Biological Processes	adherens junction organization	-2.33562	20841	50	140	3	Rdx|Ramp2|Cdh19	-1.31907
0	0	0	0	0	0	0	-2.33381	0	0	0	0	0	0	0	0	0	0	0	GO:0061458	GO Biological Processes	reproductive system development	-2.33381	20841	485	67	6	Bak1|Zfp36l1|Atn1|Igf2|Nupr1|Tifab	-1.31751
0	0	0	0	0	0	-2.33311	0	0	0	0	0	0	0	0	0	0	0	0	mmu04932	KEGG Pathway	Non-alcoholic fatty liver disease (NAFLD)	-2.33311	20841	173	81	4	Atf4|Ndufa1|Ndufb3|Ndufs6	-1.31715
0	0	0	0	0	0	0	0	0	0	0	0	0	0	-2.33107	0	0	0	0	R-MMU-8856825	Reactome Gene Sets	Cargo recognition for clathrin-mediated endocytosis	-2.33107	20841	96	73	3	Cd3d|Cd3g|Cd4	-1.31624
0	0	0	0	0	0	0	0	0	0	0	0	0	0	0	-2.33013	0	0	0	GO:0042692	GO Biological Processes	muscle cell differentiation	-2.33013	20841	425	309	14	Capzb|Cflar|Dyrk1b|G6pdx|Sypl2|Rara|Ski|Slc9a1|Supt6|Ybx1|Syna|Kdm6b|Zfp418|Gsk3a	-1.31579
0	0	0	0	0	0	0	0	0	0	0	0	0	0	0	0	-2.32888	0	0	GO:0046879	GO Biological Processes	hormone secretion	-2.32888	20841	367	62	5	Cpt1a|Ghrhr|Hmga2|Isl1|Kcnq1	-1.31478
0	0	0	0	0	0	0	0	0	0	0	0	0	0	0	0	0	-2.32667	0	GO:0051347	GO Biological Processes	positive regulation of transferase activity	-2.32667	20841	534	102	8	Fbn1|Igf1r|Il6ra|Itgb3|Tyro3|Nrk|Arrdc3|Nek10	-1.31306
0	0	0	0	0	0	0	0	0	0	0	0	0	0	-2.32628	0	0	0	0	GO:0050731	GO Biological Processes	positive regulation of peptidyl-tyrosine phosphorylation	-2.32628	20841	193	73	4	Cd3e|Cd4|Cd74|Lck	-1.31291
0	0	0	0	0	-2.32556	0	0	0	0	0	0	0	0	0	0	0	0	0	GO:0060841	GO Biological Processes	venous blood vessel development	-2.32556	20841	19	381	3	Notch4|Sema3c|Aplnr	-1.31244
0	0	0	0	0	-2.32167	0	0	0	0	0	0	0	0	0	0	0	0	0	GO:0006406	GO Biological Processes	mRNA export from nucleus	-2.32167	20841	60	381	5	Hnrnpa2b1|Chtop|Fyttd1|Nup107|Ddx19b	-1.30972
0	0	0	0	0	-2.32167	0	0	0	0	0	0	0	0	0	0	0	0	0	GO:0071427	GO Biological Processes	mRNA-containing ribonucleoprotein complex export from nucleus	-2.32167	20841	60	381	5	Hnrnpa2b1|Chtop|Fyttd1|Nup107|Ddx19b	-1.30972
-2.21572	0	0	0	0	0	0	0	0	-2.32162	0	0	0	0	0	0	0	0	0	GO:0022618	GO Biological Processes	ribonucleoprotein complex assembly	-2.32162	20841	169	42	3	Celf1|Prpf18|Ago4	-1.30972
0	0	0	0	0	0	0	0	0	0	0	0	0	0	0	0	0	0	-2.31986	GO:0006281	GO Biological Processes	DNA repair	-2.31986	20841	496	472	21	Brca1|Hmga2|Mcm6|Pcna|Cenpx|Morf4l1|Usp10|Slx4|Rnf138|Rnf8|Fancl|Babam1|Pold4|Nabp2|Kat5|Kdm1a|Ttc5|Kmt5b|Slf2|Sprtn|Setx	-1.3089
0	0	0	0	0	0	0	0	0	0	0	-2.31983	0	0	0	0	0	0	0	R-MMU-77289	Reactome Gene Sets	Mitochondrial Fatty Acid Beta-Oxidation	-2.31983	20841	36	198	3	Acot13|Pccb|Mmaa	-1.3089
0	0	0	0	0	0	0	0	0	0	0	0	0	0	0	-2.31926	0	0	0	ko04810	KEGG Pathway	Regulation of actin cytoskeleton	-2.31926	20841	214	309	9	Cfl1|Itgam|Pfn1|Pxn|Slc9a1|Mapk3|Actn4|Arpc2|Git1	-1.30884
0	0	0	0	0	0	0	0	0	0	0	0	0	0	-2.3185	0	0	0	0	GO:0031640	GO Biological Processes	killing of cells of other organism	-2.3185	20841	97	73	3	Cxcl10|Prf1|Ccl22	-1.30884
0	0	0	0	0	0	0	0	0	0	0	0	0	0	-2.3185	0	0	0	0	GO:0046330	GO Biological Processes	positive regulation of JNK cascade	-2.3185	20841	97	73	3	Il1a|Il1b|Tnf	-1.30884
0	0	0	0	0	0	0	0	0	0	0	0	0	0	-2.3185	0	0	0	0	GO:1901222	GO Biological Processes	regulation of NIK/NF-kappaB signaling	-2.3185	20841	97	73	3	Il1b|Tnf|Havcr2	-1.30884
0	0	0	0	0	0	0	0	0	0	-2.31527	0	0	0	0	0	0	0	0	GO:0042176	GO Biological Processes	regulation of protein catabolic process	-2.31527	20841	389	140	8	Rdx|Sox17|Ubqln2|Socs5|Tmem9|Zdhhc2|Ube2v2|Glmn	-1.30651
0	0	0	0	0	0	0	0	0	0	0	0	0	0	0	-2.31406	0	0	0	GO:0030032	GO Biological Processes	lamellipodium assembly	-2.31406	20841	74	309	5	Avil|Capzb|Cfl1|Pxn|Arpc2	-1.30554
0	0	0	-2.31208	0	0	0	0	0	0	0	0	0	0	0	0	0	0	0	GO:1901385	GO Biological Processes	regulation of voltage-gated calcium channel activity	-2.31208	20841	40	179	3	Calm3|Gpr35|Sri	-1.30404
0	0	0	0	0	0	0	0	-2.30877	0	0	0	0	0	0	0	0	0	0	GO:0022029	GO Biological Processes	telencephalon cell migration	-2.30877	20841	68	105	3	Sun1|Ndel1|Syne2	-1.30128
0	0	0	0	0	0	0	0	0	0	0	0	0	0	0	0	0	-2.3086	0	GO:0007160	GO Biological Processes	cell-matrix adhesion	-2.3086	20841	224	102	5	Col3a1|Itgb3|Nid1|Adamts9|Adamts12	-1.30128
0	0	0	0	0	0	0	0	0	0	0	0	0	0	0	-2.02847	0	0	0	GO:0046777	GO Biological Processes	protein autophosphorylation	-2.3084	20841	238	2312	40	Ddr1|Camk4|Ddx3x|Dyrk1b|Ephb4|Ptk2|Hck|Eif2ak1|Hspa8|Igf1r|Impact|Itk|Kdr|Uhmk1|Lck|Mknk1|Enpp1|Prkaca|Prkca|Ptk2b|Stk11|Slk|Tesk1|Ppp2r5d|Tgfbr1|Txk|Tyro3|Mapk3|Mink1|Brd4|Riok2|Stk17b|Prkd2|Clk3|Csnk1g2|Irak2|Pak2|Peak1|Taok3|Nek10	-0.6653
0	0	0	0	0	0	-2.30755	0	0	0	0	0	0	0	0	0	0	0	0	GO:0044283	GO Biological Processes	small molecule biosynthetic process	-2.30755	20841	538	81	7	Atf4|Cry1|Egr1|Cd244a|Wnt4|Ptges|Pmvk	-1.30048
0	0	0	0	0	0	0	0	0	0	0	0	0	0	0	-2.30552	0	0	0	GO:0048598	GO Biological Processes	embryonic morphogenesis	-2.30552	20841	663	309	19	Atoh1|Cfl1|Gpi1|Hipk2|Men1|Pax8|Pfn1|Rara|Ski|Hnf1a|Hnf1b|Trp53|Tsc2|Mapk3|Foxp4|Clasp1|Phactr4|Kdm6b|Kdm2a	-1.30012
0	0	0	0	0	0	0	0	0	0	0	-2.2663	0	0	0	0	0	0	0	R-MMU-163200	Reactome Gene Sets	Respiratory electron transport, ATP synthesis by chemiosmotic coupling, and heat production by uncoupling proteins.	-2.30184	20841	118	2312	23	Cox6a1|Cox8a|Cox7a2l|Surf1|Ucp1|Ucp2|Ecsit|Ndufa1|Ndufa12|Ndufb3|Ndufa10|Atp5g2|Ndufb10|Ndufa8|Cox11|Taco1|Atp5h|Nubpl|Timmdc1|Ndufv3|Etfb|Ndufs8|Ndufs6	-0.660811
0	0	0	0	0	0	0	0	0	0	0	0	0	0	0	-2.30084	0	0	0	GO:0002065	GO Biological Processes	columnar/cuboidal epithelial cell differentiation	-2.30084	20841	106	309	6	Arntl|Gata5|Men1|Rara|Foxp4|Kdm2a	-1.29593
0	0	0	0	0	0	0	0	0	0	0	0	0	0	0	0	-2.30061	0	0	GO:0051225	GO Biological Processes	spindle assembly	-2.30061	20841	116	62	3	Mlh1|Ino80|Rcc1	-1.29593
0	0	0	0	0	0	0	0	0	0	0	-2.30032	0	0	0	0	0	0	0	R-MMU-196854	Reactome Gene Sets	Metabolism of vitamins and cofactors	-2.30032	20841	165	198	6	Rdh11|Pccb|Pdzd11|Mmab|Mmaa|Naxe	-1.29588
0	0	0	0	0	0	0	0	0	0	0	0	0	0	0	-2.2995	0	0	0	ko05202	KEGG Pathway	Transcriptional misregulation in cancer	-2.2995	20841	177	309	8	Itgam|Jup|Men1|Pax8|Pml|Rara|Ncor1|Trp53	-1.29553
0	0	0	0	0	0	0	0	0	0	0	0	0	0	0	0	0	0	-2.29801	WP434	WikiPathways	TCA cycle	-2.29801	20841	31	472	4	Aco2|Idh3g|Suclg2|Idh3b	-1.29428
0	0	0	0	0	0	0	0	0	0	0	0	0	0	0	0	0	0	-2.29694	GO:0070936	GO Biological Processes	protein K48-linked ubiquitination	-2.29694	20841	70	472	6	Btrc|Ube2e3|Rnf8|Rnf126|Syvn1|Kbtbd7	-1.29355
0	0	0	0	0	0	0	0	0	0	0	0	0	0	0	0	0	-2.29605	0	GO:0060249	GO Biological Processes	anatomical structure homeostasis	-2.29605	20841	322	102	6	Cfl2|Itgb3|Ptgs1|Tyro3|Pdk4|Aipl1	-1.29304
0	0	0	0	0	0	0	0	0	0	0	0	0	0	-2.2938	0	0	0	0	GO:0002690	GO Biological Processes	positive regulation of leukocyte chemotaxis	-2.2938	20841	99	73	3	Cxcl10|Cd74|Il1b	-1.29198
0	0	0	0	0	0	0	0	-2.29104	0	0	0	0	0	0	0	0	0	0	GO:0032608	GO Biological Processes	interferon-beta production	-2.29104	20841	69	105	3	Ifnar1|Traf3|Irf3	-1.29055
0	0	0	0	0	0	0	0	-2.29104	0	0	0	0	0	0	0	0	0	0	GO:0032648	GO Biological Processes	regulation of interferon-beta production	-2.29104	20841	69	105	3	Ifnar1|Traf3|Irf3	-1.29055
0	0	0	0	0	-2.29095	0	0	0	0	0	0	0	0	0	0	0	0	0	GO:0044380	GO Biological Processes	protein localization to cytoskeleton	-2.29095	20841	61	381	5	Bicd1|Nedd1|Cep72|Champ1|Ttbk2	-1.29055
0	0	0	0	0	0	0	0	0	0	0	0	0	0	0	-2.28929	0	0	0	GO:0014068	GO Biological Processes	positive regulation of phosphatidylinositol 3-kinase signaling	-2.28929	20841	75	309	5	Cat|Ppard|Rara|Hax1|Prr5	-1.29007
0	0	0	-2.28767	0	0	0	0	0	0	0	0	0	0	0	0	0	0	0	GO:0006163	GO Biological Processes	purine nucleotide metabolic process	-2.28767	20841	374	179	9	Ak2|Rhoa|Gtpbp1|Pkm|Mpc1|Pfkp|Sphk2|Atp5g2|Nudt9	-1.2889
0	0	0	0	0	0	0	0	0	0	0	-2.28718	0	0	0	0	0	0	-2.20809	GO:0042440	GO Biological Processes	pigment metabolic process	-2.28718	20841	73	198	4	Atpif1|Hmox2|Snx3|Blvrb	-1.2889
0	0	0	0	0	0	0	0	0	0	0	0	0	0	0	-2.28511	0	0	0	GO:0045980	GO Biological Processes	negative regulation of nucleotide metabolic process	-2.28511	20841	24	309	3	Ncor1|Sirt6|Git1	-1.28864
0	0	0	0	0	0	0	0	0	0	0	0	0	0	0	-2.28511	0	0	0	GO:0051788	GO Biological Processes	response to misfolded protein	-2.28511	20841	24	309	3	Aup1|Rnf5|Rnf126	-1.28864
0	0	0	0	0	0	0	0	0	0	0	0	0	0	0	-2.28499	0	0	0	GO:0051170	GO Biological Processes	import into nucleus	-2.28499	20841	178	309	8	Arntl|Cfl1|Jup|Pml|Trp53|Tsc2|Bag3|Traf3ip2	-1.28864
0	0	0	0	0	0	0	0	0	0	0	0	0	0	0	0	0	0	-2.28491	GO:0072350	GO Biological Processes	tricarboxylic acid metabolic process	-2.28491	20841	16	472	3	Aco2|Idh3g|Idh3b	-1.28864
0	0	0	0	0	0	0	0	0	0	0	0	0	0	0	0	-2.28457	0	0	GO:0042180	GO Biological Processes	cellular ketone metabolic process	-2.28457	20841	234	62	4	Cpt1a|Akr1b8|Erfe|Etfbkmt	-1.28864
0	0	0	0	0	0	0	0	0	0	0	0	0	0	0	-2.25786	0	0	0	ko05030	KEGG Pathway	Cocaine addiction	-2.28456	20841	48	2312	12	Atf4|Atf6b|Drd1|Fosb|Gnai2|Gnas|Gria2|Grin2d|Prkaca|Ppp1r1b|Rela|Creb3l1	-0.649
0	0	0	0	0	0	0	0	0	0	0	0	0	0	0	0	-2.27997	0	0	GO:0034440	GO Biological Processes	lipid oxidation	-2.27997	20841	118	62	3	Cpt1a|Eci2|Etfbkmt	-1.28535
0	0	0	0	0	0	0	0	0	0	0	0	0	0	0	0	-2.27997	0	0	GO:0008033	GO Biological Processes	tRNA processing	-2.27997	20841	118	62	3	Mettl1|Lcmt2|Pusl1	-1.28535
0	0	0	0	0	0	0	0	0	0	0	0	0	0	0	0	0	-2.2771	0	GO:0001654	GO Biological Processes	eye development	-2.2771	20841	431	102	7	Col4a1|Col5a2|Mfap5|Irx5|Frem2|Sh3pxd2b|Angptl7	-1.28327
0	0	0	0	0	0	0	0	0	0	0	0	0	0	0	0	0	-2.27445	0	ko05412	KEGG Pathway	Arrhythmogenic right ventricular cardiomyopathy (ARVC)	-2.27445	20841	72	102	3	Itgb3|Lama2|Sgcg	-1.28109
0	0	0	0	0	0	0	0	0	0	0	0	0	0	0	-2.27271	0	0	0	GO:0016052	GO Biological Processes	carbohydrate catabolic process	-2.27271	20841	142	309	7	Gpi1|Zbtb7a|Ncor1|Trp53|Sirt6|Jmjd8|Git1	-1.27976
-2.09604	0	0	0	0	0	0	0	0	-2.27266	0	0	0	0	0	0	0	0	0	GO:0071826	GO Biological Processes	ribonucleoprotein complex subunit organization	-2.27266	20841	176	42	3	Celf1|Prpf18|Ago4	-1.27976
0	0	0	0	0	0	0	0	0	0	0	0	0	0	0	0	0	0	-2.27192	GO:0045646	GO Biological Processes	regulation of erythrocyte differentiation	-2.27192	20841	50	472	5	Zfp36l1|Klf13|Fam210b|Kdm1a|Setd1a	-1.27949
-2.27156	0	0	0	0	0	0	0	0	0	0	0	0	0	0	-2.22589	0	0	0	GO:0010332	GO Biological Processes	response to gamma radiation	-2.27156	20841	49	482	5	Bak1|Men1|Trp53|Wrn|Kdm1a	-1.27936
0	-2.26974	0	0	0	0	0	0	0	0	0	0	0	0	0	0	0	0	0	GO:0006826	GO Biological Processes	iron ion transport	-2.26974	20841	60	123	3	Slc6a9|Slc11a1|Rab11b	-1.27833
0	0	0	0	0	0	0	0	0	0	0	0	0	0	-2.26964	0	0	0	0	GO:0042116	GO Biological Processes	macrophage activation	-2.26964	20841	101	73	3	Cst7|Tnf|Havcr2	-1.27833
0	0	0	0	0	-2.26692	0	0	0	0	0	0	0	0	0	0	0	-2.12046	0	GO:0048812	GO Biological Processes	neuron projection morphogenesis	-2.26692	20841	703	381	23	Abl2|Alcam|Hnrnpk|Impact|Kdr|Kif5b|Lifr|Ptch1|Ptpn11|Rock1|Nptn|Sema3c|Dip2a|Dock7|Mfn1|Tmem106b|Kdm1a|Prex2|Adarb1|Pak2|Ss18l1|Zfyve27|Hecw2	-1.27634
0	0	0	0	0	0	0	0	0	0	0	-2.26622	0	0	0	0	0	0	0	GO:0006626	GO Biological Processes	protein targeting to mitochondrion	-2.26622	20841	74	198	4	Atpif1|Dnajc15|Dnajc19|Mterf4	-1.27611
0	0	0	0	0	0	0	0	0	0	0	0	0	0	-2.26426	0	0	0	0	GO:0046890	GO Biological Processes	regulation of lipid biosynthetic process	-2.26426	20841	201	73	4	Cd74|Il1a|Il1b|Tnf	-1.27513
0	0	0	0	-2.26178	0	0	0	0	0	0	0	0	0	0	0	0	0	0	GO:1905952	GO Biological Processes	regulation of lipid localization	-2.26178	20841	182	41	3	Apoc4|Cyp2j5|Avpr1b	-1.27513
0	0	0	0	0	0	0	0	0	0	0	0	0	0	0	-2.26156	0	0	0	GO:0048145	GO Biological Processes	regulation of fibroblast proliferation	-2.26156	20841	108	309	6	Fbrs|Pml|Ski|Trp53|Tsc2|Sirt6	-1.27513
0	0	0	0	0	0	0	0	0	0	0	0	0	0	0	-2.26156	0	0	0	GO:0006165	GO Biological Processes	nucleoside diphosphate phosphorylation	-2.26156	20841	108	309	6	Gpi1|Zbtb7a|Ncor1|Sirt6|Jmjd8|Git1	-1.27513
0	0	0	0	0	0	0	0	0	0	0	0	0	0	0	-2.26156	0	0	0	GO:0009135	GO Biological Processes	purine nucleoside diphosphate metabolic process	-2.26156	20841	108	309	6	Gpi1|Zbtb7a|Ncor1|Sirt6|Jmjd8|Git1	-1.27513
0	0	0	0	0	0	0	0	0	0	0	0	0	0	0	-2.26156	0	0	0	GO:0009179	GO Biological Processes	purine ribonucleoside diphosphate metabolic process	-2.26156	20841	108	309	6	Gpi1|Zbtb7a|Ncor1|Sirt6|Jmjd8|Git1	-1.27513
0	0	0	0	0	0	0	-2.26103	0	0	0	0	0	0	0	-2.18234	0	0	0	GO:0045862	GO Biological Processes	positive regulation of proteolysis	-2.26103	20841	352	67	5	Bak1|Efna3|Nupr1|Fam122a|Usp50	-1.27513
0	0	0	0	0	0	0	0	0	0	0	0	0	0	0	0	0	-2.26099	0	GO:0150063	GO Biological Processes	visual system development	-2.26099	20841	434	102	7	Col4a1|Col5a2|Mfap5|Irx5|Frem2|Sh3pxd2b|Angptl7	-1.27513
0	0	0	0	0	-2.26085	0	0	0	0	0	0	0	0	0	0	0	0	0	R-MMU-176407	Reactome Gene Sets	Conversion from APC/C:Cdc20 to APC/C:Cdh1 in late anaphase	-2.26085	20841	20	381	3	Anapc5|Cdc16|Ube2s	-1.27513
0	0	0	0	0	-2.26085	0	0	0	0	0	0	0	0	0	0	0	0	0	R-MMU-176412	Reactome Gene Sets	Phosphorylation of the APC/C	-2.26085	20841	20	381	3	Anapc5|Cdc16|Ube2s	-1.27513
0	0	0	0	0	0	0	0	0	0	0	0	0	0	0	0	-2.25971	0	0	GO:0072329	GO Biological Processes	monocarboxylic acid catabolic process	-2.25971	20841	120	62	3	Cpt1a|Eci2|Etfbkmt	-1.27451
-2.25957	0	0	0	0	0	0	0	0	0	0	0	0	0	0	0	0	0	0	GO:0001771	GO Biological Processes	immunological synapse formation	-2.25957	20841	16	482	3	Nck2|Prf1|Havcr2	-1.27451
0	0	0	0	0	0	0	0	0	0	0	0	0	0	0	-2.25786	0	0	0	GO:0051972	GO Biological Processes	regulation of telomerase activity	-2.25786	20841	48	309	4	Men1|Pml|Trp53|Mapk3	-1.27386
0	0	0	0	0	0	0	0	-2.25642	0	0	0	0	0	0	0	0	0	0	GO:0021885	GO Biological Processes	forebrain cell migration	-2.25642	20841	71	105	3	Sun1|Ndel1|Syne2	-1.27329
0	0	0	0	0	0	0	-2.2559	0	0	0	0	0	0	0	0	0	0	0	GO:0050890	GO Biological Processes	cognition	-2.2559	20841	353	67	5	B2m|Igf2|Il1rn|Tifab|Prrt1	-1.27311
-2.25413	0	0	0	0	0	0	0	0	0	0	0	0	0	0	0	0	0	0	GO:0006986	GO Biological Processes	response to unfolded protein	-2.25413	20841	116	482	8	Bak1|Nck2|Wfs1|Creb3l1|Bag3|Tmed2|Tmem129|Ficd	-1.27157
0	0	0	-2.2509	0	0	0	0	0	0	0	0	0	0	0	0	0	0	0	GO:0019693	GO Biological Processes	ribose phosphate metabolic process	-2.2509	20841	379	179	9	Ak2|Rhoa|Gtpbp1|Pkm|Mpc1|Pfkp|Sphk2|Atp5g2|Nudt9	-1.26902
0	0	0	0	0	0	0	0	0	-2.25039	0	0	0	0	0	0	0	0	0	GO:0031667	GO Biological Processes	response to nutrient levels	-2.25039	20841	356	42	4	Enpp1|Wdr45|Bmf|Atg14	-1.26873
0	0	0	0	0	0	0	0	0	0	0	0	0	0	0	0	0	0	-2.24773	GO:0006099	GO Biological Processes	tricarboxylic acid cycle	-2.24773	20841	32	472	4	Aco2|Idh3g|Suclg2|Idh3b	-1.26743
-2.21584	0	0	0	0	0	0	0	0	0	0	0	0	0	0	0	0	0	-2.24773	GO:0006734	GO Biological Processes	NADH metabolic process	-2.24773	20841	32	472	4	Gpi1|Idh3g|Idh3b|Gpd1l	-1.26743
0	0	0	0	0	0	0	0	0	0	0	0	0	0	0	0	0	0	-2.24773	ko00020	KEGG Pathway	Citrate cycle (TCA cycle)	-2.24773	20841	32	472	4	Aco2|Idh3g|Suclg2|Idh3b	-1.26743
0	0	0	-2.24353	0	0	0	0	0	0	0	0	0	0	0	0	0	0	0	R-MMU-428157	Reactome Gene Sets	Sphingolipid metabolism	-2.24353	20841	83	179	4	Sphk2|Smpd3|Csnk1g2|Spns2	-1.26407
0	0	0	0	0	-2.24247	0	0	0	0	0	0	0	0	0	0	0	0	0	GO:0050657	GO Biological Processes	nucleic acid transport	-2.24247	20841	147	381	8	Fmr1|Ranbp2|Hnrnpa2b1|Chtop|Fyttd1|Nup107|Ahctf1|Ddx19b	-1.26397
0	0	0	0	0	-2.24247	0	0	0	0	0	0	0	0	0	0	0	0	0	GO:0050658	GO Biological Processes	RNA transport	-2.24247	20841	147	381	8	Fmr1|Ranbp2|Hnrnpa2b1|Chtop|Fyttd1|Nup107|Ahctf1|Ddx19b	-1.26397
0	0	0	0	0	0	0	0	0	0	0	0	0	0	0	-2.24228	0	0	0	GO:0034446	GO Biological Processes	substrate adhesion-dependent cell spreading	-2.24228	20841	109	309	6	Calr|Pxn|Tesk1|Ntn4|Actn4|Arpc2	-1.26397
0	0	0	0	0	0	0	0	0	0	0	0	0	0	0	0	0	-2.23975	0	GO:0048880	GO Biological Processes	sensory system development	-2.23975	20841	438	102	7	Col4a1|Col5a2|Mfap5|Irx5|Frem2|Sh3pxd2b|Angptl7	-1.26214
0	0	0	0	0	0	0	0	-2.23951	0	0	0	0	0	0	0	0	0	0	GO:0006367	GO Biological Processes	transcription initiation from RNA polymerase II promoter	-2.23951	20841	72	105	3	Xpa|Psmc4|Taf12	-1.26214
0	0	0	0	0	0	0	0	-2.23951	0	0	0	0	0	0	0	0	0	0	GO:0010507	GO Biological Processes	negative regulation of autophagy	-2.23951	20841	72	105	3	Washc1|Ubqln4|Dap	-1.26214
0	0	0	0	-2.23758	0	0	0	0	0	0	0	0	0	0	-2.03693	0	0	0	GO:0062012	GO Biological Processes	regulation of small molecule metabolic process	-2.23758	20841	368	41	4	Fbp1|Avpr1b|Ddit4|Slc45a3	-1.26088
0	0	0	0	0	0	0	0	0	0	0	0	0	0	0	0	0	0	-2.23509	R-MMU-71406	Reactome Gene Sets	Pyruvate metabolism and Citric Acid (TCA) cycle	-2.23509	20841	51	472	5	Aco2|Idh3g|Suclg2|D2hgdh|Idh3b	-1.25929
0	0	0	0	0	0	0	0	0	0	0	0	0	0	-2.23437	0	0	0	0	GO:0045582	GO Biological Processes	positive regulation of T cell differentiation	-2.23437	20841	104	73	3	Runx3|Cd74|Lck	-1.2592
0	0	0	-2.23349	0	0	0	0	0	0	0	0	0	0	0	0	0	0	0	GO:0017157	GO Biological Processes	regulation of exocytosis	-2.23349	20841	249	179	7	Calm3|Hgs|Rab8a|Prkca|Sphk2|Smpd3|Snx4	-1.25887
-2.23279	0	0	0	0	0	0	0	0	0	0	0	0	0	0	0	0	0	0	GO:0006261	GO Biological Processes	DNA-dependent DNA replication	-2.23279	20841	142	482	9	Pola2|Pold2|Cenpx|Wiz|Wrn|Alyref2|Zfp830|Ciz1|Gins4	-1.25855
0	0	0	0	0	0	0	0	0	-2.23236	0	0	0	0	0	0	0	0	0	GO:0007033	GO Biological Processes	vacuole organization	-2.23236	20841	182	42	3	Wdr45|Hps1|Atg14	-1.25834
0	0	0	0	0	-2.23136	0	0	0	0	0	0	0	0	0	0	0	0	0	GO:0001954	GO Biological Processes	positive regulation of cell-matrix adhesion	-2.23136	20841	63	381	5	Cdk6|Kdr|Ptpn11|Rock1|Lims1	-1.25767
0	0	0	0	0	0	0	0	0	0	0	0	0	0	-2.23101	0	0	0	0	GO:0043270	GO Biological Processes	positive regulation of ion transport	-2.23101	20841	328	73	5	Cd4|Cxcr3|Cxcl10|Il1a|Il1b	-1.25767
0	0	0	0	0	0	0	0	0	0	0	0	0	0	0	0	0	-2.22949	0	GO:0003018	GO Biological Processes	vascular process in circulatory system	-2.22949	20841	234	102	5	Drd1|Ptgs1|Tgfbr3|Pde3a|Smtnl2	-1.25681
0	0	0	0	0	0	0	0	0	0	0	0	0	0	0	-2.22654	0	0	0	GO:0016049	GO Biological Processes	cell growth	-2.22654	20841	530	309	16	Ddr1|Cfl1|G6pdx|Pml|Ppard|Sema4b|Sema6a|Slc9a1|Trp53|Sirt6|Naif1|Gas2l1|Ppp1r9b|Tmc8|Zfp418|Gsk3a	-1.25453
0	0	0	0	0	0	0	0	0	0	0	0	0	0	0	-2.22589	0	0	0	GO:0030835	GO Biological Processes	negative regulation of actin filament depolymerization	-2.22589	20841	49	309	4	Avil|Capzb|Cfl1|Arpc2	-1.25453
0	0	0	0	0	0	0	0	0	0	0	0	0	0	0	-2.22589	0	0	0	GO:0032873	GO Biological Processes	negative regulation of stress-activated MAPK cascade	-2.22589	20841	49	309	4	Men1|Ncor1|Sh3rf2|Taok3	-1.25453
0	0	0	0	0	0	0	0	0	0	0	0	0	0	0	-2.22589	0	0	0	GO:0070303	GO Biological Processes	negative regulation of stress-activated protein kinase signaling cascade	-2.22589	20841	49	309	4	Men1|Ncor1|Sh3rf2|Taok3	-1.25453
-2.08136	0	0	0	0	0	0	0	-2.17439	0	0	-2.2253	0	0	0	0	0	0	0	GO:0032543	GO Biological Processes	mitochondrial translation	-2.2253	20841	76	198	4	Mrpl51|Mrpl58|Mrps2|Mpv17l2	-1.25447
0	0	0	-2.22516	0	0	0	0	0	0	0	0	0	0	0	0	0	0	0	GO:0072657	GO Biological Processes	protein localization to membrane	-2.22516	20841	602	179	12	Ap3b1|Calm3|Hgs|Rab8a|Sgta|Clstn1|Srpr|Gorasp2|Zdhhc24|Zdhhc4|Vps37c|Bag6	-1.25447
0	0	0	0	0	0	0	0	0	0	0	0	0	0	0	-2.22322	0	0	0	GO:0048144	GO Biological Processes	fibroblast proliferation	-2.22322	20841	110	309	6	Fbrs|Pml|Ski|Trp53|Tsc2|Sirt6	-1.25349
0	0	-2.22214	0	0	0	0	0	0	0	0	0	0	0	0	0	0	0	0	ko00510	KEGG Pathway	N-Glycan biosynthesis	-2.22214	20841	49	157	3	Ddost|Dpagt1|Rpn2	-1.25343
0	0	-2.22214	0	0	0	0	0	0	0	0	0	0	0	0	0	0	0	0	WP307	WikiPathways	Translation factors	-2.22214	20841	49	157	3	Eif3h|Eif2b2|Eif5a	-1.25343
0	0	0	0	0	0	0	0	0	0	0	-2.22167	0	0	0	0	0	0	0	GO:0034661	GO Biological Processes	ncRNA catabolic process	-2.22167	20841	39	198	3	Exosc10|Pelo|Dis3l	-1.25318
0	0	0	0	0	-2.22138	0	0	0	0	0	0	0	0	0	0	0	0	0	GO:0031396	GO Biological Processes	regulation of protein ubiquitination	-2.22138	20841	213	381	10	Birc2|Ddx3x|Tgfbr1|Marchf7|Spopl|Ube2s|Kdm1a|Rnf20|Gnl3l|Sprtn	-1.25311
0	0	0	0	-2.21646	0	0	0	0	0	0	0	0	0	0	0	0	0	0	R-MMU-416476	Reactome Gene Sets	G alpha (q) signalling events	-2.21646	20841	189	41	3	Avpr1b|Lpar4|Nps	-1.25008
-2.21584	0	0	0	0	0	0	0	0	0	0	0	0	0	0	0	0	0	0	GO:0032673	GO Biological Processes	regulation of interleukin-4 production	-2.21584	20841	32	482	4	Cd3e|Fcer1g|Irf4|Havcr2	-1.25008
0	0	0	0	0	0	0	0	0	0	0	0	0	0	0	-2.21413	0	0	0	mmu05202	KEGG Pathway	Transcriptional misregulation in cancer	-2.21413	20841	183	309	8	Itgam|Jup|Men1|Pax8|Pml|Rara|Ncor1|Trp53	-1.24871
0	0	0	0	0	0	0	0	0	-2.21275	0	0	0	0	0	-2.18654	0	0	0	GO:0042594	GO Biological Processes	response to starvation	-2.21275	20841	185	42	3	Wdr45|Bmf|Atg14	-1.24777
0	-2.21066	0	0	0	0	0	0	0	0	0	0	0	0	0	0	0	0	0	ko04137	KEGG Pathway	Mitophagy - animal	-2.21066	20841	63	123	3	Rela|Tfe3|Tbc1d17	-1.24677
0	0	0	0	0	0	0	0	0	0	0	0	0	0	0	0	0	-2.20915	0	mmu05412	KEGG Pathway	Arrhythmogenic right ventricular cardiomyopathy (ARVC)	-2.20915	20841	76	102	3	Itgb3|Lama2|Sgcg	-1.24547
-2.18269	0	0	0	0	0	0	0	0	0	0	0	0	0	0	0	0	0	-2.20787	GO:0070886	GO Biological Processes	positive regulation of calcineurin-NFAT signaling cascade	-2.20787	20841	17	472	3	Ptbp1|Slc9a1|Cherp	-1.24528
-2.18269	0	0	0	0	0	0	0	0	0	0	0	0	0	0	0	0	0	-2.20787	GO:0106058	GO Biological Processes	positive regulation of calcineurin-mediated signaling	-2.20787	20841	17	472	3	Ptbp1|Slc9a1|Cherp	-1.24528
-2.18269	0	0	0	0	0	0	0	0	0	0	0	0	0	0	0	0	0	-2.20787	GO:0006103	GO Biological Processes	2-oxoglutarate metabolic process	-2.20787	20841	17	472	3	Idh3g|Mrps36|Idh3b	-1.24528
0	0	0	0	0	0	0	0	0	0	0	0	0	0	0	0	0	0	-2.20787	R-MMU-69186	Reactome Gene Sets	Lagging Strand Synthesis	-2.20787	20841	17	472	3	Pcna|Pola2|Pold4	-1.24528
0	0	0	0	0	0	0	0	0	0	0	0	0	0	0	-2.20439	0	0	0	GO:0046939	GO Biological Processes	nucleotide phosphorylation	-2.20439	20841	111	309	6	Gpi1|Zbtb7a|Ncor1|Sirt6|Jmjd8|Git1	-1.24309
0	0	0	0	0	0	0	-2.0985	0	0	0	0	0	0	0	0	0	0	0	GO:0009636	GO Biological Processes	response to toxic substance	-2.20307	20841	127	2312	24	Aldh2|Bak1|Cyp1a1|Akr1b8|Gpx1|Gstm2|Lcn2|Rdh11|Mt1|Mt2|Nnt|Scn3a|Ccl5|Sod3|Xpa|Fbln5|Mapk3|Abcg3|Nupr1|Gstm7|Blmh|Glyat|Kcnc2|Pon2	-0.594897
0	0	0	0	0	-2.20244	0	0	0	0	0	0	0	0	0	0	0	0	0	GO:0051893	GO Biological Processes	regulation of focal adhesion assembly	-2.20244	20841	64	381	5	Kdr|Ptpn11|Rock1|Slk|Lims1	-1.24201
0	0	0	0	0	-2.20244	0	0	0	0	0	0	0	0	0	0	0	0	0	GO:0090109	GO Biological Processes	regulation of cell-substrate junction assembly	-2.20244	20841	64	381	5	Kdr|Ptpn11|Rock1|Slk|Lims1	-1.24201
0	0	0	0	0	-2.20244	0	0	0	0	0	0	0	0	0	0	0	0	0	GO:0048008	GO Biological Processes	platelet-derived growth factor receptor signaling pathway	-2.20244	20841	64	381	5	Abl2|Ptpn11|Zfand5|Phf14|Lrig2	-1.24201
0	0	0	0	0	0	0	0	0	0	0	0	0	0	-2.2002	0	0	0	0	R-MMU-446652	Reactome Gene Sets	Interleukin-1 family signaling	-2.2002	20841	107	73	3	Il1a|Il1b|Psmb8	-1.24128
0	0	0	0	0	-2.19976	0	0	0	0	0	0	0	0	0	0	0	0	0	R-MMU-141405	Reactome Gene Sets	Inhibition of the proteolytic activity of APC/C required for the onset of anaphase by mitotic spindle checkpoint components	-2.19976	20841	21	381	3	Anapc5|Cdc16|Ube2s	-1.24126
0	0	0	0	0	-2.19976	0	0	0	0	0	0	0	0	0	0	0	0	0	R-MMU-141430	Reactome Gene Sets	Inactivation of APC/C via direct inhibition of the APC/C complex	-2.19976	20841	21	381	3	Anapc5|Cdc16|Ube2s	-1.24126
0	0	0	0	0	0	-2.19839	0	0	0	0	0	0	0	0	0	0	0	0	GO:0007259	GO Biological Processes	receptor signaling pathway via JAK-STAT	-2.19839	20841	189	81	4	Irf1|Cxcl5|Stat1|Parp14	-1.24033
0	0	-2.19764	0	0	0	0	0	0	0	0	0	0	0	0	0	0	0	0	GO:0033120	GO Biological Processes	positive regulation of RNA splicing	-2.19764	20841	50	157	3	Hspa8|Zfp64|Eif4a3	-1.23979
-2.1973	0	0	0	0	0	0	0	0	0	0	0	0	0	0	0	0	0	0	GO:0051289	GO Biological Processes	protein homotetramerization	-2.1973	20841	51	482	5	B2m|Hsd17b10|Acot13|Cby1|Osbpl2	-1.23966
0	0	0	0	0	0	0	0	0	0	0	0	0	0	0	-2.19704	0	0	0	GO:0051098	GO Biological Processes	regulation of binding	-2.19704	20841	395	309	13	Tle5|Hipk2|Lgals9|Zbtb7a|Men1|Rara|Ski|Phlda2|Mapk3|Carm1|Sirt2|Gtf2f1|Tmc8	-1.23962
0	0	0	0	0	0	0	-2.19566	0	0	0	0	0	0	0	0	0	0	0	GO:0045786	GO Biological Processes	negative regulation of cell cycle	-2.19566	20841	365	67	5	Zfp36l1|Nupr1|Fam122a|Nabp2|Pinx1	-1.23854
0	0	0	-2.19505	0	0	0	0	0	0	0	0	0	0	0	0	0	0	0	GO:0030041	GO Biological Processes	actin filament polymerization	-2.19505	20841	192	179	6	Add1|Rhoa|Flii|Nck2|Arpin|Ttc17	-1.23854
0	0	0	0	0	0	0	0	0	0	0	0	0	0	0	-2.19468	0	0	0	GO:1902743	GO Biological Processes	regulation of lamellipodium organization	-2.19468	20841	50	309	4	Avil|Capzb|Cfl1|Arpc2	-1.23854
0	0	0	0	0	0	0	0	0	0	0	0	0	0	0	-2.19468	0	0	0	mmu05030	KEGG Pathway	Cocaine addiction	-2.19468	20841	50	309	4	Fosb|Gnai2|Grin2d|Creb3l1	-1.23854
0	0	0	0	0	0	-2.19282	0	0	0	0	0	0	0	0	0	0	0	0	GO:0045576	GO Biological Processes	mast cell activation	-2.19282	20841	97	81	3	Fcer1g|Lilrb4a|Fyb	-1.23711
0	0	0	0	0	0	0	-2.19144	0	0	0	0	0	0	0	0	0	0	0	GO:0045930	GO Biological Processes	negative regulation of mitotic cell cycle	-2.19144	20841	230	67	4	Zfp36l1|Fam122a|Nabp2|Pinx1	-1.23594
0	0	0	0	0	-2.19086	0	0	0	0	0	0	0	0	0	0	0	0	0	GO:0051236	GO Biological Processes	establishment of RNA localization	-2.19086	20841	150	381	8	Fmr1|Ranbp2|Hnrnpa2b1|Chtop|Fyttd1|Nup107|Ahctf1|Ddx19b	-1.23558
0	0	0	0	0	0	0	0	0	0	0	0	0	0	0	0	-2.18918	0	0	GO:0010817	GO Biological Processes	regulation of hormone levels	-2.18918	20841	563	62	6	Cpt1a|Ghrhr|Hmga2|Isl1|Kcnq1|Ttr	-1.23495
0	0	0	0	0	0	0	0	0	0	0	0	0	0	-2.18905	0	0	0	0	R-MMU-202733	Reactome Gene Sets	Cell surface interactions at the vascular wall	-2.18905	20841	108	73	3	Cd74|Lck|Spn	-1.23495
0	0	0	0	0	0	0	0	0	0	0	0	0	0	-2.18905	0	0	0	0	GO:0046718	GO Biological Processes	viral entry into host cell	-2.18905	20841	108	73	3	Cd4|Cd74|Cd209a	-1.23495
0	0	0	-2.18769	0	0	0	0	0	0	0	0	0	0	0	0	0	0	0	R-MMU-446203	Reactome Gene Sets	Asparagine N-linked glycosylation	-2.18769	20841	254	179	7	Cog1|Rad23b|Tuba4a|Kdelr1|Rab1b|Golga2|Slc35c1	-1.23399
0	0	0	0	0	0	0	0	0	0	0	0	0	0	0	-2.18582	0	0	0	GO:0030970	GO Biological Processes	retrograde protein transport, ER to cytosol	-2.18582	20841	26	309	3	Aup1|Syvn1|Os9	-1.23287
0	0	0	0	0	0	0	0	0	0	0	0	0	0	0	-2.18582	0	0	0	GO:1903513	GO Biological Processes	endoplasmic reticulum to cytosol transport	-2.18582	20841	26	309	3	Aup1|Syvn1|Os9	-1.23287
0	0	0	0	0	-2.18498	0	0	0	0	0	0	0	0	0	0	0	0	0	GO:2000781	GO Biological Processes	positive regulation of double-strand break repair	-2.18498	20841	41	381	4	Shld2|Arid2|Slf1|Kmt5b	-1.23246
0	0	0	0	0	-2.18498	0	0	0	0	0	0	0	0	0	0	0	0	0	GO:0007099	GO Biological Processes	centriole replication	-2.18498	20841	41	381	4	Kat2b|Cep72|Ccp110|Cep44	-1.23246
-2.18269	0	0	0	0	0	0	0	0	0	0	0	0	0	0	0	0	0	0	GO:0010819	GO Biological Processes	regulation of T cell chemotaxis	-2.18269	20841	17	482	3	Cxcl10|Lgals9|Ccl5	-1.23123
0	0	0	0	0	0	0	0	0	0	0	-2.16083	-2.17906	0	0	0	0	0	0	ko00860	KEGG Pathway	Porphyrin and chlorophyll metabolism	-2.17906	20841	41	195	3	Ugt2b5|Ears2|Ugt2b36	-1.22949
0	0	0	0	0	0	0	0	0	0	0	0	-2.17906	0	0	0	0	0	0	GO:2000279	GO Biological Processes	negative regulation of DNA biosynthetic process	-2.17906	20841	41	195	3	Dach1|Dcp2|Niban2	-1.22949
0	0	0	0	0	0	0	0	0	0	0	0	0	0	0	0	0	-2.17754	0	GO:0033674	GO Biological Processes	positive regulation of kinase activity	-2.17754	20841	450	102	7	Fbn1|Igf1r|Il6ra|Itgb3|Tyro3|Nrk|Nek10	-1.22884
0	0	0	0	0	-2.17681	0	0	0	0	0	0	0	0	0	0	0	0	0	GO:0016458	GO Biological Processes	gene silencing	-2.17681	20841	286	381	12	Ddx3x|Ddx6|Esr1|Fmr1|Mthfr|Cnot7|Hnrnpa2b1|Ddx17|Pum2|Kdm1a|Cnot6|Marf1	-1.2285
0	0	0	0	0	0	0	0	0	0	0	0	0	0	0	-2.17655	0	0	0	GO:0043624	GO Biological Processes	cellular protein complex disassembly	-2.17655	20841	148	309	7	Avil|Capzb|Cfl1|Clasp1|Arpc2|Gas2l1|Mical1	-1.22846
0	0	-2.17369	0	0	0	0	0	0	0	0	0	0	0	0	0	0	0	0	mmu00510	KEGG Pathway	N-Glycan biosynthesis	-2.17369	20841	51	157	3	Ddost|Dpagt1|Rpn2	-1.22672
0	0	-2.17369	0	0	0	0	0	0	0	0	0	0	0	0	0	0	0	0	GO:0010823	GO Biological Processes	negative regulation of mitochondrion organization	-2.17369	20841	51	157	3	Gpx1|Oma1|Ppif	-1.22672
0	0	-2.17356	0	0	0	0	0	0	0	0	0	0	0	0	0	0	0	0	GO:1902600	GO Biological Processes	proton transmembrane transport	-2.17356	20841	99	157	4	Phb2|Taco1|Ppif|Cox15	-1.22672
0	0	0	0	0	0	0	0	0	0	0	0	0	0	0	0	-2.1722	0	0	GO:0034764	GO Biological Processes	positive regulation of transmembrane transport	-2.1722	20841	252	62	4	Kcnq1|Lcn2|Erfe|Lrrc55	-1.22599
0	0	0	-2.17175	0	0	0	0	0	0	0	0	0	0	0	0	0	0	0	GO:0032410	GO Biological Processes	negative regulation of transporter activity	-2.17175	20841	87	179	4	Calm3|Prkca|Gpr35|Sri	-1.22574
0	0	0	-2.16843	0	0	0	0	0	0	0	0	0	0	0	0	0	0	0	R-MMU-1660661	Reactome Gene Sets	Sphingolipid de novo biosynthesis	-2.16843	20841	45	179	3	Sphk2|Csnk1g2|Spns2	-1.22368
0	0	0	0	0	0	-2.16836	0	0	0	0	0	0	0	0	0	0	0	0	WP373	WikiPathways	IL-3 signaling pathway	-2.16836	20841	99	81	3	Cish|Hck|Stat1	-1.22368
0	0	0	0	0	0	0	0	0	-2.1676	0	0	0	0	0	0	0	0	0	GO:0046486	GO Biological Processes	glycerolipid metabolic process	-2.1676	20841	376	42	4	Mtmr1|Socs7|Pip4p1|Atg14	-1.22368
0	0	0	0	0	0	0	0	0	0	0	0	0	0	0	-2.16738	0	0	0	GO:0009185	GO Biological Processes	ribonucleoside diphosphate metabolic process	-2.16738	20841	113	309	6	Gpi1|Zbtb7a|Ncor1|Sirt6|Jmjd8|Git1	-1.22368
0	0	0	0	0	0	0	0	0	0	0	0	0	0	0	-2.16738	0	0	0	GO:0001843	GO Biological Processes	neural tube closure	-2.16738	20841	113	309	6	Pfn1|Rara|Ski|Tsc2|Phactr4|Kdm2a	-1.22368
0	0	0	0	0	0	0	0	0	0	0	0	0	0	0	0	0	-2.16262	0	GO:0034109	GO Biological Processes	homotypic cell-cell adhesion	-2.16262	20841	79	102	3	Il6ra|Itgb3|Tyro3	-1.22036
0	0	0	0	0	0	0	0	0	0	0	0	0	0	0	-2.16104	0	0	0	GO:0016573	GO Biological Processes	histone acetylation	-2.16104	20841	149	309	7	Hnf1a|Wbp2|Mapk3|Thap7|Supt7l|Tada3|Brpf3	-1.2194
0	0	0	0	0	-2.16046	0	0	0	0	0	0	0	0	0	0	0	-2.0635	0	GO:0120039	GO Biological Processes	plasma membrane bounded cell projection morphogenesis	-2.16046	20841	718	381	23	Abl2|Alcam|Hnrnpk|Impact|Kdr|Kif5b|Lifr|Ptch1|Ptpn11|Rock1|Nptn|Sema3c|Dip2a|Dock7|Mfn1|Tmem106b|Kdm1a|Prex2|Adarb1|Pak2|Ss18l1|Zfyve27|Hecw2	-1.2194
0	0	0	0	0	-2.16042	0	0	0	0	0	0	0	0	0	0	0	0	0	GO:0031047	GO Biological Processes	gene silencing by RNA	-2.16042	20841	184	381	9	Ddx3x|Ddx6|Esr1|Fmr1|Cnot7|Hnrnpa2b1|Ddx17|Pum2|Cnot6	-1.2194
0	-2.15464	0	0	0	0	0	0	0	0	0	0	0	0	0	0	0	0	0	mmu04137	KEGG Pathway	Mitophagy - animal	-2.15464	20841	66	123	3	Rela|Tfe3|Tbc1d17	-1.21464
0	0	0	-2.15197	0	0	0	0	0	0	0	0	0	0	0	0	0	0	0	mmu04114	KEGG Pathway	Oocyte meiosis	-2.15197	20841	139	179	5	Calm3|Itpr3|Ppp1cc|Smc1a|Vps52	-1.21239
0	0	-2.15025	0	0	0	0	0	0	0	0	0	0	0	0	0	0	0	0	WP519	WikiPathways	Proteasome degradation	-2.15025	20841	52	157	3	Psmd7|Psmc2|Rpn2	-1.21088
0	0	0	0	0	0	0	0	0	0	0	0	0	0	0	-2.14919	0	0	0	GO:0060606	GO Biological Processes	tube closure	-2.14919	20841	114	309	6	Pfn1|Rara|Ski|Tsc2|Phactr4|Kdm2a	-1.21064
0	0	0	0	0	0	0	0	0	0	0	0	0	0	-2.14554	0	0	0	0	GO:0044409	GO Biological Processes	entry into host	-2.14554	20841	112	73	3	Cd4|Cd74|Cd209a	-1.20761
0	0	0	0	0	0	-2.14356	0	0	0	0	0	0	0	0	0	0	0	0	GO:0097696	GO Biological Processes	receptor signaling pathway via STAT	-2.14356	20841	196	81	4	Irf1|Cxcl5|Stat1|Parp14	-1.20637
0	0	-2.14329	0	0	0	0	0	0	0	0	0	0	0	0	0	0	0	0	GO:2001243	GO Biological Processes	negative regulation of intrinsic apoptotic signaling pathway	-2.14329	20841	101	157	4	Hyou1|Gpx1|Ppif|Rrn3	-1.20637
0	0	0	0	0	-2.14194	0	0	0	0	0	0	0	0	0	0	0	0	0	R-MMU-389357	Reactome Gene Sets	CD28 dependent PI3K/Akt signaling	-2.14194	20841	22	381	3	Pdpk1|Map3k8|Rictor	-1.20596
0	0	0	0	0	-2.14194	0	0	0	0	0	0	0	0	0	0	0	0	0	R-MMU-350054	Reactome Gene Sets	Notch-HLH transcription pathway	-2.14194	20841	22	381	3	Notch4|Kat2b|Rbpj	-1.20596
0	0	0	-2.14186	0	0	0	0	0	0	0	0	0	0	0	0	0	0	0	GO:1903170	GO Biological Processes	negative regulation of calcium ion transmembrane transport	-2.14186	20841	46	179	3	Calm3|Gpr35|Sri	-1.20596
0	0	0	-2.14186	0	0	0	0	0	0	0	0	0	0	0	0	0	0	0	GO:2001258	GO Biological Processes	negative regulation of cation channel activity	-2.14186	20841	46	179	3	Calm3|Gpr35|Sri	-1.20596
0	0	0	0	0	0	0	0	0	0	0	0	0	0	0	-2.13939	0	0	0	GO:0006515	GO Biological Processes	protein quality control for misfolded or incompletely synthesized proteins	-2.13979	20841	27	2312	8	Aup1|Fbxl17|Rnf5|Oma1|Rnf126|Atxn3|Bag6|Uggt1	-0.546922
0	0	0	0	0	0	0	0	0	0	0	0	0	0	0	-2.13939	0	0	0	R-MMU-390918	Reactome Gene Sets	Peroxisomal lipid metabolism	-2.13939	20841	27	309	3	Abcd1|Crat|Decr2	-1.20431
0	0	0	-2.13777	0	0	0	0	0	0	0	0	0	0	0	0	0	0	0	GO:0072521	GO Biological Processes	purine-containing compound metabolic process	-2.13777	20841	395	179	9	Ak2|Rhoa|Gtpbp1|Pkm|Mpc1|Pfkp|Sphk2|Atp5g2|Nudt9	-1.20318
0	0	0	0	0	0	-2.13591	0	0	-2.13768	0	0	0	0	0	0	0	0	0	GO:0031669	GO Biological Processes	cellular response to nutrient levels	-2.13768	20841	197	42	3	Wdr45|Bmf|Atg14	-1.20318
0	0	0	-2.1373	0	0	0	0	0	0	0	0	0	0	0	0	0	0	0	ko04912	KEGG Pathway	GnRH signaling pathway	-2.1373	20841	89	179	4	Calm3|Itpr3|Prkca|Map3k4	-1.20318
-2.13725	0	0	0	0	0	0	0	0	0	0	0	0	0	0	0	0	0	0	GO:0090559	GO Biological Processes	regulation of membrane permeability	-2.13725	20841	97	482	7	Atpif1|Bak1|Cldn3|Slc9a1|Trp53|Naif1|Ppif	-1.20318
0	0	0	0	0	0	0	0	0	0	0	-2.07558	0	0	0	0	0	0	0	R-MMU-73776	Reactome Gene Sets	RNA Polymerase II Promoter Escape	-2.13602	20841	44	2312	11	Polr2k|Polr2a|Taf6|Taf12|Polr2l|Polr2i|Gtf2a1|Gtf2f1|Taf3|Polr2h|Taf1	-0.546922
0	0	0	0	0	0	0	0	0	0	0	-2.07558	0	0	0	0	0	0	0	R-MMU-73779	Reactome Gene Sets	RNA Polymerase II Transcription Pre-Initiation And Promoter Opening	-2.13602	20841	44	2312	11	Polr2k|Polr2a|Taf6|Taf12|Polr2l|Polr2i|Gtf2a1|Gtf2f1|Taf3|Polr2h|Taf1	-0.546922
0	0	0	0	0	0	0	0	0	0	0	-2.07558	0	0	0	0	0	0	0	R-MMU-75953	Reactome Gene Sets	RNA Polymerase II Transcription Initiation	-2.13602	20841	44	2312	11	Polr2k|Polr2a|Taf6|Taf12|Polr2l|Polr2i|Gtf2a1|Gtf2f1|Taf3|Polr2h|Taf1	-0.546922
0	0	0	0	0	0	0	0	0	0	0	-2.07558	0	0	0	0	0	0	0	R-MMU-76042	Reactome Gene Sets	RNA Polymerase II Transcription Initiation And Promoter Clearance	-2.13602	20841	44	2312	11	Polr2k|Polr2a|Taf6|Taf12|Polr2l|Polr2i|Gtf2a1|Gtf2f1|Taf3|Polr2h|Taf1	-0.546922
0	0	0	0	0	0	-2.01119	0	0	0	0	0	0	0	-2.13494	0	0	0	0	GO:2000106	GO Biological Processes	regulation of leukocyte apoptotic process	-2.13494	20841	113	73	3	Cd3g|Cd74|Cd274	-1.2022
0	0	0	0	0	0	0	0	0	0	0	0	0	0	0	-2.13444	0	0	0	GO:0000288	GO Biological Processes	nuclear-transcribed mRNA catabolic process, deadenylation-dependent decay	-2.13444	20841	52	309	4	Pabpc1|Zfp36|Cnot3|Samd4b	-1.2022
0	0	0	0	0	0	0	0	0	0	0	0	0	0	0	-2.13444	0	0	0	GO:2000059	GO Biological Processes	negative regulation of ubiquitin-dependent protein catabolic process	-2.13444	20841	52	309	4	Hipk2|Pml|N4bp1|Ubxn1	-1.2022
0	0	0	0	0	0	0	0	0	0	0	0	-2.13266	0	0	0	0	0	0	GO:0006334	GO Biological Processes	nucleosome assembly	-2.13266	20841	82	195	4	Hira|Rbbp4|Asf1a|H2bc22	-1.20118
0	0	0	0	0	0	0	0	0	0	0	0	0	0	0	-2.13121	0	0	0	GO:0003014	GO Biological Processes	renal system process	-2.13121	20841	115	309	6	Comt|G6pdx|Gnai2|Hnf1a|Sulf2|Pkn1	-1.20039
0	0	0	0	0	0	0	0	0	0	0	0	0	0	0	0	0	-2.00109	0	GO:0050680	GO Biological Processes	negative regulation of epithelial cell proliferation	-2.1278	20841	171	2312	30	Atpif1|B2m|Phb2|Cav2|Runx3|Cdk6|Cxcr3|Gdf5|Isl1|Klf9|Krt4|Men1|Ppard|Ptch1|Sparc|Stat1|Stk11|Tgfbr1|Tgfbr3|Thbs1|Tnf|Tsc2|Nupr1|Dusp10|Gkn3|Kdf1|Rap1gap|Lims1|Eppk1|Cd109	-0.543859
0	0	0	0	0	0	0	-2.12738	0	0	0	0	0	0	0	0	0	0	0	GO:1901988	GO Biological Processes	negative regulation of cell cycle phase transition	-2.12738	20841	240	67	4	Zfp36l1|Fam122a|Nabp2|Pinx1	-1.19741
0	0	-2.12732	0	0	0	0	0	0	0	0	0	0	0	0	0	0	0	0	R-MMU-450408	Reactome Gene Sets	AUF1 (hnRNP D0) binds and destabilizes mRNA	-2.12732	20841	53	157	3	Hspa8|Psmd7|Psmc2	-1.19741
0	0	0	0	0	0	0	0	0	0	0	0	0	0	0	0	0	0	-2.12393	ko05100	KEGG Pathway	Bacterial invasion of epithelial cells	-2.12393	20841	76	472	6	Actg1|Crk|Pxn|Septin9|Rhog|Arhgef26	-1.19571
0	0	0	0	0	0	0	0	0	0	0	0	0	0	0	0	0	0	-2.12393	GO:0045739	GO Biological Processes	positive regulation of DNA repair	-2.12393	20841	76	472	6	Brca1|Pcna|Rnf8|Babam1|Kmt5b|Slf2	-1.19571
0	0	0	-2.12234	0	0	0	0	0	0	0	0	0	0	0	0	0	0	0	GO:0051301	GO Biological Processes	cell division	-2.12234	20841	621	179	12	Rhoa|Calm3|Ccnk|Ppp1cc|Smc1a|Septin9|Kmt5a|Kdf1|Zfyve19|Reep4|Golga2|Spg20	-1.19465
0	0	0	0	0	0	-2.12226	0	0	0	0	0	0	0	0	0	0	0	0	GO:0005975	GO Biological Processes	carbohydrate metabolic process	-2.12226	20841	583	81	7	Aldoc|Atf4|Cry1|Cd244a|Usf1|B3gat3|Idnk	-1.19465
0	0	0	0	0	-2.12007	0	0	0	0	0	0	0	0	0	0	0	0	0	GO:0008589	GO Biological Processes	regulation of smoothened signaling pathway	-2.12007	20841	94	381	6	Ptch1|Rora|Fbxl17|Ttc23|Dync2h1|Ttbk2	-1.19285
0	0	0	0	0	0	0	0	0	0	0	0	-2.11902	0	0	0	0	0	0	GO:0061041	GO Biological Processes	regulation of wound healing	-2.11902	20841	130	195	5	Actg1|Crk|Slc12a2|Eppk1|Enpp4	-1.19203
0	-2.11884	0	0	0	0	0	0	0	0	0	0	0	0	0	0	0	0	0	GO:0071677	GO Biological Processes	positive regulation of mononuclear cell migration	-2.11884	20841	68	123	3	Ptk2b|Pla2g7|Dock8	-1.19203
0	0	0	0	0	0	0	0	0	0	0	0	0	0	0	0	0	-2.11802	0	GO:0051279	GO Biological Processes	regulation of release of sequestered calcium ion into cytosol	-2.11802	20841	82	102	3	Casq1|Drd1|Itgb3	-1.1914
0	0	0	0	0	-2.01621	0	0	0	0	0	0	0	0	0	0	0	0	0	GO:0042157	GO Biological Processes	lipoprotein metabolic process	-2.11744	20841	129	2312	24	Dpm1|Pigq|Itgav|Itgb3|Nmt1|Ppm1b|Wdr45|Pigb|Golga7|Pyurf|Pigm|Pigw|Zdhhc2|Zdhhc24|Zdhhc4|Zdhhc20|Pigt|Selenok|Lyplal1|Pigu|Pgap1|Pigs|Zdhhc17|Pigl	-0.53531
0	0	0	0	0	0	0	0	0	-2.11648	0	0	0	0	0	0	0	0	0	GO:0009991	GO Biological Processes	response to extracellular stimulus	-2.11648	20841	389	42	4	Enpp1|Wdr45|Bmf|Atg14	-1.19027
0	0	0	0	0	0	0	0	0	0	0	0	0	0	0	-2.11535	0	0	0	GO:0030010	GO Biological Processes	establishment of cell polarity	-2.11535	20841	152	309	7	Cfl1|Tsc2|Sipa1l3|Clasp1|Traf3ip2|Gbf1|Nsfl1c	-1.18953
0	0	0	-2.1138	0	0	0	0	0	0	0	0	0	0	0	0	0	0	0	R-MMU-199977	Reactome Gene Sets	ER to Golgi Anterograde Transport	-2.1138	20841	142	179	5	Cog1|Tuba4a|Kdelr1|Rab1b|Golga2	-1.18858
-2.11094	0	0	0	0	0	0	0	0	0	0	0	0	0	0	0	0	0	0	R-MMU-166663	Reactome Gene Sets	Initial triggering of complement	-2.11094	20841	18	482	3	C1qa|C1qb|C1qc	-1.18611
0	0	0	0	0	0	0	0	0	0	0	0	0	0	0	0	-2.10991	0	0	GO:0031497	GO Biological Processes	chromatin assembly	-2.10991	20841	136	62	3	Hmga2|Rrp8|Chaf1b	-1.18554
0	0	0	0	0	0	0	0	0	0	0	0	0	0	0	0	0	0	-2.10764	ko03030	KEGG Pathway	DNA replication	-2.10764	20841	35	472	4	Mcm6|Pcna|Pola2|Pold4	-1.18381
0	0	0	0	0	0	0	0	0	0	0	0	0	0	0	-2.10536	0	0	0	GO:0032784	GO Biological Processes	regulation of DNA-templated transcription, elongation	-2.10536	20841	53	309	4	Supt4a|Supt6|Alyref2|Gtf2f1	-1.18251
-2.10395	0	0	0	0	0	0	0	0	0	0	0	0	0	0	0	0	0	0	GO:0010959	GO Biological Processes	regulation of metal ion transport	-2.10395	20841	444	482	19	B2m|Bak1|Drd1|Fkbp1a|G6pdx|Cxcl10|Cxcl9|P2rx4|S100a1|Ccl5|Slc9a1|Wfs1|Gpr35|Iscu|Klhl24|Oga|Slc8b1|P2ry6|Gpd1l	-1.18151
0	0	0	0	0	0	0	0	0	0	0	0	0	0	0	0	0	-2.10355	0	ko05222	KEGG Pathway	Small cell lung cancer	-2.10355	20841	83	102	3	Col4a1|Lama2|Lama4	-1.1815
0	0	0	0	0	0	0	0	0	0	0	0	0	0	0	-2.10039	0	0	0	GO:0031333	GO Biological Processes	negative regulation of protein-containing complex assembly	-2.10039	20841	153	309	7	Avil|Capzb|Cfl1|Pfn1|Sirt2|Arpc2|Tmc8	-1.17893
-2.09604	0	0	0	0	0	0	0	0	0	0	0	0	0	0	0	0	0	0	GO:2001242	GO Biological Processes	regulation of intrinsic apoptotic signaling pathway	-2.09604	20841	176	482	10	Nck2|Taf6|Trp53|Wfs1|Creb3l1|Nono|Nupr1|Txndc12|Kdm1a|Ppif	-1.17577
0	0	0	0	0	0	0	0	0	0	0	0	0	0	0	-2.0949	0	0	0	R-MMU-70268	Reactome Gene Sets	Pyruvate metabolism	-2.0949	20841	28	309	3	Bsg|Pdk2|Ppard	-1.17502
0	0	0	0	0	0	0	0	0	0	0	0	-2.09367	0	0	0	0	0	0	mmu03440	KEGG Pathway	Homologous recombination	-2.09367	20841	44	195	3	Brca1|Polr1b|Vps50	-1.17443
0	0	0	0	0	0	0	0	0	0	0	0	0	0	-2.09353	0	0	0	0	GO:0071675	GO Biological Processes	regulation of mononuclear cell migration	-2.09353	20841	117	73	3	Cxcl10|Spn|Slamf8	-1.17443
0	0	0	0	0	0	0	0	0	0	0	0	0	0	-2.08898	0	0	0	0	GO:0048514	GO Biological Processes	blood vessel morphogenesis	-2.08898	20841	658	73	7	Cxcr3|Cxcl10|Il1a|Il1b|Sp100|Tnf|Cd160	-1.17086
0	0	0	-2.08731	0	0	0	0	0	0	0	0	0	0	0	0	0	0	0	mmu04912	KEGG Pathway	GnRH signaling pathway	-2.08731	20841	92	179	4	Calm3|Itpr3|Prkca|Map3k4	-1.16995
0	0	0	0	0	0	0	0	0	0	0	0	0	0	0	-2.0872	0	0	0	GO:0007015	GO Biological Processes	actin filament organization	-2.0872	20841	454	309	14	Avil|Capzb|Cfl1|Pfn1|Pxn|Tesk1|Hax1|Rhog|Actn4|Clasp1|Arpc2|Gas2l1|Mical1|Ppp1r9b	-1.16995
0	0	0	0	0	-2.08709	0	0	0	0	0	0	0	0	0	0	0	0	0	GO:0003323	GO Biological Processes	type B pancreatic cell development	-2.08709	20841	23	381	3	Cdk6|Pdpk1|Rfx3	-1.16995
0	0	0	0	0	-2.08709	0	0	0	0	0	0	0	0	0	0	0	0	0	R-MMU-174048	Reactome Gene Sets	APC/C:Cdc20 mediated degradation of Cyclin B	-2.08709	20841	23	381	3	Anapc5|Cdc16|Ube2s	-1.16995
0	0	0	0	0	0	0	0	0	0	0	0	0	0	-2.08343	0	0	0	0	GO:0038061	GO Biological Processes	NIK/NF-kappaB signaling	-2.08343	20841	118	73	3	Il1b|Tnf|Havcr2	-1.16687
0	0	0	0	0	0	0	0	0	0	0	0	0	0	-2.08343	0	0	0	0	GO:0050764	GO Biological Processes	regulation of phagocytosis	-2.08343	20841	118	73	3	Il1b|Il2rb|Tnf	-1.16687
0	0	-2.08288	0	0	0	0	0	0	0	0	0	0	0	0	0	0	0	0	GO:0006493	GO Biological Processes	protein O-linked glycosylation	-2.08288	20841	55	157	3	Pofut2|Pomt2|Large2	-1.16652
0	0	0	0	0	0	0	-2.07996	0	0	0	0	0	0	0	0	0	0	0	GO:1901216	GO Biological Processes	positive regulation of neuron death	-2.07996	20841	129	67	3	C1qa|Ccl3|Nupr1	-1.16418
0	0	0	0	0	0	0	0	0	0	0	0	0	0	0	-2.07929	0	0	0	GO:0010563	GO Biological Processes	negative regulation of phosphorus metabolic process	-2.07929	20841	455	309	14	Gnai2|Men1|Ncor1|Tesk1|Ppp2r5d|Trp53|Tsc2|Sirt6|Sirt2|Mical1|Git1|Ppp1r9b|Zfp418|Pkn1	-1.1639
0	0	0	0	0	0	0	0	0	0	0	0	0	0	0	-2.07929	0	0	0	GO:0045936	GO Biological Processes	negative regulation of phosphate metabolic process	-2.07929	20841	455	309	14	Gnai2|Men1|Ncor1|Tesk1|Ppp2r5d|Trp53|Tsc2|Sirt6|Sirt2|Mical1|Git1|Ppp1r9b|Zfp418|Pkn1	-1.1639
0	0	0	0	0	0	0	0	0	0	0	0	0	0	0	-2.07693	0	0	0	GO:0031018	GO Biological Processes	endocrine pancreas development	-2.07693	20841	54	309	4	Arntl|Men1|Hnf1a|Hnf1b	-1.16291
0	0	0	0	0	-2.07627	0	0	0	0	0	0	0	0	0	0	0	0	0	GO:0098534	GO Biological Processes	centriole assembly	-2.07627	20841	44	381	4	Kat2b|Cep72|Ccp110|Cep44	-1.16291
-2.07624	0	0	0	0	0	0	0	0	0	0	0	0	0	0	0	0	0	0	GO:0035025	GO Biological Processes	positive regulation of Rho protein signal transduction	-2.07624	20841	35	482	4	Gpr35|Rtn4r|Lpar4|Prag1	-1.16291
0	0	0	0	0	-2.07596	0	0	0	0	0	0	0	0	0	0	0	0	0	GO:0007224	GO Biological Processes	smoothened signaling pathway	-2.07596	20841	157	381	8	Hipk1|Septin2|Ptch1|Rora|Fbxl17|Ttc23|Dync2h1|Ttbk2	-1.16291
0	0	0	0	0	0	0	0	0	0	0	0	0	0	0	0	0	-2.0752	0	GO:0034103	GO Biological Processes	regulation of tissue remodeling	-2.0752	20841	85	102	3	Itgb3|Thbs4|Pdk4	-1.16272
0	0	0	0	0	0	0	0	0	0	-2.07098	0	0	0	0	0	0	0	0	GO:0006323	GO Biological Processes	DNA packaging	-2.07098	20841	186	140	5	Tet1|Nap1l3|H1f5|Rnf8|H2bu2	-1.15917
0	0	0	0	0	0	0	0	0	0	0	0	0	0	0	-2.07088	0	0	0	GO:0007569	GO Biological Processes	cell aging	-2.07088	20841	155	309	7	Arntl|Calr|Mnt|Pml|Trp53|Wrn|Ybx1	-1.15917
0	0	0	0	0	0	0	0	0	0	0	0	0	0	0	0	0	-2.06915	0	R-MMU-422475	Reactome Gene Sets	Axon guidance	-2.06915	20841	256	102	5	Col3a1|Col4a1|Col5a2|Grb10|Itgb3	-1.15881
0	0	0	0	0	0	0	0	0	0	0	0	0	0	0	0	0	0	-2.0686	ko01210	KEGG Pathway	2-Oxocarboxylic acid metabolism	-2.0686	20841	19	472	3	Aco2|Idh3g|Idh3b	-1.15881
0	0	0	0	0	0	0	0	0	0	0	0	0	0	0	0	0	0	-2.0686	mmu01210	KEGG Pathway	2-Oxocarboxylic acid metabolism	-2.0686	20841	19	472	3	Aco2|Idh3g|Idh3b	-1.15881
0	0	0	0	0	0	0	0	0	0	0	0	0	0	0	0	0	0	-2.0686	GO:2000773	GO Biological Processes	negative regulation of cellular senescence	-2.0686	20841	19	472	3	Hmga2|Ybx1|Bcl2l12	-1.15881
0	0	0	0	0	0	0	0	0	0	0	0	0	0	0	0	0	0	-2.0686	GO:0046827	GO Biological Processes	positive regulation of protein export from nucleus	-2.0686	20841	19	472	3	Prkaca|Bag3|Xpo4	-1.15881
0	0	0	0	0	0	0	0	0	0	0	0	0	0	0	0	0	0	-2.0686	GO:0032011	GO Biological Processes	ARF protein signal transduction	-2.0686	20841	19	472	3	Arfgef3|Psd3|Iqsec2	-1.15881
0	0	0	0	0	0	0	0	0	0	0	0	0	0	0	0	0	0	-2.0686	GO:0032012	GO Biological Processes	regulation of ARF protein signal transduction	-2.0686	20841	19	472	3	Arfgef3|Psd3|Iqsec2	-1.15881
0	0	0	0	0	0	0	0	0	0	0	0	0	0	0	-2.06766	0	0	0	GO:0051146	GO Biological Processes	striated muscle cell differentiation	-2.06766	20841	320	309	11	Cflar|Dyrk1b|G6pdx|Rara|Ski|Slc9a1|Ybx1|Syna|Kdm6b|Zfp418|Gsk3a	-1.15881
0	0	0	0	0	0	0	0	0	0	0	0	0	0	0	0	0	-2.06733	0	GO:0007517	GO Biological Processes	muscle organ development	-2.06733	20841	360	102	6	Cfl2|Col3a1|Eln|Fzd1|Tgfbr3|Myh7	-1.15881
0	0	0	0	0	0	0	0	0	0	0	0	0	0	0	0	0	-2.06725	0	GO:0043549	GO Biological Processes	regulation of kinase activity	-2.06725	20841	717	102	9	Drd1|Fbn1|Igf1r|Il6ra|Itgb3|Ptprt|Tyro3|Nrk|Nek10	-1.15881
0	-2.06704	0	0	0	0	0	0	0	0	0	0	0	0	0	0	0	0	0	GO:1903047	GO Biological Processes	mitotic cell cycle process	-2.06704	20841	700	123	10	Dync1h1|Ppp3ca|Rbl2|Brd4|Sbds|Zfp830|Stambp|Mau2|Numa1|Zc3h12d	-1.15879
0	0	0	0	0	-2.06596	0	0	0	0	0	0	0	0	0	0	0	0	0	GO:0150116	GO Biological Processes	regulation of cell-substrate junction organization	-2.06596	20841	69	381	5	Kdr|Ptpn11|Rock1|Slk|Lims1	-1.1582
0	0	0	-2.06588	0	0	0	0	0	0	0	0	0	0	0	0	0	0	0	GO:1901799	GO Biological Processes	negative regulation of proteasomal protein catabolic process	-2.06588	20841	49	179	3	Sgta|Clec16a|Bag6	-1.1582
0	0	0	0	0	0	0	0	0	0	0	0	0	0	0	0	0	0	-2.06417	GO:0033260	GO Biological Processes	nuclear DNA replication	-2.06417	20841	36	472	4	Dach1|Mcm6|Pcna|Wiz	-1.15735
0	0	0	0	0	0	0	0	0	0	0	0	0	0	0	0	0	0	-2.06417	R-MMU-110313	Reactome Gene Sets	Translesion synthesis by Y family DNA polymerases bypasses lesions on DNA template	-2.06417	20841	36	472	4	Pcna|Usp10|Pold4|Sprtn	-1.15735
0	0	0	0	0	0	0	0	0	0	0	0	0	0	0	0	0	0	-2.06378	GO:0018023	GO Biological Processes	peptidyl-lysine trimethylation	-2.06378	20841	56	472	5	Brd4|Setd1b|Kmt5b|Setd1a|Etfbkmt	-1.15735
0	0	0	0	0	0	0	0	0	0	0	0	0	0	0	0	0	-2.06226	0	R-MMU-9675108	Reactome Gene Sets	Nervous system development	-2.06226	20841	257	102	5	Col3a1|Col4a1|Col5a2|Grb10|Itgb3	-1.15691
0	0	0	0	0	0	0	0	0	0	0	0	0	0	0	0	0	-2.06226	0	GO:0033002	GO Biological Processes	muscle cell proliferation	-2.06226	20841	257	102	5	Igf1r|Il6ra|Itgb3|Nr4a3|Tgfbr3	-1.15691
0	0	0	0	0	0	0	0	0	0	0	0	0	0	0	-2.06216	0	0	0	R-MMU-1500931	Reactome Gene Sets	Cell-Cell communication	-2.06216	20841	85	309	5	Cd151|Jup|Pxn|Tesk1|Fblim1	-1.15691
0	0	0	-2.06211	0	0	0	0	0	0	0	0	0	0	0	0	0	0	0	GO:0044089	GO Biological Processes	positive regulation of cellular component biogenesis	-2.06211	20841	555	179	11	Rhoa|Hgs|Nck2|Prkca|Nr1h2|Septin9|Smpd3|Clstn1|Arpin|Med25|Lrsam1	-1.15691
0	0	-2.06134	0	0	0	0	0	0	0	0	0	0	0	0	0	0	0	0	GO:0061077	GO Biological Processes	chaperone-mediated protein folding	-2.06134	20841	56	157	3	Pdia4|Fkbp4|Hspa8	-1.15687
0	0	0	0	0	0	0	0	0	0	0	0	0	0	0	0	0	-2.06131	0	mmu05222	KEGG Pathway	Small cell lung cancer	-2.06131	20841	86	102	3	Col4a1|Lama2|Lama4	-1.15687
0	0	0	0	0	0	0	0	0	0	0	0	0	0	0	0	0	-2.06131	0	GO:0019229	GO Biological Processes	regulation of vasoconstriction	-2.06131	20841	86	102	3	Drd1|Ptgs1|Smtnl2	-1.15687
0	0	0	0	0	0	0	0	0	0	0	0	0	0	0	0	0	-2.06131	0	GO:0003151	GO Biological Processes	outflow tract morphogenesis	-2.06131	20841	86	102	3	Eln|Fzd1|Tgfbr3	-1.15687
0	0	0	0	0	-2.03378	0	0	0	0	0	0	0	0	0	0	0	0	-2.0565	GO:0006282	GO Biological Processes	regulation of DNA repair	-2.0565	20841	128	472	8	Brca1|Hmga2|Pcna|Rnf8|Babam1|Kdm1a|Kmt5b|Slf2	-1.15282
0	0	0	0	0	0	0	0	0	0	0	0	0	0	0	0	0	-2.05542	0	GO:0048705	GO Biological Processes	skeletal system morphogenesis	-2.05542	20841	258	102	5	Col1a1|Fbn2|Pappa2|Irx5|Sh3pxd2b	-1.15212
0	0	0	0	0	0	0	0	0	0	0	0	0	0	-2.05367	0	0	0	0	GO:0015718	GO Biological Processes	monocarboxylic acid transport	-2.05367	20841	121	73	3	Il1a|Il1b|Pla2g2d	-1.15075
0	0	0	0	0	0	0	0	0	0	0	0	0	0	0	-2.05332	0	0	0	GO:1903829	GO Biological Processes	positive regulation of cellular protein localization	-2.05332	20841	278	309	10	Cfl1|Itgam|Jup|Pml|Tesk1|Bag3|Rhog|Arpc2|Ppp1r9b|Gsk3a	-1.15058
0	0	0	0	0	0	0	0	0	0	0	0	0	0	0	-2.0522	0	0	0	GO:0010592	GO Biological Processes	positive regulation of lamellipodium assembly	-2.0522	20841	29	309	3	Avil|Cfl1|Arpc2	-1.15003
0	0	0	0	0	0	0	0	0	0	0	0	0	0	0	-2.0522	0	0	0	ko05216	KEGG Pathway	Thyroid cancer	-2.0522	20841	29	309	3	Pax8|Trp53|Mapk3	-1.15003
0	0	0	0	0	-2.05155	0	0	0	0	0	0	0	0	0	0	0	0	0	GO:0001952	GO Biological Processes	regulation of cell-matrix adhesion	-2.05155	20841	127	381	7	Cdk6|Kdr|Ptpn11|Rock1|Slk|Thbs1|Lims1	-1.14957
0	-2.05067	0	0	0	0	0	0	0	0	0	0	0	0	0	0	0	0	0	ko04662	KEGG Pathway	B cell receptor signaling pathway	-2.05067	20841	72	123	3	Akt2|Ppp3ca|Rela	-1.14888
0	0	0	0	0	0	0	0	0	0	0	0	0	0	0	0	0	0	-2.04938	GO:0031099	GO Biological Processes	regeneration	-2.04938	20841	155	472	9	Ezh2|Bex1|Cxcl5|Dusp10|Rtn4r|Sulf2|Ndel1|Eppk1|Lrig2	-1.14816
0	0	0	0	0	0	0	0	0	0	0	0	0	0	0	0	0	-2.04759	0	GO:0030168	GO Biological Processes	platelet activation	-2.04759	20841	87	102	3	Il6ra|Itgb3|Tyro3	-1.14674
0	0	0	0	0	0	0	-2.04381	0	0	0	0	0	0	0	0	0	0	0	GO:0000086	GO Biological Processes	G2/M transition of mitotic cell cycle	-2.04381	20841	133	67	3	Fam122a|Nabp2|Pinx1	-1.14475
-2.04372	0	0	0	0	0	0	0	0	0	0	0	0	0	0	0	0	0	0	GO:0140467	GO Biological Processes	integrated stress response signaling	-2.04372	20841	19	482	3	Nck2|Tmed2|Oma1	-1.14475
0	0	0	0	0	-2.04202	0	0	0	0	0	0	0	0	0	0	0	0	0	GO:0034198	GO Biological Processes	cellular response to amino acid starvation	-2.04202	20841	45	381	4	Impact|Lars|Flcn|Wdr59	-1.14442
0	0	0	0	0	-2.04202	0	0	0	0	0	0	0	0	0	0	0	0	0	GO:0062208	GO Biological Processes	positive regulation of pattern recognition receptor signaling pathway	-2.04202	20841	45	381	4	Ddx3x|Wdfy1|Pum2|Pja2	-1.14442
0	0	0	0	0	0	0	0	0	0	0	0	0	0	0	-2.04131	0	0	0	GO:0032272	GO Biological Processes	negative regulation of protein polymerization	-2.04131	20841	86	309	5	Avil|Capzb|Cfl1|Pfn1|Arpc2	-1.14442
0	0	0	0	0	0	0	0	0	0	0	0	0	0	0	-2.04131	0	0	0	GO:0046323	GO Biological Processes	glucose import	-2.04131	20841	86	309	5	Rab4b|Hnf1a|Tsc2|Sirt6|Gsk3a	-1.14442
0	0	0	0	0	0	0	0	-2.04085	0	0	0	0	0	0	0	0	0	0	GO:0072384	GO Biological Processes	organelle transport along microtubule	-2.04085	20841	85	105	3	Sun1|Ndel1|Syne2	-1.14442
0	0	0	0	0	0	0	0	0	0	0	0	0	0	0	-2.03918	0	0	0	GO:0008610	GO Biological Processes	lipid biosynthetic process	-2.03918	20841	654	309	18	Avil|Abcd1|G6pdx|B4galnt1|Ppard|St6galnac1|Hnf1a|Decr2|Pla2g6|Agpat1|Gstm7|Sdr42e1|Pigt|Tecr|Cyb5r3|Hsd17b13|Pigl|Pnpla1	-1.14375
0	0	0	0	0	-2.03493	0	0	0	0	0	0	0	0	0	0	0	0	0	GO:0032331	GO Biological Processes	negative regulation of chondrocyte differentiation	-2.03493	20841	24	381	3	Ptpn11|Tgfbr1|Rflnb	-1.14108
0	0	0	0	0	-2.03493	0	0	0	0	0	0	0	0	0	0	0	0	0	GO:1901522	GO Biological Processes	positive regulation of transcription from RNA polymerase II promoter involved in cellular response to chemical stimulus	-2.03493	20841	24	381	3	Smad5|Rbpj|Carf	-1.14108
0	0	0	0	0	-2.03473	0	0	0	0	0	0	0	0	0	0	0	0	0	GO:0032091	GO Biological Processes	negative regulation of protein binding	-2.03473	20841	98	381	6	Hnrnpk|Rock1|Ppp1r2|Kdm1a|Ttbk2|Gnl3l	-1.14108
0	-2.03429	0	0	0	0	0	0	0	0	0	0	0	0	0	0	0	0	0	mmu04662	KEGG Pathway	B cell receptor signaling pathway	-2.03429	20841	73	123	3	Akt2|Ppp3ca|Rela	-1.14108
-2.03293	0	0	0	0	0	0	0	0	0	0	0	0	0	0	0	0	0	0	GO:0010939	GO Biological Processes	regulation of necrotic cell death	-2.03293	20841	36	482	4	Trp53|Nupr1|Zbp1|Ppif	-1.1401
0	0	0	-2.0236	0	0	0	0	0	0	0	0	0	0	0	0	0	0	0	ko04070	KEGG Pathway	Phosphatidylinositol signaling system	-2.0236	20841	96	179	4	Calm3|Itpr3|Prkca|Dgkz	-1.13316
0	0	0	-2.0236	0	0	0	0	0	0	0	0	0	0	0	0	0	0	0	mmu04070	KEGG Pathway	Phosphatidylinositol signaling system	-2.0236	20841	96	179	4	Calm3|Itpr3|Prkca|Dgkz	-1.13316
0	0	0	0	0	0	0	0	0	0	0	0	0	0	0	0	0	0	-2.02216	GO:0034243	GO Biological Processes	regulation of transcription elongation from RNA polymerase II promoter	-2.02216	20841	37	472	4	Ezh2|Supt6|Brd4|Rnf8	-1.13251
0	0	0	0	0	0	0	0	0	0	0	0	0	0	0	0	0	0	-2.02216	GO:0033146	GO Biological Processes	regulation of intracellular estrogen receptor signaling pathway	-2.02216	20841	37	472	4	Brca1|Wbp2|Carm1|Ufsp2	-1.13251
0	0	0	0	0	0	0	0	0	0	0	0	0	0	0	-2.02193	0	0	0	GO:0042311	GO Biological Processes	vasodilation	-2.02193	20841	56	309	4	G6pdx|P2rx4|Ppard|Pla2g6	-1.13251
0	0	0	0	0	0	0	0	0	0	0	0	0	0	0	0	0	-2.02167	0	GO:1903522	GO Biological Processes	regulation of blood circulation	-2.02167	20841	263	102	5	Drd1|Ptgs1|Irx5|Myh7|Smtnl2	-1.13251
0	0	0	0	0	-2.02083	0	0	0	0	0	0	0	0	0	0	0	0	0	GO:0030855	GO Biological Processes	epithelial cell differentiation	-2.02083	20841	655	381	21	Abl2|Cdk6|Esr1|Kdr|Notch4|Pdpk1|Ptch1|Rbpj|Rfx3|Rock1|Tgfbr1|Tie1|Tmem38b|Pbrm1|Srsf6|Robo4|Pck2|Arid4b|Slc4a7|Zbed6|Pdzd7	-1.13186
0	0	0	0	0	0	0	0	0	0	0	0	0	0	0	-2.01948	0	0	0	GO:0010639	GO Biological Processes	negative regulation of organelle organization	-2.01948	20841	370	309	12	Avil|Capzb|Cfl1|Mad1l1|Pfn1|Pml|Tesk1|Trp53|Prelid1|Clasp1|Arpc2|Gas2l1	-1.13087
0	0	0	0	0	0	0	0	0	0	-2.01926	0	0	0	0	0	0	0	0	GO:0060119	GO Biological Processes	inner ear receptor cell development	-2.01926	20841	65	140	3	Hes5|Hey1|Cthrc1	-1.13084
0	0	0	-2.01809	0	0	0	0	0	0	0	0	0	0	0	0	0	0	0	WP157	WikiPathways	Glycolysis and gluconeogenesis	-2.01809	20841	51	179	3	Pkm|Mpc1|Pfkp	-1.13003
0	0	0	-2.01676	0	0	0	0	0	0	0	0	0	0	0	0	0	0	0	GO:0009152	GO Biological Processes	purine ribonucleotide biosynthetic process	-2.01676	20841	150	179	5	Ak2|Pkm|Mpc1|Sphk2|Atp5g2	-1.12906
0	0	0	0	0	-2.01484	0	0	0	0	0	0	0	0	0	0	0	0	0	R-MMU-159236	Reactome Gene Sets	Transport of Mature mRNA derived from an Intron-Containing Transcript	-2.01484	20841	71	381	5	Ranbp2|Chtop|Srsf6|Fyttd1|Nup107	-1.12788
0	0	0	0	0	-2.01484	0	0	0	0	0	0	0	0	0	0	0	0	0	GO:0061035	GO Biological Processes	regulation of cartilage development	-2.01484	20841	71	381	5	Ctsk|Ptpn11|Sox5|Tgfbr1|Rflnb	-1.12788
0	0	0	0	0	0	0	0	0	0	0	0	0	0	0	0	0	0	-2.00065	mmu03460	KEGG Pathway	Fanconi anemia pathway	-2.00832	20841	58	2312	13	Brca1|Hes1|Mlh1|Rev3l|Polr1b|Cenpx|Slx4|Fancl|Vps50|Slx1b|Mmab|Faap24|Atrip	-0.455005
0	0	0	0	0	0	0	0	0	0	0	0	0	0	0	0	0	-2.00748	0	mmu05416	KEGG Pathway	Viral myocarditis	-2.00748	20841	90	102	3	Lama2|Sgcg|Myh7	-1.1216
0	0	0	0	0	0	0	0	0	0	0	0	0	0	0	0	0	0	-2.00527	GO:0045116	GO Biological Processes	protein neddylation	-2.00527	20841	20	472	3	Epas1|Ube2m|Dcun1d2	-1.1203
0	0	0	0	0	0	0	0	0	0	0	0	0	0	0	0	0	0	-2.00527	WP164	WikiPathways	Glutathione metabolism	-2.00527	20841	20	472	3	G6pdx|Gstm2|Gstm7	-1.1203
0	0	0	0	0	-2.00489	0	0	0	0	0	0	0	0	0	0	0	0	0	GO:0031503	GO Biological Processes	protein-containing complex localization	-2.00489	20841	265	381	11	Kif5b|Nptn|Hnrnpa2b1|Chtop|Riok2|Fyttd1|Cep72|Nup107|Dync2h1|Sdad1|Ddx19b	-1.1201
0	0	0	0	0	0	0	0	0	0	0	0	0	0	0	-2.00463	0	0	0	GO:0120032	GO Biological Processes	regulation of plasma membrane bounded cell projection assembly	-2.00463	20841	199	309	8	Avil|Capzb|Cfl1|Pfn1|Tesk1|Pqbp1|Rhog|Arpc2	-1.12002
0	0	0	0	0	0	0	0	0	0	0	0	0	0	0	0	0	-2.00354	0	GO:0060537	GO Biological Processes	muscle tissue development	-2.00354	20841	486	102	7	Cfl2|Col3a1|Eln|Tgfbr3|Sgcg|Adamts9|Myh7	-1.1193
0	0	0	0	0	0	0	0	0	0	0	0	0	0	0	0	-2.00194	0	0	R-MMU-6805567	Reactome Gene Sets	Keratinization	-2.00194	20841	149	62	3	Krt19|Krt35|Krt7	-1.11848
0	0	0	0	0	0	0	0	0	0	0	0	0	0	0	0	0	-2.00109	0	GO:0007596	GO Biological Processes	blood coagulation	-2.00109	20841	171	102	4	Il6ra|Itgb3|Tyro3|F13a1	-1.11848
0	0	0	0	0	0	0	0	0	0	0	0	0	0	0	0	0	-2.00109	0	GO:0035296	GO Biological Processes	regulation of tube diameter	-2.00109	20841	171	102	4	Drd1|Ptgs1|Tgfbr3|Smtnl2	-1.11848
0	0	0	0	0	0	0	0	0	0	0	0	0	0	0	0	0	-2.00109	0	GO:0097746	GO Biological Processes	blood vessel diameter maintenance	-2.00109	20841	171	102	4	Drd1|Ptgs1|Tgfbr3|Smtnl2	-1.11848
0	0	0	-2.00003	0	0	0	0	0	0	0	0	0	0	0	0	0	0	0	GO:0010256	GO Biological Processes	endomembrane system organization	-2.00003	20841	490	179	10	Ap3b1|Rab5c|Sgta|Dym|Gorasp2|Reep4|Golga2|Bag6|Myrf|Osbpl2	-1.11777
