# Supplementary material for: Human Milk Oligosaccharides Impact Cellular and Inflammatory Gene Expression and Immune Response
Source: Front Immunol. 2022 Jun 29;13:907529. doi: 10.3389/fimmu.2022.907529 (PMC9278088; doi:10.3389/fimmu.2022.907529)
Supplement: Supplementary Data Sheet 6 — Pathway enrichment results for highly variable genes (genes most associated with both age and HMO feeding) in large intestine samples. [file DataSheet_6.xlsx]

## Sheet: Data Sheet 6
Dataset S6: functional enrichment of large intestine most variable genes (HMO+Age). Enrichment p-values for each gene cluster (1 through 20) and for genes most associated separately with Age and HMO are shown
_LogP_Age	_LogP_C1	_LogP_C10	_LogP_C11	_LogP_C12	_LogP_C13	_LogP_C14	_LogP_C15	_LogP_C17	_LogP_C18	_LogP_C19	_LogP_C2	_LogP_C20	_LogP_C3	_LogP_C4	_LogP_C5	_LogP_C6	_LogP_C7	_LogP_C8	_LogP_C9	_LogP_Condition	GO	Category	Description	LogP	#TotalGeneInLibrary	#GeneInGO	#GeneInHitList	#GeneInGOAndHitList	Hits
0	0	0	0	-6.71714	0	0	0	0	0	-23.0721	0	-3.0463	0	0	0	0	0	0	-3.91766	0	R-MMU-1640170	Reactome Gene Sets	Cell Cycle	-23.0721	20504	579	119	33	Cdc45|Chek1|Mcm3|Mcm2|Mcm5|Pola1|Pole|Pole2|Prim1|Cetn2|Cenph|Exo1|Gmnn|Cenpk|Mcm8|Ndc80|Mastl|Fbxo5|Cdt1|Zwilch|Rfc3|Gins1|Cenpu|Dscc1|Cenpn|Sgo1|Kif2c|Cenpi|Kntc1|Nup133|Clspn|Gins2|Nup85
-8.7698	-2.59805	0	0	0	0	0	0	0	0	0	0	0	0	0	0	-15.808	0	-20.7931	0	0	R-MMU-1474244	Reactome Gene Sets	Extracellular matrix organization	-20.7931	20504	256	129	24	Col3a1|Col4a1|Col4a5|Col5a1|Col1a1|Col1a2|Ctsk|Eln|Fbn1|Fbn2|Itga5|Lama2|Lama4|Lox|Loxl1|Mfap2|Mmp2|Sparc|Timp1|Mfap5|Col5a3|Col16a1|Col26a1|Adamts2
-3.40499	0	0	-3.18148	0	0	0	0	-4.029	0	0	0	0	0	-3.02129	-5.14404	0	-4.38864	0	0	-4.62034	GO:0016567	GO Biological Processes	protein ubiquitination	-13.1084	20504	659	2633	153	Atg5|Bcl2|Brca1|Birc6|Btrc|Cry1|Ddx3x|Aktip|Hspa5|Trip12|Hsp90ab1|Itch|Limk1|Nfe2l2|Ngf|Uhrf1|Pdcd6|Prkce|Plk1|Septin4|Pten|Rlim|Sphk1|Spop|Trim21|Tgfbr1|Trim24|Traf6|Ubb|Ube2g2|Ube3a|Rnf103|Trim26|Amfr|Ubd|Map3k1|Cul3|Dysf|Prpf19|Med10|Cbx8|Suz12|Rnf5|Ubqln1|Mad2l1|Rnf138|Rnf14|Ube2l6|Park7|Marchf7|Anapc5|Nmi|Ndfip1|Asb1|Ube2d3|Cul7|Trim35|Mkrn2|Fancl|Cand2|Mastl|Herc6|Fbxo5|Rnf141|Ube2t|Peli1|M…
0	0	0	0	0	0	-3.16606	-9.471	-2.16095	0	0	0	0	0	0	0	0	0	0	0	-4.5507	GO:1903131	GO Biological Processes	mononuclear cell differentiation	-9.471	20504	492	27	10	Ccr6|Hhex|Pou2af1|Ccl20|Foxp3|Ikzf3|Ubd|Gpr68|Spib|Ifi206
0	0	0	0	0	0	0	0	0	0	0	0	-3.0239	0	-2.25054	0	0	-4.26597	0	-2.95487	-2.42828	GO:0051169	GO Biological Processes	nuclear transport	-8.57546	20504	327	2633	81	Agt|Akap1|Apod|Arntl|Bcl3|Brca1|Cdh1|Cfl1|Ddx5|Drd1|Ei24|Emd|Hhex|Hspa8|Hsp90ab1|Kpnb1|Uhmk1|Kpna1|Lep|Neurod1|Prkcd|Prkd1|Rab18|Atxn1|Srsf3|Sem1|Sp100|Mlx|Tgfb1|Tnfrsf1a|Trp53|Ing1|Nsun2|Bag3|Cabp1|Camk1|Hnrnpa2b1|Mcm3ap|Alyref2|Styx|Mbtps1|Xpo4|Park7|Tsc1|Ranbp17|Sarnp|Chtop|Rsrc1|Riok2|Hikeshi|Ddx39a|Fyttd1|Strada|Ipo4|Fam53b|Phip|Rita1|Traf3ip2|Prickle1|Rbm15b|Sec13|Tnpo2|Wipf1|Eny2|Aaas|Ipo9…
0	0	0	-3.76253	0	-4.13286	0	0	-3.49283	0	0	0	0	0	-3.00754	0	0	0	0	0	-2.55188	GO:0080135	GO Biological Processes	regulation of cellular response to stress	-7.97734	20504	661	2633	136	Alox5|Arntl|Atf4|B2m|Bak1|Brca1|Hyou1|Rb1cc1|Cd34|Cdk6|Cebpg|Chek1|Atf6b|Cry1|Ddx5|Dlg1|Dyrk1a|Eno1|Mecom|F2rl1|Lancl1|Lpcat3|Gstp1|Trip12|Hic1|Hipk2|Hmgb1|Hnrnpk|Eif2ak1|Prmt1|Hsf1|Ikbkg|Itch|Kras|Lep|Mdfi|Men1|Nfe2l2|Npas2|Per1|Prkcd|Pnp|Pten|Rad51ap1|Snai2|Snai1|Sod2|Sphk1|Spop|Timeless|Traf4|Traf6|Trp53|Tpt1|Ybx1|Amfr|Fxr2|Gadd45g|Mapk7|Nek4|Ceacam1|Map2k4|Map3k1|Mapk3|Serinc3|Zfp385a|Cbx8|Sc…
0	0	0	-2.09159	0	0	0	0	0	-7.46664	0	0	0	0	0	0	0	0	0	0	0	GO:0010876	GO Biological Processes	lipid localization	-7.46664	20504	438	86	13	Adipoq|Apod|Ces1e|Fabp2|B4galnt1|Lep|Slc27a2|Retn|Lrat|Ces1d|Ces1f|Apob|Slc51b
0	0	-2.44156	0	0	0	0	-6.69084	0	0	0	0	0	0	0	0	0	0	0	0	-5.45533	GO:0002831	GO Biological Processes	regulation of response to biotic stimulus	-6.69084	20504	337	27	7	Cd180|Ly86|Foxp3|Cd274|Cd96|Ifi208|Ifi206
0	0	0	0	0	0	0	-5.78378	0	-3.15852	0	0	0	0	0	0	0	0	0	0	-6.01694	GO:0002683	GO Biological Processes	negative regulation of immune system process	-6.01694	20504	460	469	29	Runx1|Dlg1|Acod1|Ldlr|Mad1l1|Foxp3|Spn|Trim21|Stat5a|Tap1|Marchf7|Tnfrsf13b|Cd274|Riok3|Peli1|Fbxo7|Sec14l1|Fstl3|Cd96|Gpnmb|Scrib|Havcr2|Tapbpl|Rin3|Ythdf3|Gpr68|Rc3h2|Tigit|Ifi206
0	0	0	0	0	0	0	0	0	0	0	0	0	0	0	0	-3.48917	0	-2.77092	0	-2.90189	mmu04151	KEGG Pathway	PI3K-Akt signaling pathway	-5.62767	20504	350	2633	76	Atf4|Bcl2|Brca1|Cdk4|Cdk6|Chuk|Col4a1|Col4a2|Col4a5|Col6a1|Col6a2|Col6a3|Col1a1|Col1a2|Creb1|Atf6b|Efna2|Fgf1|Gng8|Lpar1|Hsp90ab1|Ifnar1|Ifnar2|Igf1|Ikbkb|Ikbkg|Il3ra|Il4ra|Il6ra|Il7|Itga5|Itgb3|Itgb5|Kit|Kras|Lama1|Lama2|Lama4|Lamb2|Lamc2|Klk1b4|Ngf|Nos3|Pdgfb|Pdgfrb|Pgf|Pik3r3|Ppp2cb|Prlr|Pten|Rbl2|Rxra|Sos1|Sos2|Thbs3|Hsp90b1|Trp53|Vegfb|Vwf|Ywhah|Lamc3|Mapk3|Tsc1|Ppp2r2a|Pik3cb|Lpar4|Tnxb|Phl…
-2.42148	0	0	0	0	0	0	0	-2.2393	0	0	0	0	0	-4.08585	0	0	0	0	0	-2.45274	GO:0042771	GO Biological Processes	intrinsic apoptotic signaling pathway in response to DNA damage by p53 class mediator	-4.68359	20504	45	2633	17	Bcl3|Brca2|Hipk2|Hnrnpk|Ifi204|Msh2|Trp53|Phlda3|Zfp385a|Chek2|Marchf7|Cdip1|Steap3|Dyrk2|Kdm1a|Topors|Ep300
0	0	0	0	0	0	0	0	0	-2.34267	0	-3.7644	-2.97201	0	0	0	0	0	0	0	0	GO:0006520	GO Biological Processes	cellular amino acid metabolic process	-4.66469	20504	257	2633	57	Atf4|Baat|Bcat1|Comt|Dio1|Dpep1|Gamt|Gart|Gfpt1|Gstz1|Htt|Ido1|Mecp2|Mmut|Nos3|Otc|Pcmt1|Shmt1|Tph1|Ggt5|Plod3|Cars|Srr|Scly|Nit2|Apip|Aldh18a1|Park7|Farsa|Ears2|Mri1|Cad|Yars2|Ddo|Afmid|Adhfe1|Mccc2|Lars2|Lars|Eprs|Shmt2|Mthfd1|Asl|Acat1|Sardh|Mtrr|Mars2|Pm20d1|Mars1|Dars|Gmps|Tat|Phgdh|Pfas|Ahcy|Gatc|Mthfd2l
-2.4287	0	0	0	0	0	0	0	0	0	0	0	0	0	0	0	-2.10417	0	0	0	0	GO:0032869	GO Biological Processes	cellular response to insulin stimulus	-4.4327	20504	209	2633	48	Adipoq|Agt|Bglap|Bglap2|Zfp36l1|Cdk4|Bcar1|Foxc2|Gnai2|Gpam|Hnrnpk|Inhbb|Lep|Pik3r3|Prkcd|Prkcz|Pten|Ptpre|Ptprj|Srsf3|Shc1|Cyfip1|Ybx1|Sh2b2|Ceacam1|Ceacam2|Uchl3|Sco1|Nucb2|Slc2a8|Foxo1|Baiap2l1|C1qtnf12|Rab13|Lmbrd1|Rarres2|Opa1|Phip|Nucks1|Pcsk9|Prkaa1|Eprs|Socs7|Tns2|Mars1|Trib3|Cpeb2|Soga1
-2.84155	0	-2.25791	0	0	0	0	0	0	0	-26.44	0	0	0	-2.8378	0	0	0	0	-2.5297	-2.27246	GO:0006281	GO Biological Processes	DNA repair	-26.44	20504	496	119	34	Brca1|Brca2|Cdc45|Chek1|Mcm3|Mcm2|Mcm5|Msh2|Uhrf1|Pola1|Pole|Pole2|Rad51ap1|Rad54l|Timeless|Xrcc5|Cetn2|Exo1|Chaf1a|Mcm8|Ube2t|Rfc3|Dtl|Ticrr|Fam111a|Fanci|Fancd2|Mms22l|Wdhd1|Palb2|Fancb|Clspn|Gins2|Rad54b
-3.51319	0	-2.66586	0	0	0	0	0	0	0	-24.5542	0	0	0	0	0	0	0	0	0	0	GO:0006260	GO Biological Processes	DNA replication	-24.5542	20504	253	119	26	Brca2|Cdc45|Mcm3|Mcm2|Mcm5|Pola1|Pole|Pole2|Prim1|Rrm1|Rrm2|Timeless|Chaf1a|Gmnn|Mcm8|Fbxo5|Cdt1|Rfc3|Gins1|Dscc1|Dtl|Ticrr|Fam111a|Mms22l|Wdhd1|Gins2
-4.19857	0	-2.36045	0	0	0	0	0	-2.81305	0	-23.4205	0	0	0	-5.02537	0	0	0	0	-5.31871	-3.0384	GO:0006974	GO Biological Processes	cellular response to DNA damage stimulus	-23.4205	20504	771	119	37	Brca1|Brca2|Cdc45|Chek1|Mcm3|Mcm2|Mcm5|Msh2|Uhrf1|Pola1|Pole|Pole2|Rad51ap1|Rad54l|Timeless|Tpt1|Xrcc5|Cetn2|Exo1|Chaf1a|Pidd1|Mcm8|Fbxo5|Ube2t|Rfc3|Dtl|Ticrr|Fam111a|Fanci|Fancd2|Mms22l|Wdhd1|Palb2|Fancb|Clspn|Gins2|Rad54b
0	0	0	0	-6.03463	0	0	0	0	0	-20.4728	0	-3.00494	0	0	0	0	0	0	0	0	R-MMU-69278	Reactome Gene Sets	Cell Cycle, Mitotic	-20.4728	20504	496	119	29	Cdc45|Mcm3|Mcm2|Mcm5|Pola1|Pole|Pole2|Prim1|Cetn2|Cenph|Gmnn|Cenpk|Mcm8|Ndc80|Mastl|Fbxo5|Cdt1|Zwilch|Rfc3|Gins1|Cenpu|Cenpn|Sgo1|Kif2c|Cenpi|Kntc1|Nup133|Gins2|Nup85
-4.54807	0	-2.02689	0	0	0	0	0	0	0	-20.1329	0	0	0	0	0	0	0	0	0	0	GO:0006261	GO Biological Processes	DNA-dependent DNA replication	-20.1329	20504	142	119	19	Brca2|Cdc45|Mcm3|Mcm2|Mcm5|Pola1|Pole|Pole2|Prim1|Timeless|Fbxo5|Cdt1|Rfc3|Gins1|Dscc1|Ticrr|Fam111a|Mms22l|Wdhd1
-9.56891	0	0	0	0	0	0	0	0	0	0	0	0	0	0	0	-13.6656	0	-17.5649	0	0	GO:0030198	GO Biological Processes	extracellular matrix organization	-17.5649	20504	312	129	23	Agt|Col3a1|Col4a1|Col4a5|Col5a1|Col1a1|Col1a2|Eln|Fkbp10|Lox|Loxl1|Mmp2|Ptx3|Tie1|Mmp23|Postn|Col5a3|Ramp2|Col16a1|Adamts2|Adamts17|Adamts14|Adamts12
-9.53601	0	0	0	0	0	0	0	0	0	0	0	0	0	0	0	-13.6317	0	-17.5339	0	0	GO:0043062	GO Biological Processes	extracellular structure organization	-17.5339	20504	313	129	23	Agt|Col3a1|Col4a1|Col4a5|Col5a1|Col1a1|Col1a2|Eln|Fkbp10|Lox|Loxl1|Mmp2|Ptx3|Tie1|Mmp23|Postn|Col5a3|Ramp2|Col16a1|Adamts2|Adamts17|Adamts14|Adamts12
-9.50326	0	0	0	0	0	0	0	0	0	0	0	0	0	0	0	-13.5978	0	-17.503	0	0	GO:0045229	GO Biological Processes	external encapsulating structure organization	-17.503	20504	314	129	23	Agt|Col3a1|Col4a1|Col4a5|Col5a1|Col1a1|Col1a2|Eln|Fkbp10|Lox|Loxl1|Mmp2|Ptx3|Tie1|Mmp23|Postn|Col5a3|Ramp2|Col16a1|Adamts2|Adamts17|Adamts14|Adamts12
0	0	0	0	-2.34052	0	0	0	0	0	-17.266	0	0	0	0	0	0	0	0	-3.44548	0	R-MMU-69620	Reactome Gene Sets	Cell Cycle Checkpoints	-17.266	20504	270	119	21	Cdc45|Chek1|Mcm3|Mcm2|Mcm5|Cenph|Exo1|Cenpk|Mcm8|Ndc80|Zwilch|Rfc3|Cenpu|Cenpn|Sgo1|Kif2c|Cenpi|Kntc1|Nup133|Clspn|Nup85
-5.34507	0	0	0	0	0	0	0	0	0	-17.1075	0	0	0	0	0	0	0	0	0	0	R-MMU-68962	Reactome Gene Sets	Activation of the pre-replicative complex	-17.1075	20504	30	119	11	Cdc45|Mcm3|Mcm2|Mcm5|Pola1|Pole|Pole2|Prim1|Gmnn|Mcm8|Cdt1
0	0	0	0	0	0	0	0	0	0	-16.893	0	0	0	-3.10706	0	0	0	0	-3.71235	-3.27674	GO:0006302	GO Biological Processes	double-strand break repair	-16.893	20504	244	119	20	Brca1|Brca2|Cdc45|Chek1|Mcm3|Mcm2|Mcm5|Msh2|Pola1|Rad51ap1|Rad54l|Timeless|Xrcc5|Mcm8|Fancd2|Mms22l|Palb2|Fancb|Gins2|Rad54b
0	0	-2.33286	0	0	0	0	0	0	0	-16.3968	0	0	0	-2.34467	0	0	0	0	-2.65253	0	GO:1903047	GO Biological Processes	mitotic cell cycle process	-16.3968	20504	701	119	29	Brca1|Brca2|Cdc45|Chek1|Mcm3|Mcm2|Msh2|Pola1|Pole|Ttk|Cenph|Pidd1|Cenpk|Ndc80|Mastl|Fbxo5|Cdt1|Zwilch|Gins1|Dscc1|Sgo1|Kif2c|Dtl|Ticrr|Tcf19|Kntc1|Fancd2|Dlgap5|Clspn
-2.35909	0	0	0	0	0	0	0	0	0	-16.119	0	0	0	0	0	0	0	0	-2.36377	0	GO:0000724	GO Biological Processes	double-strand break repair via homologous recombination	-16.119	20504	135	119	16	Brca1|Brca2|Cdc45|Chek1|Mcm3|Mcm2|Mcm5|Rad51ap1|Rad54l|Timeless|Mcm8|Mms22l|Palb2|Fancb|Gins2|Rad54b
-2.31738	0	0	0	0	0	0	0	0	0	-16.0148	0	0	0	0	0	0	0	0	-2.34114	0	GO:0000725	GO Biological Processes	recombinational repair	-16.0148	20504	137	119	16	Brca1|Brca2|Cdc45|Chek1|Mcm3|Mcm2|Mcm5|Rad51ap1|Rad54l|Timeless|Mcm8|Mms22l|Palb2|Fancb|Gins2|Rad54b
-5.40481	0	0	0	0	0	0	0	0	0	-15.3684	0	0	0	0	0	0	0	0	0	0	WP150	WikiPathways	DNA replication	-15.3684	20504	41	119	11	Cdc45|Mcm3|Mcm2|Mcm5|Pola1|Pole|Pole2|Prim1|Gmnn|Cdt1|Rfc3
0	0	0	0	0	0	0	0	0	0	-15.1174	0	0	0	0	0	0	0	0	0	0	GO:0006310	GO Biological Processes	DNA recombination	-15.1174	20504	301	119	20	Brca1|Brca2|Cdc45|Chek1|Mcm3|Mcm2|Mcm5|Msh2|Rad51ap1|Rad54l|Timeless|Xrcc5|Exo1|Mcm8|Fancd2|Mms22l|Palb2|Fancb|Gins2|Rad54b
-9.023	0	0	0	0	0	0	0	0	0	0	0	0	0	0	0	-14.6924	0	-11.4045	0	0	R-MMU-1650814	Reactome Gene Sets	Collagen biosynthesis and modifying enzymes	-14.6924	20504	60	278	15	Serpinh1|Col15a1|Col18a1|Col4a2|Col5a2|Col6a1|Col6a2|P3h3|Pcolce|Plod1|Ppib|Plod3|Crtap|Col20a1|Col6a5
-10.3184	0	0	0	0	0	0	0	0	0	0	0	0	0	0	0	-13.8888	0	-12.9516	0	0	R-MMU-1474290	Reactome Gene Sets	Collagen formation	-13.8888	20504	81	278	16	Serpinh1|Col15a1|Col18a1|Col4a2|Col5a2|Col6a1|Col6a2|P3h3|Loxl3|Pcolce|Plod1|Ppib|Plod3|Crtap|Col20a1|Col6a5
0	0	0	0	0	0	0	0	0	0	-12.9078	0	0	0	0	0	0	0	0	0	0	R-MMU-73894	Reactome Gene Sets	DNA Repair	-12.9078	20504	298	119	18	Brca2|Chek1|Msh2|Pole|Pole2|Rad51ap1|Timeless|Xrcc5|Cetn2|Exo1|Ube2t|Rfc3|Dtl|Fanci|Fancd2|Palb2|Fancb|Clspn
0	0	0	0	0	0	0	0	0	0	-12.8093	0	0	0	0	0	0	0	0	-2.01176	0	R-MMU-141424	Reactome Gene Sets	Amplification of signal from the kinetochores	-12.8093	20504	90	119	12	Cenph|Cenpk|Ndc80|Zwilch|Cenpu|Cenpn|Sgo1|Kif2c|Cenpi|Kntc1|Nup133|Nup85
0	0	0	0	0	0	0	0	0	0	-12.8093	0	0	0	0	0	0	0	0	-2.01176	0	R-MMU-141444	Reactome Gene Sets	Amplification of signal from unattached kinetochores via a MAD2 inhibitory signal	-12.8093	20504	90	119	12	Cenph|Cenpk|Ndc80|Zwilch|Cenpu|Cenpn|Sgo1|Kif2c|Cenpi|Kntc1|Nup133|Nup85
-5.38486	0	0	0	0	0	0	0	0	0	0	0	0	0	0	0	-4.44568	0	-12.2363	0	0	R-MMU-1474228	Reactome Gene Sets	Degradation of the extracellular matrix	-12.2363	20504	119	129	13	Col3a1|Col4a1|Col4a5|Col5a1|Col1a1|Col1a2|Ctsk|Eln|Fbn1|Fbn2|Mmp2|Timp1|Col5a3
-6.64665	0	0	0	0	0	0	0	0	0	0	0	0	0	0	0	-12.2095	0	-9.89539	0	0	GO:0001944	GO Biological Processes	vasculature development	-12.2095	20504	789	278	40	Acvrl1|Adam12|Camp|Col15a1|Col18a1|Col4a2|Elk3|Eng|Foxc2|Pdpn|Hspg2|Igf1|Itgb3|Lama1|Mdk|Pdgfb|Pecam1|Pgf|Serpinf1|Sox18|Tcf21|Tead2|Fmnl3|Wnt4|Aplnr|Dysf|B9d1|Efemp2|Cul7|Plxnd1|Ecscr|Srpx2|Rasip1|Esm1|Nfatc4|Emilin1|Arhgap22|Gpr4|Tmem204|Arhgef15
0	0	0	0	0	0	0	0	0	0	-11.9382	0	0	0	-2.6148	0	0	0	0	0	0	GO:0007093	GO Biological Processes	mitotic cell cycle checkpoint signaling	-11.9382	20504	136	119	13	Brca1|Chek1|Msh2|Ttk|Pidd1|Ndc80|Cdt1|Zwilch|Dtl|Ticrr|Kntc1|Fancd2|Clspn
0	0	0	0	0	0	0	0	0	0	-11.9379	0	0	0	0	0	0	0	0	0	0	R-MMU-9648025	Reactome Gene Sets	EML4 and NUDC in mitotic spindle formation	-11.9379	20504	106	119	12	Cenph|Cenpk|Ndc80|Zwilch|Cenpu|Cenpn|Sgo1|Kif2c|Cenpi|Kntc1|Nup133|Nup85
0	0	0	0	0	0	0	0	0	0	-11.8884	0	-2.36557	0	0	0	0	0	0	0	0	R-MMU-69618	Reactome Gene Sets	Mitotic Spindle Checkpoint	-11.8884	20504	107	119	12	Cenph|Cenpk|Ndc80|Zwilch|Cenpu|Cenpn|Sgo1|Kif2c|Cenpi|Kntc1|Nup133|Nup85
0	0	0	0	0	0	0	0	0	0	-11.7233	0	0	0	-2.07285	0	0	0	0	0	0	GO:0000075	GO Biological Processes	cell cycle checkpoint signaling	-11.7233	20504	176	119	14	Brca1|Chek1|Msh2|Timeless|Ttk|Pidd1|Ndc80|Cdt1|Zwilch|Dtl|Ticrr|Kntc1|Fancd2|Clspn
-2.89731	0	0	-2.92336	0	0	0	0	-4.18484	0	0	0	0	0	-2.69602	-4.751	0	-3.98397	0	0	-4.36481	GO:0032446	GO Biological Processes	protein modification by small protein conjugation	-11.658	20504	709	2633	157	Atg5|Bcl2|Brca1|Birc6|Btrc|Cry1|Ddx3x|Egr1|Bcl11a|Aktip|Hspa5|Trip12|Hsp90ab1|Itch|Limk1|Nfe2l2|Ngf|Uhrf1|Pdcd6|Prkce|Plk1|Septin4|Pten|Rlim|Sphk1|Spop|Trim21|Tgfbr1|Trim24|Traf6|Ubb|Ube2g2|Ube3a|Rnf103|Trim26|Amfr|Ubd|Map3k1|Cul3|Dysf|Prpf19|Med10|Cbx8|Suz12|Rnf5|Tollip|Ubqln1|Mad2l1|Rnf138|Rnf14|Ube2l6|Park7|Marchf7|Anapc5|Nmi|Ndfip1|Asb1|Ube2d3|Cul7|Trim35|Mkrn2|Fancl|Cand2|Mastl|Herc6|Fbxo5|R…
-7.71746	0	0	0	0	0	0	0	0	0	0	0	0	0	0	0	-7.26336	0	-11.5687	0	0	R-MMU-8948216	Reactome Gene Sets	Collagen chain trimerization	-11.5687	20504	40	129	9	Col3a1|Col4a1|Col4a5|Col5a1|Col1a1|Col1a2|Col5a3|Col16a1|Col26a1
-2.85765	0	0	0	0	0	0	0	0	0	-11.5551	0	0	0	0	0	0	0	0	0	0	R-MMU-69239	Reactome Gene Sets	Synthesis of DNA	-11.5551	20504	114	119	12	Mcm3|Mcm2|Mcm5|Pola1|Pole|Pole2|Prim1|Mcm8|Cdt1|Rfc3|Gins1|Gins2
-8.04122	0	0	0	0	0	0	0	0	0	0	0	0	0	0	0	-10.7136	0	-11.4814	0	0	GO:0030199	GO Biological Processes	collagen fibril organization	-11.4814	20504	59	129	10	Col3a1|Col5a1|Col1a1|Col1a2|Fkbp10|Lox|Loxl1|Adamts2|Adamts14|Adamts12
0	0	0	0	-2.34199	0	0	0	0	0	-11.4192	0	0	0	0	0	0	0	0	0	0	R-MMU-2500257	Reactome Gene Sets	Resolution of Sister Chromatid Cohesion	-11.4192	20504	117	119	12	Cenph|Cenpk|Ndc80|Zwilch|Cenpu|Cenpn|Sgo1|Kif2c|Cenpi|Kntc1|Nup133|Nup85
0	0	0	0	0	0	0	0	0	0	-11.3955	0	0	0	0	0	0	0	0	0	0	R-MMU-69306	Reactome Gene Sets	DNA Replication	-11.3955	20504	186	119	14	Cdc45|Mcm3|Mcm2|Mcm5|Pola1|Pole|Pole2|Prim1|Gmnn|Mcm8|Cdt1|Rfc3|Gins1|Gins2
-4.53944	0	0	0	0	-2.38872	0	0	0	0	0	0	0	0	0	0	-11.3592	0	-7.55417	0	0	GO:0048514	GO Biological Processes	blood vessel morphogenesis	-11.3592	20504	654	278	35	Acvrl1|Adam12|Camp|Col15a1|Col18a1|Col4a2|Elk3|Eng|Foxc2|Hspg2|Itgb3|Lama1|Mdk|Pdgfb|Pecam1|Pgf|Serpinf1|Sox18|Tcf21|Tead2|Fmnl3|Wnt4|Aplnr|Dysf|Efemp2|Cul7|Plxnd1|Ecscr|Srpx2|Rasip1|Esm1|Nfatc4|Emilin1|Arhgap22|Gpr4
-8.31979	0	0	0	0	0	0	0	0	0	0	0	0	0	0	0	-6.84124	0	-11.0695	0	0	R-MMU-1442490	Reactome Gene Sets	Collagen degradation	-11.0695	20504	45	129	9	Col3a1|Col4a1|Col4a5|Col5a1|Col1a1|Col1a2|Ctsk|Mmp2|Col5a3
0	0	0	0	-3.25589	0	0	0	0	0	-11.0634	0	0	0	0	0	0	0	0	-2.5297	0	GO:0048285	GO Biological Processes	organelle fission	-11.0634	20504	496	119	20	Bnip3|Brca2|Chek1|Rad51ap1|Rad54l|Ttk|Cenpk|Suv39h2|Ndc80|Mastl|Fbxo5|Cdt1|Zwilch|Syce2|Dscc1|Sgo1|Kif2c|Kntc1|Fancd2|Rad54b
0	0	0	0	-3.64212	0	0	0	0	0	-10.9807	0	0	0	0	0	0	0	0	-2.2225	0	GO:0000280	GO Biological Processes	nuclear division	-10.9807	20504	443	119	19	Brca2|Chek1|Rad51ap1|Rad54l|Ttk|Cenpk|Suv39h2|Ndc80|Mastl|Fbxo5|Cdt1|Zwilch|Syce2|Dscc1|Sgo1|Kif2c|Kntc1|Fancd2|Rad54b
0	0	0	0	0	0	0	0	0	0	-10.9396	0	0	0	-2.51195	0	0	0	0	0	0	GO:1901988	GO Biological Processes	negative regulation of cell cycle phase transition	-10.9396	20504	243	119	15	Brca1|Chek1|Msh2|Timeless|Ttk|Pidd1|Ndc80|Fbxo5|Cdt1|Zwilch|Dtl|Ticrr|Kntc1|Fancd2|Clspn
0	0	0	0	-5.41997	0	0	0	0	0	-10.9326	0	0	0	-2.67044	0	0	0	0	0	0	GO:0007059	GO Biological Processes	chromosome segregation	-10.9326	20504	338	119	17	Brca1|Brca2|Ttk|Cenph|Cenpk|Ndc80|Fbxo5|Cdt1|Zwilch|Syce2|Dscc1|Cenpn|Sgo1|Kif2c|Kntc1|Fancd2|Dlgap5
0	0	0	0	-2.16958	0	0	0	0	0	-10.8316	0	0	0	0	0	0	0	0	0	0	R-MMU-5663220	Reactome Gene Sets	RHO GTPases Activate Formins	-10.8316	20504	131	119	12	Cenph|Cenpk|Ndc80|Zwilch|Cenpu|Cenpn|Sgo1|Kif2c|Cenpi|Kntc1|Nup133|Nup85
-3.92522	0	0	0	0	0	0	0	0	0	-10.7896	0	0	0	0	0	0	0	0	0	0	R-MMU-176187	Reactome Gene Sets	Activation of ATR in response to replication stress	-10.7896	20504	34	119	8	Cdc45|Chek1|Mcm3|Mcm2|Mcm5|Mcm8|Rfc3|Clspn
-3.20344	0	0	0	0	0	0	0	0	0	-10.7456	0	0	0	0	0	0	0	0	0	0	R-MMU-69206	Reactome Gene Sets	G1/S Transition	-10.7456	20504	102	119	11	Cdc45|Mcm3|Mcm2|Mcm5|Pola1|Pole|Pole2|Prim1|Gmnn|Mcm8|Cdt1
-4.46603	0	0	0	0	0	0	0	0	0	0	0	0	0	0	0	-6.3671	0	-10.7063	0	0	R-MMU-216083	Reactome Gene Sets	Integrin cell surface interactions	-10.7063	20504	70	129	10	Col3a1|Col4a1|Col4a5|Col5a1|Col1a1|Col1a2|Fbn1|Itga5|Col5a3|Col16a1
-3.85209	0	0	0	0	0	0	0	0	0	-10.679	0	0	0	0	0	0	0	0	0	0	ko03030	KEGG Pathway	DNA replication	-10.679	20504	35	119	8	Mcm3|Mcm2|Mcm5|Pola1|Pole|Pole2|Prim1|Rfc3
0	0	0	0	0	0	0	0	0	0	-10.531	0	0	0	0	0	0	0	0	0	0	GO:0051383	GO Biological Processes	kinetochore organization	-10.531	20504	22	119	7	Cenph|Cenpk|Ndc80|Cdt1|Cenpn|Kntc1|Dlgap5
-3.71315	0	0	0	0	0	0	0	0	0	-10.4682	0	0	0	0	0	0	0	0	0	0	mmu03030	KEGG Pathway	DNA replication	-10.4682	20504	37	119	8	Mcm3|Mcm2|Mcm5|Pola1|Pole|Pole2|Prim1|Rfc3
-3.3289	0	0	0	0	0	0	0	0	0	-10.4528	0	0	0	0	0	0	0	0	0	0	R-MMU-69242	Reactome Gene Sets	S Phase	-10.4528	20504	141	119	12	Mcm3|Mcm2|Mcm5|Pola1|Pole|Pole2|Prim1|Mcm8|Cdt1|Rfc3|Gins1|Gins2
-2.75011	0	0	0	0	0	0	0	0	0	-10.3677	0	0	0	0	0	0	0	0	0	0	GO:0044786	GO Biological Processes	cell cycle DNA replication	-10.3677	20504	38	119	8	Brca2|Cdc45|Mcm3|Mcm2|Pola1|Fbxo5|Cdt1|Gins1
-6.36397	0	0	0	0	-2.00557	0	0	0	0	0	0	0	0	0	0	-9.68979	0	-10.3221	0	0	GO:0001568	GO Biological Processes	blood vessel development	-10.3221	20504	752	129	24	Agt|Col3a1|Col4a1|Col5a1|Col1a1|Col1a2|Fkbp10|Gja4|Itga5|Lama4|Lox|Mmp2|Nos3|Notch4|Prrx2|Sox17|Sparc|Sphk1|Tbx2|Tie1|Ramp2|Stab1|Vash2|Egfl7
0	0	0	0	0	0	0	0	0	0	-10.3095	0	0	0	0	0	0	0	0	0	0	GO:0065004	GO Biological Processes	protein-DNA complex assembly	-10.3095	20504	145	119	12	Cdc45|Hells|Mcm2|Cenph|Chaf1a|Cenpk|Asf1b|Cdt1|Cenpn|Cenpi|Kntc1|Dlgap5
-8.31584	0	0	0	0	0	0	0	0	0	0	0	0	0	0	0	-7.22887	0	-10.1628	0	0	R-MMU-2022090	Reactome Gene Sets	Assembly of collagen fibrils and other multimeric structures	-10.1628	20504	56	129	9	Col3a1|Col4a1|Col4a5|Col5a1|Col1a1|Col1a2|Lox|Loxl1|Col5a3
0	0	0	0	-2.34678	0	0	0	0	0	-10.1465	0	0	0	0	0	0	0	0	-2.64016	0	R-MMU-68877	Reactome Gene Sets	Mitotic Prometaphase	-10.1465	20504	188	119	13	Cetn2|Cenph|Cenpk|Ndc80|Zwilch|Cenpu|Cenpn|Sgo1|Kif2c|Cenpi|Kntc1|Nup133|Nup85
0	0	0	0	0	0	0	0	0	0	-10.1289	0	0	0	-2.06871	0	0	0	0	0	0	GO:0045930	GO Biological Processes	negative regulation of mitotic cell cycle	-10.1289	20504	231	119	14	Brca1|Chek1|Msh2|Ttk|Pidd1|Ndc80|Fbxo5|Cdt1|Zwilch|Dtl|Ticrr|Kntc1|Fancd2|Clspn
-2.42461	0	0	0	0	0	0	0	0	0	-10.0119	0	0	0	0	0	0	0	0	0	0	GO:1902969	GO Biological Processes	mitotic DNA replication	-10.0119	20504	14	119	6	Brca2|Cdc45|Mcm3|Mcm2|Pola1|Gins1
0	0	0	0	0	0	0	0	0	0	-10.0027	0	0	0	-2.66183	0	0	0	0	0	0	GO:0010948	GO Biological Processes	negative regulation of cell cycle process	-10.0027	20504	283	119	15	Brca1|Chek1|Msh2|Timeless|Ttk|Pidd1|Ndc80|Fbxo5|Cdt1|Zwilch|Dtl|Ticrr|Kntc1|Fancd2|Clspn
-2.5584	0	0	0	0	0	0	0	0	0	-9.73909	0	0	0	0	0	0	0	0	0	0	R-MMU-453279	Reactome Gene Sets	Mitotic G1 phase and G1/S transition	-9.73909	20504	126	119	11	Cdc45|Mcm3|Mcm2|Mcm5|Pola1|Pole|Pole2|Prim1|Gmnn|Mcm8|Cdt1
-3.40233	-3.6389	0	0	0	0	0	0	0	0	0	0	0	0	0	0	-2.60753	0	-9.71121	0	0	R-MMU-1566948	Reactome Gene Sets	Elastic fibre formation	-9.71121	20504	42	129	8	Eln|Fbn1|Fbn2|Itga5|Lox|Loxl1|Mfap2|Mfap5
-4.52272	0	0	0	0	0	0	0	0	0	0	0	0	0	0	0	-2.24649	0	-9.57712	0	0	R-MMU-8874081	Reactome Gene Sets	MET activates PTK2 signaling	-9.57712	20504	27	129	7	Col3a1|Col5a1|Col1a1|Col1a2|Lama2|Lama4|Col5a3
-2.19868	0	0	0	0	0	0	0	0	0	-9.53224	0	0	0	0	0	0	0	0	0	0	GO:1901991	GO Biological Processes	negative regulation of mitotic cell cycle phase transition	-9.53224	20504	169	119	12	Brca1|Chek1|Ttk|Pidd1|Ndc80|Fbxo5|Cdt1|Zwilch|Dtl|Ticrr|Kntc1|Clspn
-3.01961	0	0	0	0	0	0	0	0	0	0	0	0	0	0	0	-9.48138	0	-5.09063	0	0	GO:0001525	GO Biological Processes	angiogenesis	-9.48138	20504	541	278	29	Acvrl1|Adam12|Camp|Col15a1|Col18a1|Col4a2|Elk3|Eng|Foxc2|Hspg2|Itgb3|Mdk|Pecam1|Pgf|Serpinf1|Sox18|Tcf21|Fmnl3|Aplnr|Dysf|Plxnd1|Ecscr|Srpx2|Rasip1|Esm1|Nfatc4|Emilin1|Arhgap22|Gpr4
0	0	0	0	0	0	0	0	0	0	-9.47079	0	0	0	0	0	0	0	0	0	0	GO:0034508	GO Biological Processes	centromere complex assembly	-9.47079	20504	30	119	7	Hells|Cenph|Cenpk|Cenpn|Cenpi|Kntc1|Dlgap5
0	0	0	0	-6.37728	0	0	0	0	0	-9.44685	0	-2.67759	0	0	0	0	0	0	0	0	R-MMU-2555396	Reactome Gene Sets	Mitotic Metaphase and Anaphase	-9.44685	20504	214	119	13	Cenph|Cenpk|Ndc80|Fbxo5|Zwilch|Cenpu|Cenpn|Sgo1|Kif2c|Cenpi|Kntc1|Nup133|Nup85
0	0	0	0	0	0	0	0	0	0	-9.37582	0	0	0	0	0	0	0	0	0	0	GO:0045786	GO Biological Processes	negative regulation of cell cycle	-9.37582	20504	368	119	16	Brca1|Chek1|Msh2|Timeless|Ttk|Gmnn|Pidd1|Ndc80|Fbxo5|Cdt1|Zwilch|Dtl|Ticrr|Kntc1|Fancd2|Clspn
-2.25706	0	0	0	0	0	0	0	0	0	-9.36172	0	0	0	0	0	0	0	0	0	0	GO:0006270	GO Biological Processes	DNA replication initiation	-9.36172	20504	31	119	7	Cdc45|Mcm3|Mcm2|Mcm5|Pola1|Cdt1|Ticrr
0	0	0	0	0	0	0	0	0	0	-9.28269	0	0	0	0	0	0	0	0	0	0	GO:0044770	GO Biological Processes	cell cycle phase transition	-9.28269	20504	493	119	18	Brca1|Chek1|Msh2|Pole|Timeless|Ttk|Pidd1|Ndc80|Mastl|Fbxo5|Cdt1|Zwilch|Dtl|Ticrr|Tcf19|Kntc1|Fancd2|Clspn
0	0	0	0	0	0	0	0	0	0	-9.24522	0	0	0	0	0	0	0	0	0	0	R-MMU-5693532	Reactome Gene Sets	DNA Double-Strand Break Repair	-9.24522	20504	140	119	11	Brca2|Chek1|Pole|Pole2|Rad51ap1|Timeless|Xrcc5|Exo1|Rfc3|Palb2|Clspn
-5.81558	0	0	0	0	0	0	0	0	0	0	0	0	0	0	0	-2.83673	0	-9.19045	0	0	R-MMU-2243919	Reactome Gene Sets	Crosslinking of collagen fibrils	-9.19045	20504	17	129	6	Col4a1|Col4a5|Col1a1|Col1a2|Lox|Loxl1
0	0	0	0	-2.41646	0	0	0	0	0	-9.18822	0	-2.28029	0	0	0	0	0	0	0	0	R-MMU-2467813	Reactome Gene Sets	Separation of Sister Chromatids	-9.18822	20504	181	119	12	Cenph|Cenpk|Ndc80|Zwilch|Cenpu|Cenpn|Sgo1|Kif2c|Cenpi|Kntc1|Nup133|Nup85
-3.03403	0	0	0	0	0	0	0	0	0	-9.15513	0	0	0	0	0	0	0	0	0	0	GO:0033260	GO Biological Processes	nuclear DNA replication	-9.15513	20504	33	119	7	Brca2|Cdc45|Mcm3|Mcm2|Pola1|Cdt1|Gins1
0	0	0	0	0	0	0	0	0	0	-9.08192	0	0	0	0	0	0	0	0	0	0	R-MMU-69002	Reactome Gene Sets	DNA Replication Pre-Initiation	-9.08192	20504	145	119	11	Cdc45|Mcm3|Mcm2|Mcm5|Pola1|Pole|Pole2|Prim1|Gmnn|Mcm8|Cdt1
0	0	0	0	0	0	0	0	0	0	-9.03123	0	0	0	0	0	0	0	0	0	0	R-MMU-5693567	Reactome Gene Sets	HDR through Homologous Recombination (HRR) or Single Strand Annealing (SSA)	-9.03123	20504	111	119	10	Brca2|Chek1|Pole|Pole2|Rad51ap1|Timeless|Exo1|Rfc3|Palb2|Clspn
0	0	0	0	0	0	0	0	0	0	-8.91681	0	0	0	0	0	0	0	0	0	0	R-MMU-5693538	Reactome Gene Sets	Homology Directed Repair	-8.91681	20504	114	119	10	Brca2|Chek1|Pole|Pole2|Rad51ap1|Timeless|Exo1|Rfc3|Palb2|Clspn
0	0	0	0	0	0	0	0	0	0	-8.89442	0	0	0	0	0	0	0	0	0	0	GO:0071824	GO Biological Processes	protein-DNA complex subunit organization	-8.89442	20504	192	119	12	Cdc45|Hells|Mcm2|Cenph|Chaf1a|Cenpk|Asf1b|Cdt1|Cenpn|Cenpi|Kntc1|Dlgap5
0	0	0	0	0	0	0	0	0	0	-8.87867	0	0	0	0	0	0	0	0	0	0	R-MMU-5685942	Reactome Gene Sets	HDR through Homologous Recombination (HRR)	-8.87867	20504	57	119	8	Brca2|Chek1|Pole|Pole2|Rad51ap1|Exo1|Rfc3|Palb2
-2.43682	0	0	0	0	0	0	0	0	0	0	0	0	0	0	0	-8.77929	0	-5.96345	0	0	mmu04512	KEGG Pathway	ECM-receptor interaction	-8.77929	20504	85	278	12	Col4a2|Col6a1|Col6a2|Col6a3|Hspg2|Itgb3|Lama1|Lamb2|Scarb1|Thbs3|Tnxb|Col6a5
0	0	0	0	0	0	0	0	0	0	-8.76931	0	0	0	-2.1833	0	0	0	0	0	0	GO:0031570	GO Biological Processes	DNA integrity checkpoint signaling	-8.76931	20504	118	119	10	Brca1|Chek1|Msh2|Timeless|Pidd1|Cdt1|Dtl|Ticrr|Fancd2|Clspn
0	0	0	0	0	0	0	0	0	0	-8.69229	0	0	0	0	0	0	0	0	0	0	GO:0140013	GO Biological Processes	meiotic nuclear division	-8.69229	20504	200	119	12	Brca2|Rad51ap1|Rad54l|Ttk|Suv39h2|Ndc80|Mastl|Fbxo5|Syce2|Sgo1|Fancd2|Rad54b
-2.34695	0	0	0	0	0	0	0	0	0	-2.0829	0	0	0	0	-4.05551	0	-2.42289	0	0	-2.86727	GO:0031396	GO Biological Processes	regulation of protein ubiquitination	-8.65328	20504	214	2633	60	Atg5|Brca1|Btrc|Cry1|Ddx3x|Hspa5|Trip12|Hsp90ab1|Limk1|Ngf|Pdcd6|Prkce|Plk1|Septin4|Pten|Sphk1|Tgfbr1|Ubb|Ube3a|Cul3|Dysf|Ubqln1|Mad2l1|Park7|Marchf7|Nmi|Ndfip1|Mastl|Fbxo5|Peli1|Sash1|Hdac8|Fbxo33|Prmt3|Klhl40|Pinx1|Spopl|Dcun1d5|Ube2s|Kdm1a|Dcun1d2|Mycbp2|Topors|Prickle1|Ticam1|Mta1|Ivns1abp|Ripk2|Fanci|Minar1|Trib1|Ube2d1|Trib3|Chfr|Gnl3l|Peli3|Sprtn|Nod2|Ppia|Prr7
-3.05718	-2.50275	0	0	0	0	0	0	0	0	0	0	0	0	0	0	-5.31361	0	-5.90868	0	0	GO:0097435	GO Biological Processes	supramolecular fiber organization	-8.64275	20504	756	2633	154	Actc1|Add1|Avil|Rhoc|Rnd2|B2m|Bcl2|Capza1|Casq1|Ctnna1|Serpinh1|Cd2ap|Cfl1|Cobl|Col3a1|Col5a1|Col5a2|Col1a1|Col1a2|Bcar1|Csrp1|Dlg1|Dst|Dyrk1a|Efs|Eln|F2rl1|Fscn1|Fkbp10|Foxc2|Gas7|Lpar1|Agfg1|Hspa8|Hsp90ab1|Hspg2|Id1|Ilk|Kpnb1|Itgb5|F11r|Ldlr|Limk1|Lox|Loxl1|Loxl3|Ltbp3|Mecp2|Marcksl1|Mmp11|Myo5b|Myo6|Pdgfrb|Pecam1|Prkcd|Prkce|Pstpip2|Tmsb10|Pxn|Ccl11|Sorbs3|Cyfip1|Sptan1|Srf|Tesk1|Tgfbr1|Tnnt2|…
0	0	0	0	0	0	0	0	0	0	0	0	-3.0239	0	-2.25054	0	0	-4.26597	0	-2.95487	-2.42828	GO:0006913	GO Biological Processes	nucleocytoplasmic transport	-8.57546	20504	327	2633	81	Agt|Akap1|Apod|Arntl|Bcl3|Brca1|Cdh1|Cfl1|Ddx5|Drd1|Ei24|Emd|Hhex|Hspa8|Hsp90ab1|Kpnb1|Uhmk1|Kpna1|Lep|Neurod1|Prkcd|Prkd1|Rab18|Atxn1|Srsf3|Sem1|Sp100|Mlx|Tgfb1|Tnfrsf1a|Trp53|Ing1|Nsun2|Bag3|Cabp1|Camk1|Hnrnpa2b1|Mcm3ap|Alyref2|Styx|Mbtps1|Xpo4|Park7|Tsc1|Ranbp17|Sarnp|Chtop|Rsrc1|Riok2|Hikeshi|Ddx39a|Fyttd1|Strada|Ipo4|Fam53b|Phip|Rita1|Traf3ip2|Prickle1|Rbm15b|Sec13|Tnpo2|Wipf1|Eny2|Aaas|Ipo9…
-3.71315	0	0	0	0	0	0	0	0	0	0	0	0	0	0	0	0	0	-8.53556	0	0	R-MMU-8875878	Reactome Gene Sets	MET promotes cell motility	-8.53556	20504	37	129	7	Col3a1|Col5a1|Col1a1|Col1a2|Lama2|Lama4|Col5a3
-2.75011	0	0	0	0	0	0	0	0	0	0	0	0	0	0	0	-3.81302	0	-8.4494	0	0	R-MMU-3000171	Reactome Gene Sets	Non-integrin membrane-ECM interactions	-8.4494	20504	38	129	7	Col3a1|Col4a1|Col4a5|Col5a1|Col1a1|Col1a2|Col5a3
0	0	0	0	0	0	0	0	0	0	0	0	0	0	0	-6.10969	0	-2.08112	0	0	-3.20357	GO:1903320	GO Biological Processes	regulation of protein modification by small protein conjugation or removal	-8.42922	20504	248	2633	66	Atg5|Brca1|Btrc|Cry1|Ddx3x|Egr1|Hspa5|Trip12|Hsp90ab1|Itch|Limk1|Ngf|Pdcd6|Prkce|Plk1|Septin4|Pten|Sphk1|Trim21|Tank|Tgfbr1|Ubb|Ube3a|Cul3|Dysf|Tollip|Ubqln1|Mad2l1|Park7|Marchf7|Nmi|Ndfip1|Mastl|Fbxo5|Peli1|Sash1|Hdac8|Fbxo33|Prmt3|Klhl40|Pinx1|Otud4|Spopl|Dcun1d5|Ube2s|Kdm1a|Dcun1d2|Mycbp2|Topors|Prickle1|Ticam1|Mta1|Ivns1abp|Ripk2|Fanci|Minar1|Trib1|Ube2d1|Trib3|Chfr|Gnl3l|Peli3|Sprtn|Nod2|Ppi…
0	0	0	0	0	0	-2.78905	-8.41485	0	0	0	0	0	0	0	0	0	0	0	0	-5.80911	GO:0002521	GO Biological Processes	leukocyte differentiation	-8.41485	20504	633	27	10	Ccr6|Hhex|Pou2af1|Ccl20|Foxp3|Ikzf3|Ubd|Gpr68|Spib|Ifi206
0	0	0	0	-6.396	0	0	0	0	0	-8.38237	0	-2.68779	0	0	0	0	0	0	0	0	R-MMU-68882	Reactome Gene Sets	Mitotic Anaphase	-8.38237	20504	213	119	12	Cenph|Cenpk|Ndc80|Zwilch|Cenpu|Cenpn|Sgo1|Kif2c|Cenpi|Kntc1|Nup133|Nup85
-2.62827	0	0	0	0	0	0	0	0	0	-8.3336	0	0	0	0	0	0	0	0	0	0	GO:0000727	GO Biological Processes	double-strand break repair via break-induced replication	-8.3336	20504	12	119	5	Cdc45|Mcm3|Mcm2|Mcm5|Gins2
-5.11607	0	0	0	0	0	0	0	0	0	0	0	0	0	0	0	-4.51404	0	-8.27125	0	0	ko04974	KEGG Pathway	Protein digestion and absorption	-8.27125	20504	90	129	9	Col3a1|Col4a1|Col4a5|Col5a1|Col1a1|Col1a2|Cpa3|Eln|Col5a3
0	0	0	0	0	0	0	0	0	0	-8.25834	0	0	0	0	0	0	0	0	0	0	GO:1901987	GO Biological Processes	regulation of cell cycle phase transition	-8.25834	20504	379	119	15	Brca1|Chek1|Msh2|Timeless|Ttk|Pidd1|Ndc80|Fbxo5|Cdt1|Zwilch|Dtl|Ticrr|Kntc1|Fancd2|Clspn
0	0	0	0	-5.73472	0	0	0	0	0	-8.24294	0	-3.91512	0	0	0	0	0	0	-2.58488	0	R-MMU-68886	Reactome Gene Sets	M Phase	-8.24294	20504	380	119	15	Cetn2|Cenph|Cenpk|Ndc80|Mastl|Fbxo5|Zwilch|Cenpu|Cenpn|Sgo1|Kif2c|Cenpi|Kntc1|Nup133|Nup85
0	0	0	0	-2.06415	0	0	0	0	0	-8.22414	0	0	0	0	0	0	0	0	0	0	GO:1903046	GO Biological Processes	meiotic cell cycle process	-8.22414	20504	220	119	12	Brca2|Rad51ap1|Rad54l|Ttk|Suv39h2|Ndc80|Mastl|Fbxo5|Syce2|Sgo1|Fancd2|Rad54b
0	0	0	0	-3.75988	0	0	0	0	0	-8.16058	0	0	0	0	0	0	0	0	0	0	GO:0098813	GO Biological Processes	nuclear chromosome segregation	-8.16058	20504	273	119	13	Brca2|Ttk|Cenpk|Ndc80|Fbxo5|Cdt1|Zwilch|Syce2|Dscc1|Sgo1|Kif2c|Kntc1|Fancd2
-4.97732	0	0	0	0	0	0	0	0	0	0	0	0	0	0	0	-4.4107	0	-8.14399	0	0	mmu04974	KEGG Pathway	Protein digestion and absorption	-8.14399	20504	93	129	9	Col3a1|Col4a1|Col4a5|Col5a1|Col1a1|Col1a2|Cpa3|Eln|Col5a3
0	0	0	0	0	0	0	0	0	0	-8.12313	0	0	0	0	0	0	0	0	0	0	GO:0010564	GO Biological Processes	regulation of cell cycle process	-8.12313	20504	656	119	19	Brca1|Brca2|Chek1|Msh2|Rad51ap1|Timeless|Ttk|Cetn2|Pidd1|Ndc80|Fbxo5|Cdt1|Zwilch|Dtl|Ticrr|Kntc1|Fancd2|Pik3c3|Clspn
0	0	-2.0834	0	0	0	0	0	0	0	-8.08424	0	0	0	0	0	0	0	0	0	0	GO:0090329	GO Biological Processes	regulation of DNA-dependent DNA replication	-8.08424	20504	46	119	7	Brca2|Timeless|Fbxo5|Cdt1|Rfc3|Dscc1|Ticrr
-5.24135	-2.44225	0	0	0	0	0	0	0	0	0	0	0	0	0	0	-3.55421	0	-8.05361	0	0	GO:0085029	GO Biological Processes	extracellular matrix assembly	-8.05361	20504	43	129	7	Agt|Col3a1|Col1a2|Fkbp10|Lox|Tie1|Ramp2
0	0	0	0	0	0	0	0	0	0	-7.96131	0	0	0	0	0	0	0	0	0	0	GO:0007346	GO Biological Processes	regulation of mitotic cell cycle	-7.96131	20504	462	119	16	Brca1|Brca2|Chek1|Msh2|Ttk|Pidd1|Ndc80|Fbxo5|Cdt1|Zwilch|Dtl|Ticrr|Kntc1|Fancd2|Dlgap5|Clspn
-3.23998	0	0	0	0	0	0	0	0	0	0	0	0	0	0	0	-3.2419	0	-7.93576	0	0	GO:0001501	GO Biological Processes	skeletal system development	-7.93576	20504	552	129	18	Bglap|Bglap2|Col3a1|Col1a1|Col1a2|Ctsk|Twist2|Fbn1|Fbn2|Lox|Mdfi|Mmp2|Prrx2|Sox11|Sparc|Lrrc17|Adamts12|Frem1
0	0	0	0	0	0	0	0	0	0	-7.85829	0	0	0	0	0	0	0	0	0	0	GO:0044772	GO Biological Processes	mitotic cell cycle phase transition	-7.85829	20504	406	119	15	Brca1|Chek1|Pole|Ttk|Pidd1|Ndc80|Mastl|Fbxo5|Cdt1|Zwilch|Dtl|Ticrr|Tcf19|Kntc1|Clspn
0	0	0	0	0	0	0	0	0	0	0	0	0	0	0	0	-7.79876	0	-6.03404	0	0	ko04512	KEGG Pathway	ECM-receptor interaction	-7.79876	20504	83	278	11	Col4a2|Col6a1|Col6a2|Col6a3|Hspg2|Itgb3|Lama1|Lamb2|Thbs3|Tnxb|Col6a5
0	0	0	0	0	0	0	0	0	0	-7.75957	0	0	0	0	0	0	0	0	0	0	ko03460	KEGG Pathway	Fanconi anemia pathway	-7.75957	20504	51	119	7	Brca1|Brca2|Ube2t|Fanci|Fancd2|Palb2|Fancb
0	0	0	0	0	0	0	0	0	0	-7.72639	0	0	0	-2.93849	0	0	0	0	0	0	GO:0044773	GO Biological Processes	mitotic DNA damage checkpoint signaling	-7.72639	20504	79	119	8	Brca1|Chek1|Msh2|Pidd1|Dtl|Ticrr|Fancd2|Clspn
0	0	0	0	0	0	0	0	0	0	-7.69886	0	0	0	0	0	0	0	0	0	0	GO:0045839	GO Biological Processes	negative regulation of mitotic nuclear division	-7.69886	20504	52	119	7	Chek1|Ttk|Ndc80|Fbxo5|Cdt1|Zwilch|Kntc1
0	0	0	0	0	0	0	0	0	0	-7.60546	0	0	0	0	0	0	0	0	0	0	R-MMU-195258	Reactome Gene Sets	RHO GTPase Effectors	-7.60546	20504	304	119	13	Cenph|Cenpk|Ndc80|Zwilch|Cenpu|Cenpn|Sgo1|Kif2c|Cenpi|Kntc1|Pik3c3|Nup133|Nup85
0	0	0	0	0	0	0	0	0	-7.59919	0	0	0	0	0	0	0	0	0	0	0	GO:0046395	GO Biological Processes	carboxylic acid catabolic process	-7.59919	20504	217	86	10	Adipoq|Ido1|Lep|Otc|Slc27a2|Cyp4f14|Ddo|Adhfe1|Ces1d|Ces1f
0	0	0	0	0	0	0	0	0	-7.56145	0	0	0	0	0	0	0	0	0	0	0	GO:0016054	GO Biological Processes	organic acid catabolic process	-7.56145	20504	219	86	10	Adipoq|Ido1|Lep|Otc|Slc27a2|Cyp4f14|Ddo|Adhfe1|Ces1d|Ces1f
0	0	0	0	0	0	0	0	0	0	-7.55525	0	0	0	-2.84237	0	0	0	0	0	0	GO:0044774	GO Biological Processes	mitotic DNA integrity checkpoint signaling	-7.55525	20504	83	119	8	Brca1|Chek1|Msh2|Pidd1|Dtl|Ticrr|Fancd2|Clspn
0	0	0	0	-3.5163	0	0	0	0	0	-7.51567	0	0	0	0	0	0	0	0	0	0	GO:0000070	GO Biological Processes	mitotic sister chromatid segregation	-7.51567	20504	159	119	10	Ttk|Cenpk|Ndc80|Fbxo5|Cdt1|Zwilch|Dscc1|Sgo1|Kif2c|Kntc1
0	0	0	0	0	0	0	0	0	0	-7.46824	0	0	0	0	0	0	0	0	0	0	mmu03460	KEGG Pathway	Fanconi anemia pathway	-7.46824	20504	56	119	7	Brca1|Brca2|Ube2t|Fanci|Fancd2|Palb2|Fancb
0	0	0	0	0	0	0	0	0	0	-7.45086	0	0	0	0	0	0	0	0	0	0	GO:0051382	GO Biological Processes	kinetochore assembly	-7.45086	20504	17	119	5	Cenph|Cenpk|Cenpn|Kntc1|Dlgap5
0	0	0	0	0	0	0	0	0	0	-7.44298	0	0	0	0	0	0	0	0	0	0	R-MMU-73886	Reactome Gene Sets	Chromosome Maintenance	-7.44298	20504	121	119	9	Pola1|Prim1|Cenph|Cenpk|Rfc3|Cenpu|Dscc1|Cenpn|Cenpi
0	0	0	0	0	0	0	0	0	0	0	0	0	0	-2.10885	-3.78293	0	-2.24575	0	0	-2.67878	GO:0031398	GO Biological Processes	positive regulation of protein ubiquitination	-7.41612	20504	123	2633	39	Brca1|Btrc|Cry1|Ddx3x|Hspa5|Ngf|Pdcd6|Plk1|Septin4|Pten|Sphk1|Ubb|Ube3a|Cul3|Ubqln1|Marchf7|Nmi|Ndfip1|Mastl|Peli1|Fbxo33|Klhl40|Dcun1d5|Ube2s|Kdm1a|Dcun1d2|Mycbp2|Topors|Prickle1|Ticam1|Mta1|Ripk2|Fanci|Trib1|Ube2d1|Trib3|Chfr|Sprtn|Nod2
0	0	0	0	0	0	0	0	0	0	0	0	0	-3.46885	0	-2.04972	-2.56928	0	0	0	0	GO:1902532	GO Biological Processes	negative regulation of intracellular signal transduction	-7.40296	20504	534	2633	113	Adipoq|Adra1b|Agt|Arntl|Bcl2|C1qbp|Hyou1|Cd2ap|Ddx3x|Dlg1|Dyrk1a|Eno1|Esr1|Mecom|F2rl1|Fem1a|Fhl2|Gcg|Lpar1|Gstp1|Ptpn6|Hells|Igf1|Ikbkg|Itch|Mad1l1|Nprl3|Mark3|Men1|Nfe2l2|Ccn3|P2rx7|Pdcd6|Per1|Prkcd|Ppm1b|Ppp2cb|Pten|Ptprj|Snai2|Snai1|Sod2|Aurka|Tank|Tpt1|Aplnr|Mapk7|Pebp1|Ceacam1|Cul3|Homer3|Phlda3|Limd1|Zfp385a|Chek2|Sco1|Nucb2|Pde3a|Sfrp5|Adgrg3|Hdac7|Foxo1|Park7|Marchf7|Myoz1|Fignl1|Nmi|Tsc…
0	0	-2.12173	0	0	-2.41318	0	-3.15487	0	0	0	0	0	0	-2.38156	0	0	0	0	0	-3.48083	GO:0009615	GO Biological Processes	response to virus	-7.40194	20504	312	2633	75	Akap1|Bcl2|Bcl3|Bnip3|C1qbp|Chuk|Cxadr|Ddx3x|F2rl1|Gbp2b|Gpam|Irgm1|Ifi204|Ifnar1|Ifnar2|Ifngr2|Igtp|Il10rb|Il15|Irf1|Acod1|Itch|Lgals9|Cxcl9|Cnot7|Pou2af1|Ppm1b|Xpr1|Foxp3|Sin3a|Spn|Tgfb1|Rnasel|Polr3e|Serinc3|Pqbp1|Lgals8|Isg20|Rsad2|Nmi|Ifitm3|Ncbp3|Riok3|Ddx17|Polr3g|Zcchc3|Ifitm1|Trim15|Ifih1|Irak3|Sec14l1|Polr3h|Parp9|Selenok|Ifitm2|Ankrd17|Traf3ip2|Ticam1|Gbf1|Ifit1bl2|Ivns1abp|Tlr3|Trim38…
0	0	0	0	0	0	0	0	0	0	-7.24515	0	0	0	0	0	0	0	0	0	0	R-MMU-5693579	Reactome Gene Sets	Homologous DNA Pairing and Strand Exchange	-7.24515	20504	36	119	6	Brca2|Chek1|Rad51ap1|Exo1|Rfc3|Palb2
0	0	0	0	0	0	0	-7.22192	0	0	0	0	0	0	0	0	0	0	0	0	0	GO:0042113	GO Biological Processes	B cell activation	-7.22192	20504	435	27	8	Ccr6|Hhex|Cd180|Pou2af1|Foxp3|Ikzf3|Tnfrsf13b|Spib
-4.09266	0	0	0	0	0	0	0	0	0	-7.20421	0	0	0	0	0	0	0	0	0	0	WP413	WikiPathways	G1 to S cell cycle control	-7.20421	20504	61	119	7	Cdc45|Mcm3|Mcm2|Mcm5|Pole|Pole2|Prim1
0	0	0	0	0	0	0	0	0	0	-7.18093	0	0	0	0	0	0	0	0	0	0	GO:0034501	GO Biological Processes	protein localization to kinetochore	-7.18093	20504	19	119	5	Ttk|Ndc80|Cdt1|Zwilch|Kntc1
0	0	0	0	0	0	0	0	0	0	-7.18093	0	0	0	0	0	0	0	0	0	0	GO:1903083	GO Biological Processes	protein localization to condensed chromosome	-7.18093	20504	19	119	5	Ttk|Ndc80|Cdt1|Zwilch|Kntc1
0	0	0	0	0	0	0	0	0	0	-7.17209	0	0	0	-2.01074	0	0	0	0	0	0	GO:0007127	GO Biological Processes	meiosis I	-7.17209	20504	130	119	9	Brca2|Rad51ap1|Rad54l|Ndc80|Fbxo5|Syce2|Sgo1|Fancd2|Rad54b
0	0	0	0	0	0	0	0	0	0	-7.15426	0	0	0	0	0	0	0	0	0	0	GO:0051784	GO Biological Processes	negative regulation of nuclear division	-7.15426	20504	62	119	7	Chek1|Ttk|Ndc80|Fbxo5|Cdt1|Zwilch|Kntc1
0	0	0	0	-2.51947	0	0	0	0	0	-7.14205	0	0	0	0	0	0	0	0	0	0	GO:0051321	GO Biological Processes	meiotic cell cycle	-7.14205	20504	333	119	13	Brca2|Rad51ap1|Rad54l|Ttk|Exo1|Suv39h2|Ndc80|Mastl|Fbxo5|Syce2|Sgo1|Fancd2|Rad54b
-3.19234	0	0	0	0	0	0	0	0	0	-7.12987	0	0	0	0	0	0	0	0	0	0	R-MMU-68952	Reactome Gene Sets	DNA replication initiation	-7.12987	20504	8	119	4	Pola1|Pole|Pole2|Prim1
0	0	0	0	0	0	0	0	0	-7.11259	0	0	0	0	0	0	0	0	0	0	0	GO:0006869	GO Biological Processes	lipid transport	-7.11259	20504	388	86	12	Adipoq|Apod|Ces1e|Fabp2|Lep|Slc27a2|Retn|Lrat|Ces1d|Ces1f|Apob|Slc51b
-6.14534	-2.77513	0	0	0	0	0	0	0	0	0	0	0	0	0	0	-7.09871	0	-4.98527	0	0	GO:0032963	GO Biological Processes	collagen metabolic process	-7.09871	20504	119	278	12	Serpinh1|P3h3|Mmp11|Mrc2|Pdgfb|Vim|Wnt4|Plod3|Rcn3|P3h4|Tnxb|Emilin1
0	0	0	0	0	0	0	0	0	0	-7.08639	0	0	0	-2.66342	0	0	0	0	0	0	GO:0010212	GO Biological Processes	response to ionizing radiation	-7.08639	20504	133	119	9	Brca1|Brca2|Msh2|Rad51ap1|Rad54l|Xrcc5|Ticrr|Fancd2|Rad54b
0	0	0	0	0	0	0	0	-2.11186	0	-7.05587	0	0	0	0	0	0	0	0	0	0	GO:0034502	GO Biological Processes	protein localization to chromosome	-7.05587	20504	96	119	8	Brca2|Msh2|Ttk|Mcm8|Ndc80|Cdt1|Zwilch|Kntc1
0	0	0	0	0	0	0	0	0	0	-7.03043	0	0	0	0	0	0	0	0	0	0	GO:0061982	GO Biological Processes	meiosis I cell cycle process	-7.03043	20504	135	119	9	Brca2|Rad51ap1|Rad54l|Ndc80|Fbxo5|Syce2|Sgo1|Fancd2|Rad54b
0	0	0	0	0	0	0	0	0	0	0	0	0	0	0	0	-7.01717	0	-3.57051	0	0	ko04510	KEGG Pathway	Focal adhesion	-7.01717	20504	199	278	15	Col4a2|Col6a1|Col6a2|Col6a3|Igf1|Ilk|Itgb3|Lama1|Lamb2|Pdgfb|Pgf|Thbs3|Tnxb|Rac3|Col6a5
-3.07097	0	0	0	0	0	0	0	0	0	0	0	0	0	0	0	-5.35669	0	-7.0053	0	-2.05685	R-MMU-419037	Reactome Gene Sets	NCAM1 interactions	-7.0053	20504	19	129	5	Col3a1|Col4a1|Col4a5|Col5a1|Col5a3
0	0	0	-2.67693	0	0	0	0	0	0	0	0	0	-2.91556	-2.25073	-3.4415	0	-2.13547	0	0	-2.08903	GO:0043632	GO Biological Processes	modification-dependent macromolecule catabolic process	-6.94739	20504	649	2633	130	Arntl|Ate1|Birc6|Btrc|Cd2ap|Clock|Fem1a|Hspa5|Trip12|Hipk2|Hsp90ab1|Itch|Usp34|Nfe2l2|Uhrf1|Plk1|Ppp2cb|Pten|Rlim|Spop|Aurka|Tbl1x|Tgfb1i1|Hsp90b1|Ubb|Ube2g2|Ube3a|Rnf103|Amfr|Sufu|Ubd|Map3k1|Psma1|Psma4|Cul3|Dnajb9|Usp21|Fbxo17|Fbxo6|Uchl3|Vps37a|Sgta|Rnf5|Tollip|Ubqln2|Ubqln1|Styx|Adrm1|Rnf14|Ube2l6|Park7|Anapc5|Usp14|Psmd14|Rnf130|Ndfip1|Ube2d3|Exosc7|Cul7|Ubap1|Ccdc47|Peli1|Rnf115|Rnf146|Fam1…
-2.89827	0	0	0	0	0	0	0	0	0	-6.94192	0	0	0	0	0	0	0	0	0	0	R-MMU-69190	Reactome Gene Sets	DNA strand elongation	-6.94192	20504	21	119	5	Pola1|Prim1|Rfc3|Gins1|Gins2
0	0	0	0	0	0	0	0	0	0	0	0	0	0	0	0	-6.90377	0	-3.51807	0	0	mmu04510	KEGG Pathway	Focal adhesion	-6.90377	20504	203	278	15	Col4a2|Col6a1|Col6a2|Col6a3|Igf1|Ilk|Itgb3|Lama1|Lamb2|Pdgfb|Pgf|Thbs3|Tnxb|Rac3|Col6a5
0	0	0	0	0	0	0	0	0	0	-6.89472	0	0	0	0	0	0	0	0	0	0	GO:0033044	GO Biological Processes	regulation of chromosome organization	-6.89472	20504	185	119	10	Dnmt1|Mcm2|Ttk|Xrcc5|Ndc80|Fbxo5|Cdt1|Zwilch|Kntc1|Wdhd1
0	0	0	0	0	0	0	0	0	0	-6.85101	0	0	0	0	0	0	0	0	0	0	GO:1901990	GO Biological Processes	regulation of mitotic cell cycle phase transition	-6.85101	20504	293	119	12	Brca1|Chek1|Ttk|Pidd1|Ndc80|Fbxo5|Cdt1|Zwilch|Dtl|Ticrr|Kntc1|Clspn
0	0	0	0	-3.13125	0	0	0	0	0	-6.82943	0	0	0	0	0	0	0	0	0	0	GO:0000819	GO Biological Processes	sister chromatid segregation	-6.82943	20504	188	119	10	Ttk|Cenpk|Ndc80|Fbxo5|Cdt1|Zwilch|Dscc1|Sgo1|Kif2c|Kntc1
0	0	0	0	0	0	0	0	0	0	-6.8272	0	0	0	0	0	0	0	0	0	0	GO:0045841	GO Biological Processes	negative regulation of mitotic metaphase/anaphase transition	-6.8272	20504	42	119	6	Ttk|Ndc80|Fbxo5|Cdt1|Zwilch|Kntc1
0	0	0	-2.78151	-2.00467	0	0	0	0	0	0	0	0	-3.00703	-2.37411	-3.57814	0	-2.2506	0	0	-2.26233	GO:0006511	GO Biological Processes	ubiquitin-dependent protein catabolic process	-6.79328	20504	628	2633	126	Arntl|Ate1|Birc6|Btrc|Cd2ap|Clock|Fem1a|Hspa5|Trip12|Hipk2|Hsp90ab1|Itch|Usp34|Nfe2l2|Uhrf1|Plk1|Ppp2cb|Pten|Rlim|Spop|Aurka|Tbl1x|Tgfb1i1|Hsp90b1|Ube2g2|Ube3a|Rnf103|Amfr|Sufu|Ubd|Map3k1|Psma1|Psma4|Cul3|Dnajb9|Usp21|Fbxo17|Fbxo6|Uchl3|Vps37a|Sgta|Rnf5|Tollip|Ubqln2|Ubqln1|Styx|Adrm1|Rnf14|Ube2l6|Park7|Anapc5|Usp14|Psmd14|Rnf130|Ndfip1|Ube2d3|Cul7|Ubap1|Ccdc47|Peli1|Rnf115|Rnf146|Fam122a|Tmem129…
0	0	0	0	0	0	0	0	0	0	-6.76399	0	0	0	-2.04867	0	0	0	0	0	0	GO:0033046	GO Biological Processes	negative regulation of sister chromatid segregation	-6.76399	20504	43	119	6	Ttk|Ndc80|Fbxo5|Cdt1|Zwilch|Kntc1
0	0	0	0	0	0	0	0	0	0	-6.76399	0	0	0	-2.04867	0	0	0	0	0	0	GO:0033048	GO Biological Processes	negative regulation of mitotic sister chromatid segregation	-6.76399	20504	43	119	6	Ttk|Ndc80|Fbxo5|Cdt1|Zwilch|Kntc1
0	0	0	0	0	0	0	0	0	0	-6.76399	0	0	0	-2.04867	0	0	0	0	0	0	GO:2000816	GO Biological Processes	negative regulation of mitotic sister chromatid separation	-6.76399	20504	43	119	6	Ttk|Ndc80|Fbxo5|Cdt1|Zwilch|Kntc1
0	0	0	0	0	0	0	0	0	0	-6.70237	0	0	0	0	0	0	0	0	0	0	GO:1902100	GO Biological Processes	negative regulation of metaphase/anaphase transition of cell cycle	-6.70237	20504	44	119	6	Ttk|Ndc80|Fbxo5|Cdt1|Zwilch|Kntc1
0	0	0	0	-3.69564	0	0	0	0	0	-6.15545	0	0	0	0	0	0	0	0	-3.36013	0	GO:0140014	GO Biological Processes	mitotic nuclear division	-6.66861	20504	279	2633	67	Bub3|Cdkn1c|Chek1|Esr1|Igf1|Kpnb1|Incenp|Kif2a|Mad1l1|Pdgfb|Pdgfrb|Plk1|Sphk1|Stag2|Aurka|Tgfa|Tgfb1|Ttk|Ywhah|Pebp1|Smc1a|Cul3|Reep3|Pttg1|Chek2|Mad2l1|Wrap73|Anapc5|Cenpk|Cul7|Dsn1|Riok2|Ndc80|Mis12|Fbxo5|Cdt1|Cltc|Zwilch|Ncapd2|Trip13|Cdc16|Cep85|Smc4|Nipbl|Ankle2|Dscc1|Naa50|Pinx1|Sgo1|Kif2c|Clasp2|Chmp5|Ube2s|Eml4|Phip|Obsl1|Champ1|Tubg2|Cdca2|Kntc1|Tasor|Aaas|Slf2|Chmp1a|Togaram1|Nsl1|Nsfl1c
0	0	0	0	0	0	0	0	0	0	-6.64228	0	0	0	0	0	0	0	0	0	0	GO:1905819	GO Biological Processes	negative regulation of chromosome separation	-6.64228	20504	45	119	6	Ttk|Ndc80|Fbxo5|Cdt1|Zwilch|Kntc1
0	0	0	-2.72614	0	0	0	0	0	0	0	0	0	-2.95864	-2.30865	-3.50579	0	-2.18953	0	0	-2.17006	GO:0019941	GO Biological Processes	modification-dependent protein catabolic process	-6.60637	20504	639	2633	127	Arntl|Ate1|Birc6|Btrc|Cd2ap|Clock|Fem1a|Hspa5|Trip12|Hipk2|Hsp90ab1|Itch|Usp34|Nfe2l2|Uhrf1|Plk1|Ppp2cb|Pten|Rlim|Spop|Aurka|Tbl1x|Tgfb1i1|Hsp90b1|Ubb|Ube2g2|Ube3a|Rnf103|Amfr|Sufu|Ubd|Map3k1|Psma1|Psma4|Cul3|Dnajb9|Usp21|Fbxo17|Fbxo6|Uchl3|Vps37a|Sgta|Rnf5|Tollip|Ubqln2|Ubqln1|Styx|Adrm1|Rnf14|Ube2l6|Park7|Anapc5|Usp14|Psmd14|Rnf130|Ndfip1|Ube2d3|Cul7|Ubap1|Ccdc47|Peli1|Rnf115|Rnf146|Fam122a|Tme…
0	0	-2.49078	0	0	0	0	0	0	0	-6.59523	0	0	0	0	0	0	0	0	0	0	GO:0006275	GO Biological Processes	regulation of DNA replication	-6.59523	20504	110	119	8	Brca2|Timeless|Gmnn|Fbxo5|Cdt1|Rfc3|Dscc1|Ticrr
0	0	0	0	0	0	0	0	0	0	-6.58906	0	0	0	0	0	0	0	0	0	0	R-MMU-69481	Reactome Gene Sets	G2/M Checkpoints	-6.58906	20504	152	119	9	Cdc45|Chek1|Mcm3|Mcm2|Mcm5|Exo1|Mcm8|Rfc3|Clspn
0	0	0	0	0	0	0	0	0	0	-6.58363	0	0	0	0	0	0	0	0	0	0	GO:0033047	GO Biological Processes	regulation of mitotic sister chromatid segregation	-6.58363	20504	46	119	6	Ttk|Ndc80|Fbxo5|Cdt1|Zwilch|Kntc1
0	0	0	0	0	0	0	0	0	0	-6.58363	0	0	0	0	0	0	0	0	0	0	GO:0051985	GO Biological Processes	negative regulation of chromosome segregation	-6.58363	20504	46	119	6	Ttk|Ndc80|Fbxo5|Cdt1|Zwilch|Kntc1
0	0	0	0	0	0	0	0	0	0	-6.56484	0	0	0	-2.29437	0	0	0	0	0	0	GO:0000077	GO Biological Processes	DNA damage checkpoint signaling	-6.56484	20504	111	119	8	Brca1|Chek1|Msh2|Pidd1|Dtl|Ticrr|Fancd2|Clspn
0	0	0	0	0	0	0	0	0	-6.55343	0	0	0	0	0	0	0	0	0	0	0	GO:0032782	GO Biological Processes	bile acid secretion	-6.55343	20504	14	86	4	Ces1e|Ces1d|Ces1f|Slc51b
0	0	0	0	0	0	0	0	0	0	-6.53318	0	0	0	0	0	0	0	0	0	0	GO:0071459	GO Biological Processes	protein localization to chromosome, centromeric region	-6.53318	20504	25	119	5	Ttk|Ndc80|Cdt1|Zwilch|Kntc1
0	0	0	-2.01163	0	0	0	0	-3.01928	0	0	0	0	0	0	-5.23181	0	0	0	0	0	GO:0000209	GO Biological Processes	protein polyubiquitination	-6.51465	20504	248	2633	61	Bcl2|Brca1|Btrc|Ddx3x|Aktip|Trip12|Itch|Spop|Trim21|Traf6|Ube2g2|Ube3a|Amfr|Map3k1|Cul3|Dysf|Prpf19|Rnf5|Rnf14|Ube2l6|Marchf7|Anapc5|Nmi|Ube2d3|Ube2t|Peli1|Trim62|Rnf115|Fbxo28|Rnf146|Tmem129|Arel1|Anapc10|Cdc16|Sash1|Ube2v2|Ankib1|Syvn1|Tnks2|Trim14|Rnf19b|Dtl|Ube2s|Trim2|Nedd4l|Traf3ip2|Topors|Rnf144a|Nhlrc3|Trim38|Ube2d1|Chfr|Peli3|Nod2|Shprh|Ppia|Trim12c|Rc3h2|Trim34b|Trim71|Gm28043
0	0	-2.26422	0	0	0	0	-6.50515	0	0	0	0	0	0	0	-2.01034	0	0	0	0	-4.04953	GO:0070661	GO Biological Processes	leukocyte proliferation	-6.50515	20504	359	27	7	Hhex|Cd180|Foxp3|Ikzf3|Tnfrsf13b|Cd274|Gpnmb
-3.29041	0	0	0	0	0	0	0	0	0	0	0	0	0	0	0	-5.71023	0	-6.49466	0	0	R-MMU-3000178	Reactome Gene Sets	ECM proteoglycans	-6.49466	20504	44	129	6	Col3a1|Col5a1|Col1a1|Col1a2|Sparc|Col5a3
-2.64766	0	-2.75627	0	0	0	0	0	0	0	0	-3.43463	0	0	0	0	-3.33097	0	-2.67229	0	0	GO:0042060	GO Biological Processes	wound healing	-6.4595	20504	363	2633	81	Macf1|Acvrl1|Alox12|Alox5|Anxa5|Anxa6|Cd151|Cd34|Entpd1|Cd9|Cxcr4|Col3a1|Col5a1|Col1a1|Cxadr|Dst|Elk3|Eng|F2rl1|F2rl3|Fgf1|Fkbp10|Foxc2|Gnas|Pdpn|Serpind1|Ptpn6|Hmgb1|Igf1|Il6ra|Itgb3|F11r|Lox|Naca|Nfe2l2|Bloc1s6|Pdgfb|Pecam1|Prkcd|Prkce|Pou2f3|Ppard|Ppl|Proc|Pten|Ptger3|Ptprj|Slc12a2|Slc4a1|Snai2|Srf|Sdc1|Tbxa2r|Tgfb1|Timp1|Tyro3|Vegfb|Vwf|Wnt4|Papss2|Axl|Ceacam1|Map3k1|Dysf|Pf4|Myoz1|Mustn1|Arl…
-2.81504	0	0	0	0	0	0	0	0	0	0	0	0	0	0	0	-2.50407	0	-6.41767	0	0	R-MMU-6806834	Reactome Gene Sets	Signaling by MET	-6.41767	20504	73	129	7	Col3a1|Col5a1|Col1a1|Col1a2|Lama2|Lama4|Col5a3
0	0	0	0	0	0	-2.08558	-6.41347	0	0	0	0	0	0	0	0	0	0	0	0	-4.29207	GO:0001817	GO Biological Processes	regulation of cytokine production	-6.41347	20504	776	27	9	Pou2af1|Srgn|Ccl20|Foxp3|Cd274|Cd96|Gpnmb|Cd300ld|Ifi206
-6.35004	0	0	0	0	0	0	0	0	0	0	0	0	0	0	0	-2.63896	0	-4.15987	0	0	GO:0035904	GO Biological Processes	aorta development	-6.35004	20504	68	477	11	Col3a1|Eng|Fkbp10|Hey1|Lox|Notch4|Rbpj|Tbx2|Aplnr|Adamts9|Prickle1
-3.81701	0	0	0	0	0	-3.17649	0	0	-6.2794	0	0	0	0	0	0	-2.43828	0	0	0	0	GO:0008610	GO Biological Processes	lipid biosynthetic process	-6.2794	20504	653	86	14	Alox5|Ces1e|B4galnt1|Hsd3b2|Hsd3b3|Lep|Slc27a2|Sptssb|Ces1d|Rdh1|Gpat3|Ces1f|Apob|Hsd17b13
0	0	0	0	0	0	-3.53875	-5.88611	0	0	0	0	0	0	0	0	0	0	0	0	-4.00743	GO:0030098	GO Biological Processes	lymphocyte differentiation	-6.27711	20504	444	2633	94	Atg5|B2m|Bak1|Bcl2|Bcl3|Zfp36l1|Runx1|Ccr6|Cd1d1|Cd24a|Cdk6|Cebpg|Ctsl|Egr1|Mpzl2|Bcl11a|Fzd9|Ptpn6|Hells|Hhex|Hlx|Hmgb1|Il15|Il4ra|Il6ra|Il7|Irf1|Itm2a|Jag2|Kit|Lep|Lgals1|Lgals9|Loxl3|Ly6d|Mdk|Msh2|Nfatc1|Nfil3|Prkcz|Pnp|Pou2af1|Ptprj|Rbpj|Ccl20|Sema4a|Foxp3|Sos1|Sos2|Sox12|Spn|Srf|Stat5a|Stat6|Tgfb1|Tnfsf8|Tnfsf9|Trp53|Tyro3|Wnt4|Yy1|Ikzf3|Gadd45g|Axl|Dnajb9|Adgrg3|Lgals8|Patz1|Hdac7|Adrm1|Rsa…
-3.79664	0	0	0	0	0	0	0	0	-6.27581	0	0	0	0	0	0	-3.30753	0	0	0	0	GO:0006694	GO Biological Processes	steroid biosynthetic process	-6.27581	20504	168	86	8	Ces1e|Hsd3b2|Hsd3b3|Lep|Slc27a2|Ces1d|Ces1f|Apob
0	0	0	0	0	0	0	0	0	0	0	0	0	0	0	-3.39705	0	0	0	0	-2.72494	GO:1903322	GO Biological Processes	positive regulation of protein modification by small protein conjugation or removal	-6.24047	20504	145	2633	41	Brca1|Btrc|Cry1|Ddx3x|Hspa5|Ngf|Pdcd6|Plk1|Septin4|Pten|Sphk1|Tank|Ubb|Ube3a|Cul3|Tollip|Ubqln1|Marchf7|Nmi|Ndfip1|Mastl|Peli1|Fbxo33|Klhl40|Dcun1d5|Ube2s|Kdm1a|Dcun1d2|Mycbp2|Topors|Prickle1|Ticam1|Mta1|Ripk2|Fanci|Trib1|Ube2d1|Trib3|Chfr|Sprtn|Nod2
-2.70532	0	0	0	0	0	0	0	0	0	-6.22132	0	0	0	-2.82605	0	0	0	0	0	0	GO:0042770	GO Biological Processes	signal transduction in response to DNA damage	-6.22132	20504	168	119	9	Brca1|Brca2|Chek1|Msh2|Pidd1|Dtl|Ticrr|Fancd2|Clspn
0	0	0	0	0	0	0	0	0	0	0	-2.16052	0	0	0	0	-6.16769	0	-3.96333	0	0	GO:0031589	GO Biological Processes	cell-substrate adhesion	-6.16769	20504	366	278	19	Acvrl1|Pdpn|Ilk|Itgb3|Lamb2|Lgals1|Mdk|Pdgfb|Pecam1|Wnt4|Hacd1|Thsd1|Bcam|Efemp2|Ccdc80|Tnxb|Emilin1|Rac3|Egflam
0	0	0	0	0	0	0	0	0	0	-6.16565	0	0	0	0	0	0	0	0	0	0	GO:0051983	GO Biological Processes	regulation of chromosome segregation	-6.16565	20504	86	119	7	Ttk|Ndc80|Fbxo5|Cdt1|Zwilch|Kif2c|Kntc1
0	0	0	0	0	0	0	0	0	0	-6.16565	0	0	0	0	0	0	0	0	0	0	GO:2001251	GO Biological Processes	negative regulation of chromosome organization	-6.16565	20504	86	119	7	Mcm2|Ttk|Ndc80|Fbxo5|Cdt1|Zwilch|Kntc1
-3.56415	-3.18633	0	0	0	0	0	0	0	0	0	0	0	0	0	0	-6.14022	0	0	0	0	GO:0032964	GO Biological Processes	collagen biosynthetic process	-6.14022	20504	55	278	8	Serpinh1|P3h3|Pdgfb|Vim|Wnt4|Rcn3|P3h4|Emilin1
0	0	0	0	0	0	0	0	0	0	-6.13042	0	0	0	0	0	0	0	0	0	0	GO:0006271	GO Biological Processes	DNA strand elongation involved in DNA replication	-6.13042	20504	13	119	4	Mcm3|Pola1|Pole|Gins1
0	0	0	0	0	0	-2.11189	0	0	0	0	0	0	0	0	0	-3.83623	0	-4.27816	0	0	R-MMU-9006934	Reactome Gene Sets	Signaling by Receptor Tyrosine Kinases	-6.08861	20504	406	2633	87	Atf1|Calm3|Ctnna1|Chek1|Col3a1|Col4a1|Col4a2|Col4a5|Col5a1|Col5a2|Col6a1|Col6a2|Col1a1|Col1a2|Creb1|Bcar1|Cybb|Esr1|Fgf1|Ptpn6|Igf1|Itch|Itgb3|Kit|Kras|Lama1|Lama2|Lama4|Lamb2|Mdk|Polr2k|Nab2|Ngf|Nos3|Pdgfb|Pdgfrb|Pgf|Pik3r3|Prkcd|Prkce|Prkcz|Ppp2cb|Ptprj|Ptprk|Pxn|Rock1|Sh3gl2|Sh3gl1|Shc1|Cyfip1|Ptk6|Sos1|Sphk1|Srf|Stat5a|Stat6|Tgfa|Thbs3|Tial1|Atp6v0a2|Ubb|Vegfb|Sh2b2|Lamc3|Mapk7|Axl|Mapk3|Col5…
0	0	0	0	0	0	0	0	0	0	0	-3.98543	-6.07281	0	0	0	0	0	0	-3.40745	0	GO:0034660	GO Biological Processes	ncRNA metabolic process	-6.07281	20504	456	126	14	Nsun2|Wdr4|Rcl1|Pes1|Exosc7|Farsa|Gtpbp3|Thumpd2|Shq1|Las1l|Tsen54|Ints7|Nat10|Eprs
0	0	0	0	0	0	0	0	0	0	0	-6.07005	-6.01148	0	0	0	0	0	0	0	0	GO:0006399	GO Biological Processes	tRNA metabolic process	-6.07005	20504	168	124	9	Mettl1|Tsen34|Ctu2|Ears2|Yars2|Lars2|Lars|Trmt61a|Tsen2
-2.09013	0	0	0	0	0	0	0	0	-6.06841	0	0	0	0	0	0	0	0	0	0	0	GO:1905954	GO Biological Processes	positive regulation of lipid localization	-6.06841	20504	123	86	7	Adipoq|Ces1e|Retn|Lrat|Ces1d|Ces1f|Apob
0	0	0	0	0	0	0	-6.02229	0	0	0	0	0	0	0	-2.11296	0	0	0	0	-3.9374	GO:0070663	GO Biological Processes	regulation of leukocyte proliferation	-6.02229	20504	261	27	6	Hhex|Foxp3|Ikzf3|Tnfrsf13b|Cd274|Gpnmb
0	0	0	0	0	0	0	0	0	-5.99464	0	0	0	0	0	0	0	0	0	0	0	GO:1905952	GO Biological Processes	regulation of lipid localization	-5.99464	20504	183	86	8	Adipoq|Ces1e|Lep|Retn|Lrat|Ces1d|Ces1f|Apob
-2.52184	0	0	0	0	0	0	0	0	0	0	0	0	0	0	0	0	0	-5.99005	0	0	R-MMU-2214320	Reactome Gene Sets	Anchoring fibril formation	-5.99005	20504	13	129	4	Col4a1|Col4a5|Col1a1|Col1a2
0	0	0	0	0	0	0	0	0	0	-5.97265	0	0	0	0	0	0	0	0	0	0	GO:0030071	GO Biological Processes	regulation of mitotic metaphase/anaphase transition	-5.97265	20504	58	119	6	Ttk|Ndc80|Fbxo5|Cdt1|Zwilch|Kntc1
0	0	0	0	0	0	0	0	0	-5.95787	0	0	0	0	0	0	0	0	0	0	0	GO:0008206	GO Biological Processes	bile acid metabolic process	-5.95787	20504	44	86	5	Ces1e|Lep|Slc27a2|Ces1d|Ces1f
0	0	0	0	0	0	0	0	0	0	-5.89926	0	0	0	0	0	0	0	0	0	0	GO:0008608	GO Biological Processes	attachment of spindle microtubules to kinetochore	-5.89926	20504	33	119	5	Brca2|Ndc80|Cdt1|Sgo1|Kif2c
-2.33135	0	0	0	0	0	0	0	0	0	0	0	0	0	0	0	-5.84444	0	-2.28914	0	0	GO:0061061	GO Biological Processes	muscle structure development	-5.84444	20504	708	278	27	Casq1|Eng|Fhl2|Foxc2|Gpc1|Igf1|Ilk|Lgals1|Pdgfb|Pitx1|Sin3b|Tcf15|Tcf21|Wnt4|Aplnr|Dysf|Hacd1|Camk1|Efemp2|Plekho1|Nfatc4|Mamstr|Selenon|Fdps|Tmem119|Piezo1|Tmem204
0	0	0	0	0	0	0	0	0	-5.8429	0	0	0	0	0	0	0	0	0	0	0	GO:0044282	GO Biological Processes	small molecule catabolic process	-5.8429	20504	336	86	10	Adipoq|Ido1|Lep|Otc|Slc27a2|Cyp4f14|Ddo|Adhfe1|Ces1d|Ces1f
0	0	0	0	0	0	0	0	0	0	-5.8415	0	0	0	0	0	0	0	0	0	0	GO:0007091	GO Biological Processes	metaphase/anaphase transition of mitotic cell cycle	-5.8415	20504	61	119	6	Ttk|Ndc80|Fbxo5|Cdt1|Zwilch|Kntc1
0	0	0	0	0	0	0	0	0	0	-5.8415	0	0	0	0	0	0	0	0	0	0	GO:1902099	GO Biological Processes	regulation of metaphase/anaphase transition of cell cycle	-5.8415	20504	61	119	6	Ttk|Ndc80|Fbxo5|Cdt1|Zwilch|Kntc1
-2.23487	0	0	0	0	0	0	0	0	-5.83129	0	0	0	0	0	0	0	0	0	0	0	GO:0008202	GO Biological Processes	steroid metabolic process	-5.83129	20504	337	86	10	Cyp2e1|Ces1e|Hsd3b2|Hsd3b3|Lep|Slc27a2|Ces1d|Rdh1|Ces1f|Apob
0	0	-2.36709	0	0	0	0	0	-2.68058	0	0	0	0	0	0	0	0	0	0	0	-2.95791	GO:0016032	GO Biological Processes	viral process	-5.8258	20504	346	2633	76	Atg5|Bak1|Bcl2|Cfl1|Chd1|Cxcr4|Ctsl|Ddx3x|Ddx5|Ddx6|Hcfc1|Hspa8|Hsp90ab1|Ifi204|Itgb3|Lgals1|Slc3a2|Pdcd6ip|Cnot7|Pou2f3|Ppib|Ptx3|Ccl8|Slpi|Smarca4|Smarcb1|Sp100|Trim21|Stau1|Trp53|Tyro3|Trim26|Rnasel|Axl|Ceacam1|Ceacam2|Map3k1|Nr5a2|Vapa|Snx3|Vapb|Isg20|Rsad2|Ifitm3|Trim35|Arl8b|Trim62|Tmem39a|Ifitm1|Mcts1|Trim15|Ifih1|Ist1|Lrrc15|Trim14|Chmp5|Ifitm2|Nucks1|Usp6nl|Fam111a|Pkn2|Hexim1|Trim38|Eea…
0	0	0	0	0	0	0	0	0	0	0	0	0	0	0	0	-3.53956	0	-2.80223	0	-2.95791	ko04151	KEGG Pathway	PI3K-Akt signaling pathway	-5.8258	20504	346	2633	76	Atf4|Bcl2|Brca1|Cdk4|Cdk6|Chuk|Col4a1|Col4a2|Col4a5|Col6a1|Col6a2|Col6a3|Col1a1|Col1a2|Creb1|Atf6b|Efna2|Fgf1|Gng8|Lpar1|Hsp90ab1|Ifnar1|Ifnar2|Igf1|Ikbkb|Ikbkg|Il3ra|Il4ra|Il6ra|Il7|Itga5|Itgb3|Itgb5|Kit|Kras|Lama1|Lama2|Lama4|Lamb2|Lamc2|Klk1b4|Ngf|Nos3|Pdgfb|Pdgfrb|Pgf|Pik3r3|Ppp2cb|Prlr|Pten|Rbl2|Rxra|Sos1|Sos2|Thbs3|Hsp90b1|Trp53|Vegfb|Vwf|Ywhah|Lamc3|Mapk3|Tsc1|Ppp2r2a|Pik3cb|Lpar4|Tnxb|Phl…
0	0	0	0	0	0	0	0	0	0	0	0	0	0	0	0	-5.8125	0	-5.5789	0	0	WP85	WikiPathways	Focal adhesion	-5.8125	20504	185	278	13	Col4a2|Col5a2|Col6a2|Igf1|Ilk|Itgb3|Lama1|Lamb2|Pdgfb|Pgf|Thbs3|Tnxb|Rac3
-2.69817	0	0	0	0	0	0	0	0	0	0	0	0	0	0	0	-4.20904	0	-4.87178	0	0	GO:0001503	GO Biological Processes	ossification	-5.81231	20504	418	2633	88	Alox5|Ank|Atf4|Bcl2|Bglap|Bglap2|Bmp1|Bmp8a|Runx1|Cdk6|Chrd|Col1a1|Col1a2|Ddx5|Twist2|Dhh|Erh|Fbn2|Fhl2|Foxc2|Fzd9|Gfra4|Gnas|Hey1|Hira|Hspg2|Id1|Ifi204|Igf1|Ilk|Lep|Lox|Ltbp3|Smad5|Mdk|Mef2d|Men1|Mmp2|Nab1|Nab2|Nfatc1|P2rx7|Prkd1|Srgn|Pth1r|Rbpj|Snai2|Sort1|Sox11|Tgfb1|Thbs3|Thra|Tph1|Traf6|Tob1|Wnt4|Mapk3|Limd1|Crim1|Hdac7|Rsad2|Fignl1|Ifitm3|Sbds|Fbxo5|Fbxl15|Ifitm1|Hdac8|Nipbl|Bcor|Snx10|Rfln…
0	0	0	0	0	0	0	0	0	0	-5.79935	0	0	0	0	0	0	0	0	0	0	GO:0010965	GO Biological Processes	regulation of mitotic sister chromatid separation	-5.79935	20504	62	119	6	Ttk|Ndc80|Fbxo5|Cdt1|Zwilch|Kntc1
-5.76291	0	0	0	0	0	0	0	0	0	0	0	0	0	0	0	0	0	-4.07531	0	0	GO:0035909	GO Biological Processes	aorta morphogenesis	-5.76291	20504	37	477	8	Col3a1|Eng|Fkbp10|Hey1|Notch4|Rbpj|Tbx2|Adamts9
0	0	-2.06671	0	0	0	0	-2.35071	0	0	0	0	0	0	0	0	0	0	0	0	-3.07978	GO:0051607	GO Biological Processes	defense response to virus	-5.73269	20504	255	2633	60	Akap1|Bcl2|Bnip3|C1qbp|Chuk|Cxadr|F2rl1|Gbp2b|Gpam|Ifi204|Ifnar1|Ifnar2|Ifngr2|Il10rb|Il15|Irf1|Acod1|Itch|Cxcl9|Cnot7|Ppm1b|Foxp3|Sin3a|Spn|Rnasel|Polr3e|Serinc3|Pqbp1|Isg20|Rsad2|Ifitm3|Ncbp3|Riok3|Ddx17|Polr3g|Zcchc3|Ifitm1|Trim15|Ifih1|Sec14l1|Polr3h|Parp9|Selenok|Ifitm2|Ankrd17|Traf3ip2|Ticam1|Ifit1bl2|Tlr3|Trim38|Nploc4|Treml4|Ddx58|Ddx60|Slfn9|Elmod2|Aim2|Nlrp1b|Ifit1bl1|Ifi206
0	0	-2.06671	0	0	0	0	-2.35071	0	0	0	0	0	0	0	0	0	0	0	0	-3.07978	GO:0140546	GO Biological Processes	defense response to symbiont	-5.73269	20504	255	2633	60	Akap1|Bcl2|Bnip3|C1qbp|Chuk|Cxadr|F2rl1|Gbp2b|Gpam|Ifi204|Ifnar1|Ifnar2|Ifngr2|Il10rb|Il15|Irf1|Acod1|Itch|Cxcl9|Cnot7|Ppm1b|Foxp3|Sin3a|Spn|Rnasel|Polr3e|Serinc3|Pqbp1|Isg20|Rsad2|Ifitm3|Ncbp3|Riok3|Ddx17|Polr3g|Zcchc3|Ifitm1|Trim15|Ifih1|Sec14l1|Polr3h|Parp9|Selenok|Ifitm2|Ankrd17|Traf3ip2|Ticam1|Ifit1bl2|Tlr3|Trim38|Nploc4|Treml4|Ddx58|Ddx60|Slfn9|Elmod2|Aim2|Nlrp1b|Ifit1bl1|Ifi206
-2.25252	0	0	0	0	0	0	0	0	0	-5.7305	0	0	0	0	0	0	0	0	0	0	GO:0000076	GO Biological Processes	DNA replication checkpoint signaling	-5.7305	20504	16	119	4	Timeless|Cdt1|Ticrr|Clspn
0	0	0	0	0	0	0	0	0	0	-5.7261	0	0	0	0	0	0	0	0	0	0	GO:0051783	GO Biological Processes	regulation of nuclear division	-5.7261	20504	143	119	8	Chek1|Rad51ap1|Ttk|Ndc80|Fbxo5|Cdt1|Zwilch|Kntc1
0	0	0	0	0	0	0	0	0	0	-5.72353	0	0	0	0	0	0	0	0	0	0	GO:1902292	GO Biological Processes	cell cycle DNA replication initiation	-5.72353	20504	5	119	3	Mcm3|Mcm2|Pola1
0	0	0	0	0	0	0	0	0	0	-5.72353	0	0	0	0	0	0	0	0	0	0	GO:1902315	GO Biological Processes	nuclear cell cycle DNA replication initiation	-5.72353	20504	5	119	3	Mcm3|Mcm2|Pola1
0	0	0	0	0	0	0	0	0	0	-5.72353	0	0	0	0	0	0	0	0	0	0	GO:1902975	GO Biological Processes	mitotic DNA replication initiation	-5.72353	20504	5	119	3	Mcm3|Mcm2|Pola1
0	-2.16996	0	0	0	0	0	0	0	0	-2.04174	0	0	0	-2.97952	0	0	0	0	0	0	GO:0097193	GO Biological Processes	intrinsic apoptotic signaling pathway	-5.71991	20504	307	2633	69	Atf4|Bak1|Bcl2|Bcl3|Bnip3|Brca1|Brca2|Hyou1|Ddx3x|Ddx5|Ei24|Eno1|Gcg|Hells|Hic1|Hipk2|Hnrnpk|Ifi204|Ikbkg|Msh2|Nfe2l2|Pnp|Septin4|Polb|Snai2|Snai1|Sod2|Spop|Taf6|Tnfrsf1a|Trp53|Tpt1|Ubb|Mapk7|Serinc3|Phlda3|Zfp385a|Chek2|Ubqln1|Park7|Marchf7|Fignl1|Perp|Txndc12|Cdip1|Steap3|Ppm1f|Chac1|Dyrk2|Nfatc4|Dnm1l|Syvn1|Opa1|Cyld|Pik3cb|Usp47|Ern1|Selenok|Trem2|Kdm1a|Topors|Selenos|Ivns1abp|Stk24|Trib3|Ppi…
0	0	0	0	0	0	0	0	0	0	-5.71723	0	0	0	0	0	0	0	0	0	0	GO:0044784	GO Biological Processes	metaphase/anaphase transition of cell cycle	-5.71723	20504	64	119	6	Ttk|Ndc80|Fbxo5|Cdt1|Zwilch|Kntc1
0	0	0	0	0	0	0	0	0	-5.70077	0	0	0	0	0	0	0	0	0	0	0	GO:0010885	GO Biological Processes	regulation of cholesterol storage	-5.70077	20504	22	86	4	Ces1e|Ces1d|Ces1f|Apob
0	0	0	0	0	0	0	0	0	-5.69753	0	0	0	0	0	0	0	0	0	0	0	GO:0019915	GO Biological Processes	lipid storage	-5.69753	20504	89	86	6	Ces1e|B4galnt1|Lep|Ces1d|Ces1f|Apob
-5.68227	0	0	0	0	0	0	0	0	0	0	0	0	0	0	0	-3.07438	0	-4.11609	0	0	GO:0060840	GO Biological Processes	artery development	-5.68227	20504	112	477	13	Col3a1|Eng|Fkbp10|Hey1|Lox|Notch4|Rbpj|Prrx2|Tbx2|Aplnr|Adamts9|Prickle1|Apob
0	0	0	0	0	0	0	0	0	0	-5.67722	0	0	0	0	0	0	0	0	0	0	GO:0051306	GO Biological Processes	mitotic sister chromatid separation	-5.67722	20504	65	119	6	Ttk|Ndc80|Fbxo5|Cdt1|Zwilch|Kntc1
0	0	0	0	0	0	0	0	0	0	0	0	0	-2.47583	0	0	0	0	0	0	-2.29142	GO:0031647	GO Biological Processes	regulation of protein stability	-5.66702	20504	308	2633	69	Bcl2|Btrc|Cct3|Cct8|Creb1|Gapdh|Gnaq|Hcfc1|Htt|Hspa8|Hsp90ab1|Id1|Irgm1|Igf1|Igtp|Kras|Per3|Prkd1|Plk1|Ppib|Pten|Sox17|Trim21|Aurka|Tbl1x|Trim24|Trp53|Wiz|Cul3|Bag3|Chek2|Rnf5|Stk3|Crtap|Park7|Marchf7|Tsc1|Mcm8|Mfsd1|Tmem88|Ndc80|Gpihbp1|Fbxo7|Hdac8|Get1|Telo2|Usp36|Pinx1|Syvn1|Naa15|Usp47|Nedd4l|Usp8|Stx12|Usp33|Mtrr|Mtmr9|Hip1|Rab21|Rab3gap1|Ipo9|Sec16a|Tardbp|Chfr|Crebl2|Gnl3l|Afm|Ep300|Slc51b
0	-2.20329	0	0	0	0	0	0	0	0	-5.66268	0	0	0	0	0	0	0	0	0	0	ko00240	KEGG Pathway	Pyrimidine metabolism	-5.66268	20504	102	119	7	Pola1|Pole|Pole2|Prim1|Rrm1|Rrm2|Dut
0	0	0	0	0	0	0	0	0	0	0	0	0	0	0	0	0	0	0	0	-2.61057	GO:0031400	GO Biological Processes	negative regulation of protein modification process	-5.66115	20504	526	2633	105	Adipoq|Agt|Akap1|Atg5|Bak1|Brca1|Cdkn1c|Cry1|Dnmt1|Dnmt3b|Drd1|Eng|Fem1a|Gfi1b|Gnai2|Gnaq|Gstp1|Trip12|Ptpn6|Hhex|Igf1|Ikbkb|Ilk|Irf1|Jarid2|Limk1|Men1|Pecam1|Prkcd|Prkce|Prkcz|Plk1|Pten|Ptprj|Rock1|Foxp3|Sh3gl2|Ptk6|Sin3a|Smarcb1|Snta1|Trim21|Tesk1|Tgfb1|Gadd45g|Mapk7|Pebp1|Sh3bp5|Ceacam1|Dysf|Ldlrad4|Sfrp5|Mad2l1|Ensa|Tmed2|Crtap|Park7|Terf2ip|Marchf7|Pmepa1|Mastl|Fbxo5|Ppm1f|Fbxo7|Rasip1|Cep85…
-2.11233	0	0	0	0	0	0	0	0	0	0	0	0	0	0	0	-4.05001	0	-5.65921	0	-2.13776	R-MMU-375165	Reactome Gene Sets	NCAM signaling for neurite out-growth	-5.65921	20504	34	129	5	Col3a1|Col4a1|Col4a5|Col5a1|Col5a3
0	0	0	0	0	0	0	0	0	0	-5.65842	0	0	0	0	0	0	0	0	0	0	GO:0044839	GO Biological Processes	cell cycle G2/M phase transition	-5.65842	20504	146	119	8	Brca1|Chek1|Ndc80|Mastl|Fbxo5|Dtl|Ticrr|Clspn
-2.49232	0	0	0	0	0	0	0	0	0	0	0	0	0	0	0	-5.6578	0	-2.63167	0	0	GO:0061448	GO Biological Processes	connective tissue development	-5.6578	20504	288	278	16	Anxa6|Serpinh1|Cdk4|Foxc2|Hspg2|Igf1|Itgb3|Mdk|Pdgfb|Pitx1|Pth1r|Thbs3|Ubb|Rflna|Adamts7|Gpr4
0	0	0	0	0	0	0	0	0	0	-5.64329	0	0	0	0	0	0	0	0	0	0	GO:0007095	GO Biological Processes	mitotic G2 DNA damage checkpoint signaling	-5.64329	20504	37	119	5	Brca1|Chek1|Dtl|Ticrr|Clspn
0	0	0	0	0	0	0	-5.64075	0	0	0	0	0	0	0	0	0	0	0	0	0	GO:2000319	GO Biological Processes	regulation of T-helper 17 cell differentiation	-5.64075	20504	20	27	3	Ccr6|Ccl20|Foxp3
0	0	-3.31338	0	0	0	0	-5.63693	0	0	0	0	0	0	0	0	0	0	0	0	-2.21678	GO:2000514	GO Biological Processes	regulation of CD4-positive, alpha-beta T cell activation	-5.63693	20504	72	27	4	Ccr6|Ccl20|Foxp3|Cd274
0	0	0	-2.81745	-2.52921	0	0	0	0	0	-4.82483	0	-2.29915	0	-3.2955	0	0	0	0	0	0	GO:0051301	GO Biological Processes	cell division	-5.63569	20504	621	2633	120	Rhoc|Brca2|Birc6|Bub3|Calm3|Cd2ap|Cdc25a|Cdk4|Cdk6|Cfl1|Fgf1|Gnai2|Hells|Incenp|Kif2a|Kit|Mad1l1|Mdk|Men1|Numbl|Pdcd6ip|Pdgfb|Pgf|Prkce|Plk1|Septin4|Rbl2|Rock1|Sstr5|Son|Sox17|Sox5|Stag2|Aurka|Cenpx|Tgfa|Tgfb1|Tial1|Timeless|Vegfb|Wee1|Ybx1|Nek4|Smc1a|Cetn2|Cul3|Trim36|Nsun2|Reep3|Pttg1|Chek2|Dclre1a|Mad2l1|Ensa|Actr8|Arl3|Ruvbl1|Anapc5|Cks2|Mplkip|Ska1|Cul7|Mis18a|Chmp3|Tafazzin|Dsn1|Zfp830|Ndc8…
0	0	0	0	0	0	0	0	0	0	0	0	0	0	0	0	-5.63238	0	0	0	0	GO:0048754	GO Biological Processes	branching morphogenesis of an epithelial tube	-5.63238	20504	192	278	13	Eng|Foxc2|Igf1|Ilk|Lama1|Mdk|Pgf|Tcf21|Wnt4|Plxnd1|Rasip1|Nfatc4|Dchs1
-5.01686	0	0	0	0	0	0	0	0	-5.62468	0	0	0	0	0	0	-2.95976	0	0	0	0	GO:0044283	GO Biological Processes	small molecule biosynthetic process	-5.62468	20504	536	86	12	Adipoq|Alox5|Ces1e|Gcg|Ido1|Lep|Otc|Slc27a2|Ces1d|Rdh1|Ces1f|Apob
0	0	0	-2.24746	0	0	0	0	0	0	0	0	0	0	0	0	-2.46314	0	0	0	-2.67008	GO:1901653	GO Biological Processes	cellular response to peptide	-5.61452	20504	309	2633	69	Adipoq|Agt|Anxa5|Bglap|Bglap2|Zfp36l1|Cacnb1|Cdk4|Cfl1|Bcar1|Foxc2|Gnai2|Gpam|Hnrnpk|Hsf1|Igf1|Inhbb|Irf1|Lep|Nfe2l2|Nr4a2|Pik3r3|Prkcd|Prkcz|Pten|Ptpre|Ptprj|Pxn|Rock1|Srsf3|Shc1|Cyfip1|Stat5a|Stat6|Timeless|Trp53|Vim|Ybx1|Sh2b2|Ceacam1|Ceacam2|Uchl3|Sco1|Nucb2|Slc2a8|Adrm1|Foxo1|Baiap2l1|C1qtnf12|Rab13|Lmbrd1|Rarres2|Opa1|Chmp5|Trem2|Phip|Nucks1|Pcsk9|Prkaa1|Eprs|Socs7|Ripk2|Tns2|Mars1|Slc30a10…
0	0	0	0	0	0	0	0	0	0	0	-2.18567	-5.611	0	0	0	0	0	0	-3.40197	0	GO:0034470	GO Biological Processes	ncRNA processing	-5.611	20504	362	126	12	Nsun2|Wdr4|Rcl1|Pes1|Exosc7|Gtpbp3|Thumpd2|Shq1|Las1l|Tsen54|Ints7|Nat10
0	-2.17382	0	0	0	0	0	0	0	0	-5.606	0	0	0	0	0	0	0	0	0	0	mmu00240	KEGG Pathway	Pyrimidine metabolism	-5.606	20504	104	119	7	Pola1|Pole|Pole2|Prim1|Rrm1|Rrm2|Dut
-2.06752	-3.95195	0	0	0	0	0	0	0	0	0	0	0	0	0	0	0	0	-5.59445	0	0	R-MMU-2129379	Reactome Gene Sets	Molecules associated with elastic fibres	-5.59445	20504	35	129	5	Eln|Fbn1|Fbn2|Mfap2|Mfap5
0	0	0	0	0	0	0	0	0	0	0	0	0	0	0	0	-5.56517	0	0	0	0	GO:0010810	GO Biological Processes	regulation of cell-substrate adhesion	-5.56517	20504	226	278	14	Acvrl1|Pdpn|Ilk|Itgb3|Lgals1|Mdk|Pdgfb|Wnt4|Hacd1|Efemp2|Ccdc80|Emilin1|Rac3|Egflam
0	0	0	0	0	0	0	0	0	0	-5.56309	0	0	0	0	0	0	-2.48035	0	0	0	GO:0051052	GO Biological Processes	regulation of DNA metabolic process	-5.56309	20504	388	119	12	Brca1|Chek1|Dnmt1|Msh2|Rad51ap1|Timeless|Xrcc5|Cdt1|Rfc3|Dscc1|Ticrr|Fancb
-3.26427	0	0	0	0	0	0	0	0	0	0	0	0	0	0	0	-5.56125	0	0	0	0	GO:0060485	GO Biological Processes	mesenchyme development	-5.56125	20504	293	278	16	Acvrl1|Anxa6|Eng|Foxc2|Pdpn|Loxl3|Mdk|Meox1|Sema6c|Tcf15|Tcf21|Tead2|Wnt4|Aplnr|Cul7|Dchs1
0	0	0	0	0	0	0	0	0	0	-5.56112	0	0	0	0	0	0	0	0	0	0	GO:1905818	GO Biological Processes	regulation of chromosome separation	-5.56112	20504	68	119	6	Ttk|Ndc80|Fbxo5|Cdt1|Zwilch|Kntc1
0	0	0	0	0	0	0	0	0	0	0	0	0	-5.55875	0	0	0	0	0	0	0	GO:0061762	GO Biological Processes	CAMKK-AMPK signaling cascade	-5.55875	20504	9	67	3	Irgm1|Igtp|Camkk2
0	0	0	-2.77811	0	0	0	0	-2.4497	0	0	0	0	0	0	0	0	0	0	-5.55752	0	R-MMU-5688426	Reactome Gene Sets	Deubiquitination	-5.55752	20504	241	100	9	Ikbkg|Usp34|Yy1|Usp14|Usp16|Psme4|Atxn3|Brcc3|Asxl1
0	0	-2.30941	0	0	0	0	-5.55241	0	0	0	0	0	0	0	0	0	0	0	0	-4.33379	GO:0002833	GO Biological Processes	positive regulation of response to biotic stimulus	-5.55241	20504	173	27	5	Cd180|Ly86|Cd274|Ifi208|Ifi206
0	0	0	0	0	0	0	0	0	-5.5414	0	0	0	0	0	0	0	0	0	0	0	GO:0010878	GO Biological Processes	cholesterol storage	-5.5414	20504	24	86	4	Ces1e|Ces1d|Ces1f|Apob
0	0	0	0	0	0	0	0	0	0	-5.52366	0	0	0	0	0	0	0	0	0	0	GO:0033045	GO Biological Processes	regulation of sister chromatid segregation	-5.52366	20504	69	119	6	Ttk|Ndc80|Fbxo5|Cdt1|Zwilch|Kntc1
-2.10397	0	0	0	0	0	0	0	0	0	-5.50875	0	0	0	0	0	0	0	0	0	0	GO:0001833	GO Biological Processes	inner cell mass cell proliferation	-5.50875	20504	18	119	4	Brca2|Chek1|Gins1|Palb2
0	0	0	0	0	0	0	0	0	-5.50796	0	0	0	0	0	0	0	0	0	0	0	GO:0010883	GO Biological Processes	regulation of lipid storage	-5.50796	20504	54	86	5	Ces1e|Lep|Ces1d|Ces1f|Apob
0	0	0	0	0	0	0	0	0	0	0	0	0	0	0	0	-5.50186	0	0	0	0	GO:0010811	GO Biological Processes	positive regulation of cell-substrate adhesion	-5.50186	20504	139	278	11	Ilk|Itgb3|Mdk|Pdgfb|Wnt4|Hacd1|Efemp2|Ccdc80|Emilin1|Rac3|Egflam
-2.36306	0	0	0	0	0	0	0	0	-5.50174	0	0	0	0	0	0	0	0	0	0	0	GO:0030258	GO Biological Processes	lipid modification	-5.50174	20504	213	86	8	Adipoq|Alox5|Apod|Cyp2e1|B4galnt1|B4galnt2|Lep|Slc27a2
0	0	0	-2.22585	0	0	0	0	0	0	0	0	0	0	0	0	-2.35797	0	0	0	-2.14506	GO:1901652	GO Biological Processes	response to peptide	-5.4949	20504	413	2633	86	Adipoq|Agt|Anxa5|Bglap|Bglap2|Zfp36l1|Cacnb1|Cdk4|Cfl1|Chuk|Creb1|Bcar1|Cry1|Egr1|Foxc2|Gnai2|Gpam|Hnrnpk|Hsf1|Igf1|Ikbkb|Inhbb|Irf1|Serpina3c|Lep|Mmp2|Nfe2l2|Nr4a2|Pik3r3|Prkcd|Prkcz|Pld2|Pten|Ptpre|Ptprj|Pxn|Rock1|Serpinf1|Srsf3|Shc1|Cyfip1|Sort1|Serpina1b|Stat5a|Stat6|Timeless|Trp53|Vim|Ybx1|Sh2b2|Ceacam1|Ceacam2|Scly|Uchl3|Sco1|Nucb2|Slc2a8|Adrm1|Foxo1|Retn|Tsc1|Baiap2l1|C1qtnf12|Rab13|Lmbrd1…
0	0	0	0	0	0	0	0	-2.34771	0	0	0	0	0	0	0	0	0	0	-2.71968	-2.62639	GO:0016570	GO Biological Processes	histone modification	-5.49404	20504	462	2633	94	Atg5|Brca1|Brca2|Chek1|Ctcf|Dnmt1|Dnmt3b|Drd1|Smarcad1|Fbl|Gcg|Gfi1b|Trip12|Hcfc1|Prmt1|Incenp|Jarid2|Mecp2|Men1|Msl3|Uhrf1|Padi2|Per1|Prkcd|Prkd1|Ruvbl2|Foxp3|Sin3a|Sin3b|Snai2|Smarca4|Smarcb1|Tbl1x|Tcf21|Morf4l1|Tgfb1|Trp53|Wbp2|Baz1b|Aplnr|Mapk3|Tada1|Usp21|Cbx8|Suz12|Kat6b|Hdac7|Ruvbl1|Park7|Suv39h2|Zfp110|Chtop|Ntmt1|Trmt112|Kat8|Ppm1f|Hdac8|Nipbl|Bcor|Naa50|Supt7l|Usp36|Phf19|Usp16|Cxxc1|As…
-3.51551	0	0	0	0	0	0	0	0	0	0	0	0	0	0	0	-3.23289	0	-5.48662	0	0	GO:0007507	GO Biological Processes	heart development	-5.48662	20504	649	129	16	Actc1|Agt|Col3a1|Col5a1|Eln|Fbn1|Foxl1|Lox|Mmp2|Nos3|Sox11|Sox17|Tbx2|Tie1|Ramp2|Frem2
-2.63367	0	0	0	0	0	-2.27548	0	0	0	0	0	0	0	0	0	0	0	-5.48638	0	0	ko04933	KEGG Pathway	AGE-RAGE signaling pathway in diabetic complications	-5.48638	20504	100	129	7	Col3a1|Col4a1|Col4a5|Col1a1|Col1a2|Mmp2|Nos3
-2.02267	0	0	0	0	0	0	0	0	0	0	0	0	0	0	0	0	0	0	0	0	GO:0071375	GO Biological Processes	cellular response to peptide hormone stimulus	-5.48551	20504	265	2633	61	Adipoq|Agt|Anxa5|Bglap|Bglap2|Zfp36l1|Cdk4|Cfl1|Bcar1|Foxc2|Gnai2|Gpam|Hnrnpk|Hsf1|Igf1|Inhbb|Irf1|Lep|Nfe2l2|Nr4a2|Pik3r3|Prkcd|Prkcz|Pten|Ptpre|Ptprj|Pxn|Rock1|Srsf3|Shc1|Cyfip1|Stat5a|Stat6|Ybx1|Sh2b2|Ceacam1|Ceacam2|Uchl3|Sco1|Nucb2|Slc2a8|Adrm1|Foxo1|Baiap2l1|C1qtnf12|Rab13|Lmbrd1|Rarres2|Opa1|Phip|Nucks1|Pcsk9|Prkaa1|Eprs|Socs7|Tns2|Mars1|Slc30a10|Trib3|Cpeb2|Soga1
0	0	0	0	0	0	0	-5.48002	0	-2.98222	0	0	0	0	0	0	0	0	0	0	0	GO:0006954	GO Biological Processes	inflammatory response	-5.48002	20504	739	27	8	Ccr6|Cybb|Cd180|Ly86|Ccl20|Foxp3|Cd96|Il22ra2
0	0	0	0	0	0	0	0	0	0	0	0	0	0	0	0	-5.47627	0	0	0	0	GO:0061138	GO Biological Processes	morphogenesis of a branching epithelium	-5.47627	20504	230	278	14	Eng|Foxc2|Igf1|Ilk|Lama1|Mdk|Pdgfb|Pgf|Tcf21|Wnt4|Plxnd1|Rasip1|Nfatc4|Dchs1
0	0	0	0	0	0	0	0	0	0	0	0	0	0	0	0	-2.72022	0	-5.47161	0	0	GO:0060348	GO Biological Processes	bone development	-5.47161	20504	244	129	10	Bglap|Bglap2|Col3a1|Col1a1|Fbn1|Lox|Sparc|Lrrc17|Adamts12|Frem1
0	0	0	0	0	0	0	0	0	0	-5.47048	0	0	0	0	0	0	0	0	0	0	GO:0007094	GO Biological Processes	mitotic spindle assembly checkpoint signaling	-5.47048	20504	40	119	5	Ttk|Ndc80|Cdt1|Zwilch|Kntc1
0	0	0	0	0	0	0	0	0	0	-5.47048	0	0	0	0	0	0	0	0	0	0	GO:0071173	GO Biological Processes	spindle assembly checkpoint signaling	-5.47048	20504	40	119	5	Ttk|Ndc80|Cdt1|Zwilch|Kntc1
0	0	0	0	0	0	0	0	0	0	0	0	0	0	0	0	-5.32001	0	-4.61399	0	0	GO:1901342	GO Biological Processes	regulation of vasculature development	-5.46609	20504	306	2633	68	Acvrl1|Adam12|Add1|Agt|Alox5|Brca1|C5ar1|Runx1|Cd34|Cd59a|Cxcr4|Camp|Col4a2|Eng|Fgf1|Foxc2|Hhex|Hipk2|Hmgb1|Id1|Itga5|Itgb3|Lep|Mdk|Mecp2|Nfe2l2|Nos3|Notch4|Pdcd6|Pgf|Prkd1|Pxn|Rock1|S100a1|Ccl11|Serpinf1|Sema4a|Shc1|Slc12a2|Sp100|Sparc|Sphk1|Tbxa2r|Tie1|Tnfrsf1a|Vegfb|Wnt4|Aplnr|Mapk7|Ceacam1|Ramp2|Aggf1|Plxnd1|Ecscr|Sash1|Pik3cb|Erap1|Emilin1|Adamts9|Rnh1|Tlr3|Stab1|Minar1|Vash2|Hspb6|Optc|Tspa…
0	0	-5.44975	0	0	0	0	0	0	0	0	0	0	0	0	0	0	0	0	0	-2.24631	GO:0032732	GO Biological Processes	positive regulation of interleukin-1 production	-5.44975	20504	71	185	7	Egr1|F2rl1|Hmgb1|Havcr2|Malt1|Aim2|Nlrp1b
0	0	0	0	0	0	0	0	0	0	-5.44294	0	0	0	0	0	0	0	0	0	0	GO:0007088	GO Biological Processes	regulation of mitotic nuclear division	-5.44294	20504	110	119	7	Chek1|Ttk|Ndc80|Fbxo5|Cdt1|Zwilch|Kntc1
0	0	0	0	0	0	0	0	0	-5.43383	0	0	0	0	0	0	0	0	0	0	0	GO:0032368	GO Biological Processes	regulation of lipid transport	-5.43383	20504	153	86	7	Adipoq|Ces1e|Lep|Retn|Lrat|Ces1d|Ces1f
0	0	0	0	0	0	0	-5.42471	0	0	0	0	0	0	0	-2.19417	0	0	0	0	-4.55725	GO:0046651	GO Biological Processes	lymphocyte proliferation	-5.42471	20504	331	27	6	Cd180|Foxp3|Ikzf3|Tnfrsf13b|Cd274|Gpnmb
0	0	0	0	0	0	0	0	-3.91201	0	0	0	0	0	0	0	0	-2.84227	0	-3.31252	0	GO:0006397	GO Biological Processes	mRNA processing	-5.41926	20504	470	2633	95	Aplp1|Apobec2|Zfp36l1|C1qbp|Cirbp|Celf1|Ddx5|Dyrk1a|Hnrnpc|Hnrnpk|Hspa8|Hsf1|Kin|Magoh|Prpf4b|Raly|Rbmxl1|Srsf3|Snrpc|Son|Ybx1|Fxr2|Rnasel|Rngtt|Prpf19|Hnrnpa2b1|Snrpa|Zranb2|Pqbp1|Alyref2|Rbm38|Wtap|Sf3b6|Cwc15|Tsen34|Lsm5|Magohb|Snrnp40|Tsen15|Ncbp3|Rsrc1|Fip1l1|Cir1|Zfp830|Rbm7|Ddx17|Prpf18|Snrpd3|Cwc25|Rnmt|Ddx39a|Fam172a|Snrpa1|Prpf31|Cdk13|Rprd1b|Cdc5l|Scaf11|Hnrnpll|Rbm20|Rbm26|Tsen54|Hnrn…
0	0	0	0	0	0	0	0	0	0	-5.416	0	0	0	0	0	0	0	0	0	0	ko03440	KEGG Pathway	Homologous recombination	-5.416	20504	41	119	5	Brca1|Brca2|Rad54l|Palb2|Rad54b
0	0	0	0	0	0	0	0	0	-5.40567	0	0	0	0	0	0	0	0	0	0	0	GO:0120188	GO Biological Processes	regulation of bile acid secretion	-5.40567	20504	8	86	3	Ces1e|Ces1d|Ces1f
0	0	0	0	0	0	0	0	0	0	0	0	0	0	0	0	-5.40341	0	0	0	0	GO:0017185	GO Biological Processes	peptidyl-lysine hydroxylation	-5.40341	20504	9	278	4	P3h3|Plod1|Plod3|P3h4
0	0	0	0	0	0	0	0	0	-5.40146	0	0	0	0	0	0	0	0	0	0	0	GO:0032370	GO Biological Processes	positive regulation of lipid transport	-5.40146	20504	100	86	6	Adipoq|Ces1e|Retn|Lrat|Ces1d|Ces1f
-2.55336	0	0	0	0	0	-2.2303	0	0	0	0	0	0	0	0	0	0	0	-5.40051	0	0	mmu04933	KEGG Pathway	AGE-RAGE signaling pathway in diabetic complications	-5.40051	20504	103	129	7	Col3a1|Col4a1|Col4a5|Col1a1|Col1a2|Mmp2|Nos3
0	0	0	0	0	0	0	0	0	0	0	0	0	0	0	0	0	0	0	-5.39658	0	GO:0030490	GO Biological Processes	maturation of SSU-rRNA	-5.39658	20504	49	100	5	Riok3|Riok2|Ddx52|Tsr1|Wdr3
0	0	0	0	0	0	0	0	0	-5.3959	0	0	0	0	0	0	0	0	0	0	0	GO:0010888	GO Biological Processes	negative regulation of lipid storage	-5.3959	20504	26	86	4	Ces1e|Lep|Ces1d|Ces1f
0	0	0	0	0	0	0	-5.39471	0	0	0	0	0	0	0	-2.16665	0	0	0	0	-4.48075	GO:0032943	GO Biological Processes	mononuclear cell proliferation	-5.39471	20504	335	27	6	Cd180|Foxp3|Ikzf3|Tnfrsf13b|Cd274|Gpnmb
-2.81838	0	0	0	0	0	0	0	0	-5.37654	0	0	0	-2.0995	0	0	-2.67501	0	0	0	0	GO:0019216	GO Biological Processes	regulation of lipid metabolic process	-5.37654	20504	379	86	10	Adipoq|Apod|Ces1e|Lep|Isx|Ces1d|Rdh1|Ces1f|Apob|Hsd17b13
0	0	0	0	0	0	0	0	0	0	0	0	0	0	0	0	-4.75851	0	-4.66282	0	0	GO:0045765	GO Biological Processes	regulation of angiogenesis	-5.36983	20504	302	2633	67	Acvrl1|Adam12|Add1|Agt|Alox5|Brca1|C5ar1|Runx1|Cd34|Cd59a|Cxcr4|Camp|Col4a2|Eng|Fgf1|Foxc2|Hhex|Hipk2|Hmgb1|Id1|Itga5|Itgb3|Lep|Mdk|Mecp2|Nfe2l2|Nos3|Notch4|Pdcd6|Pgf|Prkd1|Pxn|Rock1|S100a1|Ccl11|Serpinf1|Sema4a|Shc1|Slc12a2|Sp100|Sparc|Sphk1|Tbxa2r|Tie1|Tnfrsf1a|Vegfb|Aplnr|Mapk7|Ceacam1|Ramp2|Aggf1|Plxnd1|Ecscr|Sash1|Pik3cb|Erap1|Emilin1|Adamts9|Rnh1|Tlr3|Stab1|Minar1|Vash2|Hspb6|Optc|Tspan12|G…
0	0	0	0	0	0	0	0	0	0	-5.36297	0	0	0	0	0	0	0	0	0	0	GO:0071174	GO Biological Processes	mitotic spindle checkpoint signaling	-5.36297	20504	42	119	5	Ttk|Ndc80|Cdt1|Zwilch|Kntc1
-2.47619	0	0	0	0	0	0	0	0	0	0	0	0	0	0	0	0	0	-5.31739	0	0	ko05146	KEGG Pathway	Amoebiasis	-5.31739	20504	106	129	7	Col3a1|Col4a1|Col4a5|Col1a1|Col1a2|Lama2|Lama4
0	0	0	-2.46012	0	0	0	0	0	0	0	0	0	0	0	0	-5.28993	0	-2.93803	0	0	GO:0002009	GO Biological Processes	morphogenesis of an epithelium	-5.28993	20504	583	278	23	Acvrl1|Eng|Foxc2|Pdpn|Igf1|Ilk|Lama1|Mdk|Pdgfb|Pgf|Tcf15|Tcf21|Tead2|Wnt4|Aplnr|Plod3|Sfrp5|Plxnd1|Rasip1|Nfatc4|Cdk20|Syne4|Dchs1
0	0	0	0	0	0	0	0	0	0	0	0	0	-5.26758	0	0	0	0	0	0	0	GO:0099004	GO Biological Processes	calmodulin dependent kinase signaling pathway	-5.26758	20504	11	67	3	Irgm1|Igtp|Camkk2
-2.42639	0	0	0	0	0	0	0	0	0	0	0	0	0	0	0	0	0	-5.26342	0	0	mmu05146	KEGG Pathway	Amoebiasis	-5.26342	20504	108	129	7	Col3a1|Col4a1|Col4a5|Col1a1|Col1a2|Lama2|Lama4
0	0	0	0	0	0	0	0	0	0	-5.26092	0	0	0	0	0	0	0	0	0	0	mmu03440	KEGG Pathway	Homologous recombination	-5.26092	20504	44	119	5	Brca1|Brca2|Rad54l|Palb2|Rad54b
0	0	0	0	0	0	0	0	0	0	-5.22326	0	0	0	0	0	0	0	0	0	0	GO:0022616	GO Biological Processes	DNA strand elongation	-5.22326	20504	21	119	4	Mcm3|Pola1|Pole|Gins1
0	0	0	0	-2.66598	0	0	0	0	0	-5.21177	0	0	0	0	0	0	0	0	0	0	GO:0031577	GO Biological Processes	spindle checkpoint signaling	-5.21177	20504	45	119	5	Ttk|Ndc80|Cdt1|Zwilch|Kntc1
0	0	0	0	0	0	0	-5.21081	0	0	0	0	0	0	0	-2.49344	0	0	0	0	-5.0919	GO:0050672	GO Biological Processes	negative regulation of lymphocyte proliferation	-5.21081	20504	92	27	4	Foxp3|Tnfrsf13b|Cd274|Gpnmb
0	0	0	0	0	0	0	0	0	-5.20845	0	0	0	0	0	0	0	0	0	0	0	GO:0033344	GO Biological Processes	cholesterol efflux	-5.20845	20504	62	86	5	Adipoq|Ces1e|Ces1d|Ces1f|Apob
0	0	0	0	0	0	0	0	0	0	0	0	0	0	0	0	-5.20743	0	0	0	0	GO:0061005	GO Biological Processes	cell differentiation involved in kidney development	-5.20743	20504	52	278	7	Foxc2|Lamb2|Pdgfb|Tcf21|Wnt4|Basp1|Gpr4
0	0	0	0	0	0	0	0	0	-5.19903	0	0	0	0	0	0	0	0	0	0	0	GO:0006699	GO Biological Processes	bile acid biosynthetic process	-5.19903	20504	29	86	4	Ces1e|Slc27a2|Ces1d|Ces1f
0	0	0	0	0	0	0	-5.19211	0	0	0	0	0	0	0	-2.47654	0	0	0	0	-5.04613	GO:0032945	GO Biological Processes	negative regulation of mononuclear cell proliferation	-5.19211	20504	93	27	4	Foxp3|Tnfrsf13b|Cd274|Gpnmb
0	0	0	0	0	0	0	-5.17361	0	0	0	0	0	0	0	0	0	0	0	0	0	GO:0002312	GO Biological Processes	B cell activation involved in immune response	-5.17361	20504	94	27	4	Ccr6|Cd180|Pou2af1|Foxp3
-3.32008	0	0	0	0	0	0	0	0	0	0	0	0	0	0	0	-5.17235	0	-2.24122	0	0	GO:0042692	GO Biological Processes	muscle cell differentiation	-5.17235	20504	428	278	19	Casq1|Eng|Fhl2|Igf1|Pdgfb|Wnt4|Aplnr|Dysf|Hacd1|Camk1|Efemp2|Plekho1|Nfatc4|Mamstr|Selenon|Fdps|Tmem119|Piezo1|Tmem204
0	0	-2.0834	0	0	0	0	0	0	0	-5.16381	0	0	0	0	0	0	0	0	0	0	GO:0045005	GO Biological Processes	DNA-dependent DNA replication maintenance of fidelity	-5.16381	20504	46	119	5	Brca2|Pole|Timeless|Fam111a|Mms22l
0	0	0	0	0	0	0	0	0	-5.16147	0	0	0	0	0	0	0	0	0	0	0	GO:0015918	GO Biological Processes	sterol transport	-5.16147	20504	110	86	6	Adipoq|Ces1e|Lep|Ces1d|Ces1f|Apob
0	0	0	0	0	0	0	0	0	-5.16147	0	0	0	0	0	0	0	0	0	0	0	GO:0030301	GO Biological Processes	cholesterol transport	-5.16147	20504	110	86	6	Adipoq|Ces1e|Lep|Ces1d|Ces1f|Apob
-2.11626	0	0	0	0	0	0	0	0	0	0	0	0	0	0	0	-5.15093	0	-4.68735	0	-2.89211	R-MMU-186797	Reactome Gene Sets	Signaling by PDGF	-5.15093	20504	53	278	7	Col4a2|Col5a2|Col6a1|Col6a2|Pdgfb|Thbs3|Col6a5
0	0	0	0	0	0	0	0	0	0	-5.14892	0	0	0	0	0	0	0	0	0	0	GO:0071897	GO Biological Processes	DNA biosynthetic process	-5.14892	20504	171	119	8	Chek1|Pola1|Pole|Pole2|Xrcc5|Rfc3|Dscc1|Dtl
0	0	0	0	0	0	0	-5.13832	0	0	0	0	0	0	0	0	0	0	0	0	0	GO:2000316	GO Biological Processes	regulation of T-helper 17 type immune response	-5.13832	20504	29	27	3	Ccr6|Ccl20|Foxp3
0	0	0	0	0	0	0	0	0	0	0	0	0	0	-3.61957	0	0	0	0	0	-3.09714	GO:0034976	GO Biological Processes	response to endoplasmic reticulum stress	-5.13578	20504	254	2633	58	Alox5|Atf4|Bak1|Bcl2|Hyou1|Pdia4|Atf6b|Ddx3x|Lpcat3|Hspa5|Ikbkg|Nfe2l2|Ppp2cb|Spop|Hsp90b1|Trp53|Ube2g2|Rnf103|Amfr|Serinc3|Dnajb9|Fbxo17|Fbxo6|Rcn3|Sgta|Rnf5|Ubqln2|Ubqln1|Tmed2|Vapb|Park7|Usp14|Sdf2l1|Txndc12|Ccdc47|Tmem129|Chac1|Pdia6|Anks4b|Syvn1|Opa1|Svip|Erp44|Ern1|Herpud2|Selenok|Calr4|Selenos|Nploc4|Ermp1|Man1b1|Sec16a|Trib3|Sesn2|Ficd|Erlin2|Mbtps2|Ep300
-2.25745	0	0	0	0	-2.45447	-2.44129	0	0	0	0	0	0	0	0	0	0	0	0	0	0	GO:0032870	GO Biological Processes	cellular response to hormone stimulus	-5.13522	20504	521	2633	102	Adipoq|Agt|Anxa5|Arntl|Bglap|Bglap2|Brca1|Zfp36l1|Cdk4|Cfl1|Clock|Bcar1|Cry1|Ddx5|Esr1|Foxc2|Gnai2|Gnas|Gpam|Hnrnpk|Hsf1|Igf1|Inhbb|Irf1|Acod1|Kit|Lep|Nfe2l2|Nr4a2|Padi2|Per1|Pik3r3|Prkcd|Prkce|Prkcz|Ppard|Prlr|Pten|Ptpre|Ptprj|Pxn|Rock1|Srsf3|Shc1|Cyfip1|Smarca4|Sstr5|Stat5a|Stat6|Tcf21|Tgfb1|Thra|Trim24|Ube3a|Wbp2|Ybx1|Ywhah|Sh2b2|Ceacam1|Ceacam2|Nr5a2|Uchl3|Sco1|Nucb2|Ramp2|Slc2a8|Adrm1|Foxo1|…
0	0	-2.90606	0	0	0	0	0	0	0	0	0	0	0	0	0	-5.11653	0	0	0	0	GO:0045785	GO Biological Processes	positive regulation of cell adhesion	-5.11653	20504	472	278	20	Chrd|Foxc2|Pdpn|Igf1|Ilk|Itgb3|Lgals1|Mdk|Pdgfb|Pld2|Wnt4|Dysf|Hacd1|Efemp2|Ccdc80|Tnxb|Emilin1|Rac3|Piezo1|Egflam
0	0	0	0	0	0	0	-4.1813	0	0	0	0	0	0	0	-2.28999	0	0	0	0	-5.11212	GO:0051250	GO Biological Processes	negative regulation of lymphocyte activation	-5.11212	20504	168	469	15	Runx1|Dlg1|Mad1l1|Foxp3|Spn|Marchf7|Tnfrsf13b|Cd274|Peli1|Fbxo7|Gpnmb|Scrib|Havcr2|Rc3h2|Tigit
0	0	0	0	0	0	0	-3.88916	0	0	0	0	0	0	0	-2.81767	0	0	0	0	-5.1072	GO:0042130	GO Biological Processes	negative regulation of T cell proliferation	-5.1072	20504	75	469	10	Dlg1|Mad1l1|Foxp3|Spn|Marchf7|Cd274|Peli1|Gpnmb|Scrib|Havcr2
0	0	0	0	0	0	0	-5.10162	0	0	0	0	0	0	0	-2.39504	0	0	0	0	-4.82629	GO:0070664	GO Biological Processes	negative regulation of leukocyte proliferation	-5.10162	20504	98	27	4	Foxp3|Tnfrsf13b|Cd274|Gpnmb
-2.21728	0	0	0	0	0	0	0	0	0	-3.21879	0	-5.10082	0	0	0	0	-2.33708	0	0	-2.26025	GO:0051028	GO Biological Processes	mRNA transport	-5.10082	20504	117	126	7	Htt|Nsun2|Mcm3ap|Ddx39a|Nup43|Sec13|Nup188
0	0	0	0	0	0	0	0	0	0	0	0	0	0	0	0	-5.09062	0	0	0	0	GO:0001938	GO Biological Processes	positive regulation of endothelial cell proliferation	-5.09062	20504	99	278	9	Acvrl1|Igf1|Itgb3|Mdk|Pdgfb|Pgf|Aplnr|Dysf|Zfp580
0	0	0	0	0	0	0	0	0	-5.07966	0	0	0	0	0	0	0	0	0	0	0	GO:0010875	GO Biological Processes	positive regulation of cholesterol efflux	-5.07966	20504	31	86	4	Adipoq|Ces1e|Ces1d|Ces1f
0	0	0	0	0	0	0	0	0	0	0	0	0	0	0	0	-5.07943	0	0	0	0	GO:0001763	GO Biological Processes	morphogenesis of a branching structure	-5.07943	20504	249	278	14	Eng|Foxc2|Igf1|Ilk|Lama1|Mdk|Pdgfb|Pgf|Tcf21|Wnt4|Plxnd1|Rasip1|Nfatc4|Dchs1
0	0	0	0	0	0	0	0	0	0	0	0	0	0	0	0	0	0	-5.0778	0	0	GO:0032571	GO Biological Processes	response to vitamin K	-5.0778	20504	7	129	3	Bglap|Bglap2|Postn
0	0	-3.13327	0	0	0	0	0	0	0	0	0	0	0	0	0	0	0	0	0	-4.14556	GO:0002643	GO Biological Processes	regulation of tolerance induction	-5.07367	20504	20	2633	11	Runx1|Hmgb1|Ido1|Itch|Pdcd1|Foxp3|Marchf7|Cd274|Irak3|Phlpp1|Havcr2
-2.48361	0	0	-2.48574	0	0	0	0	0	0	0	0	0	0	0	0	-5.06178	0	-4.52888	0	0	GO:0048729	GO Biological Processes	tissue morphogenesis	-5.06178	20504	690	278	25	Acvrl1|Chrd|Eng|Foxc2|Pdpn|Igf1|Ilk|Lama1|Mdk|Pdgfb|Pgf|Tcf15|Tcf21|Tead2|Wnt4|Aplnr|Plod3|Sfrp5|Efemp2|Plxnd1|Rasip1|Nfatc4|Cdk20|Syne4|Dchs1
0	0	0	0	0	0	0	0	0	0	0	0	0	0	0	0	-5.05267	0	-2.43494	0	0	GO:0060562	GO Biological Processes	epithelial tube morphogenesis	-5.05267	20504	397	278	18	Acvrl1|Eng|Foxc2|Igf1|Ilk|Lama1|Mdk|Pgf|Tcf21|Tead2|Wnt4|Aplnr|Sfrp5|Plxnd1|Rasip1|Nfatc4|Cdk20|Dchs1
0	0	0	0	-3.29528	0	0	0	-3.06482	0	0	0	0	0	0	0	0	0	0	0	0	GO:0043543	GO Biological Processes	protein acylation	-5.05092	20504	244	2633	56	Atg5|Arntl|Brca1|Brca2|Chek1|Clock|Ctcf|Ddx3x|Dld|Hcfc1|Mecp2|Msl3|Nmt1|Per1|Ppm1b|Ruvbl2|Foxp3|Sin3a|Snai2|Smarca4|Smarcb1|Sphk1|Morf4l1|Tgfb1|Wbp2|Mapk3|Tada1|Camk1|Kat6b|Naa80|Ruvbl1|Park7|Terf2ip|Zdhhc6|Kat8|Hdac8|Naa30|Esco2|Dscc1|Naa50|Supt7l|Naa15|Ep400|Zdhhc20|Msl2|Dlst|Selenok|Nat10|Prkaa1|Taok1|Phf20|Tada2b|Phf20l1|Auts2|Ep300|Zdhhc23
0	0	0	0	0	0	0	-5.0434	0	0	0	0	0	0	0	0	0	0	0	0	0	GO:0002285	GO Biological Processes	lymphocyte activation involved in immune response	-5.0434	20504	220	27	5	Ccr6|Cd180|Pou2af1|Ccl20|Foxp3
0	-5.03825	0	0	0	0	0	0	0	0	0	0	0	0	0	0	0	0	-2.15974	0	0	GO:0007179	GO Biological Processes	transforming growth factor beta receptor signaling pathway	-5.03825	20504	189	147	9	Hspa5|Itgb5|Ltbp3|Tgfb1|Tgfb1i1|Zyx|Ldlrad4|Pmepa1|Htra3
0	0	-5.03641	0	0	0	0	0	0	0	0	0	0	0	0	0	0	0	0	0	0	GO:0032652	GO Biological Processes	regulation of interleukin-1 production	-5.03641	20504	114	185	8	Egr1|F2rl1|Hmgb1|Ceacam1|Havcr2|Malt1|Aim2|Nlrp1b
0	0	0	0	0	0	0	0	0	0	0	0	0	0	0	0	0	0	0	-5.03357	0	GO:0035520	GO Biological Processes	monoubiquitinated protein deubiquitination	-5.03357	20504	9	100	3	Usp16|Atxn3|Asxl1
0	0	0	0	0	0	-2.3543	0	0	-4.61287	0	0	0	0	0	0	0	0	0	0	0	GO:0062012	GO Biological Processes	regulation of small molecule metabolic process	-5.02366	20504	369	2633	77	Acadm|Adipoq|Adra1b|Agt|Brca1|Entpd1|Entpd5|Clcn2|Comt|Cry1|Dhcr7|Egr1|Eno1|Ces1e|Fabp1|Fgf1|Gcg|Gfpt1|Lpcat3|Hmgb1|Igf1|Kit|Ldlr|Lep|Nos3|P2rx7|Pfkfb2|Prkce|Ppard|Pth1r|Scp2|Slc4a1|Snai2|Snai1|Star|Trp53|Phlda2|Wnt4|Ceacam1|Ceacam2|Dkkl1|Acsl4|Nucb2|Foxo1|Zbtb20|Park7|Prxl2c|Tafazzin|Lonp2|C1qtnf12|Ppp4r3a|Dyrk2|C1qtnf2|Cox11|Ttc39b|Isx|Prmt3|Trem2|H6pd|Ces1d|Ppp4r3b|Prkaa1|Rdh1|Fdps|Lpgat1|Trib…
0	0	0	0	0	0	0	0	0	0	0	0	0	0	0	0	-5.01908	0	0	0	0	GO:0072006	GO Biological Processes	nephron development	-5.01908	20504	156	278	11	Foxc2|Ilk|Itgb3|Lamb2|Pdgfb|Pgf|Tcf21|Wnt4|Basp1|Dchs1|Gpr4
0	0	0	0	0	0	-3.29896	0	0	-5.01819	0	0	0	0	0	0	0	0	0	0	0	GO:0016042	GO Biological Processes	lipid catabolic process	-5.01819	20504	328	86	9	Adipoq|Ces1e|Lep|Slc27a2|Cyp4f14|Lipn|Ces1d|Ces1f|Apob
0	0	0	0	0	0	0	0	-5.01613	0	0	0	0	0	0	0	0	-3.26873	0	-2.77254	0	GO:0016071	GO Biological Processes	mRNA metabolic process	-5.01613	20504	675	166	18	Cebpg|Ddx5|Dyrk1a|Rnasel|Rngtt|Xrn1|Ncbp3|Cwc25|Cdk13|Scaf11|Ago4|Ern1|Cbll1|Cstf2|Luc7l2|Tent4b|Rbm27|Upf2
0	0	0	0	0	0	0	0	0	0	0	0	0	0	0	0	-5.01035	0	0	0	0	GO:0072008	GO Biological Processes	glomerular mesangial cell differentiation	-5.01035	20504	4	278	3	Foxc2|Pdgfb|Gpr4
0	0	0	0	0	0	0	0	0	0	0	0	0	0	0	0	-5.01035	0	0	0	0	GO:0072144	GO Biological Processes	glomerular mesangial cell development	-5.01035	20504	4	278	3	Foxc2|Pdgfb|Gpr4
0	0	-2.1704	0	0	0	0	-3.17629	0	0	0	0	0	0	0	-2.75402	0	0	0	0	-5.00218	GO:0050868	GO Biological Processes	negative regulation of T cell activation	-5.00218	20504	131	469	13	Runx1|Dlg1|Mad1l1|Foxp3|Spn|Marchf7|Cd274|Peli1|Gpnmb|Scrib|Havcr2|Rc3h2|Tigit
-2.29697	0	0	-2.03298	0	0	0	0	0	0	0	0	0	0	0	0	0	0	0	0	0	GO:0032868	GO Biological Processes	response to insulin	-4.99527	20504	245	2633	56	Adipoq|Agt|Bglap|Bglap2|Zfp36l1|Cdk4|Bcar1|Cry1|Egr1|Foxc2|Gnai2|Gpam|Hnrnpk|Inhbb|Lep|Pik3r3|Prkcd|Prkcz|Pten|Ptpre|Ptprj|Srsf3|Shc1|Cyfip1|Sort1|Ybx1|Sh2b2|Ceacam1|Ceacam2|Scly|Uchl3|Sco1|Nucb2|Slc2a8|Foxo1|Retn|Tsc1|Baiap2l1|C1qtnf12|Rab13|Lmbrd1|Rarres2|Opa1|Phip|Nucks1|Pcsk9|Prkaa1|Eprs|Socs7|Tns2|Mars1|Trib3|Sesn2|Cpeb2|Acvr1c|Soga1
-2.22344	0	0	0	0	0	0	0	0	0	-4.98272	0	0	0	0	0	0	0	0	0	0	GO:0044818	GO Biological Processes	mitotic G2/M transition checkpoint	-4.98272	20504	50	119	5	Brca1|Chek1|Dtl|Ticrr|Clspn
-2.6729	0	0	0	0	0	0	0	0	0	-4.9798	0	0	0	0	0	0	0	0	0	0	R-MMU-174411	Reactome Gene Sets	Polymerase switching on the C-strand of the telomere	-4.9798	20504	24	119	4	Pola1|Prim1|Rfc3|Dscc1
0	0	0	0	0	0	0	-4.97274	0	0	0	0	0	0	0	0	0	0	0	0	-2.71609	GO:0051249	GO Biological Processes	regulation of lymphocyte activation	-4.97274	20504	611	27	7	Ccr6|Ccl20|Foxp3|Ikzf3|Tnfrsf13b|Cd274|Gpnmb
0	0	0	0	0	0	0	-4.96574	0	0	0	0	0	0	0	0	0	0	0	0	0	GO:0072539	GO Biological Processes	T-helper 17 cell differentiation	-4.96574	20504	33	27	3	Ccr6|Ccl20|Foxp3
0	0	0	0	0	0	0	0	0	0	0	0	0	0	0	0	-4.9654	0	0	0	0	GO:0043542	GO Biological Processes	endothelial cell migration	-4.9654	20504	221	278	13	Acvrl1|Foxc2|Igf1|Itgb3|Pdgfb|Pecam1|Ptp4a3|Serpinf1|Scarb1|Plxnd1|Rab13|Srpx2|Zfp580
0	0	0	0	0	0	0	0	0	-4.94033	0	0	0	0	0	0	0	0	0	0	0	R-MMU-381771	Reactome Gene Sets	Synthesis, secretion, and inactivation of Glucagon-like Peptide-1 (GLP-1)	-4.94033	20504	11	86	3	Gcg|Lep|Gnat3
0	0	0	0	0	0	0	0	0	0	0	0	0	0	0	0	-2.46817	0	-4.93643	0	0	GO:0001649	GO Biological Processes	osteoblast differentiation	-4.93643	20504	222	129	9	Bglap|Bglap2|Col1a1|Twist2|Dhh|Fbn2|Lox|Sox11|Lrrc17
0	0	0	0	0	0	0	0	0	0	0	0	0	0	0	0	0	0	0	0	-4.92472	GO:0002652	GO Biological Processes	regulation of tolerance induction dependent upon immune response	-4.92472	20504	3	469	3	Foxp3|Cd274|Havcr2
0	0	0	0	0	0	0	0	0	-4.92351	0	0	0	0	0	0	0	0	0	0	0	GO:0072329	GO Biological Processes	monocarboxylic acid catabolic process	-4.92351	20504	121	86	6	Adipoq|Lep|Slc27a2|Cyp4f14|Ces1d|Ces1f
0	0	0	0	0	0	0	0	0	-4.91766	0	0	0	0	0	0	0	0	0	0	0	GO:0032371	GO Biological Processes	regulation of sterol transport	-4.91766	20504	71	86	5	Adipoq|Ces1e|Lep|Ces1d|Ces1f
0	0	0	0	0	0	0	0	0	-4.91766	0	0	0	0	0	0	0	0	0	0	0	GO:0032374	GO Biological Processes	regulation of cholesterol transport	-4.91766	20504	71	86	5	Adipoq|Ces1e|Lep|Ces1d|Ces1f
0	0	0	0	0	0	0	0	0	0	0	0	-2.24308	-4.91427	0	0	0	0	0	0	0	GO:0006914	GO Biological Processes	autophagy	-4.91427	20504	438	67	9	Irgm1|Igtp|Tollip|Dcaf12|Usp36|Svip|Sec16a|Soga1|Parl
0	0	0	0	0	0	0	0	0	0	0	0	-2.24308	-4.91427	0	0	0	0	0	0	0	GO:0061919	GO Biological Processes	process utilizing autophagic mechanism	-4.91427	20504	438	67	9	Irgm1|Igtp|Tollip|Dcaf12|Usp36|Svip|Sec16a|Soga1|Parl
0	0	0	0	0	-4.90658	0	0	0	0	0	0	0	0	0	0	0	0	0	0	0	GO:0051775	GO Biological Processes	response to redox state	-4.90658	20504	10	98	3	Arntl|Npas2|Selenos
0	0	0	0	0	0	0	0	-2.25216	0	-2.17388	0	0	0	0	0	0	0	0	-2.63367	0	GO:0006325	GO Biological Processes	chromatin organization	-4.90078	20504	477	2633	94	Aebp2|Cebpg|Chd1|Ctcf|Dnmt1|Dnmt3b|Smarcad1|Mecom|Hcfc1|Hells|Hira|Hmgb1|Hmgn1|Hmgn2|Hp1bp3|Jarid2|Mcm2|Men1|Msl3|Uhrf1|Npm3|Padi2|Ptma|Rbl2|Ruvbl2|Smarca4|Smarcb1|Snai1|Morf4l1|Trp53|Baz1b|Chaf1a|Usp21|Cbx8|Cbx7|Suz12|Kat6b|Mcm3ap|Hdac7|Actr8|Ruvbl1|Smarce1|Suv39h2|Utp3|Mis18a|Asf1b|Smarca2|Gatad1|Kat8|H2bc4|Fam172a|Hdac8|Atad2|Bcor|Zfp518a|Phf19|Usp16|Tti1|Ep400|Ipo4|Mettl4|Nucks1|Prmt6|Kdm1a|G…
0	0	0	0	0	0	0	0	0	0	-4.87729	0	0	0	0	0	0	0	0	0	0	GO:0000086	GO Biological Processes	G2/M transition of mitotic cell cycle	-4.87729	20504	134	119	7	Brca1|Chek1|Mastl|Fbxo5|Dtl|Ticrr|Clspn
0	0	-4.87257	0	0	0	0	0	0	0	0	0	0	0	0	0	0	0	0	0	0	GO:0032612	GO Biological Processes	interleukin-1 production	-4.87257	20504	120	185	8	Egr1|F2rl1|Hmgb1|Ceacam1|Havcr2|Malt1|Aim2|Nlrp1b
0	-3.11301	0	0	0	0	0	0	0	0	0	0	0	0	-2.27372	0	-2.14306	0	-4.86934	0	0	GO:0071363	GO Biological Processes	cellular response to growth factor stimulus	-4.86934	20504	645	129	15	Agt|Bglap|Col3a1|Col1a2|Fbn1|Fbn2|Fstl1|Lox|Nos3|Sox11|Sparc|Sphk1|Ramp2|Adamts12|Kcp
-2.38657	0	0	0	0	0	0	-4.86934	0	0	0	0	0	0	0	0	0	0	0	0	-4.41008	GO:0002573	GO Biological Processes	myeloid leukocyte differentiation	-4.86934	20504	239	27	5	Hhex|Ubd|Gpr68|Spib|Ifi206
0	0	0	0	0	0	0	0	0	0	0	0	0	-4.66619	0	0	0	0	0	0	0	GO:0010506	GO Biological Processes	regulation of autophagy	-4.86578	20504	259	2633	58	Bcl2|Bnip3|Casp1|Htt|Hmgb1|Irgm1|Igtp|Ikbkg|Lep|Pik3c2a|Prkd1|Rock1|Trim21|Trp53|Mapk3|Bag3|Rnf5|Ubqln2|Ubqln1|Scoc|Foxo1|Nampt|Trp53inp1|Tsc1|Cisd2|Kat8|Poldip2|Gpsm1|Tmem39a|Dcaf12|Fbxo7|Rasip1|Usp36|Dnm1l|Trim14|Svip|Cptp|Trem2|Prkaa1|Ticam1|Usp33|Ripk2|Tbc1d25|Mtmr9|Depp1|Trim38|Wdr41|Rab3gap1|Trib3|Sesn2|Tpcn2|Smcr8|Nod2|Trim12c|Tigar|Soga1|Parl|Trim34b
-2.37664	0	0	0	0	0	-4.39816	0	0	-4.86472	0	0	0	0	0	0	0	0	0	0	0	GO:0032787	GO Biological Processes	monocarboxylic acid metabolic process	-4.86472	20504	637	86	12	Adipoq|Alox5|Cyp2e1|Ces1e|Fabp2|Ido1|Lep|Slc27a2|Cyp4f14|Ces1d|Rdh1|Ces1f
0	0	0	0	0	0	0	-4.85187	0	0	0	0	0	0	0	-2.27684	0	0	0	0	-4.36453	GO:0050670	GO Biological Processes	regulation of lymphocyte proliferation	-4.85187	20504	241	27	5	Foxp3|Ikzf3|Tnfrsf13b|Cd274|Gpnmb
0	0	0	0	0	0	0	0	0	0	0	0	-3.85497	0	-2.0584	0	0	0	0	-4.85164	0	R-MMU-8953854	Reactome Gene Sets	Metabolism of RNA	-4.85164	20504	546	100	12	Hnrnpk|Hnrnpa2b1|Wtap|Chtop|Riok3|Riok2|Ddx52|Psme4|Tsr1|Ttc37|Srsf7|Wdr3
-2.11268	0	0	0	0	0	0	0	0	0	-2.45789	0	-3.99322	0	0	0	0	-2.25283	0	-4.6353	-2.16192	GO:0006403	GO Biological Processes	RNA localization	-4.84698	20504	174	2633	43	Zfp36l1|Fbl|Htt|Hhex|Hsf1|Magoh|Srsf3|Sem1|Stau1|Ybx1|Yy1|Cetn2|Nsun2|Zfp385a|Hnrnpa2b1|Mcm3ap|Alyref2|Tsc1|Ranbp17|Sarnp|Magohb|Chtop|Ncbp3|Prpf18|Ddx39a|Fyttd1|Nup43|Dcp2|Ndc1|Rftn2|Rbm15b|Sec13|Igf2bp3|Eny2|Aaas|Srsf7|Nup188|Znhit6|Ddx19b|Nup133|Alkbh5|Cpsf6|Nup85
0	0	0	0	0	0	0	0	-3.25993	0	0	0	0	0	0	0	0	0	0	0	0	GO:0050792	GO Biological Processes	regulation of viral process	-4.84698	20504	174	2633	43	Bcl2|Cxcr4|Ddx3x|Ddx5|Ifi204|Lgals1|Cnot7|Ptx3|Slpi|Sp100|Trim21|Stau1|Tyro3|Trim26|Rnasel|Axl|Map3k1|Nr5a2|Vapa|Snx3|Vapb|Isg20|Rsad2|Ifitm3|Trim35|Trim62|Tmem39a|Ifitm1|Trim15|Ifih1|Trim14|Ifitm2|Fam111a|Pkn2|Hexim1|Trim38|Tasor|Rsf1|Ppia|Trim12c|Vps37b|Trim34b|Ifi206
0	0	-2.42429	0	0	0	0	-4.84133	0	0	0	0	0	0	0	0	0	0	0	0	0	GO:0046634	GO Biological Processes	regulation of alpha-beta T cell activation	-4.84133	20504	114	27	4	Ccr6|Ccl20|Foxp3|Cd274
0	0	0	0	0	0	0	0	-3.60781	0	0	0	0	0	0	0	0	0	0	0	0	GO:0006473	GO Biological Processes	protein acetylation	-4.84118	20504	202	2633	48	Atg5|Arntl|Brca1|Brca2|Chek1|Clock|Ctcf|Ddx3x|Hcfc1|Mecp2|Msl3|Per1|Ruvbl2|Foxp3|Sin3a|Snai2|Smarca4|Smarcb1|Sphk1|Morf4l1|Tgfb1|Wbp2|Mapk3|Tada1|Camk1|Kat6b|Naa80|Ruvbl1|Park7|Terf2ip|Kat8|Hdac8|Naa30|Esco2|Dscc1|Naa50|Supt7l|Naa15|Ep400|Msl2|Nat10|Prkaa1|Taok1|Phf20|Tada2b|Phf20l1|Auts2|Ep300
0	0	0	0	0	0	0	0	0	0	-4.83542	0	0	0	0	0	0	0	0	0	0	GO:0006301	GO Biological Processes	postreplication repair	-4.83542	20504	26	119	4	Brca1|Msh2|Pole2|Dtl
0	0	-4.82188	0	0	0	0	0	0	0	0	0	0	0	0	0	0	0	0	0	0	GO:0032731	GO Biological Processes	positive regulation of interleukin-1 beta production	-4.82188	20504	59	185	6	Egr1|F2rl1|Hmgb1|Malt1|Aim2|Nlrp1b
0	0	0	0	0	0	-2.42877	0	0	-4.81957	0	0	0	0	0	0	0	0	0	0	0	GO:0006631	GO Biological Processes	fatty acid metabolic process	-4.81957	20504	439	86	10	Adipoq|Alox5|Cyp2e1|Ces1e|Fabp2|Lep|Slc27a2|Cyp4f14|Ces1d|Ces1f
0	0	0	0	0	0	0	-4.81739	0	0	0	0	0	0	0	-2.2427	0	0	0	0	-4.27505	GO:0032944	GO Biological Processes	regulation of mononuclear cell proliferation	-4.81739	20504	245	27	5	Foxp3|Ikzf3|Tnfrsf13b|Cd274|Gpnmb
0	0	0	0	0	0	0	0	0	-4.81671	0	0	0	0	0	0	0	0	0	0	0	R-MMU-400508	Reactome Gene Sets	Incretin synthesis, secretion, and inactivation	-4.81671	20504	12	86	3	Gcg|Lep|Gnat3
0	0	0	0	0	0	0	-3.88839	0	0	0	0	0	0	0	0	0	0	0	0	-4.8065	GO:0002695	GO Biological Processes	negative regulation of leukocyte activation	-4.8065	20504	200	469	16	Runx1|Dlg1|Ldlr|Mad1l1|Foxp3|Spn|Marchf7|Tnfrsf13b|Cd274|Peli1|Fbxo7|Gpnmb|Scrib|Havcr2|Rc3h2|Tigit
-3.49064	0	0	0	0	0	0	0	0	0	0	0	0	0	0	0	-4.79946	0	-3.67025	0	0	GO:0003158	GO Biological Processes	endothelium development	-4.79946	20504	135	278	10	Acvrl1|Col15a1|Col18a1|Foxc2|Pdpn|Pdgfb|Pecam1|Sox18|Plod3|Cul7
0	0	-2.37625	0	0	0	-2.03818	-4.79678	0	0	0	0	0	0	0	0	0	0	0	0	-2.26025	GO:0035710	GO Biological Processes	CD4-positive, alpha-beta T cell activation	-4.79678	20504	117	27	4	Ccr6|Ccl20|Foxp3|Cd274
0	-2.26032	-2.3761	0	0	0	0	-3.70691	0	0	0	0	0	0	0	0	0	0	0	0	-4.79519	GO:0050866	GO Biological Processes	negative regulation of cell activation	-4.79519	20504	223	469	17	Runx1|Dlg1|Ldlr|Mad1l1|Foxp3|Spn|Marchf7|Tnfrsf13b|Cd274|Peli1|Fbxo7|Gpnmb|Scrib|Cygb|Havcr2|Rc3h2|Tigit
-4.7901	0	0	0	0	0	0	0	0	0	0	0	0	0	0	0	-2.333	0	-3.82311	0	0	GO:0048844	GO Biological Processes	artery morphogenesis	-4.7901	20504	80	477	10	Col3a1|Eng|Fkbp10|Hey1|Notch4|Rbpj|Prrx2|Tbx2|Adamts9|Apob
0	0	0	0	0	0	0	0	0	0	-4.76773	0	0	0	0	0	0	0	0	0	0	R-MMU-110314	Reactome Gene Sets	Recognition of DNA damage by PCNA-containing replication complex	-4.76773	20504	27	119	4	Pole|Pole2|Rfc3|Dtl
-2.60515	0	0	0	0	0	0	0	0	0	0	0	0	0	0	0	-4.7258	0	-4.76769	0	0	R-MMU-3000157	Reactome Gene Sets	Laminin interactions	-4.76769	20504	25	129	4	Col4a1|Col4a5|Lama2|Lama4
0	-3.02776	0	0	0	0	0	0	0	0	0	0	0	0	-2.19426	0	-2.05542	0	-4.76014	0	0	GO:0070848	GO Biological Processes	response to growth factor	-4.76014	20504	659	129	15	Agt|Bglap|Col3a1|Col1a2|Fbn1|Fbn2|Fstl1|Lox|Nos3|Sox11|Sparc|Sphk1|Ramp2|Adamts12|Kcp
0	0	0	0	0	0	0	0	0	-4.72511	0	0	0	0	0	0	-4.45412	0	0	0	0	GO:0030855	GO Biological Processes	epithelial cell differentiation	-4.72511	20504	658	86	12	Adipoq|Cdx2|Tmc1|Ces1e|Muc2|Pou2f3|Prlr|Proc|Prom1|Upk1b|Ces1d|Ces1f
0	0	-2.25279	0	0	0	0	-4.71053	0	0	0	0	0	0	0	0	0	0	0	0	0	GO:0045622	GO Biological Processes	regulation of T-helper cell differentiation	-4.71053	20504	40	27	3	Ccr6|Ccl20|Foxp3
0	0	0	0	0	0	0	0	0	0	-4.70273	0	0	0	0	0	0	0	0	0	0	GO:0008156	GO Biological Processes	negative regulation of DNA replication	-4.70273	20504	28	119	4	Brca2|Timeless|Gmnn|Fbxo5
-2.54055	0	0	0	0	0	0	0	0	0	0	0	0	0	0	0	0	0	-4.69725	0	0	WP3855	WikiPathways	Dysregulated miRNA targeting in insulin/PI3K-AKT signaling	-4.69725	20504	26	129	4	Col3a1|Col1a1|Col1a2|Col5a3
0	0	0	0	0	0	0	0	0	0	-4.69057	0	0	0	-2.56412	0	0	0	0	0	0	GO:0051304	GO Biological Processes	chromosome separation	-4.69057	20504	96	119	6	Ttk|Ndc80|Fbxo5|Cdt1|Zwilch|Kntc1
0	0	0	0	0	0	0	0	-4.6893	0	0	0	0	0	0	0	0	0	0	0	-3.67429	R-MMU-1280218	Reactome Gene Sets	Adaptive Immune System	-4.6893	20504	646	166	17	Ap1g1|Cxadr|Ikbkb|Pik3r3|Ppl|Ptprj|Sos1|Cul3|Rnf14|Herc6|Herc4|Arel1|Klhl2|Btbd1|Cbll1|Asb7|Znrf2
0	0	0	0	0	0	0	-4.67791	0	0	0	0	0	0	0	0	0	0	0	0	0	GO:0032689	GO Biological Processes	negative regulation of interferon-gamma production	-4.67791	20504	41	27	3	Foxp3|Cd274|Cd96
-2.92794	0	-2.12981	0	0	0	0	0	0	-4.67106	0	0	0	0	0	0	0	0	0	0	0	GO:0007586	GO Biological Processes	digestion	-4.67106	20504	134	86	6	Cck|Fabp2|Lep|Muc2|Pbld1|Isx
-2.12402	0	0	0	0	0	0	0	0	0	-4.66489	0	0	0	0	0	0	0	0	0	0	GO:0010389	GO Biological Processes	regulation of G2/M transition of mitotic cell cycle	-4.66489	20504	97	119	6	Brca1|Chek1|Fbxo5|Dtl|Ticrr|Clspn
0	0	0	0	0	0	0	0	0	0	-4.65358	0	0	0	0	0	0	0	0	0	0	GO:0010216	GO Biological Processes	maintenance of DNA methylation	-4.65358	20504	10	119	3	Dnmt1|Hells|Uhrf1
0	0	0	-3.6096	0	0	0	0	0	0	0	0	0	0	0	0	0	0	0	0	-2.02356	GO:0010256	GO Biological Processes	endomembrane system organization	-4.65285	20504	490	2633	95	Agrn|Anxa6|Casq1|Cd9|Cxcr4|Col5a1|Creb1|Dnm1|Emd|Aktip|Lpcat3|Grik5|Htt|Agfg1|Tmed1|Ndrg1|P2rx7|Prkcd|Prkd1|Plk1|Srgn|Prx|Pten|Rab18|Rab33b|Rab5c|Sh3gl2|Slc4a1|Stx3|Surf4|Tie1|Mapk3|Dysf|Reep3|Zfp385a|Tor1b|Sgta|Vamp4|Arhgef7|Snx3|Tmed2|Stx5a|Vapb|Get3|Sptssb|Emc2|Tmem170|Baiap2l1|Ccdc47|Arl8b|Cltc|Hikeshi|Stx19|Arhgap21|Get1|Shtn1|Ankle2|Snx10|Rab38|Tjap1|Gorasp1|Osbp|Clasp2|Steep1|Usp8|Obsl1|Us…
0	0	-2.3921	0	0	0	0	0	0	0	0	0	0	0	0	-2.98846	0	0	0	-4.65245	0	GO:0016579	GO Biological Processes	protein deubiquitination	-4.65245	20504	116	100	6	Usp34|Usp14|Usp16|Atxn3|Brcc3|Asxl1
0	0	0	0	0	0	0	0	0	0	0	0	0	0	0	0	0	-4.01106	0	-3.00957	-2.02315	GO:0051168	GO Biological Processes	nuclear export	-4.64754	20504	155	2633	39	Emd|Hhex|Uhmk1|Atxn1|Srsf3|Sem1|Sp100|Tgfb1|Nsun2|Bag3|Camk1|Hnrnpa2b1|Mcm3ap|Alyref2|Styx|Xpo4|Park7|Tsc1|Ranbp17|Sarnp|Chtop|Riok2|Ddx39a|Fyttd1|Strada|Rita1|Rbm15b|Wipf1|Eny2|Stradb|Nup188|Sdad1|Ddx19b|Nup133|Malt1|Alkbh5|Ctdspl2|Cpsf6|Nup85
-4.08818	0	0	0	0	0	0	0	0	-4.6461	0	0	0	0	0	0	-3.34329	0	0	0	0	GO:0046890	GO Biological Processes	regulation of lipid biosynthetic process	-4.6461	20504	202	86	7	Ces1e|Lep|Ces1d|Rdh1|Ces1f|Apob|Hsd17b13
0	0	0	0	0	0	0	0	0	0	-4.64022	0	0	0	0	0	0	0	0	0	0	R-MMU-5693537	Reactome Gene Sets	Resolution of D-Loop Structures	-4.64022	20504	29	119	4	Brca2|Rad51ap1|Exo1|Palb2
0	0	0	0	0	0	0	0	0	0	-4.64022	0	0	0	0	0	0	0	0	0	0	R-MMU-5693568	Reactome Gene Sets	Resolution of D-loop Structures through Holliday Junction Intermediates	-4.64022	20504	29	119	4	Brca2|Rad51ap1|Exo1|Palb2
0	0	0	0	0	0	0	0	0	0	0	0	0	0	0	0	-4.63786	0	0	0	0	GO:0043931	GO Biological Processes	ossification involved in bone maturation	-4.63786	20504	26	278	5	Igf1|Thbs3|Rflna|Adamts7|Dchs1
0	0	0	0	0	-2.25402	0	0	0	-4.63744	0	0	0	0	0	0	0	0	0	0	0	GO:0010817	GO Biological Processes	regulation of hormone levels	-4.63744	20504	563	86	11	Adipoq|Alox5|Gcg|Hsd3b2|Hsd3b3|Lep|Ccn3|Retn|Ddo|Lrat|Rdh1
-2.64904	0	0	0	0	0	0	0	0	-4.62908	0	0	0	0	0	0	0	0	0	0	0	GO:0090181	GO Biological Processes	regulation of cholesterol metabolic process	-4.62908	20504	40	86	4	Ces1e|Ces1d|Ces1f|Apob
0	0	0	0	-4.62708	0	0	0	0	0	0	0	-2.22127	0	0	0	0	0	0	0	0	R-MMU-2995410	Reactome Gene Sets	Nuclear Envelope (NE) Reassembly	-4.62708	20504	60	117	5	Kpnb1|Chmp3|Vrk2|Ppp2r2a|Ndc1
0	0	0	0	0	0	0	0	0	0	0	0	0	0	0	0	-4.6168	0	0	0	0	GO:0072007	GO Biological Processes	mesangial cell differentiation	-4.6168	20504	5	278	3	Foxc2|Pdgfb|Gpr4
0	0	0	0	0	0	0	0	0	0	0	0	0	0	0	0	-4.6168	0	0	0	0	GO:0072143	GO Biological Processes	mesangial cell development	-4.6168	20504	5	278	3	Foxc2|Pdgfb|Gpr4
-2.52446	0	0	0	0	0	0	0	0	-4.61203	0	0	0	0	0	0	-2.28747	0	0	0	0	GO:0050810	GO Biological Processes	regulation of steroid biosynthetic process	-4.61203	20504	82	86	5	Ces1e|Lep|Ces1d|Ces1f|Apob
0	0	0	0	0	0	0	0	0	-4.60067	0	0	0	0	0	0	0	0	0	0	0	GO:0032099	GO Biological Processes	negative regulation of appetite	-4.60067	20504	14	86	3	Cck|Gcg|Lep
0	0	0	0	0	0	0	0	0	0	-2.36949	0	0	0	-3.02605	0	0	0	0	0	0	GO:0008630	GO Biological Processes	intrinsic apoptotic signaling pathway in response to DNA damage	-4.59662	20504	113	2633	31	Bak1|Bcl2|Bcl3|Brca1|Brca2|Ei24|Hic1|Hipk2|Hnrnpk|Ifi204|Msh2|Pnp|Polb|Snai2|Snai1|Sod2|Tnfrsf1a|Trp53|Tpt1|Phlda3|Zfp385a|Chek2|Marchf7|Cdip1|Steap3|Dyrk2|Nfatc4|Usp47|Kdm1a|Topors|Ep300
-2.30913	0	0	0	0	0	0	0	0	0	-4.58002	0	0	0	0	0	0	0	0	0	0	R-MMU-174417	Reactome Gene Sets	Telomere C-strand (Lagging Strand) Synthesis	-4.58002	20504	30	119	4	Pola1|Prim1|Rfc3|Dscc1
0	0	0	0	0	0	0	0	0	0	0	0	0	0	0	0	0	0	0	-4.56954	0	GO:0042274	GO Biological Processes	ribosomal small subunit biogenesis	-4.56954	20504	72	100	5	Riok3|Riok2|Ddx52|Tsr1|Wdr3
-3.94567	0	0	0	0	0	0	0	0	-4.56456	0	0	0	0	0	0	0	0	0	0	0	GO:0072330	GO Biological Processes	monocarboxylic acid biosynthetic process	-4.56456	20504	208	86	7	Alox5|Ces1e|Ido1|Slc27a2|Ces1d|Rdh1|Ces1f
-2.5387	0	0	0	0	0	0	0	0	0	-4.55644	0	0	0	0	0	0	0	0	0	0	GO:0010972	GO Biological Processes	negative regulation of G2/M transition of mitotic cell cycle	-4.55644	20504	61	119	5	Brca1|Chek1|Dtl|Ticrr|Clspn
0	0	0	0	0	0	0	0	0	0	0	0	0	0	0	0	-4.55629	0	0	0	0	GO:0032835	GO Biological Processes	glomerulus development	-4.55629	20504	65	278	7	Foxc2|Itgb3|Lamb2|Pdgfb|Tcf21|Basp1|Gpr4
0	0	0	0	0	0	0	-4.55521	0	0	0	0	0	0	0	0	0	0	0	0	0	GO:0072538	GO Biological Processes	T-helper 17 type immune response	-4.55521	20504	45	27	3	Ccr6|Ccl20|Foxp3
0	0	0	0	0	0	0	0	0	0	0	0	0	0	0	0	-4.55374	0	0	0	0	GO:0072012	GO Biological Processes	glomerulus vasculature development	-4.55374	20504	27	278	5	Foxc2|Itgb3|Pdgfb|Tcf21|Gpr4
-4.5454	0	0	0	0	0	0	0	0	0	0	0	0	0	0	0	-2.72755	0	0	0	0	GO:0003203	GO Biological Processes	endocardial cushion morphogenesis	-4.5454	20504	39	477	7	Eng|Hey1|Nos3|Rbpj|Snai2|Tbx2|Aplnr
0	0	0	0	0	0	0	0	0	-4.54381	0	0	0	0	0	0	0	0	0	0	0	GO:0010874	GO Biological Processes	regulation of cholesterol efflux	-4.54381	20504	42	86	4	Adipoq|Ces1e|Ces1d|Ces1f
0	0	0	0	0	0	0	0	0	0	0	0	-4.54265	0	0	0	0	0	0	0	0	WP435	WikiPathways	One-carbon metabolism	-4.54265	20504	29	126	4	Dnmt3b|Shmt1|Mthfd1|Mtrr
0	0	0	0	0	0	0	0	0	0	0	0	0	-3.40552	0	0	0	0	0	0	0	GO:0050821	GO Biological Processes	protein stabilization	-4.54244	20504	190	2633	45	Cct3|Cct8|Creb1|Gapdh|Gnaq|Hcfc1|Hsp90ab1|Irgm1|Igf1|Igtp|Per3|Ppib|Pten|Sox17|Tbl1x|Trp53|Wiz|Bag3|Chek2|Stk3|Crtap|Park7|Marchf7|Tsc1|Mcm8|Mfsd1|Tmem88|Gpihbp1|Get1|Telo2|Usp36|Syvn1|Naa15|Stx12|Usp33|Mtrr|Mtmr9|Hip1|Rab21|Rab3gap1|Ipo9|Sec16a|Crebl2|Afm|Ep300
0	0	0	0	0	0	0	-3.6129	0	-3.32232	0	0	0	0	0	0	0	0	0	0	-3.94015	GO:0031348	GO Biological Processes	negative regulation of defense response	-4.53946	20504	236	2633	53	Adipoq|Alox5|C1qbp|Cck|Cd24a|Fem1a|Lpcat3|Gstp1|Ifi204|Igf1|Acod1|Itch|Ldlr|Lgals9|Lyar|Mdk|Ccn3|Cnot7|Ppard|Ppm1b|Proc|Serpinf1|Foxp3|Spn|Trim21|Tap1|Tnfrsf1a|Tyro3|Ceacam1|Psma1|Macir|Fndc4|Nmi|Ndfip1|Riok3|C1qtnf12|Irak3|Sec14l1|Trem2|Cd96|Susd4|Selenos|Havcr2|Trim38|Fem1al|Nploc4|Ythdf3|Il22ra2|Klre1|Nod2|Nr1d2|Parp14|Ifi206
0	0	0	0	0	0	0	-2.7597	0	-4.34834	0	0	0	0	0	0	0	0	0	0	-3.02551	GO:0032102	GO Biological Processes	negative regulation of response to external stimulus	-4.53804	20504	399	2633	80	Adipoq|Alox12|Alox5|Anxa5|C1qbp|Cck|Cd24a|Cd34|Cd9|Drd1|Fem1a|Gcg|Lpcat3|Gstp1|Ifi204|Igf1|Acod1|Itch|Ldlr|Lep|Lgals9|Lyar|Mdk|Ccn3|Pdgfb|Padi2|Prkcd|Cnot7|Ppard|Ppm1b|Proc|Pten|Ptger3|Ryk|Serpinf1|Sema3c|Sema4a|Sema5b|Sema6c|Foxp3|Slc12a2|Spn|Trim21|Tap1|Tnfrsf1a|Tyro3|Wnt4|Ceacam1|Psma1|Macir|Nucb2|Myoz1|Fndc4|Nmi|Ndfip1|Riok3|C1qtnf12|Aph1c|Irak3|Sec14l1|Clasp2|Trem2|Cd96|Susd4|Adtrp|Selenos|H…
0	0	0	0	0	0	0	0	0	0	0	0	0	0	0	0	-4.53373	0	0	0	0	GO:0072009	GO Biological Processes	nephron epithelium development	-4.53373	20504	116	278	9	Foxc2|Ilk|Lamb2|Pdgfb|Pgf|Tcf21|Wnt4|Basp1|Dchs1
0	0	0	0	0	0	0	-3.04835	0	0	0	0	0	0	0	-2.56195	0	0	0	0	-4.52797	GO:1903038	GO Biological Processes	negative regulation of leukocyte cell-cell adhesion	-4.52797	20504	145	469	13	Runx1|Dlg1|Mad1l1|Foxp3|Spn|Marchf7|Cd274|Peli1|Gpnmb|Scrib|Havcr2|Rc3h2|Tigit
0	0	0	0	0	0	-2.27774	-3.17069	0	0	0	0	0	0	0	0	0	0	0	0	-4.52651	GO:0042110	GO Biological Processes	T cell activation	-4.52651	20504	550	469	29	Atg5|Runx1|Ccr6|Cxcr4|Dlg1|Ifnar1|Il7|Jag2|Mad1l1|Foxp3|Sox12|Spn|Stat5a|Tnfsf8|Trp53|Adrm1|Marchf7|Rsad2|Cd274|Nkap|Peli1|Slamf7|Selenok|Gpnmb|Scrib|Havcr2|Ripk2|Rc3h2|Tigit
0	0	0	0	0	0	0	0	0	0	0	0	-2.30049	0	0	0	0	0	0	0	0	GO:0051170	GO Biological Processes	import into nucleus	-4.52637	20504	179	2633	43	Agt|Akap1|Apod|Arntl|Bcl3|Brca1|Cdh1|Cfl1|Ddx5|Drd1|Ei24|Hspa8|Hsp90ab1|Kpnb1|Kpna1|Lep|Prkcd|Prkd1|Rab18|Tgfb1|Tnfrsf1a|Trp53|Ing1|Bag3|Cabp1|Mbtps1|Hikeshi|Ipo4|Fam53b|Phip|Traf3ip2|Prickle1|Sec13|Tnpo2|Ipo9|Nup188|Tardbp|Heatr3|Nup133|Fermt1|Ipo8|Tnpo3|Nup85
0	0	0	0	0	0	0	0	0	0	0	0	0	0	-2.03126	0	0	0	0	0	0	GO:0072594	GO Biological Processes	establishment of protein localization to organelle	-4.52524	20504	418	2633	83	Macf1|Agt|Akap1|Ap4m1|Apod|Arntl|Bcl3|Brca1|Brca2|Calm3|Cct3|Cct8|Cd68|Cdh1|Cfl1|Ddx5|Drd1|Ei24|Hspa5|Hspa8|Hsp90ab1|Kpnb1|Kpna1|Lep|Grpel2|Prkcd|Prkd1|Ruvbl2|Sort1|Srp14|Tgfb1|Tnfrsf1a|Trp53|Ing1|Bag3|Cabp1|Timm9|Timm8a1|Vps37a|Sgta|Mbtps1|Get3|Spcs2|Pmpca|Lonp2|Hikeshi|Dnajc19|Fbxo7|Nipbl|Get1|Pmpcb|Snx16|Ipo4|Fam53b|Phip|Pot1a|Traf3ip2|Scrib|Prkaa1|Prickle1|Sec13|Tram2|Vps37d|Tnpo2|Vps41|Zfyve…
-2.25706	0	0	0	0	0	0	0	0	0	-4.52197	0	0	0	0	0	0	0	0	0	0	GO:0001832	GO Biological Processes	blastocyst growth	-4.52197	20504	31	119	4	Brca2|Chek1|Gins1|Palb2
0	0	0	0	0	0	0	0	0	0	-4.51712	0	0	0	0	0	0	0	0	0	0	GO:2000104	GO Biological Processes	negative regulation of DNA-dependent DNA replication	-4.51712	20504	11	119	3	Brca2|Timeless|Fbxo5
0	0	0	0	0	0	0	0	0	-4.50508	0	0	0	0	0	0	0	0	0	0	0	GO:0010887	GO Biological Processes	negative regulation of cholesterol storage	-4.50508	20504	15	86	3	Ces1e|Ces1d|Ces1f
0	0	0	0	0	0	0	0	0	-4.50508	0	0	0	0	0	0	0	0	0	0	0	GO:0032096	GO Biological Processes	negative regulation of response to food	-4.50508	20504	15	86	3	Cck|Gcg|Lep
0	0	0	0	0	0	0	0	0	-4.50508	0	0	0	0	0	0	0	0	0	0	0	GO:0032105	GO Biological Processes	negative regulation of response to extracellular stimulus	-4.50508	20504	15	86	3	Cck|Gcg|Lep
0	0	0	0	0	0	0	0	0	-4.50508	0	0	0	0	0	0	0	0	0	0	0	GO:0032108	GO Biological Processes	negative regulation of response to nutrient levels	-4.50508	20504	15	86	3	Cck|Gcg|Lep
0	0	0	0	0	0	0	-4.4934	0	0	0	0	0	0	0	0	0	0	0	0	-2.03015	GO:0002694	GO Biological Processes	regulation of leukocyte activation	-4.4934	20504	725	27	7	Ccr6|Ccl20|Foxp3|Ikzf3|Tnfrsf13b|Cd274|Gpnmb
-2.46789	0	0	0	0	0	0	0	0	0	-4.48802	0	0	0	0	0	0	0	0	0	0	GO:1902750	GO Biological Processes	negative regulation of cell cycle G2/M phase transition	-4.48802	20504	63	119	5	Brca1|Chek1|Dtl|Ticrr|Clspn
0	0	0	0	0	0	0	0	0	0	0	0	-2.4004	0	-2.53938	0	0	0	0	-4.47747	0	GO:0022613	GO Biological Processes	ribonucleoprotein complex biogenesis	-4.47747	20504	412	100	10	Tsc1|Riok3|Riok2|Prpf18|Ddx52|Tsr1|Eif5|Wdr3|Fdxacb1|Cpsf6
0	0	0	0	0	0	0	0	0	0	0	0	0	-2.37861	0	0	0	0	0	0	0	GO:0062207	GO Biological Processes	regulation of pattern recognition receptor signaling pathway	-4.47385	20504	99	2633	28	C1qbp|Ddx3x|Esr1|F2rl1|Hmgb1|Irf1|Acod1|Tyro3|Ubqln1|Rsad2|Riok3|Peli1|Zcchc3|Trim15|Irak3|Otud4|Sec14l1|Ankrd17|Trem2|Tlr3|Nploc4|Lrrc14|Treml4|Pja2|Ddx60|Peli3|Cd300lf|Nod2
0	0	0	0	0	0	0	0	0	0	0	0	0	0	0	0	-4.47312	0	0	0	0	GO:0018126	GO Biological Processes	protein hydroxylation	-4.47312	20504	28	278	5	P3h3|Plod1|Plod3|Crtap|P3h4
0	0	0	0	0	0	0	0	0	0	0	0	0	0	0	0	-4.47312	0	0	0	0	GO:0061437	GO Biological Processes	renal system vasculature development	-4.47312	20504	28	278	5	Foxc2|Itgb3|Pdgfb|Tcf21|Gpr4
0	0	0	0	0	0	0	0	0	0	0	0	0	0	0	0	-4.47312	0	0	0	0	GO:0061440	GO Biological Processes	kidney vasculature development	-4.47312	20504	28	278	5	Foxc2|Itgb3|Pdgfb|Tcf21|Gpr4
0	0	0	0	0	0	0	0	0	0	0	0	0	0	0	0	-4.47312	0	0	0	0	GO:0070977	GO Biological Processes	bone maturation	-4.47312	20504	28	278	5	Igf1|Thbs3|Rflna|Adamts7|Dchs1
0	0	0	0	0	0	0	0	0	0	-4.46943	0	0	0	0	0	0	0	0	0	0	GO:1902749	GO Biological Processes	regulation of cell cycle G2/M phase transition	-4.46943	20504	105	119	6	Brca1|Chek1|Fbxo5|Dtl|Ticrr|Clspn
0	0	0	0	0	0	0	0	0	0	-4.46592	0	0	0	0	0	0	0	0	0	0	GO:0000731	GO Biological Processes	DNA synthesis involved in DNA repair	-4.46592	20504	32	119	4	Pola1|Pole|Pole2|Dtl
0	0	0	0	0	0	0	0	0	0	-4.46592	0	0	0	0	0	0	0	0	0	0	GO:0036297	GO Biological Processes	interstrand cross-link repair	-4.46592	20504	32	119	4	Rad51ap1|Mcm8|Fancd2|Fancb
-4.14932	0	0	0	0	0	0	0	0	-4.46418	0	-2.03168	0	0	0	0	0	0	0	0	0	GO:0046394	GO Biological Processes	carboxylic acid biosynthetic process	-4.46418	20504	296	86	8	Alox5|Ces1e|Ido1|Otc|Slc27a2|Ces1d|Rdh1|Ces1f
0	0	0	0	0	0	0	0	0	0	-2.77513	0	-4.45643	0	0	0	0	0	0	-3.1129	0	GO:0050657	GO Biological Processes	nucleic acid transport	-4.45643	20504	147	126	7	Htt|Nsun2|Mcm3ap|Ddx39a|Nup43|Sec13|Nup188
0	0	0	0	0	0	0	0	0	0	-2.77513	0	-4.45643	0	0	0	0	0	0	-3.1129	0	GO:0050658	GO Biological Processes	RNA transport	-4.45643	20504	147	126	7	Htt|Nsun2|Mcm3ap|Ddx39a|Nup43|Sec13|Nup188
-4.12986	0	0	0	0	0	0	0	0	-4.45379	0	-2.02492	0	0	0	0	0	0	0	0	0	GO:0016053	GO Biological Processes	organic acid biosynthetic process	-4.45379	20504	297	86	8	Alox5|Ces1e|Ido1|Otc|Slc27a2|Ces1d|Rdh1|Ces1f
0	0	0	0	0	0	0	0	0	0	0	0	0	0	0	0	-4.39418	0	0	0	0	GO:0001667	GO Biological Processes	ameboidal-type cell migration	-4.45226	20504	445	2633	87	Macf1|Acvrl1|Agt|Alox12|Anxa6|Arsb|C1qbp|Cap1|Ccr6|Cfl1|Cxcr4|Bcar1|Efnb1|Efnb2|Eng|Fgf1|Foxc2|Srgap2|Fstl1|Hmgb1|Igf1|Ilk|Itgb3|Kit|Mecp2|Mesp2|Nfe2l2|Nos3|Ccn3|Nrtn|Pdcd6|Pdgfb|Pecam1|Pik3c2a|Prkce|Prkd1|Ppard|Pten|Ptp4a3|Pxn|Rock1|Serpinf1|Sema3c|Sema4a|Sema5b|Sema6c|Snai2|Sox17|Sp100|Sparc|Scarb1|Srf|Stat5a|Tbxa2r|Tesk1|Tgfb1|Tgfbr1|Timp1|Ceacam1|Macir|Lgals8|Patz1|Hdac7|Plxnd1|Rab13|Ppm1f|Sr…
0	0	0	0	0	0	0	-4.45175	0	0	0	0	0	0	0	0	0	0	0	0	-2.11647	GO:0001818	GO Biological Processes	negative regulation of cytokine production	-4.45175	20504	292	27	5	Srgn|Foxp3|Cd274|Cd96|Gpnmb
0	0	0	0	0	0	-2.54093	0	0	-4.45149	0	0	0	0	0	0	0	0	0	0	0	R-MMU-556833	Reactome Gene Sets	Metabolism of lipids	-4.45149	20504	590	86	11	Alox5|Cyp2e1|Dpep1|Fabp2|B4galnt1|Slc27a2|Sptssb|Alpi|Gpat3|Hsd17b13|Slc51b
0	0	-2.6104	0	0	0	0	0	0	0	0	0	0	0	0	0	0	0	0	0	-4.28688	GO:0002507	GO Biological Processes	tolerance induction	-4.4485	20504	30	2633	13	Runx1|Hmgb1|Ido1|Acod1|Itch|Pdcd1|Foxp3|Tgfb1|Marchf7|Cd274|Irak3|Phlpp1|Havcr2
0	0	0	0	0	0	0	-2.20215	0	0	0	0	0	0	0	0	-4.42654	0	-3.57984	0	0	GO:0030335	GO Biological Processes	positive regulation of cell migration	-4.42654	20504	571	278	21	Col18a1|Foxc2|Pdpn|Igf1|Ilk|Itgb3|Maz|Mdk|Pdgfb|Pecam1|Pgf|Pld2|Sema6c|Trip6|Dysf|Srpx2|Zfp580|Rarres2|Trem2|Plvap|Lgr6
0	0	0	0	0	0	0	0	0	0	0	0	-2.34173	0	0	0	0	0	0	0	0	GO:0006606	GO Biological Processes	protein import into nucleus	-4.42632	20504	175	2633	42	Agt|Akap1|Apod|Arntl|Bcl3|Brca1|Cdh1|Cfl1|Ddx5|Drd1|Ei24|Hspa8|Hsp90ab1|Kpnb1|Kpna1|Lep|Prkcd|Prkd1|Tgfb1|Tnfrsf1a|Trp53|Ing1|Bag3|Cabp1|Mbtps1|Hikeshi|Ipo4|Fam53b|Phip|Traf3ip2|Prickle1|Sec13|Tnpo2|Ipo9|Nup188|Tardbp|Heatr3|Nup133|Fermt1|Ipo8|Tnpo3|Nup85
0	0	0	0	0	0	0	0	0	0	0	0	0	0	0	0	-2.3295	0	-4.42611	0	0	WP2841	WikiPathways	Focal adhesion: PI3K-Akt-mTOR signaling pathway	-4.42611	20504	322	129	10	Col3a1|Col4a1|Col5a1|Col1a1|Col1a2|Itga5|Lama2|Lama4|Nos3|Col5a3
0	0	0	0	0	0	0	0	0	-4.42374	0	0	0	0	0	0	0	0	0	0	0	GO:0032373	GO Biological Processes	positive regulation of sterol transport	-4.42374	20504	45	86	4	Adipoq|Ces1e|Ces1d|Ces1f
0	0	0	0	0	0	0	0	0	-4.42374	0	0	0	0	0	0	0	0	0	0	0	GO:0032376	GO Biological Processes	positive regulation of cholesterol transport	-4.42374	20504	45	86	4	Adipoq|Ces1e|Ces1d|Ces1f
0	0	0	0	0	0	0	0	0	-4.41622	0	0	0	0	0	0	0	0	0	0	0	GO:0070857	GO Biological Processes	regulation of bile acid biosynthetic process	-4.41622	20504	16	86	3	Ces1e|Ces1d|Ces1f
0	0	0	0	-4.41601	0	0	0	0	0	0	0	0	0	0	0	0	0	0	0	0	R-MMU-2995383	Reactome Gene Sets	Initiation of Nuclear Envelope (NE) Reformation	-4.41601	20504	12	117	3	Kpnb1|Vrk2|Ppp2r2a
0	0	0	0	0	0	0	0	0	0	-4.41175	0	0	0	0	0	0	0	0	0	0	R-MMU-5693616	Reactome Gene Sets	Presynaptic phase of homologous DNA pairing and strand exchange	-4.41175	20504	33	119	4	Brca2|Chek1|Exo1|Rfc3
0	0	0	0	0	0	0	0	0	0	-4.41175	0	0	0	0	0	0	0	0	0	0	R-MMU-6783310	Reactome Gene Sets	Fanconi Anemia Pathway	-4.41175	20504	33	119	4	Ube2t|Fanci|Fancd2|Fancb
0	0	0	0	0	0	0	0	-2.08629	0	0	0	0	0	0	0	0	0	0	0	0	GO:1903900	GO Biological Processes	regulation of viral life cycle	-4.41123	20504	153	2633	38	Bcl2|Ddx3x|Ddx5|Ifi204|Lgals1|Cnot7|Ptx3|Slpi|Trim21|Stau1|Tyro3|Trim26|Rnasel|Axl|Nr5a2|Vapa|Snx3|Vapb|Isg20|Rsad2|Ifitm3|Trim35|Trim62|Tmem39a|Ifitm1|Trim15|Ifih1|Trim14|Ifitm2|Fam111a|Pkn2|Trim38|Tasor|Ppia|Trim12c|Vps37b|Trim34b|Ifi206
0	0	0	0	0	0	0	0	0	0	0	0	0	0	0	0	-4.40198	0	0	0	0	GO:1903053	GO Biological Processes	regulation of extracellular matrix organization	-4.40198	20504	47	278	6	Fscn1|Pdpn|Itgb3|Tcf15|Efemp2|Emilin1
0	0	0	0	0	0	0	0	0	0	-2.73662	0	-4.40033	0	0	0	0	0	0	-3.07341	0	GO:0051236	GO Biological Processes	establishment of RNA localization	-4.40033	20504	150	126	7	Htt|Nsun2|Mcm3ap|Ddx39a|Nup43|Sec13|Nup188
-2.43649	0	0	0	0	0	0	0	0	0	0	0	0	0	0	0	-4.39437	0	0	0	0	GO:0001935	GO Biological Processes	endothelial cell proliferation	-4.39437	20504	182	278	11	Acvrl1|Eng|Igf1|Itgb3|Mdk|Pdgfb|Pgf|Scarb1|Aplnr|Dysf|Zfp580
-2.47483	0	0	0	0	0	0	0	0	0	0	0	0	0	0	0	0	0	-4.38223	0	0	GO:0048705	GO Biological Processes	skeletal system morphogenesis	-4.38223	20504	261	129	9	Col3a1|Col1a1|Twist2|Fbn2|Mdfi|Mmp2|Prrx2|Sox11|Frem1
0	0	0	0	0	0	0	0	0	0	0	0	0	0	0	0	-4.37931	0	0	0	0	GO:0072073	GO Biological Processes	kidney epithelium development	-4.37931	20504	151	278	10	Foxc2|Gsta3|Ilk|Lamb2|Pdgfb|Pgf|Tcf21|Wnt4|Basp1|Dchs1
0	-4.37811	0	0	0	0	0	0	0	0	0	0	0	0	0	0	0	0	-2.48066	0	0	GO:0071560	GO Biological Processes	cellular response to transforming growth factor beta stimulus	-4.37811	20504	229	147	9	Hspa5|Itgb5|Ltbp3|Tgfb1|Tgfb1i1|Zyx|Ldlrad4|Pmepa1|Htra3
0	0	-2.23536	0	0	0	0	0	0	0	-4.37646	0	0	0	0	0	0	0	0	0	0	GO:0009314	GO Biological Processes	response to radiation	-4.37646	20504	430	119	11	Brca1|Brca2|Chek1|Msh2|Rad51ap1|Rad54l|Xrcc5|Dtl|Ticrr|Fancd2|Rad54b
-4.3652	0	0	0	0	0	0	0	0	0	0	0	0	0	0	0	-3.01779	0	0	0	0	GO:0072132	GO Biological Processes	mesenchyme morphogenesis	-4.3652	20504	56	477	8	Eng|Htt|Hey1|Nos3|Rbpj|Snai2|Tbx2|Aplnr
0	0	0	0	0	0	0	-4.12586	0	0	0	0	0	0	0	-2.11953	0	0	0	0	-4.35016	GO:0050863	GO Biological Processes	regulation of T cell activation	-4.35016	20504	342	469	21	Runx1|Ccr6|Dlg1|Il7|Mad1l1|Foxp3|Sox12|Spn|Stat5a|Adrm1|Marchf7|Cd274|Nkap|Peli1|Selenok|Gpnmb|Scrib|Havcr2|Ripk2|Rc3h2|Tigit
0	0	0	0	0	0	0	0	-4.34842	0	0	0	0	0	0	0	0	0	0	0	0	GO:0016482	GO Biological Processes	cytosolic transport	-4.34842	20504	158	166	8	Ankfy1|Ap1g1|Aktip|Mecp2|Gosr1|Dennd10|Cln5|Vps54
0	0	0	0	0	0	0	0	0	-4.33322	0	0	0	0	0	0	0	0	0	0	0	GO:0090205	GO Biological Processes	positive regulation of cholesterol metabolic process	-4.33322	20504	17	86	3	Ces1e|Ces1d|Ces1f
0	0	0	0	0	0	0	0	0	0	-4.33173	0	0	0	0	0	0	0	0	0	0	GO:0051054	GO Biological Processes	positive regulation of DNA metabolic process	-4.33173	20504	222	119	8	Brca1|Msh2|Rad51ap1|Timeless|Xrcc5|Rfc3|Dscc1|Fancb
0	0	0	0	0	0	0	-4.32665	0	0	0	0	0	0	0	0	0	0	0	0	-2.20724	GO:0050865	GO Biological Processes	regulation of cell activation	-4.32665	20504	770	27	7	Ccr6|Ccl20|Foxp3|Ikzf3|Tnfrsf13b|Cd274|Gpnmb
0	0	0	0	0	0	0	0	0	0	0	0	0	-3.61619	0	0	0	0	0	0	-2.21349	GO:0002221	GO Biological Processes	pattern recognition receptor signaling pathway	-4.32621	20504	171	2633	41	C1qbp|Ddx3x|Esr1|F2rl1|Hmgb1|Irgm1|Igtp|Irf1|Acod1|Lgals9|Cd180|Prkce|Tyro3|Ubqln1|Rsad2|Nmi|S100a14|Tril|Riok3|Peli1|Zcchc3|Trim15|Ifih1|Irak3|Otud4|Sec14l1|Ankrd17|Trem2|Ticam1|Tlr3|Havcr2|Ripk2|Nploc4|Lrrc14|Treml4|Pja2|Ddx58|Ddx60|Peli3|Cd300lf|Nod2
0	0	0	0	0	0	0	0	0	0	0	0	0	0	0	0	-4.32015	0	0	0	0	GO:0009139	GO Biological Processes	pyrimidine nucleoside diphosphate biosynthetic process	-4.32015	20504	6	278	3	Dtymk|Dhodh|Cad
-4.30817	0	0	0	0	0	0	0	0	0	0	0	0	0	0	0	0	0	0	0	0	GO:0019371	GO Biological Processes	cyclooxygenase pathway	-4.30817	20504	4	477	3	Ptgs1|Sphk1|Sco1
0	-4.30531	0	0	0	0	0	0	0	0	0	0	0	0	0	0	0	0	-2.43475	0	0	GO:0071559	GO Biological Processes	response to transforming growth factor beta	-4.30531	20504	234	147	9	Hspa5|Itgb5|Ltbp3|Tgfb1|Tgfb1i1|Zyx|Ldlrad4|Pmepa1|Htra3
0	0	0	0	0	0	0	0	0	0	-4.29623	0	0	0	0	0	0	0	0	0	0	R-MMU-68949	Reactome Gene Sets	Orc1 removal from chromatin	-4.29623	20504	69	119	5	Mcm3|Mcm2|Mcm5|Mcm8|Cdt1
0	0	-2.81585	0	0	0	0	-4.29212	0	0	0	0	0	0	0	0	0	0	0	0	-2.07892	GO:0043370	GO Biological Processes	regulation of CD4-positive, alpha-beta T cell differentiation	-4.29212	20504	55	27	3	Ccr6|Ccl20|Foxp3
0	0	0	0	0	0	0	-4.29212	0	0	0	0	0	-3.11082	0	0	0	0	0	0	-2.80744	GO:0035458	GO Biological Processes	cellular response to interferon-beta	-4.29212	20504	55	27	3	Gbp2b|Ifi208|Ifi206
0	0	0	0	0	0	0	0	0	0	0	0	0	0	0	0	0	0	-4.28947	0	0	GO:0038063	GO Biological Processes	collagen-activated tyrosine kinase receptor signaling pathway	-4.28947	20504	12	129	3	Col4a1|Col4a5|Col1a1
-2.52184	0	0	0	0	0	0	0	0	0	-4.28192	0	0	0	0	0	0	0	0	0	0	R-MMU-69091	Reactome Gene Sets	Polymerase switching	-4.28192	20504	13	119	3	Pola1|Prim1|Rfc3
-2.52184	0	0	0	0	0	0	0	0	0	-4.28192	0	0	0	0	0	0	0	0	0	0	R-MMU-69109	Reactome Gene Sets	Leading Strand Synthesis	-4.28192	20504	13	119	3	Pola1|Prim1|Rfc3
0	0	0	0	0	0	0	0	0	0	-4.28192	0	0	0	0	0	0	0	0	0	0	GO:0051315	GO Biological Processes	attachment of mitotic spindle microtubules to kinetochore	-4.28192	20504	13	119	3	Ndc80|Cdt1|Kif2c
0	0	0	0	0	0	0	0	0	0	0	0	0	0	0	0	-4.27629	0	0	0	0	GO:0072109	GO Biological Processes	glomerular mesangium development	-4.27629	20504	16	278	4	Foxc2|Itgb3|Pdgfb|Gpr4
0	0	0	0	0	0	0	0	0	0	0	0	0	0	0	0	-2.00163	0	-4.27476	0	0	R-MMU-5173214	Reactome Gene Sets	O-glycosylation of TSR domain-containing proteins	-4.27476	20504	33	129	4	Sema5b|Adamts2|Adamts17|Adamts12
0	0	0	0	0	0	0	0	-4.26841	0	0	0	0	0	0	0	0	0	0	0	0	ko04320	KEGG Pathway	Dorso-ventral axis formation	-4.26841	20504	26	166	4	Sos1|Sos2|Ets2|Cpeb2
0	0	0	0	0	0	0	0	-4.26841	0	0	0	0	0	0	0	0	0	0	0	0	mmu04320	KEGG Pathway	Dorso-ventral axis formation	-4.26841	20504	26	166	4	Sos1|Sos2|Ets2|Cpeb2
0	0	-2.75829	0	0	0	0	0	0	-2.2988	0	0	0	0	0	0	-4.25396	0	0	0	-2.1922	GO:0030155	GO Biological Processes	regulation of cell adhesion	-4.25396	20504	772	278	25	Acvrl1|Chrd|Foxc2|Pdpn|Igf1|Ilk|Itgb3|Lama1|Lgals1|Loxl3|Mdk|Pdgfb|Pld2|Wnt4|Dysf|Hacd1|Efemp2|Plxnd1|Ccdc80|Tnxb|Emilin1|Rac3|Piezo1|Egflam|Gpr4
0	0	-2.38671	0	0	0	0	-2.51951	0	0	0	0	0	0	0	0	0	0	0	0	-4.2532	GO:0042098	GO Biological Processes	T cell proliferation	-4.2532	20504	222	469	16	Cxcr4|Dlg1|Mad1l1|Foxp3|Spn|Stat5a|Trp53|Marchf7|Cd274|Peli1|Selenok|Gpnmb|Scrib|Havcr2|Ripk2|Rc3h2
0	0	0	0	0	0	0	0	0	0	0	0	0	0	0	0	-4.24981	0	0	0	0	GO:0001945	GO Biological Processes	lymph vessel development	-4.24981	20504	31	278	5	Acvrl1|Foxc2|Pdpn|Sox18|Tmem204
0	0	-2.03592	0	0	0	0	-4.24332	0	0	0	0	0	0	0	0	0	0	0	0	-2.10801	GO:1902105	GO Biological Processes	regulation of leukocyte differentiation	-4.24332	20504	323	27	5	Ccr6|Ccl20|Foxp3|Ikzf3|Gpr68
0	-4.24326	0	0	0	0	0	0	0	0	0	0	0	0	0	0	0	0	0	0	0	GO:0006183	GO Biological Processes	GTP biosynthetic process	-4.24326	20504	11	147	3	Pnp|Impdh1|Nme4
0	0	0	0	0	0	0	0	-4.23287	0	0	0	0	0	-3.67565	0	0	0	0	0	0	ko04722	KEGG Pathway	Neurotrophin signaling pathway	-4.23287	20504	121	166	7	Ikbkb|Pik3r3|Sos1|Sos2|Map3k1|Kidins220|Frs2
0	0	0	0	0	0	0	0	-4.23287	0	0	0	0	0	-3.67565	0	0	0	0	0	0	mmu04722	KEGG Pathway	Neurotrophin signaling pathway	-4.23287	20504	121	166	7	Ikbkb|Pik3r3|Sos1|Sos2|Map3k1|Kidins220|Frs2
0	0	-2.07741	0	0	0	0	0	0	0	0	0	0	0	0	-3.51205	0	0	0	-4.22813	0	GO:0070646	GO Biological Processes	protein modification by small protein removal	-4.22813	20504	138	100	6	Usp34|Usp14|Usp16|Atxn3|Brcc3|Asxl1
0	0	0	0	0	0	0	-4.22429	0	0	0	0	0	0	0	0	0	0	0	0	0	GO:0002366	GO Biological Processes	leukocyte activation involved in immune response	-4.22429	20504	326	27	5	Ccr6|Cd180|Pou2af1|Ccl20|Foxp3
0	0	0	0	0	0	0	0	0	0	0	0	0	0	0	0	0	0	0	0	-3.50274	GO:0016050	GO Biological Processes	vesicle organization	-4.21951	20504	284	2633	60	Ankfy1|Ap1m1|Bcl2|Cd2ap|Cd34|Creb1|Dnm1|Aktip|Grik5|Agfg1|Kif5b|P2rx7|Bloc1s6|Pdcd6|Pdcd6ip|Srgn|Rab5c|Rab34|Sort1|Sphk1|Stx3|Sdc1|Vamp3|Cul3|Dysf|Zfp385a|Vapa|Vamp4|Stx7|Gosr1|Snx3|Stx5a|Vapb|Fbxo5|Arl8b|Stx19|Rab13|Snx10|Rab38|Osbp|Chmp5|Arfgap2|Usp8|Stx12|Exoc8|Gbf1|Sec13|Mta1|Samd9l|Fnbp1l|Spg11|Eea1|Vps41|Pik3c3|Sec16a|Tmf1|Pla2g3|Klhl12|Tmcc1|Pheta2
0	0	0	0	0	0	0	0	0	0	0	0	-4.21172	0	0	0	0	0	0	0	0	GO:0000460	GO Biological Processes	maturation of 5.8S rRNA	-4.21172	20504	35	126	4	Rcl1|Pes1|Exosc7|Las1l
0	0	0	0	0	0	0	0	0	0	-4.21162	0	0	0	0	0	0	0	0	0	0	GO:0032508	GO Biological Processes	DNA duplex unwinding	-4.21162	20504	37	119	4	Mcm3|Mcm2|Mcm5|Mcm8
0	0	0	0	0	0	0	-4.1992	0	0	0	0	0	0	0	0	0	0	0	0	0	GO:0002263	GO Biological Processes	cell activation involved in immune response	-4.1992	20504	330	27	5	Ccr6|Cd180|Pou2af1|Ccl20|Foxp3
0	0	0	-2.07617	0	0	-4.19918	0	0	0	0	0	0	0	0	0	0	0	0	0	0	GO:0031346	GO Biological Processes	positive regulation of cell projection organization	-4.19918	20504	441	143	12	Camk2b|Cd24a|Cobl|Bcl11a|Kit|Myo5b|Nfe2l2|Ptk6|Tiam2|Bcas3|Tox|Auts2
0	0	0	-4.19824	0	0	0	0	0	-2.91434	0	0	0	0	-2.79156	0	0	0	0	0	0	GO:0051051	GO Biological Processes	negative regulation of transport	-4.19824	20504	502	107	11	Akap1|Inhbb|Rab33b|Cyfip1|Slc30a1|Acsl4|Ubqln1|Lmbrd1|Oxsr1|Fermt1|Acvr1c
0	0	0	0	0	0	0	0	0	-4.1969	0	0	0	0	0	0	0	0	0	0	0	GO:0009062	GO Biological Processes	fatty acid catabolic process	-4.1969	20504	100	86	5	Adipoq|Lep|Slc27a2|Ces1d|Ces1f
0	0	0	0	0	0	0	0	0	-4.1932	0	0	0	0	0	0	0	0	0	0	0	GO:0042180	GO Biological Processes	cellular ketone metabolic process	-4.1932	20504	238	86	7	Adipoq|Ces1e|Ido1|Cyp4f14|Ces1d|Rdh1|Ces1f
0	0	0	-2.34013	0	0	0	0	0	0	0	0	0	0	0	-4.19296	0	0	0	0	0	GO:0070534	GO Biological Processes	protein K63-linked ubiquitination	-4.19296	20504	64	135	5	Ddx3x|Itch|Trim21|Peli1|Gm28043
0	0	0	0	0	0	0	0	0	0	0	0	0	0	0	0	0	0	0	0	-4.19006	GO:1902807	GO Biological Processes	negative regulation of cell cycle G1/S phase transition	-4.19006	20504	77	469	9	Dlg1|Men1|Pten|Trp53|Rbm38|Pidd1|Fbxo7|Gpnmb|Sde2
0	-2.42819	0	0	0	0	0	-3.67452	0	0	0	0	0	0	0	0	0	0	0	0	-3.43299	GO:0032103	GO Biological Processes	positive regulation of response to external stimulus	-4.18684	20504	427	2633	83	Alox5ap|Ap1g1|C1qbp|C5ar1|Ccr6|Cd24a|Clock|Cxcr4|F2rl1|Fcgr1|Fem1a|Lpar1|Cmklr1|Hmgb1|Ido1|Irgm1|Ifi204|Igtp|Acod1|Ldlr|Lgals9|Cd180|Ly86|Matr3|Mdk|Mmp2|Pdgfb|Pdgfrb|Pgf|Prkd1|Ptger3|Ptprj|Rab34|Ccl3|Sin3a|Snai2|Stat5a|Stx3|Tgfb1|Tnfrsf1a|Traf6|Vegfb|Xrcc5|Mapk3|Dysf|Tslp|Pqbp1|Park7|Nmi|S100a14|Riok3|Polr3g|Trim62|Zcchc3|Ppm1f|Zfp580|Trim15|Sash1|Rarres2|Dnm1l|Cdk19|Parp9|Nfkbiz|Ankrd17|Trem2|Ox…
0	0	0	0	0	0	0	0	0	-4.18204	0	0	0	0	0	0	0	0	0	0	0	GO:0043691	GO Biological Processes	reverse cholesterol transport	-4.18204	20504	19	86	3	Ces1e|Ces1d|Ces1f
0	0	0	0	0	0	0	0	0	-4.18204	0	0	0	0	0	0	0	0	0	0	0	GO:1904251	GO Biological Processes	regulation of bile acid metabolic process	-4.18204	20504	19	86	3	Ces1e|Ces1d|Ces1f
0	0	0	0	0	0	0	0	0	0	0	0	0	0	0	0	-4.18083	0	0	0	0	GO:0048799	GO Biological Processes	animal organ maturation	-4.18083	20504	32	278	5	Igf1|Thbs3|Rflna|Adamts7|Dchs1
0	0	0	0	0	0	0	0	0	0	-4.18067	0	0	0	0	0	0	0	0	0	0	GO:0140694	GO Biological Processes	non-membrane-bounded organelle assembly	-4.18067	20504	374	119	10	Tnnt2|Xrcc5|Cetn2|Cenph|Cenpk|Ndc80|Fbxo5|Cenpn|Kntc1|Dlgap5
0	0	0	0	0	0	0	0	0	-4.1786	0	0	0	0	0	0	0	0	0	0	0	GO:0043269	GO Biological Processes	regulation of ion transport	-4.1786	20504	749	86	12	Alox5|Cck|Tmc1|Ces1e|Gcg|Hsd3b2|Hsd3b3|Lep|Trpm5|Ces1d|Slc9a3|Ces1f
-2.52184	0	0	0	0	0	0	0	0	0	0	0	0	0	0	0	0	0	-4.17752	0	0	GO:0060346	GO Biological Processes	bone trabecula formation	-4.17752	20504	13	129	3	Col1a1|Fbn2|Mmp2
-2.17568	0	0	0	0	0	0	0	0	0	0	0	0	0	0	0	-4.16443	0	0	0	0	GO:0001886	GO Biological Processes	endothelial cell morphogenesis	-4.16443	20504	17	278	4	Col15a1|Col18a1|Pecam1|Plod3
0	0	0	0	0	0	0	0	0	0	0	0	0	0	0	0	0	0	0	-4.16258	0	GO:0000375	GO Biological Processes	RNA splicing, via transesterification reactions	-4.16258	20504	280	100	8	Hnrnpk|Hnrnpa2b1|Wtap|Rsrc1|Prpf18|Rbm39|Esrp1|Srsf7
0	0	0	0	0	0	0	0	0	0	0	0	0	0	0	0	0	0	0	-4.16258	0	GO:0000377	GO Biological Processes	RNA splicing, via transesterification reactions with bulged adenosine as nucleophile	-4.16258	20504	280	100	8	Hnrnpk|Hnrnpa2b1|Wtap|Rsrc1|Prpf18|Rbm39|Esrp1|Srsf7
0	0	0	0	0	0	0	0	0	0	0	0	0	0	0	0	0	0	0	-4.16258	0	GO:0000398	GO Biological Processes	mRNA splicing, via spliceosome	-4.16258	20504	280	100	8	Hnrnpk|Hnrnpa2b1|Wtap|Rsrc1|Prpf18|Rbm39|Esrp1|Srsf7
-4.16122	0	0	0	0	0	0	0	0	0	0	0	0	0	0	0	-2.07716	0	0	0	0	GO:0003272	GO Biological Processes	endocardial cushion formation	-4.16122	20504	31	477	6	Eng|Hey1|Rbpj|Snai2|Tbx2|Aplnr
0	0	0	0	0	0	0	0	-4.1601	0	0	0	0	0	0	0	0	0	0	0	0	ko05164	KEGG Pathway	Influenza A	-4.1601	20504	168	166	8	Ikbkb|Kpna1|Pik3r3|Rnasel|Map2k4|Ifih1|Tlr3|Ep300
0	0	0	0	0	0	0	-4.15145	-2.56433	0	0	0	0	0	0	0	0	0	0	0	0	GO:0030183	GO Biological Processes	B cell differentiation	-4.15145	20504	171	27	4	Hhex|Pou2af1|Ikzf3|Spib
0	0	0	0	0	0	0	0	0	0	0	0	0	0	0	0	-4.15134	0	0	0	0	GO:0051149	GO Biological Processes	positive regulation of muscle cell differentiation	-4.15134	20504	75	278	7	Eng|Igf1|Camk1|Efemp2|Mamstr|Fdps|Piezo1
0	0	0	0	0	0	0	-2.13474	0	0	0	0	0	0	0	0	-4.15021	0	-3.99207	0	0	GO:2000147	GO Biological Processes	positive regulation of cell motility	-4.15021	20504	597	278	21	Col18a1|Foxc2|Pdpn|Igf1|Ilk|Itgb3|Maz|Mdk|Pdgfb|Pecam1|Pgf|Pld2|Sema6c|Trip6|Dysf|Srpx2|Zfp580|Rarres2|Trem2|Plvap|Lgr6
0	0	0	0	0	0	0	0	0	0	-4.1499	0	0	0	0	0	0	0	0	0	0	R-MMU-606279	Reactome Gene Sets	Deposition of new CENPA-containing nucleosomes at the centromere	-4.1499	20504	74	119	5	Cenph|Cenpk|Cenpu|Cenpn|Cenpi
0	0	0	0	0	0	0	0	0	0	-4.1499	0	0	0	0	0	0	0	0	0	0	R-MMU-774815	Reactome Gene Sets	Nucleosome assembly	-4.1499	20504	74	119	5	Cenph|Cenpk|Cenpu|Cenpn|Cenpi
0	0	-4.14986	0	0	0	0	0	0	0	0	0	0	0	0	0	0	0	0	0	0	R-MMU-75153	Reactome Gene Sets	Apoptotic execution phase	-4.14986	20504	48	185	5	Add1|Cdh1|Hmgb1|Prkcd|Stk24
0	0	0	0	0	0	0	0	0	-4.14979	0	0	0	0	0	0	-2.11743	0	0	0	0	GO:0062013	GO Biological Processes	positive regulation of small molecule metabolic process	-4.14979	20504	166	86	6	Adipoq|Ces1e|Gcg|Ces1d|Rdh1|Ces1f
0	0	-4.13734	0	0	0	0	-2.54572	0	0	0	0	0	0	0	0	0	0	0	0	-3.04127	GO:0022407	GO Biological Processes	regulation of cell-cell adhesion	-4.13734	20504	457	185	14	Cd9|Cdh1|Efnb1|Magi1|Ptpn6|Hmgb1|Irf1|F11r|Epcam|Prkcd|Ceacam1|Nfkbiz|Havcr2|Malt1
0	0	0	0	0	0	-2.31509	0	0	0	-2.53893	0	0	0	0	0	0	0	0	0	0	GO:0010332	GO Biological Processes	response to gamma radiation	-4.13327	20504	49	2633	17	Bak1|Bcl2|Brca2|Egr1|Hsf1|Men1|Pnp|Sod2|Trp53|Wrn|Xrcc5|Chek2|Kdm1a|Prkaa1|Fancd2|Lig4|Tigar
0	0	0	0	0	0	0	0	0	0	0	0	0	0	0	0	0	0	-4.12288	0	0	GO:0048048	GO Biological Processes	embryonic eye morphogenesis	-4.12288	20504	36	129	4	Mfap2|Sox11|Tbx2|Mfap5
0	0	0	0	0	0	0	0	-4.12165	0	0	0	0	0	0	0	0	0	0	0	-2.42064	ko05215	KEGG Pathway	Prostate cancer	-4.12165	20504	87	166	6	Ikbkb|Pik3r3|Sos1|Sos2|Foxo1|Ep300
-2.79252	0	0	0	0	0	0	0	0	-4.12116	0	0	0	0	0	0	0	0	0	0	0	GO:1901615	GO Biological Processes	organic hydroxy compound metabolic process	-4.12116	20504	531	86	10	Cyp2e1|Ces1e|Lep|Slc27a2|Cyp4f14|Lrat|Ces1d|Rdh1|Ces1f|Apob
0	-4.12061	0	0	0	0	0	0	0	0	0	0	0	0	0	0	0	0	0	0	0	GO:0007183	GO Biological Processes	SMAD protein complex assembly	-4.12061	20504	12	147	3	Tgfb1|Ldlrad4|Pmepa1
0	0	0	0	0	0	0	0	0	0	0	0	0	0	0	-4.11879	0	0	0	0	0	GO:0090085	GO Biological Processes	regulation of protein deubiquitination	-4.11879	20504	13	135	3	Itch|Trim21|Otud4
0	0	0	0	0	0	0	-4.11514	0	0	0	0	0	-2.93888	0	0	0	0	0	0	-3.24125	GO:0035456	GO Biological Processes	response to interferon-beta	-4.11514	20504	63	27	3	Gbp2b|Ifi208|Ifi206
0	0	0	0	0	0	0	0	0	-4.11277	0	0	0	0	0	0	0	0	0	0	0	GO:0071397	GO Biological Processes	cellular response to cholesterol	-4.11277	20504	20	86	3	Ces1e|Ces1d|Ces1f
0	0	0	0	0	0	0	0	-4.10618	0	0	0	0	0	0	0	0	0	0	0	0	mmu05164	KEGG Pathway	Influenza A	-4.10618	20504	171	166	8	Ikbkb|Kpna1|Pik3r3|Rnasel|Map2k4|Ifih1|Tlr3|Ep300
0	0	0	0	0	0	0	0	0	-2.18216	0	0	0	0	0	0	0	0	0	0	0	GO:0019221	GO Biological Processes	cytokine-mediated signaling pathway	-4.09461	20504	398	2633	78	Adipoq|Casp1|Cd24a|Chuk|Cxcr4|Cntfr|Ackr1|Egr1|F2rl1|Ptpn6|Irgm1|Ifnar1|Ifnar2|Ifngr2|Igtp|Ikbkb|Il10rb|Il13ra1|Il15|Il3ra|Il6ra|Il7|Ilk|Irf1|Kit|Kras|Lep|Cxcl9|Numbl|Pdgfb|Padi2|Cnot7|Prlr|Ccl11|Ccl20|Ccl3|Ccl8|Ccl9|Sphk1|Stat5a|Stat6|Tnfrsf1a|Traf6|Trp53|Klf6|Sh2b2|Axl|Ceacam1|Mapk3|Tslp|Tollip|Pf4|Ppbp|Nmi|Ifitm3|Cdip1|Ifitm1|Zc3h15|Vrk2|Irak3|Otud4|Cyld|Parp9|Ifitm2|Trem2|Plvap|Traf3ip2|Oxsr1…
0	0	0	0	0	0	0	0	0	0	0	0	0	0	0	0	-4.08932	0	0	0	0	GO:0001655	GO Biological Processes	urogenital system development	-4.08932	20504	386	278	16	Foxc2|Gsta3|Igf1|Ilk|Itgb3|Lamb2|Pdgfb|Pgf|Serpinf1|Tcf21|Wnt4|Plxnd1|Basp1|Pcsk9|Dchs1|Gpr4
0	0	-4.08562	0	0	0	0	0	0	0	0	0	0	0	0	0	0	0	0	0	0	GO:0090330	GO Biological Processes	regulation of platelet aggregation	-4.08562	20504	26	185	4	Cd9|F11r|Prkcd|Ceacam1
0	0	-3.02692	0	0	0	0	0	0	0	0	-4.08426	0	0	0	0	0	0	0	0	0	GO:0007596	GO Biological Processes	blood coagulation	-4.08426	20504	171	124	7	Cd34|Entpd1|F2rl3|Tbxa2r|Tyro3|Vwf|Axl
0	0	0	0	0	0	0	0	0	0	-4.06503	0	0	0	-2.09441	0	0	0	0	0	0	ko04110	KEGG Pathway	Cell cycle	-4.06503	20504	124	119	6	Cdc45|Chek1|Mcm3|Mcm2|Mcm5|Ttk
0	0	0	0	0	0	0	-3.10152	0	0	0	0	0	0	0	0	0	0	0	0	-4.06477	GO:0034341	GO Biological Processes	response to interferon-gamma	-4.06477	20504	139	469	12	Irgm1|Acod1|Kif5b|Ccl3|Ccl8|Trim21|Trp53|Vamp3|Ubd|Actr3|Ifitm2|Gbp5
0	0	0	0	0	0	0	0	0	0	0	0	0	0	0	-2.30289	0	0	0	-3.12459	0	GO:0008380	GO Biological Processes	RNA splicing	-4.05734	20504	399	2633	78	C1qbp|Cirbp|Clk4|Celf1|Ddx5|Dyrk1a|Hnrnpc|Hnrnpk|Prmt1|Hspa8|Magoh|Prpf4b|Prx|Raly|Rbmxl1|Srsf3|Snrpc|Son|Ybx1|Fxr2|Prpf19|Hnrnpa2b1|Snrpa|Zranb2|Pqbp1|Alyref2|Rbm38|Wtap|Sf3b6|Cwc15|Tsen34|Lsm5|Magohb|Snrnp40|Tsen15|Rsrc1|Cir1|Zfp830|Rbm7|Ddx17|Prpf18|Snrpd3|Cwc25|Slc38a2|Ddx39a|Fam172a|Snrpa1|Prpf31|Cdk13|Cdc5l|Scaf11|Hnrnpll|Rbm20|Tsen54|Mettl4|Hnrnpm|Ern1|Dbr1|Usb1|Rbm15b|Ivns1abp|Rbm39|Luc7l…
0	0	0	0	0	0	0	0	0	0	-3.49677	0	0	0	-2.15901	0	0	0	0	0	0	GO:2001020	GO Biological Processes	regulation of response to DNA damage stimulus	-4.04746	20504	222	2633	49	Brca1|Cebpg|Chek1|Cry1|Ddx5|Dyrk1a|Trip12|Hic1|Hmgb1|Hnrnpk|Hsf1|Npas2|Prkcd|Pnp|Rad51ap1|Snai2|Snai1|Timeless|Trp53|Tpt1|Fxr2|Nek4|Zfp385a|Cbx8|Chek2|Terf2ip|Marchf7|Fignl1|Fbxo5|Ooep|Steap3|Ube2v2|Usp47|Parp9|Kdm1a|Pot1a|Rnf169|Dek|Brcc3|Slf2|Smyd2|Usp1|Ppp4r2|Rfwd3|Spire2|Klhl15|Fancb|Wdr76|Tigar
-2.72949	0	0	0	0	0	0	0	0	-4.04715	0	0	0	0	0	0	0	0	0	0	0	GO:0006695	GO Biological Processes	cholesterol biosynthetic process	-4.04715	20504	56	86	4	Ces1e|Ces1d|Ces1f|Apob
-2.72949	0	0	0	0	0	0	0	0	-4.04715	0	0	0	0	0	0	0	0	0	0	0	GO:1902653	GO Biological Processes	secondary alcohol biosynthetic process	-4.04715	20504	56	86	4	Ces1e|Ces1d|Ces1f|Apob
0	0	0	0	0	0	0	0	0	-4.04714	0	0	0	0	0	0	0	0	0	0	0	GO:0032095	GO Biological Processes	regulation of response to food	-4.04714	20504	21	86	3	Cck|Gcg|Lep
0	0	0	0	0	0	0	0	0	-4.04714	0	0	0	0	0	0	0	0	0	0	0	GO:0071676	GO Biological Processes	negative regulation of mononuclear cell migration	-4.04714	20504	21	86	3	Apod|Ccn3|Padi2
0	0	0	0	0	0	0	0	0	0	0	-3.12099	-4.04687	0	0	0	0	0	0	0	0	GO:0008033	GO Biological Processes	tRNA processing	-4.04687	20504	118	126	6	Nsun2|Wdr4|Gtpbp3|Thumpd2|Tsen54|Nat10
0	0	0	0	0	0	0	0	0	0	0	0	0	0	0	0	0	0	-4.04669	0	0	GO:0001654	GO Biological Processes	eye development	-4.04669	20504	431	129	11	Col4a1|Col5a1|Twist2|Mfap2|Sox11|Tbx2|Mfap5|Irx6|Obsl1|Tgif2|Frem2
0	0	0	0	0	0	0	0	0	0	0	0	0	0	0	0	0	-4.04521	0	-3.21849	-2.02425	GO:0071426	GO Biological Processes	ribonucleoprotein complex export from nucleus	-4.04521	20504	79	189	6	Srsf3|Fyttd1|Eny2|Sdad1|Ddx19b|Alkbh5
0	0	0	0	0	0	0	0	0	0	0	0	0	0	0	0	0	0	0	-4.04341	0	GO:0050684	GO Biological Processes	regulation of mRNA processing	-4.04341	20504	149	100	6	Hnrnpk|Hnrnpa2b1|Wtap|Rbm39|Srsf7|Cpsf6
0	0	0	0	0	0	-2.03363	-4.0373	0	0	0	0	0	0	0	0	0	0	0	0	-2.01507	GO:0046631	GO Biological Processes	alpha-beta T cell activation	-4.0373	20504	183	27	4	Ccr6|Ccl20|Foxp3|Cd274
0	0	-2.98289	0	0	0	0	0	0	0	0	-4.03692	0	0	0	0	0	0	0	0	0	GO:0007599	GO Biological Processes	hemostasis	-4.03692	20504	174	124	7	Cd34|Entpd1|F2rl3|Tbxa2r|Tyro3|Vwf|Axl
0	0	-2.98289	0	0	0	0	0	0	0	0	-4.03692	0	0	0	0	0	0	0	0	0	GO:0050817	GO Biological Processes	coagulation	-4.03692	20504	174	124	7	Cd34|Entpd1|F2rl3|Tbxa2r|Tyro3|Vwf|Axl
0	0	0	0	0	0	0	0	0	0	-4.03375	0	0	0	-2.10597	0	0	0	0	0	0	GO:0007143	GO Biological Processes	female meiotic nuclear division	-4.03375	20504	41	119	4	Ttk|Ndc80|Mastl|Fbxo5
0	0	0	0	0	0	0	0	0	0	0	0	0	0	0	0	0	0	-4.02006	0	0	GO:0150063	GO Biological Processes	visual system development	-4.02006	20504	434	129	11	Col4a1|Col5a1|Twist2|Mfap2|Sox11|Tbx2|Mfap5|Irx6|Obsl1|Tgif2|Frem2
0	0	0	0	0	0	0	0	0	-4.01694	0	0	0	0	0	0	0	0	0	0	0	GO:1905953	GO Biological Processes	negative regulation of lipid localization	-4.01694	20504	57	86	4	Ces1e|Lep|Ces1d|Ces1f
0	0	0	0	0	0	0	0	0	0	0	0	0	0	0	0	0	-4.01465	0	-3.19783	0	GO:0071166	GO Biological Processes	ribonucleoprotein complex localization	-4.01465	20504	80	189	6	Srsf3|Fyttd1|Eny2|Sdad1|Ddx19b|Alkbh5
0	0	0	0	0	0	0	0	0	0	-4.01407	0	0	0	0	0	0	0	0	0	0	R-MMU-5693607	Reactome Gene Sets	Processing of DNA double-strand break ends	-4.01407	20504	79	119	5	Chek1|Timeless|Exo1|Rfc3|Clspn
0	0	0	0	0	0	0	0	-4.01264	0	0	0	0	0	0	0	0	0	0	0	-2.31281	mmu05215	KEGG Pathway	Prostate cancer	-4.01264	20504	91	166	6	Ikbkb|Pik3r3|Sos1|Sos2|Foxo1|Ep300
0	0	0	0	0	0	0	0	0	0	0	0	0	0	0	0	0	0	0	0	-2.07155	GO:0019079	GO Biological Processes	viral genome replication	-4.01176	20504	126	2633	32	Atg5|Bcl2|Ddx3x|Ddx5|Hspa8|Ifi204|Cnot7|Ppib|Ccl8|Slpi|Smarcb1|Stau1|Rnasel|Ceacam1|Nr5a2|Vapa|Vapb|Isg20|Rsad2|Ifitm3|Tmem39a|Ifitm1|Ifih1|Ifitm2|Nucks1|Fam111a|Pkn2|Trim38|Eea1|Tasor|Ppia|Ifi206
0	0	0	0	0	0	0	0	0	0	0	0	0	0	0	0	-4.01122	0	0	0	0	GO:0001936	GO Biological Processes	regulation of endothelial cell proliferation	-4.01122	20504	167	278	10	Acvrl1|Eng|Igf1|Itgb3|Mdk|Pdgfb|Pgf|Aplnr|Dysf|Zfp580
0	0	0	0	0	0	0	0	0	0	0	0	-4.01021	0	0	0	0	0	0	0	0	GO:0046835	GO Biological Processes	carbohydrate phosphorylation	-4.01021	20504	15	126	3	Fggy|Gnptg|Fcsk
0	0	0	0	0	0	0	0	0	0	0	-2.57366	0	0	0	0	0	0	0	0	0	GO:0048511	GO Biological Processes	rhythmic process	-4.00919	20504	307	2633	63	Agt|Arntl|Atf4|Btrc|Casp1|Runx1|Clock|Creb1|Cry1|Dbp|Ddx5|Drd1|Dyrk1a|Egr1|Esr1|Gfpt1|Id1|Igf1|Lep|Mdk|Nfil3|Ngf|Nos3|Npas2|Per1|Per3|Pten|Ptger3|Ptx3|Sin3a|Stat5a|Tef|Timeless|Trp53|Tyro3|Ube3a|Axl|Adrm1|Retn|Nampt|Suv39h2|Zfp830|Nudt12|Dnm1l|Dtl|Bhlhe41|Phlpp1|Ces1d|Mycbp2|Prkaa1|Atf5|Cavin3|Mta1|Kdm5a|Cipc|Btbd9|Ciart|Tardbp|Nrip1|Setx|Ahcy|Ep300|Nr1d2
0	-4.00895	0	0	0	0	0	0	0	0	0	0	0	0	0	0	0	0	0	0	0	R-MMU-3371568	Reactome Gene Sets	Attenuation phase	-4.00895	20504	13	147	3	Hspa8|Hsf1|Hsbp1
0	0	0	0	0	0	0	0	0	0	-4.00759	0	0	0	-2.05195	0	0	0	0	0	0	mmu04110	KEGG Pathway	Cell cycle	-4.00759	20504	127	119	6	Cdc45|Chek1|Mcm3|Mcm2|Mcm5|Ttk
0	0	0	0	0	0	0	0	0	0	0	-4.00704	0	0	0	0	0	0	0	0	0	GO:0006418	GO Biological Processes	tRNA aminoacylation for protein translation	-4.00704	20504	40	124	4	Ears2|Yars2|Lars2|Lars
0	0	-4.00584	0	0	0	0	0	0	0	0	0	0	0	-2.04107	0	0	0	0	0	0	R-MMU-166166	Reactome Gene Sets	MyD88-independent TLR4 cascade	-4.00584	20504	82	185	6	Creb1|Hmgb1|Ppp2cb|Tank|Ube2d3|Ube2d1
0	0	-4.00584	0	0	0	0	0	0	0	0	0	0	0	-2.04107	0	0	0	0	0	0	R-MMU-937061	Reactome Gene Sets	TRIF(TICAM1)-mediated TLR4 signaling	-4.00584	20504	82	185	6	Creb1|Hmgb1|Ppp2cb|Tank|Ube2d3|Ube2d1
0	0	0	0	0	-2.41091	-3.07734	0	0	0	0	0	0	-3.14348	0	0	0	0	0	0	0	GO:0030522	GO Biological Processes	intracellular receptor signaling pathway	-4.00224	20504	217	2633	48	Arntl|Brca1|C1qbp|Clock|Cry1|Ddx5|Esr1|Irgm1|Igf1|Igtp|Lep|Padi2|Per1|Rxra|Snai2|Smarca4|Tcf21|Tgif1|Thra|Trim24|Nr2c1|Ube3a|Wbp2|Ywhah|Rnf14|Park7|Riok3|Ddx17|Zcchc3|Trim15|Ifih1|Cnot2|Sec14l1|Asxl2|Ankrd17|Strn3|Ppargc1b|Ufsp2|Ripk2|Nploc4|Asxl1|Ddx58|Tmf1|Ddx60|Peli3|Zfp536|Nod2|Ep300
0	0	0	0	0	0	0	-4.00099	0	0	0	0	0	0	0	0	0	0	0	0	0	GO:1903555	GO Biological Processes	regulation of tumor necrosis factor superfamily cytokine production	-4.00099	20504	187	27	4	Foxp3|Cd274|Gpnmb|Cd300ld
0	0	0	0	0	-2.35505	0	-3.99705	0	0	0	-2.07255	0	0	0	0	0	0	0	0	0	GO:1903556	GO Biological Processes	negative regulation of tumor necrosis factor superfamily cytokine production	-3.99705	20504	69	27	3	Foxp3|Cd274|Gpnmb
0	0	0	0	0	0	0	0	0	0	0	0	-2.73661	0	0	0	0	0	0	0	0	GO:0032259	GO Biological Processes	methylation	-3.99625	20504	363	2633	72	Brca1|Comt|Ctcf|Dnmt1|Dnmt3b|Mecom|Fbl|Gamt|Gcg|Gfi1b|Gnas|Hells|Tfb2m|Prmt1|Jarid2|Mecp2|Men1|Mettl1|Pcmt1|Smarca4|Smarcb1|Zfp57|Nsun2|Coq5|Suz12|Setd3|Dnmt3l|Wdr4|Wtap|Suv39h2|Zfp110|Chtop|Mis18a|Ntmt1|Snrpd3|Alkbh8|Trmt112|Rnmt|Gtpbp3|Bcor|Prmt3|Thumpd2|Prdm4|Camkmt|Phf19|Cxxc1|Asxl2|Mettl4|Prmt6|Kdm1a|Bmt2|Prmt9|Cbll1|Nsun3|Rbm15b|Prdm15|Zfp369|Vcpkmt|Mtrr|Lcor|Prmt7|Trmt2b|Setd4|Tfb1m|Smyd2|…
0	0	0	0	0	0	0	0	0	0	-3.99562	0	0	0	0	0	0	0	0	0	0	GO:1905168	GO Biological Processes	positive regulation of double-strand break repair via homologous recombination	-3.99562	20504	16	119	3	Rad51ap1|Timeless|Fancb
0	0	0	0	0	0	0	0	0	0	0	0	0	0	0	0	0	0	-3.99215	0	0	GO:0031214	GO Biological Processes	biomineral tissue development	-3.99215	20504	170	129	7	Bglap|Bglap2|Col1a1|Col1a2|Fbn2|Lox|Nos3
0	-2.60658	0	0	0	0	0	0	0	0	0	0	0	0	0	0	0	0	0	0	0	GO:0006790	GO Biological Processes	sulfur compound metabolic process	-3.98623	20504	326	2633	66	Baat|Bgn|Comt|Dld|Dnmt1|Dpep1|Gamt|Hagh|Gpam|Gpx3|Gsta1|Gsta3|Gstm5|Gstp1|Gstz1|Mmut|Nfe2l2|Pcmt1|Pdha1|Scp2|Sod2|Stat5a|Sult1a1|Ggt5|Papss2|Ciao1|Nubp1|Slc27a3|Acot1|Acsl4|Hs3st3b1|Acot9|Sult1b1|Apip|Nfu1|Park7|Chst12|Iscu|Mmachc|Far1|Mri1|Ndnf|Pdhb|Ciao2b|Acss1|Chac1|Oxsm|Sulf2|Mcee|Arsg|Isca2|Chst1|Chsy3|Chpf2|Ces1d|Mthfd1|Acat1|Clic1|Mvd|Mtrr|Suox|Xylt2|Phgdh|Egflam|Ahcy|Mthfd2l
0	0	0	0	0	0	0	0	0	0	0	0	0	0	0	0	0	0	-3.98492	0	0	GO:0048880	GO Biological Processes	sensory system development	-3.98492	20504	438	129	11	Col4a1|Col5a1|Twist2|Mfap2|Sox11|Tbx2|Mfap5|Irx6|Obsl1|Tgif2|Frem2
0	0	0	0	0	0	0	0	0	-3.98479	0	0	0	0	0	0	0	0	0	0	0	GO:0071404	GO Biological Processes	cellular response to low-density lipoprotein particle stimulus	-3.98479	20504	22	86	3	Ces1e|Ces1d|Ces1f
0	0	-3.9813	0	0	0	0	0	0	0	0	0	0	0	0	0	0	0	0	0	0	GO:0070527	GO Biological Processes	platelet aggregation	-3.9813	20504	52	185	5	Cd9|Ptpn6|F11r|Prkcd|Ceacam1
0	0	0	0	0	0	0	-2.09247	0	0	0	0	0	0	0	0	-3.97931	0	-3.87112	0	0	GO:0051272	GO Biological Processes	positive regulation of cellular component movement	-3.97931	20504	614	278	21	Col18a1|Foxc2|Pdpn|Igf1|Ilk|Itgb3|Maz|Mdk|Pdgfb|Pecam1|Pgf|Pld2|Sema6c|Trip6|Dysf|Srpx2|Zfp580|Rarres2|Trem2|Plvap|Lgr6
-2.58529	0	0	0	0	0	0	0	0	0	0	0	0	0	0	0	-3.97207	0	0	0	0	GO:0051145	GO Biological Processes	smooth muscle cell differentiation	-3.97207	20504	80	278	7	Eng|Pdgfb|Wnt4|Aplnr|Efemp2|Nfatc4|Tmem204
0	0	0	0	0	0	0	0	0	0	-3.97014	0	0	0	0	0	0	0	0	0	0	GO:0007098	GO Biological Processes	centrosome cycle	-3.97014	20504	129	119	6	Brca1|Brca2|Chek1|Cetn2|Ndc80|Sgo1
0	-2.13038	0	0	0	0	0	0	-2.59283	0	-3.97007	0	0	0	-2.63749	0	0	0	0	0	0	R-MMU-194315	Reactome Gene Sets	Signaling by Rho GTPases	-3.97007	20504	652	119	13	Cenph|Cenpk|Ndc80|Zwilch|Cenpu|Cenpn|Sgo1|Kif2c|Cenpi|Kntc1|Pik3c3|Nup133|Nup85
0	0	0	0	0	0	0	-2.09002	0	0	0	0	0	0	0	0	-3.96949	0	-3.86415	0	0	GO:0040017	GO Biological Processes	positive regulation of locomotion	-3.96949	20504	615	278	21	Col18a1|Foxc2|Pdpn|Igf1|Ilk|Itgb3|Maz|Mdk|Pdgfb|Pecam1|Pgf|Pld2|Sema6c|Trip6|Dysf|Srpx2|Zfp580|Rarres2|Trem2|Plvap|Lgr6
0	0	0	0	0	0	0	0	-3.96919	0	0	0	0	0	0	0	0	0	0	0	0	R-MMU-983168	Reactome Gene Sets	Antigen processing: Ubiquitination & Proteasome degradation	-3.96919	20504	283	166	10	Cul3|Rnf14|Herc6|Herc4|Arel1|Klhl2|Btbd1|Cbll1|Asb7|Znrf2
0	0	0	0	0	0	0	0	0	0	0	0	0	0	0	0	0	0	-3.96045	0	0	GO:0110148	GO Biological Processes	biomineralization	-3.96045	20504	172	129	7	Bglap|Bglap2|Col1a1|Col1a2|Fbn2|Lox|Nos3
0	0	-3.96007	0	0	0	0	-2.61135	0	0	0	0	0	0	0	0	0	0	0	0	-3.01764	GO:0022408	GO Biological Processes	negative regulation of cell-cell adhesion	-3.96007	20504	206	185	9	Cd9|Cdh1|Ptpn6|Hmgb1|Irf1|Epcam|Prkcd|Ceacam1|Havcr2
0	0	-2.40965	0	0	0	0	-3.96004	0	0	0	0	0	0	0	0	0	0	0	0	0	GO:0042093	GO Biological Processes	T-helper cell differentiation	-3.96004	20504	71	27	3	Ccr6|Ccl20|Foxp3
0	0	0	0	0	0	0	-3.95673	0	0	0	0	0	0	0	0	0	0	0	0	0	GO:0071706	GO Biological Processes	tumor necrosis factor superfamily cytokine production	-3.95673	20504	192	27	4	Foxp3|Cd274|Gpnmb|Cd300ld
0	0	0	0	0	0	0	0	0	0	0	0	0	0	-3.9562	0	0	0	0	0	0	R-MMU-196780	Reactome Gene Sets	Biotin transport and metabolism	-3.9562	20504	10	204	3	Pccb|Pdzd11|Mccc2
0	0	0	0	0	0	0	0	0	0	-3.95166	0	0	0	0	0	0	0	0	0	0	R-MMU-68867	Reactome Gene Sets	Assembly of the pre-replicative complex	-3.95166	20504	130	119	6	Mcm3|Mcm2|Mcm5|Gmnn|Mcm8|Cdt1
0	0	-2.38785	0	0	0	0	-3.94194	0	0	0	0	0	0	0	0	0	0	0	0	0	GO:0002294	GO Biological Processes	CD4-positive, alpha-beta T cell differentiation involved in immune response	-3.94194	20504	72	27	3	Ccr6|Ccl20|Foxp3
0	0	0	0	0	0	0	0	0	0	0	0	0	0	0	0	0	0	0	0	-3.93964	GO:0002461	GO Biological Processes	tolerance induction dependent upon immune response	-3.93964	20504	5	469	3	Foxp3|Cd274|Havcr2
0	0	0	0	-3.93497	0	0	0	0	0	0	0	0	0	0	0	0	0	0	0	0	GO:0006103	GO Biological Processes	2-oxoglutarate metabolic process	-3.93497	20504	17	117	3	Dld|Dlst|Idh3b
0	0	0	0	0	0	0	0	0	-3.9296	0	0	0	0	0	0	0	0	0	0	0	GO:0046717	GO Biological Processes	acid secretion	-3.9296	20504	60	86	4	Ces1e|Ces1d|Ces1f|Slc51b
0	0	0	0	-2.31057	0	0	0	0	-3.9296	0	0	0	0	0	0	0	0	0	0	0	R-MMU-2980736	Reactome Gene Sets	Peptide hormone metabolism	-3.9296	20504	60	86	4	Gcg|Lep|Ces1d|Gnat3
0	0	-2.36639	0	0	0	0	-3.9241	0	0	0	0	0	0	0	0	0	0	0	0	0	GO:0002293	GO Biological Processes	alpha-beta T cell differentiation involved in immune response	-3.9241	20504	73	27	3	Ccr6|Ccl20|Foxp3
0	0	0	0	0	0	0	0	0	-3.91661	0	0	0	0	0	0	0	0	0	0	0	GO:0045834	GO Biological Processes	positive regulation of lipid metabolic process	-3.91661	20504	183	86	6	Adipoq|Ces1e|Ces1d|Rdh1|Ces1f|Hsd17b13
-2.17568	0	0	0	0	0	0	0	0	0	-3.91314	0	0	0	0	0	0	0	0	0	0	R-MMU-69186	Reactome Gene Sets	Lagging Strand Synthesis	-3.91314	20504	17	119	3	Pola1|Prim1|Rfc3
0	0	0	0	0	0	0	0	0	0	-3.91232	0	0	0	0	0	0	0	0	0	0	GO:0032392	GO Biological Processes	DNA geometric change	-3.91232	20504	44	119	4	Mcm3|Mcm2|Mcm5|Mcm8
0	0	0	0	0	0	0	0	0	0	-3.91232	0	0	0	0	0	0	0	0	0	0	ko03420	KEGG Pathway	Nucleotide excision repair	-3.91232	20504	44	119	4	Pole|Pole2|Cetn2|Rfc3
0	0	-2.34528	0	0	0	0	-3.90651	0	0	0	0	0	0	0	0	0	0	0	0	0	GO:0002287	GO Biological Processes	alpha-beta T cell activation involved in immune response	-3.90651	20504	74	27	3	Ccr6|Ccl20|Foxp3
0	0	0	0	0	0	0	0	0	0	0	0	0	0	0	0	0	-2.45588	0	-3.90333	0	GO:0043484	GO Biological Processes	regulation of RNA splicing	-3.90333	20504	158	100	6	Hnrnpk|Hnrnpa2b1|Wtap|Rbm39|Esrp1|Srsf7
0	0	0	-2.14837	0	0	0	0	0	0	0	0	0	0	-2.17586	0	0	0	0	0	-2.78825	GO:1905897	GO Biological Processes	regulation of response to endoplasmic reticulum stress	-3.90115	20504	75	2633	22	Alox5|Bak1|Hyou1|Atf6b|Lpcat3|Ikbkg|Spop|Serinc3|Sgta|Ubqln2|Ubqln1|Park7|Usp14|Txndc12|Pdia6|Syvn1|Opa1|Svip|Ern1|Selenos|Ficd|Mbtps2
0	0	0	0	0	0	0	0	0	0	0	0	0	0	0	0	0	0	-3.8917	0	0	GO:0038065	GO Biological Processes	collagen-activated signaling pathway	-3.8917	20504	16	129	3	Col4a1|Col4a5|Col1a1
-2.23938	0	0	0	0	0	0	0	0	-3.89123	0	0	0	0	0	0	0	0	0	0	0	GO:0019218	GO Biological Processes	regulation of steroid metabolic process	-3.89123	20504	116	86	5	Ces1e|Lep|Ces1d|Ces1f|Apob
0	0	0	0	0	0	-3.88828	0	0	0	0	0	0	0	0	0	0	0	0	0	0	R-MMU-5628897	Reactome Gene Sets	TP53 Regulates Metabolic Genes	-3.88828	20504	70	143	5	Sco1|Taco1|Prkaa1|Sesn2|Tigar
0	0	-2.38628	0	0	0	0	0	0	0	0	0	0	0	0	0	-3.88523	0	0	0	0	GO:0034330	GO Biological Processes	cell junction organization	-3.88523	20504	766	278	24	Acvrl1|Fscn1|Itgb3|Lamb2|Numbl|Pdgfb|Pecam1|Rapsn|Wnt4|Aplnr|Cabp1|Camk1|Thsd1|Plxnd1|Rab13|Srpx2|Nfatc4|Trem2|Cntnap4|Dchs1|Arhgap22|Sdk1|Adgrl1|Arhgef15
0	0	0	0	0	0	0	0	0	0	0	-3.88267	0	0	0	0	0	0	0	0	0	GO:0043039	GO Biological Processes	tRNA aminoacylation	-3.88267	20504	43	124	4	Ears2|Yars2|Lars2|Lars
0	0	0	0	0	0	0	0	0	0	0	0	0	0	0	0	-3.88176	0	0	0	0	GO:0060836	GO Biological Processes	lymphatic endothelial cell differentiation	-3.88176	20504	8	278	3	Acvrl1|Pdpn|Sox18
0	0	0	0	0	0	0	0	0	0	0	0	0	0	0	0	-3.88176	0	0	0	0	GO:1904238	GO Biological Processes	pericyte cell differentiation	-3.88176	20504	8	278	3	Foxc2|Pdgfb|Gpr4
0	-2.21829	0	0	0	0	0	0	0	0	0	0	0	0	0	0	0	0	0	0	0	GO:2001243	GO Biological Processes	negative regulation of intrinsic apoptotic signaling pathway	-3.87819	20504	101	2633	27	Bcl2|Hyou1|Ddx3x|Eno1|Gcg|Hells|Ikbkg|Nfe2l2|Snai2|Snai1|Sod2|Tpt1|Mapk7|Zfp385a|Park7|Marchf7|Fignl1|Txndc12|Syvn1|Opa1|Pik3cb|Usp47|Kdm1a|Selenos|Ivns1abp|Ppia|Parl
-2.50293	0	0	0	0	0	0	0	0	-3.87395	0	0	0	0	0	0	0	0	0	0	0	GO:0016126	GO Biological Processes	sterol biosynthetic process	-3.87395	20504	62	86	4	Ces1e|Ces1d|Ces1f|Apob
0	0	0	0	0	0	0	0	0	-3.87395	0	0	0	0	0	0	0	0	0	0	0	GO:0002534	GO Biological Processes	cytokine production involved in inflammatory response	-3.87395	20504	62	86	4	Alox5|Apod|Ido1|Lep
0	0	0	0	0	0	0	0	0	0	-3.87383	0	0	0	0	0	0	0	0	0	0	R-MMU-180786	Reactome Gene Sets	Extension of Telomeres	-3.87383	20504	45	119	4	Pola1|Prim1|Rfc3|Dscc1
0	0	0	0	0	0	0	0	0	0	-3.87383	0	0	0	0	0	0	0	0	0	0	R-MMU-73893	Reactome Gene Sets	DNA Damage Bypass	-3.87383	20504	45	119	4	Pole|Pole2|Rfc3|Dtl
-2.77887	0	0	0	0	0	0	0	0	-3.87368	0	0	0	0	0	0	0	0	0	0	0	GO:0022600	GO Biological Processes	digestive system process	-3.87368	20504	117	86	5	Fabp2|Lep|Muc2|Pbld1|Isx
0	0	0	0	0	0	0	0	0	-3.87368	0	0	0	0	0	0	0	0	0	0	0	GO:0044070	GO Biological Processes	regulation of anion transport	-3.87368	20504	117	86	5	Cck|Ces1e|Lep|Ces1d|Ces1f
0	0	0	0	0	0	0	0	-3.87343	0	0	0	0	0	-2.58312	0	0	0	0	0	0	GO:0035966	GO Biological Processes	response to topologically incorrect protein	-3.87343	20504	138	166	7	Cul3|Dnajb9|Ern1|Herpud2|Klhl15|Upf2|Ep300
0	-2.06025	0	0	0	0	0	0	-2.5084	0	-3.87213	0	0	0	-2.54413	0	0	0	0	0	0	R-MMU-9716542	Reactome Gene Sets	Signaling by Rho GTPases, Miro GTPases and RHOBTB3	-3.87213	20504	667	119	13	Cenph|Cenpk|Ndc80|Zwilch|Cenpu|Cenpn|Sgo1|Kif2c|Cenpi|Kntc1|Pik3c3|Nup133|Nup85
0	0	-2.30403	0	0	0	0	-3.87205	0	0	0	0	0	0	0	0	0	0	0	0	-2.10386	GO:0046637	GO Biological Processes	regulation of alpha-beta T cell differentiation	-3.87205	20504	76	27	3	Ccr6|Ccl20|Foxp3
0	0	0	0	0	0	0	-3.87175	0	0	0	0	0	0	0	0	0	0	0	0	-2.60807	GO:0045619	GO Biological Processes	regulation of lymphocyte differentiation	-3.87175	20504	202	27	4	Ccr6|Ccl20|Foxp3|Ikzf3
0	0	0	0	0	0	0	0	0	0	0	0	-3.87108	0	0	0	0	0	0	0	0	R-MMU-70326	Reactome Gene Sets	Glucose metabolism	-3.87108	20504	80	126	5	Slc37a4|Nup43|Adpgk|Sec13|Nup188
0	0	0	0	0	0	0	0	0	0	0	0	0	0	0	0	-3.86963	0	0	0	0	GO:0072010	GO Biological Processes	glomerular epithelium development	-3.86963	20504	20	278	4	Foxc2|Lamb2|Pdgfb|Basp1
0	0	0	0	0	0	0	0	0	-3.86873	0	0	0	0	0	0	0	0	0	0	0	GO:0006691	GO Biological Processes	leukotriene metabolic process	-3.86873	20504	24	86	3	Alox5|Dpep1|Cyp4f14
0	0	0	0	0	0	0	0	0	-3.86873	0	0	0	0	0	0	0	0	0	0	0	GO:0032098	GO Biological Processes	regulation of appetite	-3.86873	20504	24	86	3	Cck|Gcg|Lep
0	0	0	0	0	0	0	0	0	0	0	0	0	0	0	0	-3.10957	0	-3.8528	0	0	GO:0045766	GO Biological Processes	positive regulation of angiogenesis	-3.8528	20504	179	129	7	Itga5|Nos3|Notch4|Sphk1|Tie1|Ramp2|Vash2
0	0	0	0	0	0	0	0	0	0	0	0	0	0	0	0	-3.10957	0	-3.8528	0	0	GO:1904018	GO Biological Processes	positive regulation of vasculature development	-3.8528	20504	179	129	7	Itga5|Nos3|Notch4|Sphk1|Tie1|Ramp2|Vash2
0	-2.00103	0	0	0	0	0	0	-3.84681	0	0	0	0	0	0	0	0	0	0	0	0	R-MMU-9012999	Reactome Gene Sets	RHO GTPase cycle	-3.84681	20504	413	166	12	Ankfy1|Dbt|Pik3r3|Sos1|Sos2|Cul3|Stam2|Arhgap21|Kidins220|Pkn2|Arhgap11a|Frs2
0	0	0	0	0	0	0	0	0	0	0	0	0	0	0	0	-3.10675	0	-2.92221	0	0	R-MMU-422475	Reactome Gene Sets	Axon guidance	-3.84436	20504	256	2633	54	Rhoc|Cxcr4|Col3a1|Col4a1|Col4a2|Col4a5|Col5a1|Col5a2|Col6a1|Col6a2|Creb1|Dnm1|Efna2|Efnb1|Efnb2|Gfra4|Gpc1|Hsp90ab1|Itga5|Itgb3|Kras|Limk1|Mmp2|Nrtn|Pik3r3|Rock1|Sema4a|Sh3gl2|Shc1|Sos1|Sptbn2|Tuba1a|Ubb|Vldlr|Mapk7|Mapk3|Col5a3|Arhgef7|Arpc3|Ntn4|Sh3kbp1|Cltc|Plxnd1|Actr3|Pik3cb|Trem2|Unc5a|Rap1gap|Usp33|Pak2|Tubb4b|Frs2|Dock1|Col6a5
0	0	0	0	0	0	0	0	0	0	0	-3.8433	0	0	0	0	0	0	0	0	0	GO:0043038	GO Biological Processes	amino acid activation	-3.8433	20504	44	124	4	Ears2|Yars2|Lars2|Lars
0	0	0	0	0	0	-2.01296	0	0	-3.83909	0	0	0	0	0	0	0	0	0	0	0	GO:0034440	GO Biological Processes	lipid oxidation	-3.83909	20504	119	86	5	Adipoq|Alox5|Apod|Lep|Slc27a2
0	0	0	0	0	0	0	0	0	0	-3.83626	0	0	0	0	0	0	0	0	0	0	mmu03420	KEGG Pathway	Nucleotide excision repair	-3.83626	20504	46	119	4	Pole|Pole2|Cetn2|Rfc3
0	0	0	0	0	0	0	0	0	0	-3.8358	0	0	0	0	0	0	0	0	0	0	GO:0009263	GO Biological Processes	deoxyribonucleotide biosynthetic process	-3.8358	20504	18	119	3	Rrm1|Rrm2|Dut
0	0	0	0	0	0	0	0	0	0	-3.8358	0	0	0	0	0	0	0	0	0	0	R-MMU-5651801	Reactome Gene Sets	PCNA-Dependent Long Patch Base Excision Repair	-3.8358	20504	18	119	3	Pole|Pole2|Rfc3
0	0	0	-2.19423	0	0	0	0	0	0	0	0	0	-2.48818	0	-3.83029	0	0	0	0	0	GO:0051603	GO Biological Processes	proteolysis involved in cellular protein catabolic process	-3.83029	20504	760	135	15	Cd2ap|Clock|Itch|Pten|Styx|Marchf7|Peli1|Fbxo33|Ankib1|Spopl|Usp33|Nhlrc3|Tmf1|Rc3h2|Gm28043
0	0	0	0	0	0	0	0	0	-3.81453	0	0	0	0	0	0	0	0	0	0	0	GO:0036315	GO Biological Processes	cellular response to sterol	-3.81453	20504	25	86	3	Ces1e|Ces1d|Ces1f
0	0	0	0	0	0	0	0	0	-3.81453	0	0	0	0	0	0	0	0	0	0	0	GO:0051791	GO Biological Processes	medium-chain fatty acid metabolic process	-3.81453	20504	25	86	3	Ces1e|Ces1d|Ces1f
-3.09796	0	0	0	0	0	0	0	-2.52692	0	0	0	0	0	0	0	0	0	0	0	-2.64268	GO:0031056	GO Biological Processes	regulation of histone modification	-3.81171	20504	174	2633	40	Atg5|Brca1|Chek1|Ctcf|Dnmt1|Dnmt3b|Gcg|Gfi1b|Trip12|Jarid2|Mecp2|Men1|Prkd1|Ruvbl2|Foxp3|Sin3a|Snai2|Smarcb1|Tcf21|Tgfb1|Trp53|Wbp2|Aplnr|Mapk3|Park7|Zfp110|Chtop|Hdac8|Nipbl|Bcor|Phf19|Asxl2|Prmt6|Kdm1a|Zfp369|Lcor|Kdm5a|Tada2b|Nsd3|Auts2
-2.17568	0	0	0	0	0	0	0	0	0	0	0	0	0	0	0	0	0	-3.80938	0	0	GO:0061430	GO Biological Processes	bone trabecula morphogenesis	-3.80938	20504	17	129	3	Col1a1|Fbn2|Mmp2
0	0	-2.22522	0	0	0	0	-3.80587	0	0	0	0	0	0	0	0	0	0	0	0	0	GO:0002292	GO Biological Processes	T cell differentiation involved in immune response	-3.80587	20504	80	27	3	Ccr6|Ccl20|Foxp3
0	0	0	0	0	0	0	0	0	-3.80512	0	0	0	0	0	0	0	0	0	0	0	GO:0015718	GO Biological Processes	monocarboxylic acid transport	-3.80512	20504	121	86	5	Ces1e|Lep|Ces1d|Ces1f|Slc51b
0	0	0	0	0	0	0	-3.80144	0	0	0	0	0	0	0	0	0	0	0	0	-2.27281	GO:1903706	GO Biological Processes	regulation of hemopoiesis	-3.80144	20504	401	27	5	Ccr6|Ccl20|Foxp3|Ikzf3|Gpr68
0	0	0	0	0	0	0	0	-2.02105	0	0	0	0	0	0	0	0	0	0	0	-2.62491	GO:0006476	GO Biological Processes	protein deacetylation	-3.80054	20504	102	2633	27	Dyrk1a|Smarcad1|Msl3|Per1|Prkd1|Foxp3|Sin3a|Sin3b|Tbl1x|Tcf21|Morf4l1|Tgfb1|Trp53|Aplnr|Dysf|Hdac7|Hdac8|Nipbl|Prmt6|Prkaa1|Mta1|Mta3|Rcor3|Kdm5a|Mideas|Ep300|Bex4
0	0	0	0	0	0	0	0	0	0	0	0	0	0	0	0	-3.09289	0	-2.91246	0	0	R-MMU-9675108	Reactome Gene Sets	Nervous system development	-3.7988	20504	257	2633	54	Rhoc|Cxcr4|Col3a1|Col4a1|Col4a2|Col4a5|Col5a1|Col5a2|Col6a1|Col6a2|Creb1|Dnm1|Efna2|Efnb1|Efnb2|Gfra4|Gpc1|Hsp90ab1|Itga5|Itgb3|Kras|Limk1|Mmp2|Nrtn|Pik3r3|Rock1|Sema4a|Sh3gl2|Shc1|Sos1|Sptbn2|Tuba1a|Ubb|Vldlr|Mapk7|Mapk3|Col5a3|Arhgef7|Arpc3|Ntn4|Sh3kbp1|Cltc|Plxnd1|Actr3|Pik3cb|Trem2|Unc5a|Rap1gap|Usp33|Pak2|Tubb4b|Frs2|Dock1|Col6a5
0	0	0	0	0	0	0	0	0	0	0	0	0	0	0	0	-3.52654	0	0	0	0	GO:0010631	GO Biological Processes	epithelial cell migration	-3.79379	20504	306	2633	62	Macf1|Acvrl1|Agt|Alox12|Arsb|Ccr6|Bcar1|Efnb2|Fgf1|Foxc2|Fstl1|Hmgb1|Igf1|Itgb3|Kit|Mecp2|Nfe2l2|Nos3|Ccn3|Pdcd6|Pdgfb|Pecam1|Pik3c2a|Prkce|Prkd1|Ppard|Pten|Ptp4a3|Pxn|Rock1|Serpinf1|Sema4a|Snai2|Sp100|Sparc|Scarb1|Srf|Stat5a|Tbxa2r|Tesk1|Tgfb1|Tgfbr1|Ceacam1|Lgals8|Patz1|Hdac7|Plxnd1|Rab13|Ppm1f|Srpx2|Zfp580|Sash1|Rin2|Pik3cb|Clasp2|Adamts9|Adtrp|Pkn2|Bcas3|Fermt1|Pkn3|Dock1
-2.14012	0	0	0	0	0	0	0	-2.91126	0	0	0	0	0	-3.18179	0	0	0	0	0	-3.26194	GO:0072331	GO Biological Processes	signal transduction by p53 class mediator	-3.7859	20504	146	2633	35	Bcl3|Bop1|Brca2|Ddx5|Dyrk1a|Hic1|Hipk2|Hnrnpk|Ifi204|Msh2|Myo6|Snai2|Snai1|Sp100|Trim24|Trp53|Ubb|Phlda3|Zfp385a|Chek2|Rbm38|Marchf7|Pidd1|Perp|Cdip1|Steap3|Dyrk2|Prmt6|Kdm1a|Topors|Hexim1|Smyd2|Sesn2|Ep300|Ifi206
0	0	0	0	0	0	0	0	0	0	0	0	0	0	0	0	-3.7825	0	0	0	0	GO:0001946	GO Biological Processes	lymphangiogenesis	-3.7825	20504	21	278	4	Acvrl1|Foxc2|Pdpn|Sox18
0	0	0	0	0	0	0	0	0	0	0	0	-3.77815	0	0	0	0	0	0	0	0	GO:0034198	GO Biological Processes	cellular response to amino acid starvation	-3.77815	20504	45	126	4	Nprl3|Prkd1|Itfg2|Gcn1
0	0	0	0	0	0	0	0	0	0	0	0	0	0	0	0	-3.77703	0	0	0	0	GO:0001822	GO Biological Processes	kidney development	-3.77703	20504	328	278	14	Foxc2|Gsta3|Ilk|Itgb3|Lamb2|Pdgfb|Pgf|Tcf21|Wnt4|Plxnd1|Basp1|Pcsk9|Dchs1|Gpr4
0	0	0	0	0	0	0	0	0	0	-3.76887	0	0	0	0	0	0	0	0	0	0	R-MMU-69052	Reactome Gene Sets	Switching of origins to a post-replicative state	-3.76887	20504	89	119	5	Mcm3|Mcm2|Mcm5|Mcm8|Cdt1
0	0	0	0	0	0	0	0	0	0	-3.76373	0	0	0	0	0	0	0	0	0	0	GO:0010569	GO Biological Processes	regulation of double-strand break repair via homologous recombination	-3.76373	20504	48	119	4	Chek1|Rad51ap1|Timeless|Fancb
0	0	0	0	0	0	0	0	0	0	-3.76301	0	0	0	0	0	0	0	0	0	0	R-MMU-5696397	Reactome Gene Sets	Gap-filling DNA repair synthesis and ligation in GG-NER	-3.76301	20504	19	119	3	Pole|Pole2|Rfc3
0	0	0	0	0	0	0	0	0	0	-3.76301	0	0	0	0	0	0	0	0	0	0	WP87	WikiPathways	Nucleotide metabolism	-3.76301	20504	19	119	3	Pola1|Rrm1|Rrm2
0	0	0	0	0	0	0	0	0	-3.7626	0	0	0	0	0	0	0	0	0	0	0	GO:0070723	GO Biological Processes	response to cholesterol	-3.7626	20504	26	86	3	Ces1e|Ces1d|Ces1f
0	0	0	0	0	0	0	0	0	0	0	0	0	0	-3.76036	0	0	0	0	0	-2.02648	GO:0097190	GO Biological Processes	apoptotic signaling pathway	-3.76036	20504	623	204	17	Atf4|Bcl3|Gnai2|Ifi204|Itm2b|Ngf|Snai1|Tnfsf12|Trp53|Mapk7|Bag3|Chek2|Txndc12|Prelid1|Steap3|Syvn1|Ticam1
0	0	0	0	0	0	0	0	0	0	0	0	0	0	0	0	0	0	-3.21774	0	0	R-MMU-202733	Reactome Gene Sets	Cell surface interactions at the vascular wall	-3.751	20504	108	2633	28	Col1a1|Col1a2|Cxadr|Gpc1|Ptpn6|Jchain|Itga5|Itgb3|F11r|Kras|Epcam|Slc3a2|Pecam1|Proc|Shc1|Sos1|Spn|Sdc1|Tgfb1|Ceacam1|Ceacam2|Pf4|Cd177|Esam|Pik3cb|Slc16a3|Apob|Ppia
-2.48518	0	0	0	0	0	0	0	-2.99591	0	0	0	0	0	0	0	0	0	0	0	0	GO:0018205	GO Biological Processes	peptidyl-lysine modification	-3.74362	20504	376	2633	73	Atg5|Brca1|Brca2|Chek1|Ctcf|Dnmt1|Dnmt3b|Egr1|Bcl11a|Fkbp10|Gcg|Gfi1b|P3h3|Hcfc1|Jarid2|Lox|Loxl1|Loxl3|Mecp2|Men1|Msl3|Per1|Plod1|Ruvbl2|Foxp3|Sin3a|Snai2|Smarca4|Smarcb1|Morf4l1|Tgfb1|Wbp2|Mapk3|Plod3|Tada1|Setd3|Kat6b|Tollip|Ruvbl1|Park7|Suv39h2|Zfp110|P3h4|Senp7|Trmt112|Kat8|Hdac8|Bcor|Ifih1|Naa50|Supt7l|Camkmt|Phf19|Cxxc1|Asxl2|Ep400|Msl2|Prmt6|Kdm1a|Prkaa1|Topors|Zfp369|Vcpkmt|Lcor|Setd4|Sm…
0	0	0	0	0	0	0	0	0	0	-3.74171	0	0	0	0	0	0	0	0	0	0	GO:0031023	GO Biological Processes	microtubule organizing center organization	-3.74171	20504	142	119	6	Brca1|Brca2|Chek1|Cetn2|Ndc80|Sgo1
0	0	0	0	-2.2075	0	0	0	0	0	-3.73348	0	0	0	0	0	0	0	0	0	0	GO:0071103	GO Biological Processes	DNA conformation change	-3.73348	20504	203	119	7	Hells|Mcm3|Mcm2|Mcm5|Chaf1a|Mcm8|Asf1b
0	0	0	0	0	0	0	0	0	-3.72629	0	0	0	0	0	0	0	0	0	0	0	GO:0015850	GO Biological Processes	organic hydroxy compound transport	-3.72629	20504	283	86	7	Adipoq|Ces1e|Lep|Ces1d|Ces1f|Apob|Slc51b
0	0	0	0	0	0	0	0	0	0	0	0	-3.72285	0	0	0	0	0	0	0	0	GO:0043648	GO Biological Processes	dicarboxylic acid metabolic process	-3.72285	20504	86	126	5	Htt|Shmt1|Nit2|Mthfd1|Mtrr
-3.72034	0	0	0	0	0	0	-3.66981	0	0	0	0	0	0	0	0	0	0	0	0	-3.03137	GO:0030099	GO Biological Processes	myeloid cell differentiation	-3.72034	20504	428	477	23	Alas1|Zfp36l1|Fbn1|Gnas|Heph|Prmt1|Ifi204|Lox|Mfap2|Rbpj|Thra|Hax1|Klf13|Tmem14c|Lrrc17|Gas2l1|Lbr|Kdm1a|Ppargc1b|Tfe3|Ptbp3|Pla2g3|Cd300lf
-3.71906	0	0	0	0	0	0	0	0	0	0	0	0	0	0	0	-2.26977	0	0	0	0	GO:0003197	GO Biological Processes	endocardial cushion development	-3.71906	20504	52	477	7	Eng|Hey1|Nos3|Rbpj|Snai2|Tbx2|Aplnr
0	0	0	0	0	0	0	0	0	0	0	0	0	0	0	0	0	0	0	0	-3.71575	GO:2000134	GO Biological Processes	negative regulation of G1/S transition of mitotic cell cycle	-3.71575	20504	70	469	8	Dlg1|Pten|Trp53|Rbm38|Pidd1|Fbxo7|Gpnmb|Sde2
0	0	0	0	0	0	0	0	0	0	0	0	0	0	0	0	-3.4994	0	0	0	0	GO:0090132	GO Biological Processes	epithelium migration	-3.71218	20504	308	2633	62	Macf1|Acvrl1|Agt|Alox12|Arsb|Ccr6|Bcar1|Efnb2|Fgf1|Foxc2|Fstl1|Hmgb1|Igf1|Itgb3|Kit|Mecp2|Nfe2l2|Nos3|Ccn3|Pdcd6|Pdgfb|Pecam1|Pik3c2a|Prkce|Prkd1|Ppard|Pten|Ptp4a3|Pxn|Rock1|Serpinf1|Sema4a|Snai2|Sp100|Sparc|Scarb1|Srf|Stat5a|Tbxa2r|Tesk1|Tgfb1|Tgfbr1|Ceacam1|Lgals8|Patz1|Hdac7|Plxnd1|Rab13|Ppm1f|Srpx2|Zfp580|Sash1|Rin2|Pik3cb|Clasp2|Adamts9|Adtrp|Pkn2|Bcas3|Fermt1|Pkn3|Dock1
0	0	0	0	0	0	0	0	0	0	0	0	0	0	0	0	-3.71004	0	0	0	0	GO:0009138	GO Biological Processes	pyrimidine nucleoside diphosphate metabolic process	-3.71004	20504	9	278	3	Dtymk|Dhodh|Cad
0	0	0	0	0	0	0	0	0	0	0	0	0	0	0	0	0	0	-3.70726	0	0	GO:0048592	GO Biological Processes	eye morphogenesis	-3.70726	20504	189	129	7	Col5a1|Mfap2|Sox11|Tbx2|Mfap5|Irx6|Obsl1
0	0	0	0	0	0	0	-3.70691	0	0	0	0	0	0	0	0	0	0	0	0	-2.26372	GO:0002822	GO Biological Processes	regulation of adaptive immune response based on somatic recombination of immune receptors built from immunoglobulin superfamily domains	-3.70691	20504	223	27	4	Ccr6|Ccl20|Foxp3|Cd274
0	0	0	0	0	0	-2.27188	-2.14733	0	0	0	0	0	0	0	0	0	0	0	0	-2.77056	GO:0030217	GO Biological Processes	T cell differentiation	-3.70463	20504	302	2633	61	Atg5|B2m|Bcl2|Bcl3|Zfp36l1|Runx1|Ccr6|Cd1d1|Cdk6|Ctsl|Egr1|Mpzl2|Bcl11a|Hlx|Hmgb1|Il15|Il4ra|Il6ra|Il7|Irf1|Jag2|Kit|Lep|Lgals9|Loxl3|Mdk|Prkcz|Pnp|Ccl20|Sema4a|Foxp3|Sos1|Sos2|Sox12|Spn|Srf|Stat5a|Stat6|Tgfb1|Tnfsf8|Tnfsf9|Trp53|Wnt4|Gadd45g|Patz1|Adrm1|Rsad2|Tsc1|Prelid1|Nkap|Cyld|Nfkbiz|Traf3ip2|Ripk2|Fancd2|Malt1|Tox|Lig4|Rc3h2|Prr7|Btnl1
0	0	-3.70354	0	0	0	0	0	0	0	0	0	0	0	0	0	0	0	0	0	0	GO:0032651	GO Biological Processes	regulation of interleukin-1 beta production	-3.70354	20504	93	185	6	Egr1|F2rl1|Hmgb1|Malt1|Aim2|Nlrp1b
0	0	0	0	0	0	0	0	-3.70354	0	0	0	0	0	0	0	0	0	0	0	-2.68098	mmu05161	KEGG Pathway	Hepatitis B	-3.70354	20504	147	166	7	Ikbkb|Pik3r3|Map2k4|Map3k1|Ifih1|Tlr3|Ep300
0	0	0	-3.70345	0	0	0	0	0	0	0	0	0	0	0	0	0	0	0	0	0	GO:0051602	GO Biological Processes	response to electrical stimulus	-3.70345	20504	22	107	3	Myo6|P2rx7|Cyfip1
0	-2.05366	0	0	0	0	0	0	0	0	0	0	0	0	-2.07285	0	0	0	0	0	0	GO:2001242	GO Biological Processes	regulation of intrinsic apoptotic signaling pathway	-3.70004	20504	176	2633	40	Bcl2|Hyou1|Ddx3x|Ei24|Eno1|Gcg|Hells|Hnrnpk|Ikbkg|Nfe2l2|Septin4|Snai2|Snai1|Sod2|Spop|Taf6|Trp53|Tpt1|Ubb|Mapk7|Serinc3|Zfp385a|Ubqln1|Park7|Marchf7|Fignl1|Txndc12|Steap3|Dnm1l|Syvn1|Opa1|Cyld|Pik3cb|Usp47|Trem2|Kdm1a|Selenos|Ivns1abp|Ppia|Parl
0	0	0	0	0	0	-3.69619	0	0	0	0	0	0	0	0	0	0	0	0	0	0	GO:0120035	GO Biological Processes	regulation of plasma membrane bounded cell projection organization	-3.69619	20504	737	143	15	Camk2b|Cd24a|Cobl|Bcl11a|Kit|Myo5b|Nfe2l2|Sema4a|Ptk6|Tiam2|Rapgef4|Nedd4l|Bcas3|Tox|Auts2
-2.22344	0	0	0	0	0	0	0	0	0	-3.69441	0	0	0	0	0	0	0	0	0	0	GO:0061647	GO Biological Processes	histone H3-K9 modification	-3.69441	20504	50	119	4	Brca1|Chek1|Dnmt1|Suv39h2
0	0	0	0	0	0	0	0	0	0	-3.69427	0	0	0	0	0	0	0	0	0	0	R-MMU-110373	Reactome Gene Sets	Resolution of AP sites via the multiple-nucleotide patch replacement pathway	-3.69427	20504	20	119	3	Pole|Pole2|Rfc3
0	0	0	0	0	0	0	0	0	-3.69339	0	0	0	0	0	0	0	0	0	0	0	GO:0006721	GO Biological Processes	terpenoid metabolic process	-3.69339	20504	69	86	4	Cyp2e1|Isx|Lrat|Rdh1
0	0	0	-3.6846	0	0	0	0	0	0	0	0	0	0	0	0	0	0	0	0	0	GO:1903530	GO Biological Processes	regulation of secretion by cell	-3.6846	20504	674	107	12	Runx1|Inhbb|Myo6|P2rx7|Rab33b|Slc30a1|Acsl4|Tm7sf3|Oga|Clasp2|Rab3gap1|Acvr1c
0	0	0	0	0	0	0	0	-3.09361	0	0	0	0	0	0	0	0	0	0	0	0	GO:0018209	GO Biological Processes	peptidyl-serine modification	-3.68415	20504	365	2633	71	Agt|Bak1|Bcl2|Bgn|Cab39|Camk2b|Chuk|Drd1|Dyrk1a|Gcg|Hipk2|Hsp90ab1|Irgm1|Igtp|Ikbkb|Il11|Ilk|Uhmk1|Mark3|Mast2|Ngf|Pdgfb|Prkcd|Prkce|Prkd1|Prkcz|Plk1|Prkx|Pten|Rock1|Aurka|Tgfb1|Tgfbr1|Ttk|Hax1|Mapk7|Map3k1|Mapk3|Sh2d3c|Chek2|Camk1|Park7|Terf2ip|Ntmt1|Mastl|Ndnf|Poglut3|Ppm1f|Dyrk2|Vrk2|Rictor|Ern1|Phip|Csnk1a1|Pnck|Sbk1|Prkaa1|Pkn2|Ripk2|Csnk1g1|Cnksr3|Fnip1|Ggnbp2|Pak2|Tlk1|Crebl2|Stk38l|Pkn3|E…
0	0	0	0	0	-3.68236	0	0	0	0	0	0	0	0	0	0	0	0	0	0	0	GO:0045682	GO Biological Processes	regulation of epidermis development	-3.68236	20504	61	98	4	Atoh1|Zfp36l1|Ppard|Grhl1
0	0	0	0	0	0	0	0	0	0	0	0	0	0	0	0	0	0	0	-3.67474	0	GO:0016578	GO Biological Processes	histone deubiquitination	-3.67474	20504	24	100	3	Usp16|Brcc3|Asxl1
0	0	0	0	0	0	0	0	0	0	0	0	0	0	0	0	0	0	0	-3.67474	0	GO:0048025	GO Biological Processes	negative regulation of mRNA splicing, via spliceosome	-3.67474	20504	24	100	3	Hnrnpk|Hnrnpa2b1|Srsf7
0	0	0	0	0	0	0	0	0	0	-2.24005	0	-3.67351	0	0	0	0	-2.00981	0	-2.56196	0	GO:0015931	GO Biological Processes	nucleobase-containing compound transport	-3.67351	20504	196	126	7	Htt|Nsun2|Mcm3ap|Ddx39a|Nup43|Sec13|Nup188
0	0	0	0	0	0	0	0	0	0	0	0	0	0	0	0	0	0	0	-3.67276	0	GO:0048024	GO Biological Processes	regulation of mRNA splicing, via spliceosome	-3.67276	20504	111	100	5	Hnrnpk|Hnrnpa2b1|Wtap|Rbm39|Srsf7
0	0	0	0	0	0	0	0	0	0	0	0	0	0	0	0	-3.67053	0	0	0	0	GO:0051147	GO Biological Processes	regulation of muscle cell differentiation	-3.67053	20504	150	278	9	Eng|Igf1|Pdgfb|Camk1|Efemp2|Mamstr|Fdps|Tmem119|Piezo1
0	0	0	0	0	0	-3.66782	0	0	0	0	0	0	0	0	0	0	0	0	0	0	GO:0010038	GO Biological Processes	response to metal ion	-3.66782	20504	292	143	9	Camk2b|Casp6|Nfe2l2|Nptx1|Nedd4l|Prkaa1|Acer1|Slc25a24|Tigar
0	0	0	-3.66757	0	0	0	0	0	0	0	0	0	0	0	0	0	0	0	0	0	GO:0070201	GO Biological Processes	regulation of establishment of protein localization	-3.66757	20504	577	107	11	Akap1|Cct8|Inhbb|P2rx7|Acsl4|Tm7sf3|Actr3|Oga|Wipf1|Fermt1|Acvr1c
-2.3391	0	0	0	0	0	0	0	0	0	0	0	0	0	0	0	0	0	-3.66494	0	0	GO:0030574	GO Biological Processes	collagen catabolic process	-3.66494	20504	47	129	4	Ctsk|Mmp2|Mmp23|Adamts2
0	0	0	0	0	0	0	0	0	-3.66486	0	0	0	0	0	0	0	0	0	0	0	GO:0032104	GO Biological Processes	regulation of response to extracellular stimulus	-3.66486	20504	28	86	3	Cck|Gcg|Lep
0	0	0	0	0	0	0	0	0	-3.66486	0	0	0	0	0	0	0	0	0	0	0	GO:0032107	GO Biological Processes	regulation of response to nutrient levels	-3.66486	20504	28	86	3	Cck|Gcg|Lep
0	-3.66337	0	0	0	0	0	0	0	0	0	0	0	0	0	0	0	0	0	0	0	GO:0030512	GO Biological Processes	negative regulation of transforming growth factor beta receptor signaling pathway	-3.66337	20504	76	147	5	Hspa5|Tgfb1i1|Ldlrad4|Pmepa1|Htra3
0	0	0	0	0	0	0	0	0	-3.66144	0	0	0	0	0	0	0	0	0	0	0	GO:0046942	GO Biological Processes	carboxylic acid transport	-3.66144	20504	290	86	7	Cck|Ces1e|Lep|Slc13a2|Ces1d|Ces1f|Slc51b
-3.32921	0	0	0	0	0	0	0	0	0	0	0	0	0	0	0	-3.65561	0	-3.02716	0	0	GO:0045446	GO Biological Processes	endothelial cell differentiation	-3.65561	20504	119	278	8	Acvrl1|Col15a1|Col18a1|Pdpn|Pecam1|Sox18|Plod3|Cul7
0	0	0	0	0	0	0	0	0	0	0	0	0	0	0	0	-3.65335	0	0	0	0	GO:0035850	GO Biological Processes	epithelial cell differentiation involved in kidney development	-3.65335	20504	41	278	5	Foxc2|Lamb2|Pdgfb|Basp1|Gpr4
0	0	0	0	-3.65086	0	0	0	0	0	0	0	0	0	0	0	0	0	0	0	0	R-MMU-71403	Reactome Gene Sets	Citric acid cycle (TCA cycle)	-3.65086	20504	21	117	3	Dld|Dlst|Idh3b
0	0	0	0	0	0	0	0	-3.64562	0	0	0	0	0	0	0	0	0	0	0	0	ko04622	KEGG Pathway	RIG-I-like receptor signaling pathway	-3.64562	20504	68	166	5	Ikbkb|Map3k1|Azi2|Ifih1|Cyld
0	0	0	0	0	0	0	0	-3.64562	0	0	0	0	0	0	0	0	0	0	0	0	mmu04622	KEGG Pathway	RIG-I-like receptor signaling pathway	-3.64562	20504	68	166	5	Ikbkb|Map3k1|Azi2|Ifih1|Cyld
0	0	0	0	0	0	0	0	0	-3.64542	0	0	0	0	0	0	0	0	0	0	0	GO:1901606	GO Biological Processes	alpha-amino acid catabolic process	-3.64542	20504	71	86	4	Ido1|Otc|Ddo|Adhfe1
0	0	0	0	0	0	-3.6447	0	0	0	0	0	0	0	0	0	0	0	0	0	0	GO:0097484	GO Biological Processes	dendrite extension	-3.6447	20504	43	143	4	Bcl11a|Cyfip2|Nedd4l|Auts2
0	0	0	0	0	0	0	0	0	0	0	0	0	0	0	0	0	0	-2.72765	0	0	ko05222	KEGG Pathway	Small cell lung cancer	-3.64165	20504	83	2633	23	Bcl2|Cdk4|Cdk6|Chuk|Col4a1|Col4a2|Col4a5|Ikbkb|Ikbkg|Lama1|Lama2|Lama4|Lamb2|Lamc2|Pik3r3|Pten|Rxra|Traf4|Traf6|Trp53|Lamc3|Cks2|Pik3cb
0	0	0	0	0	0	0	0	0	0	-2.29009	0	-2.22127	0	0	0	0	-3.64099	0	0	-2.61172	GO:0006406	GO Biological Processes	mRNA export from nucleus	-3.64099	20504	60	189	5	Srsf3|Fyttd1|Eny2|Ddx19b|Alkbh5
0	0	0	0	0	0	0	0	0	0	-2.29009	0	-2.22127	0	0	0	0	-3.64099	0	0	-2.61172	GO:0071427	GO Biological Processes	mRNA-containing ribonucleoprotein complex export from nucleus	-3.64099	20504	60	189	5	Srsf3|Fyttd1|Eny2|Ddx19b|Alkbh5
0	0	0	0	0	0	0	0	-3.63709	0	0	0	0	0	0	0	0	0	0	0	0	GO:0032872	GO Biological Processes	regulation of stress-activated MAPK cascade	-3.63709	20504	200	166	8	Rb1cc1|Map2k4|Map3k1|Foxo1|Sash1|Cyld|Rap2a|Tlr3
0	0	0	0	0	0	0	0	0	0	0	0	-3.63347	0	0	0	0	0	0	0	0	GO:1990928	GO Biological Processes	response to amino acid starvation	-3.63347	20504	49	126	4	Nprl3|Prkd1|Itfg2|Gcn1
0	0	0	0	0	0	0	0	0	0	0	0	0	0	0	0	-3.47252	0	0	0	0	GO:0090130	GO Biological Processes	tissue migration	-3.63197	20504	310	2633	62	Macf1|Acvrl1|Agt|Alox12|Arsb|Ccr6|Bcar1|Efnb2|Fgf1|Foxc2|Fstl1|Hmgb1|Igf1|Itgb3|Kit|Mecp2|Nfe2l2|Nos3|Ccn3|Pdcd6|Pdgfb|Pecam1|Pik3c2a|Prkce|Prkd1|Ppard|Pten|Ptp4a3|Pxn|Rock1|Serpinf1|Sema4a|Snai2|Sp100|Sparc|Scarb1|Srf|Stat5a|Tbxa2r|Tesk1|Tgfb1|Tgfbr1|Ceacam1|Lgals8|Patz1|Hdac7|Plxnd1|Rab13|Ppm1f|Srpx2|Zfp580|Sash1|Rin2|Pik3cb|Clasp2|Adamts9|Adtrp|Pkn2|Bcas3|Fermt1|Pkn3|Dock1
0	0	0	0	0	0	0	0	0	0	0	0	0	0	0	0	0	0	0	0	-3.3897	GO:0016575	GO Biological Processes	histone deacetylation	-3.62904	20504	78	2633	22	Smarcad1|Msl3|Per1|Prkd1|Foxp3|Sin3a|Sin3b|Tbl1x|Tcf21|Morf4l1|Tgfb1|Trp53|Aplnr|Hdac7|Hdac8|Nipbl|Prmt6|Mta1|Mta3|Rcor3|Kdm5a|Mideas
0	0	0	0	0	0	0	0	0	0	-3.62806	0	0	0	0	0	0	0	0	0	0	GO:0045911	GO Biological Processes	positive regulation of DNA recombination	-3.62806	20504	52	119	4	Msh2|Rad51ap1|Timeless|Fancb
0	0	0	0	0	0	0	0	-3.62565	0	0	0	0	0	0	0	0	0	0	0	0	GO:0007041	GO Biological Processes	lysosomal transport	-3.62565	20504	107	166	6	Ankfy1|Ap1g1|Aktip|Stx7|Vps41|Vps54
0	0	0	0	0	0	0	0	0	0	0	0	0	0	0	0	-3.62165	0	0	0	0	GO:0033630	GO Biological Processes	positive regulation of cell adhesion mediated by integrin	-3.62165	20504	23	278	4	Foxc2|Itgb3|Rac3|Piezo1
0	0	0	0	0	0	0	0	0	0	0	0	0	0	0	0	-3.62165	0	0	0	0	GO:0035089	GO Biological Processes	establishment of apical/basal cell polarity	-3.62165	20504	23	278	4	Fscn1|Lama1|Tcf15|Syne4
0	0	0	0	0	0	0	0	0	0	0	0	0	0	0	0	-3.62165	0	0	0	0	GO:0072202	GO Biological Processes	cell differentiation involved in metanephros development	-3.62165	20504	23	278	4	Lamb2|Pdgfb|Tcf21|Wnt4
0	0	0	0	0	0	0	0	0	0	0	0	0	-3.61205	0	0	0	0	-2.54749	0	0	R-MMU-5173105	Reactome Gene Sets	O-linked glycosylation	-3.61205	20504	93	67	4	St6galnac3|Pomgnt1|Adamtsl2|Pomgnt2
0	0	-3.61176	0	0	0	0	0	0	0	0	0	0	0	0	0	0	0	0	0	0	GO:0090331	GO Biological Processes	negative regulation of platelet aggregation	-3.61176	20504	14	185	3	Cd9|Prkcd|Ceacam1
0	-2.30503	0	0	0	0	0	0	0	0	0	0	0	0	0	0	-3.60628	0	0	0	0	GO:0002687	GO Biological Processes	positive regulation of leukocyte migration	-3.60628	20504	153	278	9	Itgb3|Mdk|Pecam1|Pgf|Dysf|Zfp580|Rarres2|Trem2|Plvap
0	0	-3.60371	0	0	0	0	0	0	0	0	0	0	0	0	0	0	0	0	0	0	R-MMU-166016	Reactome Gene Sets	Toll Like Receptor 4 (TLR4) Cascade	-3.60371	20504	97	185	6	Creb1|Hmgb1|Ppp2cb|Tank|Ube2d3|Ube2d1
0	0	0	0	0	0	0	0	0	0	0	0	0	0	0	0	-3.30502	0	0	0	0	GO:0048251	GO Biological Processes	elastic fiber assembly	-3.6011	20504	12	2633	7	Col3a1|Lox|Ltbp3|Efemp2|Mfap4|Tnxb|Emilin1
0	0	0	0	0	0	-2.37077	-3.59861	0	0	0	0	0	0	0	0	0	0	0	0	-2.23606	GO:0043367	GO Biological Processes	CD4-positive, alpha-beta T cell differentiation	-3.59861	20504	94	27	3	Ccr6|Ccl20|Foxp3
0	0	0	0	0	0	0	0	0	-3.59845	0	0	0	0	0	0	0	0	0	0	0	WP447	WikiPathways	Adipogenesis genes	-3.59845	20504	134	86	5	Adipoq|Cfd|Lep|Prlr|Retn
0	0	0	0	0	0	-3.59621	0	0	0	0	0	0	0	0	0	0	0	0	0	0	GO:0031344	GO Biological Processes	regulation of cell projection organization	-3.59621	20504	753	143	15	Camk2b|Cd24a|Cobl|Bcl11a|Kit|Myo5b|Nfe2l2|Sema4a|Ptk6|Tiam2|Rapgef4|Nedd4l|Bcas3|Tox|Auts2
0	0	0	0	0	0	0	0	-3.5933	0	0	0	0	0	0	0	0	0	0	0	0	GO:0070302	GO Biological Processes	regulation of stress-activated protein kinase signaling cascade	-3.5933	20504	203	166	8	Rb1cc1|Map2k4|Map3k1|Foxo1|Sash1|Cyld|Rap2a|Tlr3
0	0	0	0	0	0	0	-3.59198	0	0	0	0	0	0	0	0	0	0	0	0	-2.03412	GO:0002819	GO Biological Processes	regulation of adaptive immune response	-3.59198	20504	239	27	4	Ccr6|Ccl20|Foxp3|Cd274
0	-2.03374	0	0	0	0	0	0	0	-3.03617	0	0	-2.31069	0	0	0	0	0	0	0	0	GO:1901605	GO Biological Processes	alpha-amino acid metabolic process	-3.59121	20504	178	2633	40	Atf4|Baat|Comt|Dpep1|Gamt|Gart|Gfpt1|Gstz1|Htt|Ido1|Mecp2|Mmut|Nos3|Otc|Pcmt1|Shmt1|Plod3|Srr|Scly|Nit2|Apip|Aldh18a1|Park7|Mri1|Cad|Ddo|Afmid|Adhfe1|Shmt2|Mthfd1|Asl|Acat1|Sardh|Mtrr|Gmps|Tat|Phgdh|Pfas|Ahcy|Mthfd2l
0	0	0	0	0	0	0	0	0	0	0	0	0	0	-3.5886	0	0	0	0	0	0	GO:0051974	GO Biological Processes	negative regulation of telomerase activity	-3.5886	20504	13	204	3	Men1|Trp53|Pinx1
0	0	0	-3.58805	0	0	0	0	0	0	0	0	0	0	0	0	0	0	0	0	0	GO:1900006	GO Biological Processes	positive regulation of dendrite development	-3.58805	20504	24	107	3	Cyfip1|Vldlr|Opa1
0	0	0	0	0	0	0	0	0	0	0	0	0	0	0	0	0	0	0	0	-2.28288	GO:0002360	GO Biological Processes	T cell lineage commitment	-3.585	20504	31	2633	12	Bcl2|Ctsl|Il6ra|Il7|Loxl3|Foxp3|Spn|Stat6|Tgfb1|Trp53|Cyld|Tox
0	-3.58231	0	0	0	0	0	0	0	0	0	0	0	0	0	0	0	0	0	0	0	GO:0017015	GO Biological Processes	regulation of transforming growth factor beta receptor signaling pathway	-3.58231	20504	123	147	6	Hspa5|Tgfb1|Tgfb1i1|Ldlrad4|Pmepa1|Htra3
0	0	0	0	0	0	0	-2.03135	0	0	0	0	0	0	0	-2.18036	0	0	0	0	-3.58177	GO:1903037	GO Biological Processes	regulation of leukocyte cell-cell adhesion	-3.58177	20504	333	469	19	Runx1|Dlg1|Il7|Mad1l1|Foxp3|Sox12|Spn|Stat5a|Marchf7|Cd274|Nkap|Peli1|Selenok|Gpnmb|Scrib|Havcr2|Ripk2|Rc3h2|Tigit
0	0	0	0	0	0	0	0	0	0	-3.58156	0	0	0	0	0	0	0	0	0	0	GO:0000226	GO Biological Processes	microtubule cytoskeleton organization	-3.58156	20504	620	119	12	Brca1|Brca2|Chek1|Cetn2|Cenph|Ndc80|Fbxo5|Tube1|Sgo1|Kif2c|Dlgap5|Pla2g3
0	0	0	0	0	-3.57849	0	0	0	0	0	0	0	0	0	0	0	0	0	0	0	GO:0071396	GO Biological Processes	cellular response to lipid	-3.57849	20504	647	98	11	Arntl|B2m|Zfp36l1|Cry1|Ppard|Ptger3|Wbp2|Hdac8|Selenos|Ufsp2|Nod2
0	0	0	0	0	0	0	0	0	0	0	0	0	0	0	0	-3.57791	0	0	0	0	GO:0072001	GO Biological Processes	renal system development	-3.57791	20504	343	278	14	Foxc2|Gsta3|Ilk|Itgb3|Lamb2|Pdgfb|Pgf|Tcf21|Wnt4|Plxnd1|Basp1|Pcsk9|Dchs1|Gpr4
0	0	0	0	0	0	0	0	0	0	-3.56733	0	0	0	0	0	0	0	0	0	0	ko03430	KEGG Pathway	Mismatch repair	-3.56733	20504	22	119	3	Msh2|Exo1|Rfc3
0	0	0	0	0	0	0	0	0	0	-3.56443	0	0	0	0	0	0	0	0	0	0	GO:0007131	GO Biological Processes	reciprocal meiotic recombination	-3.56443	20504	54	119	4	Rad51ap1|Rad54l|Fancd2|Rad54b
0	0	0	0	0	0	0	0	0	0	-3.56443	0	0	0	0	0	0	0	0	0	0	GO:0140527	GO Biological Processes	reciprocal homologous recombination	-3.56443	20504	54	119	4	Rad51ap1|Rad54l|Fancd2|Rad54b
-2.64904	-2.53204	0	0	0	0	0	0	0	0	0	0	0	0	-3.18253	0	0	0	0	0	-3.5603	GO:1903573	GO Biological Processes	negative regulation of response to endoplasmic reticulum stress	-3.5603	20504	40	469	6	Hyou1|Atf6b|Lpcat3|Ikbkg|Txndc12|Svip
0	0	0	0	0	0	0	0	0	0	0	0	0	0	-2.62337	0	0	0	0	0	-2.50523	GO:0036003	GO Biological Processes	positive regulation of transcription from RNA polymerase II promoter in response to stress	-3.55816	20504	27	2633	11	Atf4|Atf6b|Hsf1|Nfe2l2|Rbpj|Trp53|Mapk7|Ces1d|Sesn2|Gcn1|Mbtps2
0	0	0	0	0	0	0	0	0	0	0	0	-3.55607	0	0	0	0	0	0	0	0	R-MMU-9615933	Reactome Gene Sets	Postmitotic nuclear pore complex (NPC) reformation	-3.55607	20504	21	126	3	Nup43|Sec13|Nup188
0	0	-3.55557	0	0	0	0	0	0	0	0	0	0	0	0	0	0	0	0	0	0	GO:0032611	GO Biological Processes	interleukin-1 beta production	-3.55557	20504	99	185	6	Egr1|F2rl1|Hmgb1|Malt1|Aim2|Nlrp1b
0	0	0	-3.16524	0	0	0	0	0	0	0	0	0	0	0	0	0	0	-3.55271	0	0	GO:0048598	GO Biological Processes	embryonic morphogenesis	-3.55271	20504	662	129	13	Col5a1|Twist2|Fbn2|Itga5|Mfap2|Mdfi|Prrx2|Sox11|Sox17|Tbx2|Mfap5|Tgif2|Frem2
0	0	0	0	0	0	0	0	0	0	0	0	0	0	0	0	-3.55229	0	0	0	0	GO:0021700	GO Biological Processes	developmental maturation	-3.55229	20504	345	278	14	Igf1|Pdgfb|Septin4|Pth1r|Sox18|Thbs3|Rab38|Rflna|Nfatc4|Adamts7|Rac3|Dchs1|Adgrl1|Arhgef15
0	0	0	0	0	0	0	0	0	0	0	0	0	0	0	0	-3.5471	0	0	0	0	GO:0036303	GO Biological Processes	lymph vessel morphogenesis	-3.5471	20504	24	278	4	Acvrl1|Foxc2|Pdpn|Sox18
0	0	0	0	0	0	0	-3.54526	0	0	0	0	0	0	0	0	0	0	0	0	0	GO:0002718	GO Biological Processes	regulation of cytokine production involved in immune response	-3.54526	20504	98	27	3	Ccl20|Foxp3|Cd96
0	0	0	0	0	0	0	0	0	0	-3.54133	0	0	0	-2.42364	0	0	0	0	0	0	GO:0010639	GO Biological Processes	negative regulation of organelle organization	-3.54133	20504	366	119	9	Bnip3|Chek1|Mcm2|Ttk|Ndc80|Fbxo5|Cdt1|Zwilch|Kntc1
-2.29685	0	0	0	0	0	0	0	0	-3.5393	0	0	0	0	0	0	0	0	0	0	0	GO:0046165	GO Biological Processes	alcohol biosynthetic process	-3.5393	20504	138	86	5	Ces1e|Lep|Ces1d|Ces1f|Apob
0	0	0	0	0	0	0	0	0	-3.53756	0	0	0	0	0	0	0	0	0	0	0	GO:0042445	GO Biological Processes	hormone metabolic process	-3.53756	20504	215	86	6	Hsd3b2|Hsd3b3|Lep|Ddo|Lrat|Rdh1
0	-3.53379	0	0	0	0	0	0	0	0	0	0	0	0	0	0	0	0	0	0	0	GO:0006749	GO Biological Processes	glutathione metabolic process	-3.53379	20504	81	147	5	Hagh|Gpx3|Gstz1|Park7|Clic1
0	0	0	0	0	0	0	0	0	0	-3.53358	0	0	0	0	0	0	0	0	0	0	GO:0035825	GO Biological Processes	homologous recombination	-3.53358	20504	55	119	4	Rad51ap1|Rad54l|Fancd2|Rad54b
0	0	0	0	0	0	0	0	0	0	0	0	0	0	-3.53344	0	0	0	0	0	0	ko04015	KEGG Pathway	Rap1 signaling pathway	-3.53344	20504	213	204	9	Calm3|Bcar1|Fgf1|Gnai2|Gnas|Mras|Ngf|Mapk3|Rap1gap
0	0	0	0	0	0	0	0	0	-3.53142	0	0	0	0	0	0	0	0	0	0	0	GO:0036314	GO Biological Processes	response to sterol	-3.53142	20504	31	86	3	Ces1e|Ces1d|Ces1f
0	0	0	0	0	0	-3.52788	0	0	0	0	0	0	0	0	0	0	0	0	0	0	GO:0045821	GO Biological Processes	positive regulation of glycolytic process	-3.52788	20504	19	143	3	Entpd5|Zbtb20|Prkaa1
0	0	0	0	0	0	0	0	0	0	0	0	0	0	0	0	0	0	0	0	-3.5276	ko05203	KEGG Pathway	Viral carcinogenesis	-3.5276	20504	231	469	15	Atf6b|Dlg1|H2-M2|Hnrnpk|Ikbkg|Kras|Mad1l1|Pxn|Rbpj|Stat5a|Trp53|Hdac7|Scrib|H2-Q6|Gtf2h3
0	-3.52584	0	0	0	0	0	0	0	0	0	0	0	0	0	0	0	0	0	0	0	GO:1903844	GO Biological Processes	regulation of cellular response to transforming growth factor beta stimulus	-3.52584	20504	126	147	6	Hspa5|Tgfb1|Tgfb1i1|Ldlrad4|Pmepa1|Htra3
0	0	-3.52476	0	0	0	0	-2.20408	0	0	0	0	0	0	0	0	0	0	0	0	-2.16684	GO:0022409	GO Biological Processes	positive regulation of cell-cell adhesion	-3.52476	20504	288	185	10	Cdh1|Efnb1|Magi1|Hmgb1|Irf1|F11r|Ceacam1|Nfkbiz|Havcr2|Malt1
0	0	-3.52067	0	0	0	0	0	0	0	0	0	0	0	0	0	0	0	0	0	0	R-MMU-111465	Reactome Gene Sets	Apoptotic cleavage of cellular proteins	-3.52067	20504	36	185	4	Add1|Cdh1|Prkcd|Stk24
0	0	0	0	0	0	0	0	0	0	0	0	0	0	0	0	-2.17729	0	-3.51807	0	-3.0763	GO:0048771	GO Biological Processes	tissue remodeling	-3.51807	20504	203	129	7	Agt|Ctsk|Eln|Mmp2|Nos3|Tie1|Timp1
0	0	-3.51774	0	0	0	0	0	0	0	0	0	0	0	0	0	0	0	0	0	0	R-MMU-877300	Reactome Gene Sets	Interferon gamma signaling	-3.51774	20504	15	185	3	Ptpn6|Ifngr2|Prkcd
0	0	0	0	0	0	0	0	0	-3.50983	0	0	0	0	0	0	0	0	0	0	0	GO:0006766	GO Biological Processes	vitamin metabolic process	-3.50983	20504	77	86	4	Cyp4f14|Isx|Lrat|Rdh1
-2.42172	0	0	0	0	0	0	0	0	0	-3.50612	0	0	0	0	0	0	0	0	0	0	GO:0001824	GO Biological Processes	blastocyst development	-3.50612	20504	157	119	6	Brca2|Chek1|Rrm2|Asf1b|Gins1|Palb2
0	0	0	0	0	0	0	-3.34132	0	0	0	0	0	0	0	0	0	0	0	0	-3.50598	GO:0002832	GO Biological Processes	negative regulation of response to biotic stimulus	-3.50598	20504	115	469	10	Acod1|Foxp3|Trim21|Tap1|Riok3|Sec14l1|Cd96|Havcr2|Ythdf3|Ifi206
0	0	0	0	0	0	0	0	0	0	0	0	0	0	-3.50359	0	0	0	0	0	0	mmu04015	KEGG Pathway	Rap1 signaling pathway	-3.50359	20504	215	204	9	Calm3|Bcar1|Fgf1|Gnai2|Gnas|Mras|Ngf|Mapk3|Rap1gap
0	0	-2.19274	0	0	0	0	-2.75766	0	0	0	0	0	0	0	0	0	0	0	0	-3.50269	GO:0042129	GO Biological Processes	regulation of T cell proliferation	-3.50269	20504	183	469	13	Dlg1|Mad1l1|Foxp3|Spn|Stat5a|Marchf7|Cd274|Peli1|Selenok|Gpnmb|Scrib|Havcr2|Ripk2
0	0	0	0	0	0	0	0	-3.49526	0	0	0	0	0	0	0	0	0	0	0	0	WP65	WikiPathways	Insulin signaling	-3.49526	20504	159	166	7	Ikbkb|Pik3r3|Sos1|Sos2|Map2k4|Map3k1|Foxo1
0	0	0	0	0	0	-3.49411	0	0	0	0	0	0	0	0	0	0	0	0	0	0	GO:0006110	GO Biological Processes	regulation of glycolytic process	-3.49411	20504	47	143	4	Entpd5|Zbtb20|Prkaa1|Tigar
0	0	0	0	0	0	0	0	0	0	-3.49239	0	0	0	-2.45047	0	0	0	0	0	0	GO:0045132	GO Biological Processes	meiotic chromosome segregation	-3.49239	20504	102	119	5	Brca2|Ttk|Syce2|Sgo1|Fancd2
0	0	0	0	0	0	0	0	0	-3.48999	0	0	0	0	0	0	0	0	0	0	0	WP4348	WikiPathways	Eicosanoid metabolism via lipoxygenases (LOX)	-3.48999	20504	32	86	3	Alox5|Dpep1|Cyp4f14
0	-3.48906	0	0	0	0	0	0	0	0	0	0	0	0	0	0	0	0	0	0	0	GO:0090101	GO Biological Processes	negative regulation of transmembrane receptor protein serine/threonine kinase signaling pathway	-3.48906	20504	128	147	6	Hspa5|Tgfb1i1|Ldlrad4|Pmepa1|Htra3|Fstl3
0	0	0	0	0	0	0	0	0	0	0	0	0	0	0	0	-3.476	0	0	0	0	GO:0061162	GO Biological Processes	establishment of monopolar cell polarity	-3.476	20504	25	278	4	Fscn1|Lama1|Tcf15|Syne4
0	0	-3.47404	0	0	0	0	0	0	0	0	0	0	0	0	0	0	0	0	0	0	GO:0034110	GO Biological Processes	regulation of homotypic cell-cell adhesion	-3.47404	20504	37	185	4	Cd9|F11r|Prkcd|Ceacam1
0	0	0	0	-3.47392	0	0	0	0	0	0	0	0	0	0	0	0	0	0	0	0	M00009	KEGG Pathway	Citrate cycle (TCA cycle, Krebs cycle)	-3.47392	20504	24	117	3	Dld|Dlst|Idh3b
0	0	0	0	-3.47392	0	0	0	0	0	0	0	0	0	0	0	0	0	0	0	0	mmu_M00009	KEGG Pathway	Citrate cycle (TCA cycle, Krebs cycle)	-3.47392	20504	24	117	3	Dld|Dlst|Idh3b
0	0	0	-2.06931	0	0	0	0	0	0	0	0	0	0	0	-2.28549	0	0	0	0	-2.87694	GO:0006470	GO Biological Processes	protein dephosphorylation	-3.47329	20504	240	2633	50	Acp1|Akap1|Bcl2|Btrc|Calm3|Cdc25a|Vcan|Ppm1g|Gnai2|Ptpn6|Htt|Hsp90ab1|Ikbkb|Pdgfrb|Prkcd|Ppm1b|Ppp2cb|Pten|Ptp4a3|Ptpn4|Ptpre|Ptprj|Ptprk|Rock1|Tgfb1|Hsp90b1|Ensa|Dusp14|Tsc1|Mastl|Ppp6c|Ppm1m|Ppm1f|Ppp4r3a|Rprd1b|Ankle2|Ppp2r2a|Pgam5|Phlpp1|Ppp4r3b|Cdca2|Tns2|Ppp1r9b|Ppp2r5a|Ssh1|Ppp4r2|Ppia|Pptc7|Ctdspl2|Ptprh
0	0	0	0	0	0	0	0	0	0	0	0	0	0	0	0	0	0	0	0	-3.46786	mmu05203	KEGG Pathway	Viral carcinogenesis	-3.46786	20504	234	469	15	Atf6b|Dlg1|H2-M2|Hnrnpk|Ikbkg|Kras|Mad1l1|Pxn|Rbpj|Stat5a|Trp53|Hdac7|Scrib|H2-Q6|Gtf2h3
0	0	0	0	0	0	0	0	0	0	0	0	0	0	0	0	0	-2.33625	0	0	0	GO:0007623	GO Biological Processes	circadian rhythm	-3.46652	20504	222	2633	47	Arntl|Atf4|Btrc|Casp1|Clock|Creb1|Cry1|Dbp|Ddx5|Drd1|Dyrk1a|Egr1|Gfpt1|Id1|Igf1|Nfil3|Ngf|Npas2|Per1|Per3|Pten|Ptger3|Sin3a|Timeless|Trp53|Ube3a|Nampt|Suv39h2|Nudt12|Bhlhe41|Phlpp1|Ces1d|Mycbp2|Prkaa1|Atf5|Cavin3|Mta1|Kdm5a|Cipc|Btbd9|Ciart|Tardbp|Nrip1|Setx|Ahcy|Ep300|Nr1d2
0	0	0	0	0	0	0	0	0	0	0	0	0	0	0	0	-3.46025	0	0	0	0	GO:0001569	GO Biological Processes	branching involved in blood vessel morphogenesis	-3.46025	20504	45	278	5	Eng|Foxc2|Mdk|Plxnd1|Nfatc4
0	0	0	0	0	-2.17606	0	0	0	0	0	0	0	0	0	0	0	0	0	0	0	GO:1901983	GO Biological Processes	regulation of protein acetylation	-3.45838	20504	80	2633	22	Atg5|Arntl|Brca1|Chek1|Ctcf|Ddx3x|Ruvbl2|Foxp3|Sin3a|Snai2|Smarcb1|Tgfb1|Wbp2|Mapk3|Camk1|Park7|Terf2ip|Hdac8|Prkaa1|Taok1|Tada2b|Auts2
0	0	0	0	0	0	0	0	0	0	0	0	0	0	0	0	-3.45676	0	0	0	0	GO:0006935	GO Biological Processes	chemotaxis	-3.45676	20504	623	278	20	Eng|Itgb3|Lama1|Lamb2|Lsp1|Mdk|Pdgfb|Pgf|Ppib|Scn1b|Sema6c|Dysf|Il17b|Plxnd1|Cmtm3|Rab13|Ecscr|Zfp580|Rarres2|Trem2
0	0	0	0	0	0	0	0	0	0	0	0	0	-3.45659	0	0	0	0	0	0	0	GO:0032527	GO Biological Processes	protein exit from endoplasmic reticulum	-3.45659	20504	42	67	3	Svip|Nploc4|Sec16a
0	0	0	0	0	0	0	0	0	0	-3.45232	0	0	0	0	0	0	0	0	0	0	mmu03430	KEGG Pathway	Mismatch repair	-3.45232	20504	24	119	3	Msh2|Exo1|Rfc3
0	0	0	0	0	0	0	0	0	-3.44991	0	0	0	0	0	0	0	0	0	0	0	GO:0055094	GO Biological Processes	response to lipoprotein particle	-3.44991	20504	33	86	3	Ces1e|Ces1d|Ces1f
0	-2.55135	0	0	0	0	0	-3.44667	0	0	0	0	0	0	0	0	0	0	0	0	0	ko04060	KEGG Pathway	Cytokine-cytokine receptor interaction	-3.44667	20504	261	27	4	Ccr6|Ccl20|Tnfrsf13b|Il22ra2
0	0	0	0	0	0	-2.00216	0	-3.33105	0	0	0	0	0	0	0	0	0	0	0	0	GO:0018105	GO Biological Processes	peptidyl-serine phosphorylation	-3.44369	20504	340	2633	66	Agt|Bak1|Bcl2|Cab39|Camk2b|Chuk|Drd1|Dyrk1a|Gcg|Hipk2|Hsp90ab1|Irgm1|Igtp|Ikbkb|Il11|Ilk|Uhmk1|Mark3|Mast2|Ngf|Pdgfb|Prkcd|Prkce|Prkd1|Prkcz|Plk1|Prkx|Pten|Rock1|Aurka|Tgfb1|Tgfbr1|Ttk|Hax1|Mapk7|Map3k1|Mapk3|Sh2d3c|Chek2|Camk1|Park7|Terf2ip|Mastl|Ppm1f|Dyrk2|Vrk2|Rictor|Ern1|Phip|Csnk1a1|Pnck|Sbk1|Prkaa1|Pkn2|Ripk2|Csnk1g1|Cnksr3|Fnip1|Ggnbp2|Pak2|Tlk1|Crebl2|Stk38l|Pkn3|Clspn|Gpd1l
0	0	0	0	0	0	0	0	0	-3.44247	0	0	0	0	0	0	0	0	0	0	0	GO:0044242	GO Biological Processes	cellular lipid catabolic process	-3.44247	20504	224	86	6	Adipoq|Lep|Slc27a2|Ces1d|Ces1f|Apob
-2.67145	0	0	0	0	0	0	0	0	-3.44025	0	0	0	0	0	0	0	0	0	0	0	GO:0008203	GO Biological Processes	cholesterol metabolic process	-3.44025	20504	145	86	5	Ces1e|Lep|Ces1d|Ces1f|Apob
0	0	0	0	0	0	0	0	0	0	0	0	0	0	-2.28162	0	0	0	0	0	0	GO:0071479	GO Biological Processes	cellular response to ionizing radiation	-3.43365	20504	70	2633	20	Clock|Egr1|Hsf1|Ifi204|Rad51ap1|Snai2|Tank|Tgfb1|Trp53|Wrn|Xrcc5|Chek2|Fignl1|Nipbl|Swi5|Ints7|Nucks1|Kdm1a|Lig4|Ifi206
0	0	0	0	0	0	0	0	0	0	0	0	0	0	0	0	0	0	0	-3.42586	0	GO:0033119	GO Biological Processes	negative regulation of RNA splicing	-3.42586	20504	29	100	3	Hnrnpk|Hnrnpa2b1|Srsf7
0	0	0	0	0	0	0	0	0	0	0	0	0	0	0	0	-3.42559	0	0	0	0	GO:0009133	GO Biological Processes	nucleoside diphosphate biosynthetic process	-3.42559	20504	11	278	3	Dtymk|Dhodh|Cad
0	0	0	0	0	0	0	0	0	0	0	0	0	0	-3.4246	0	0	0	0	0	0	ko03040	KEGG Pathway	Spliceosome	-3.4246	20504	133	204	7	Hnrnpc|Magoh|Snrpc|Pqbp1|Alyref2|Cwc15|Snrpd3
0	0	0	0	0	0	0	0	0	0	0	0	0	0	-3.4246	0	0	0	0	0	0	mmu03040	KEGG Pathway	Spliceosome	-3.4246	20504	133	204	7	Hnrnpc|Magoh|Snrpc|Pqbp1|Alyref2|Cwc15|Snrpd3
0	0	-2.31373	0	0	0	0	0	0	0	0	0	0	0	0	0	0	0	0	0	0	GO:0007249	GO Biological Processes	I-kappaB kinase/NF-kappaB signaling	-3.4225	20504	229	2633	48	Adipoq|Bcl3|Btrc|Casp1|Chuk|Esr1|F2rl1|Gapdh|Gstp1|Ikbkb|Ikbkg|Irf1|Nfkbib|Per1|Prkce|Prkd1|Ppm1b|Rock1|Trim21|Tank|Traf4|Traf6|Tnfsf10|Ubd|Azi2|Lurap1l|Terf2ip|Pidd1|Riok3|Peli1|Trim62|Tbkbp1|Trim14|Unc5cl|Ankrd17|Trem2|Traf3ip2|Ticam1|Tlr3|Ripk2|Trim38|Otud7b|Elp1|Card6|Malt1|Nod2|Trim12c|Trim34b
0	0	0	0	0	0	0	0	0	0	0	0	0	0	0	0	0	-2.19702	0	0	0	GO:0042092	GO Biological Processes	type 2 immune response	-3.42182	20504	41	2633	14	Bcl6b|Bcl3|Hlx|Ido1|Il4ra|Irf1|Prkcz|Stat6|Rsad2|Ndfip1|Stard7|Traf3ip2|Nod2|Dennd1b
0	0	0	0	-2.78301	0	0	0	0	0	0	0	0	0	0	0	-2.6464	0	0	0	0	GO:0035886	GO Biological Processes	vascular associated smooth muscle cell differentiation	-3.42182	20504	41	2633	14	Cfd|Dnmt1|Eng|Kit|Nfatc1|Pdgfb|Pdgfrb|Smarca4|Sod2|Srf|Aplnr|Ramp2|Efemp2|Smarca2
0	0	0	0	0	0	0	0	0	0	0	0	0	0	0	0	0	0	0	0	-3.41725	GO:0033077	GO Biological Processes	T cell differentiation in thymus	-3.41725	20504	97	469	9	Atg5|Ccr6|Jag2|Foxp3|Spn|Stat5a|Trp53|Adrm1|Nkap
0	-2.50578	0	0	0	0	0	-3.41547	0	0	0	0	0	0	0	0	0	0	0	0	0	mmu04060	KEGG Pathway	Cytokine-cytokine receptor interaction	-3.41547	20504	266	27	4	Ccr6|Ccl20|Tnfrsf13b|Il22ra2
0	0	0	0	0	0	0	0	0	0	0	0	0	0	0	0	-3.41254	0	0	0	0	GO:0042330	GO Biological Processes	taxis	-3.41254	20504	628	278	20	Eng|Itgb3|Lama1|Lamb2|Lsp1|Mdk|Pdgfb|Pgf|Ppib|Scn1b|Sema6c|Dysf|Il17b|Plxnd1|Cmtm3|Rab13|Ecscr|Zfp580|Rarres2|Trem2
0	0	0	0	0	0	0	0	0	0	0	0	0	0	0	0	0	0	0	0	-3.41047	R-MMU-446388	Reactome Gene Sets	Regulation of cytoskeletal remodeling and cell spreading by IPP complex components	-3.41047	20504	7	469	3	Pxn|Tesk1|Parvb
0	0	0	0	0	0	0	0	0	0	0	0	0	0	0	0	-3.40808	0	0	0	0	GO:0061339	GO Biological Processes	establishment or maintenance of monopolar cell polarity	-3.40808	20504	26	278	4	Fscn1|Lama1|Tcf15|Syne4
0	0	0	0	0	0	0	0	0	0	0	0	0	0	0	0	-3.40808	0	0	0	0	GO:1903055	GO Biological Processes	positive regulation of extracellular matrix organization	-3.40808	20504	26	278	4	Fscn1|Pdpn|Efemp2|Emilin1
-3.39745	0	0	0	0	0	0	0	0	0	0	0	0	0	0	0	-2.70576	0	-2.49771	0	0	GO:0001570	GO Biological Processes	vasculogenesis	-3.39745	20504	96	477	9	Zfp36l1|Eng|Hey1|Sox17|Tie1|Aplnr|Ramp2|Rasip1|Egfl7
0	0	0	0	0	0	0	0	0	0	0	0	0	0	0	0	0	0	-2.67113	0	0	mmu05222	KEGG Pathway	Small cell lung cancer	-3.39692	20504	86	2633	23	Bcl2|Cdk4|Cdk6|Chuk|Col4a1|Col4a2|Col4a5|Ikbkb|Ikbkg|Lama1|Lama2|Lama4|Lamb2|Lamc2|Pik3r3|Pten|Rxra|Traf4|Traf6|Trp53|Lamc3|Cks2|Pik3cb
0	0	0	-2.23738	0	0	-3.39513	0	0	0	0	0	0	0	0	0	0	0	0	0	0	GO:0050773	GO Biological Processes	regulation of dendrite development	-3.39513	20504	137	143	6	Camk2b|Cobl|Bcl11a|Myo5b|Rapgef4|Nedd4l
0	0	0	-3.38551	0	0	0	0	0	0	0	0	0	0	0	0	0	0	0	0	-2.44609	R-MMU-5689896	Reactome Gene Sets	Ovarian tumor domain proteases	-3.38551	20504	28	107	3	Traf6|Ripk2|Otud7b
-2.9837	0	0	0	0	0	0	0	0	-3.38149	0	0	0	0	0	0	0	0	0	0	0	GO:1901617	GO Biological Processes	organic hydroxy compound biosynthetic process	-3.38149	20504	230	86	6	Ces1e|Lep|Slc27a2|Ces1d|Ces1f|Apob
0	0	0	-3.37971	0	0	0	0	0	0	0	0	0	0	0	0	0	0	0	0	0	GO:0014020	GO Biological Processes	primary neural tube formation	-3.37971	20504	120	107	5	Traf6|Sufu|Opa1|Luzp1|Mks1
0	0	0	0	0	0	0	0	0	0	0	0	-3.37956	0	0	0	0	0	0	0	0	GO:0000466	GO Biological Processes	maturation of 5.8S rRNA from tricistronic rRNA transcript (SSU-rRNA, 5.8S rRNA, LSU-rRNA)	-3.37956	20504	24	126	3	Rcl1|Pes1|Exosc7
0	0	0	0	0	0	0	-3.37493	0	0	0	0	0	0	0	0	0	0	0	0	0	GO:0002367	GO Biological Processes	cytokine production involved in immune response	-3.37493	20504	112	27	3	Ccl20|Foxp3|Cd96
0	0	0	0	0	0	0	0	0	0	0	0	-2.5787	0	-2.73006	0	0	0	0	-3.0933	0	GO:0016072	GO Biological Processes	rRNA metabolic process	-3.37473	20504	224	2633	47	Bop1|Fbl|Tfb2m|Lyar|Npm3|Rnasel|Xrn1|Rrp9|Ddx56|Isg20|Rcl1|Pes1|Utp3|Exosc7|Esf1|Exosc1|Sbds|Riok3|Ddx17|Riok2|Utp11|Srfbp1|Rrp15|Nob1|Trmt112|Wdr55|Ebna1bp2|Tsr2|Exosc8|Mrto4|Rpf1|Shq1|Usp36|Las1l|Ddx52|Mrpl1|Nat10|Tsr1|Nsun3|Rpusd1|Utp14b|Tent4b|Tfb1m|Znhit6|Slfn9|Wdr3|Fdxacb1
-3.37321	0	0	0	0	0	0	0	0	0	0	0	0	0	0	0	0	0	0	0	0	GO:0003170	GO Biological Processes	heart valve development	-3.37321	20504	59	477	7	Hey1|Matr3|Nos3|Rbpj|Tie1|Aplnr|Adamts9
0	0	0	0	0	0	0	0	0	0	0	0	0	0	0	0	-3.36973	0	0	0	0	GO:0048762	GO Biological Processes	mesenchymal cell differentiation	-3.36973	20504	238	278	11	Acvrl1|Anxa6|Eng|Foxc2|Pdpn|Loxl3|Mdk|Sema6c|Tcf21|Wnt4|Cul7
-2.42639	0	0	0	0	0	0	0	0	0	0	0	0	0	0	0	0	0	0	0	0	GO:0031058	GO Biological Processes	positive regulation of histone modification	-3.36488	20504	108	2633	27	Brca1|Dnmt1|Dnmt3b|Gcg|Gfi1b|Jarid2|Mecp2|Men1|Prkd1|Ruvbl2|Foxp3|Snai2|Smarcb1|Tgfb1|Trp53|Wbp2|Aplnr|Mapk3|Chtop|Nipbl|Phf19|Asxl2|Kdm1a|Lcor|Tada2b|Nsd3|Auts2
0	0	0	0	0	-3.36468	0	0	0	0	0	0	0	0	0	0	0	0	0	0	0	ko04710	KEGG Pathway	Circadian rhythm	-3.36468	20504	31	98	3	Arntl|Cry1|Npas2
0	0	0	0	0	-3.36468	0	0	0	0	0	0	0	0	0	0	0	0	0	0	0	mmu04710	KEGG Pathway	Circadian rhythm	-3.36468	20504	31	98	3	Arntl|Cry1|Npas2
0	0	0	0	0	0	0	0	0	0	-3.36304	0	0	0	0	0	0	0	0	0	0	GO:0007292	GO Biological Processes	female gamete generation	-3.36304	20504	167	119	6	Brca2|Ttk|Mcm8|Ndc80|Mastl|Fbxo5
0	0	-2.22622	0	0	0	0	-3.35491	0	0	0	0	0	0	0	0	0	0	0	0	-3.23708	GO:0001819	GO Biological Processes	positive regulation of cytokine production	-3.35491	20504	501	27	5	Pou2af1|Ccl20|Foxp3|Cd274|Ifi206
0	0	0	0	0	0	0	0	0	0	0	0	0	0	0	0	-3.34307	0	0	0	0	GO:0061298	GO Biological Processes	retina vasculature development in camera-type eye	-3.34307	20504	27	278	4	Acvrl1|Lama1|Pdgfb|Arhgef15
0	0	-3.34213	0	0	0	0	0	0	0	0	0	0	0	0	0	0	0	0	0	0	GO:0010543	GO Biological Processes	regulation of platelet activation	-3.34213	20504	40	185	4	Cd9|F11r|Prkcd|Ceacam1
0	0	-3.34213	0	0	0	0	0	0	0	0	0	0	0	0	0	0	0	0	0	0	GO:2000516	GO Biological Processes	positive regulation of CD4-positive, alpha-beta T cell activation	-3.34213	20504	40	185	4	Irf1|Ceacam1|Nfkbiz|Malt1
0	0	0	0	0	0	0	0	-3.33814	0	0	0	0	0	0	0	0	0	0	0	0	GO:0006896	GO Biological Processes	Golgi to vacuole transport	-3.33814	20504	19	166	3	Ankfy1|Ap1g1|Vps54
0	0	0	0	0	0	0	0	0	-3.33703	0	0	0	0	0	0	0	0	0	0	0	GO:0006775	GO Biological Processes	fat-soluble vitamin metabolic process	-3.33703	20504	36	86	3	Cyp4f14|Isx|Lrat
0	0	0	0	0	0	0	0	0	-3.33703	0	0	0	0	0	0	0	0	0	0	0	GO:0071402	GO Biological Processes	cellular response to lipoprotein particle stimulus	-3.33703	20504	36	86	3	Ces1e|Ces1d|Ces1f
-2.36696	0	0	0	0	0	0	0	0	0	0	0	0	0	-3.29498	0	0	0	0	0	-3.11826	GO:0030330	GO Biological Processes	DNA damage response, signal transduction by p53 class mediator	-3.33639	20504	66	2633	19	Bcl3|Brca2|Ddx5|Dyrk1a|Hic1|Hipk2|Myo6|Snai2|Snai1|Sp100|Trp53|Zfp385a|Chek2|Rbm38|Marchf7|Pidd1|Kdm1a|Smyd2|Sesn2
0	0	0	0	0	0	0	0	0	-3.3334	0	0	0	0	0	0	0	0	0	0	0	GO:0010565	GO Biological Processes	regulation of cellular ketone metabolic process	-3.3334	20504	153	86	5	Adipoq|Ces1e|Ces1d|Rdh1|Ces1f
0	0	0	0	0	0	0	0	0	0	0	0	0	0	0	0	0	0	0	0	-2.3278	GO:0035601	GO Biological Processes	protein deacylation	-3.33249	20504	114	2633	28	Dyrk1a|Smarcad1|Msl3|Per1|Prkd1|Foxp3|Sin3a|Sin3b|Tbl1x|Tcf21|Morf4l1|Tgfb1|Trp53|Aplnr|Dysf|Hdac7|Hdac8|Nipbl|Prmt6|Prkaa1|Mta1|Mta3|Abhd10|Rcor3|Kdm5a|Mideas|Ep300|Bex4
0	0	0	0	0	0	0	0	0	0	0	0	0	0	0	0	0	0	0	0	-2.3278	GO:0098732	GO Biological Processes	macromolecule deacylation	-3.33249	20504	114	2633	28	Dyrk1a|Smarcad1|Msl3|Per1|Prkd1|Foxp3|Sin3a|Sin3b|Tbl1x|Tcf21|Morf4l1|Tgfb1|Trp53|Aplnr|Dysf|Hdac7|Hdac8|Nipbl|Prmt6|Prkaa1|Mta1|Mta3|Abhd10|Rcor3|Kdm5a|Mideas|Ep300|Bex4
0	0	0	-3.33077	0	0	0	0	0	0	0	0	0	0	0	0	0	0	0	0	0	GO:0015800	GO Biological Processes	acidic amino acid transport	-3.33077	20504	69	107	4	Myo6|P2rx7|Slc25a13|Rab3gap1
0	0	0	0	0	0	0	0	0	0	0	0	-3.32599	0	0	0	0	0	0	0	0	GO:0090114	GO Biological Processes	COPII-coated vesicle budding	-3.32599	20504	25	126	3	Pdcd6|Vapb|Sec13
0	0	0	0	0	0	-3.3257	0	0	0	0	0	0	0	0	0	0	0	0	0	0	GO:0006109	GO Biological Processes	regulation of carbohydrate metabolic process	-3.3257	20504	197	143	7	Acadm|Entpd5|Prkce|Zbtb20|Prkaa1|Sesn2|Tigar
-2.48148	0	0	0	0	0	0	0	0	-3.32049	0	0	0	0	0	0	0	0	0	0	0	GO:0016125	GO Biological Processes	sterol metabolic process	-3.32049	20504	154	86	5	Ces1e|Lep|Ces1d|Ces1f|Apob
0	0	0	0	0	0	0	-3.31942	0	0	0	0	0	0	0	0	0	0	0	0	0	GO:0042100	GO Biological Processes	B cell proliferation	-3.31942	20504	117	27	3	Cd180|Ikzf3|Tnfrsf13b
0	0	0	0	0	0	-3.3153	0	0	0	0	0	0	0	0	0	0	0	0	0	0	GO:0010975	GO Biological Processes	regulation of neuron projection development	-3.3153	20504	550	143	12	Camk2b|Cd24a|Cobl|Bcl11a|Myo5b|Nfe2l2|Sema4a|Ptk6|Tiam2|Rapgef4|Nedd4l|Tox
0	0	0	0	0	0	0	0	-3.31122	0	0	0	0	0	0	0	0	0	0	0	-2.24351	R-MMU-983169	Reactome Gene Sets	Class I MHC mediated antigen processing & presentation	-3.31122	20504	342	166	10	Cul3|Rnf14|Herc6|Herc4|Arel1|Klhl2|Btbd1|Cbll1|Asb7|Znrf2
0	-2.10471	0	0	0	0	0	0	0	0	-3.30857	0	0	0	0	0	0	0	0	0	0	WP2185	WikiPathways	Purine metabolism	-3.30857	20504	171	119	6	Pola1|Pole|Pole2|Prim1|Rrm1|Rrm2
0	0	0	0	0	0	0	0	0	0	0	0	0	0	0	0	-3.30683	0	0	0	0	GO:0014902	GO Biological Processes	myotube differentiation	-3.30683	20504	134	278	8	Igf1|Dysf|Hacd1|Plekho1|Mamstr|Selenon|Tmem119|Piezo1
0	0	0	0	0	0	0	0	0	0	0	0	0	0	-3.30634	0	0	0	0	0	-2.27294	GO:0060396	GO Biological Processes	growth hormone receptor signaling pathway	-3.30634	20504	16	204	3	Pxn|Stat5a|Adrm1
0	0	0	0	0	0	0	0	0	0	0	0	0	0	-3.30634	0	0	0	0	0	-2.27294	GO:0071378	GO Biological Processes	cellular response to growth hormone stimulus	-3.30634	20504	16	204	3	Pxn|Stat5a|Adrm1
0	0	0	0	0	0	0	0	0	0	-3.30536	0	0	0	0	0	0	0	0	0	0	GO:0000018	GO Biological Processes	regulation of DNA recombination	-3.30536	20504	112	119	5	Chek1|Msh2|Rad51ap1|Timeless|Fancb
0	0	-2.44072	0	0	0	0	-2.54743	0	0	0	0	0	0	0	0	0	0	0	0	-3.30211	GO:0045088	GO Biological Processes	regulation of innate immune response	-3.30211	20504	217	469	14	Irgm1|Acod1|Matr3|Trim21|Stat5a|Tap1|Riok3|Cd96|Havcr2|Hexim1|Ythdf3|Gbp5|Ifi208|Ifi206
0	-3.29835	0	0	0	0	0	0	0	0	0	0	0	0	0	0	0	0	0	0	0	R-MMU-3371571	Reactome Gene Sets	HSF1-dependent transactivation	-3.29835	20504	22	147	3	Hspa8|Hsf1|Hsbp1
0	0	0	0	0	0	0	0	0	0	-3.29791	0	0	0	0	0	0	0	0	0	0	GO:0010165	GO Biological Processes	response to X-ray	-3.29791	20504	27	119	3	Brca2|Msh2|Xrcc5
0	0	0	0	0	0	0	0	0	0	-3.29791	0	0	0	0	0	0	0	0	0	0	R-MMU-499943	Reactome Gene Sets	Interconversion of nucleotide di- and triphosphates	-3.29791	20504	27	119	3	Rrm1|Rrm2|Dut
0	0	0	0	0	0	0	0	0	0	0	0	0	0	0	0	0	0	0	-3.29776	0	GO:0050686	GO Biological Processes	negative regulation of mRNA processing	-3.29776	20504	32	100	3	Hnrnpk|Hnrnpa2b1|Srsf7
0	-3.29184	0	0	0	0	0	0	0	0	0	0	0	0	0	0	0	0	-3.09437	0	0	GO:0007178	GO Biological Processes	transmembrane receptor protein serine/threonine kinase signaling pathway	-3.29184	20504	389	147	10	Hspa5|Itgb5|Ltbp3|Tgfb1|Tgfb1i1|Zyx|Ldlrad4|Pmepa1|Htra3|Fstl3
0	0	0	0	0	0	0	0	0	0	0	0	0	0	0	0	-3.29174	0	0	0	0	GO:0014066	GO Biological Processes	regulation of phosphatidylinositol 3-kinase signaling	-3.29174	20504	103	278	7	Igf1|Maz|Pdgfb|Pld2|Slc9a3r2|Prr5l|Trem2
0	0	0	0	0	0	0	0	0	0	0	0	0	0	0	0	-3.28606	0	0	0	0	GO:0048010	GO Biological Processes	vascular endothelial growth factor receptor signaling pathway	-3.28606	20504	49	278	5	Foxc2|Pdgfb|Pgf|Emilin1|Tmem204
0	0	0	0	0	0	0	0	0	0	0	0	0	0	0	-3.28283	0	0	0	0	0	GO:0010498	GO Biological Processes	proteasomal protein catabolic process	-3.28283	20504	505	135	11	Cd2ap|Clock|Itch|Styx|Marchf7|Peli1|Fbxo33|Ankib1|Spopl|Nhlrc3|Tmf1
-2.94082	0	0	0	0	0	0	0	0	-3.2823	0	0	0	0	0	0	0	0	0	0	0	GO:1902652	GO Biological Processes	secondary alcohol metabolic process	-3.2823	20504	157	86	5	Ces1e|Lep|Ces1d|Ces1f|Apob
0	0	-2.99946	0	0	0	0	0	0	0	0	0	0	0	0	0	0	0	0	0	0	R-MMU-168898	Reactome Gene Sets	Toll-like Receptor Cascades	-3.28092	20504	126	2633	30	Atf1|Creb1|Ctsk|Ctsl|Dnm1|Hmgb1|Ikbkb|Ikbkg|Cd180|Ly86|Nfkbib|Ppp2cb|S100a1|Tank|Hsp90b1|Traf6|Ubb|Mapk7|Map2k4|Mapk3|Ube2d3|Peli1|Cnpy3|Ticam1|Ripk2|Ube2d1|Eea1|Pik3c3|Apob|Peli3
0	0	0	0	0	0	0	0	0	0	-3.2808	0	0	0	0	0	0	0	0	0	0	GO:0051310	GO Biological Processes	metaphase plate congression	-3.2808	20504	64	119	4	Brca2|Ndc80|Cdt1|Kif2c
0	0	0	0	0	0	0	0	0	0	0	0	-2.67759	0	-2.85491	0	0	0	0	-3.19675	0	GO:0006364	GO Biological Processes	rRNA processing	-3.27917	20504	214	2633	45	Bop1|Fbl|Tfb2m|Lyar|Npm3|Rnasel|Rrp9|Ddx56|Isg20|Rcl1|Pes1|Utp3|Exosc7|Esf1|Exosc1|Sbds|Riok3|Ddx17|Riok2|Utp11|Srfbp1|Rrp15|Nob1|Trmt112|Wdr55|Ebna1bp2|Tsr2|Exosc8|Mrto4|Rpf1|Shq1|Usp36|Las1l|Ddx52|Mrpl1|Nat10|Tsr1|Nsun3|Rpusd1|Utp14b|Tent4b|Tfb1m|Znhit6|Wdr3|Fdxacb1
0	0	0	0	0	-2.11863	-3.27731	0	0	0	0	0	0	0	0	0	0	0	0	0	0	GO:0009725	GO Biological Processes	response to hormone	-3.27731	20504	721	143	14	Cd24a|Kit|Nfe2l2|Prkce|Prkcz|Rxra|Sstr5|Sult1a1|Thra|Sco1|Prkaa1|Ppargc1b|Bcas3|Sesn2
0	0	0	0	0	0	0	0	0	0	0	0	-3.27469	0	0	0	0	0	0	0	0	GO:0006760	GO Biological Processes	folic acid-containing compound metabolic process	-3.27469	20504	26	126	3	Shmt1|Mthfd1|Mtrr
0	-2.35349	0	0	0	-2.24375	0	0	0	0	0	0	0	0	0	0	0	0	0	0	0	GO:0045598	GO Biological Processes	regulation of fat cell differentiation	-3.27235	20504	149	2633	34	Adipoq|Alox5|Arntl|Zfp36l1|Creb1|Mecom|Cmklr1|Igf1|Lep|Mmp11|Ppard|Snai2|Sod2|Sort1|Tgfb1|Tgfb1i1|Tph1|Wif1|Zfp385a|Dkkl1|Uchl3|Nucb2|Stk3|Foxo1|Rarres2|Asxl2|Tfe3|Mkx|Zadh2|Trib3|Asxl1|Crebl2|Alms1|Fndc5
0	0	0	0	0	0	0	0	-2.86594	0	0	0	0	0	0	0	0	0	0	0	0	GO:0016573	GO Biological Processes	histone acetylation	-3.27235	20504	149	2633	34	Atg5|Brca1|Brca2|Chek1|Ctcf|Hcfc1|Mecp2|Msl3|Per1|Ruvbl2|Foxp3|Sin3a|Snai2|Smarca4|Smarcb1|Morf4l1|Tgfb1|Wbp2|Mapk3|Tada1|Kat6b|Ruvbl1|Park7|Kat8|Hdac8|Naa50|Supt7l|Ep400|Msl2|Phf20|Tada2b|Phf20l1|Auts2|Ep300
0	0	0	0	0	0	0	0	0	-3.26721	0	0	0	0	0	0	0	0	0	0	0	GO:0032094	GO Biological Processes	response to food	-3.26721	20504	38	86	3	Cck|Gcg|Lep
0	0	0	0	0	0	0	0	0	0	0	0	-3.26667	0	0	0	0	0	0	0	0	R-MMU-70171	Reactome Gene Sets	Glycolysis	-3.26667	20504	61	126	4	Nup43|Adpgk|Sec13|Nup188
0	0	0	0	0	0	0	0	0	0	0	0	0	0	0	0	-3.26639	0	0	0	0	GO:0014068	GO Biological Processes	positive regulation of phosphatidylinositol 3-kinase signaling	-3.26639	20504	75	278	6	Igf1|Maz|Pdgfb|Pld2|Prr5l|Trem2
0	0	0	0	0	0	0	0	0	0	0	0	0	0	0	0	-3.26404	0	0	0	0	GO:0014065	GO Biological Processes	phosphatidylinositol 3-kinase signaling	-3.26404	20504	136	278	8	Igf1|Maz|Pdgfb|Pld2|Slc9a3r2|Prr5l|Pear1|Trem2
0	0	0	0	0	0	-2.21558	0	0	0	0	0	0	0	0	0	0	0	0	0	0	GO:0032606	GO Biological Processes	type I interferon production	-3.26267	20504	104	2633	26	Chuk|Ddx3x|Gapdh|Hmgb1|Ifnar1|Irf1|Acod1|Pola1|Ppm1b|Yy1|Azi2|Pqbp1|Zbtb20|Nmi|Riok3|Polr3g|Zcchc3|Trim15|Ifih1|Ticam1|Tlr3|Havcr2|Trim38|Nploc4|Ddx58|Peli3
0	0	0	0	0	0	-3.26178	0	0	0	0	0	0	0	0	0	0	0	0	0	0	GO:0006692	GO Biological Processes	prostanoid metabolic process	-3.26178	20504	54	143	4	Acox1|Hpgd|Sco1|Ces2b
0	0	0	0	0	0	-3.26178	0	0	0	0	0	0	0	0	0	0	0	0	0	0	GO:0006693	GO Biological Processes	prostaglandin metabolic process	-3.26178	20504	54	143	4	Acox1|Hpgd|Sco1|Ces2b
0	0	0	0	0	0	0	0	-2.5561	0	0	0	0	-2.77134	0	0	0	0	0	0	-2.21678	GO:0098586	GO Biological Processes	cellular response to virus	-3.2588	20504	72	2633	20	C1qbp|Chuk|Ddx3x|Irgm1|Igtp|Lgals9|Pou2af1|Tgfb1|Lgals8|Riok3|Zcchc3|Trim15|Ifih1|Sec14l1|Ankrd17|Gbf1|Tlr3|Nploc4|Ddx58|Ddx60
0	0	0	0	0	0	0	0	0	-3.25175	0	0	0	0	0	0	0	0	0	0	0	GO:0006720	GO Biological Processes	isoprenoid metabolic process	-3.25175	20504	90	86	4	Cyp2e1|Isx|Lrat|Rdh1
0	0	0	0	0	-3.25161	0	0	0	0	0	0	0	0	0	0	0	0	0	0	0	GO:0033143	GO Biological Processes	regulation of intracellular steroid hormone receptor signaling pathway	-3.25161	20504	79	98	4	Arntl|Cry1|Wbp2|Ufsp2
0	0	0	0	0	0	0	0	0	0	0	0	0	0	0	0	-2.98234	0	-3.25016	0	0	GO:0007160	GO Biological Processes	cell-matrix adhesion	-3.25016	20504	225	129	7	Agt|Col3a1|Postn|Col5a3|Col16a1|Adamts12|Frem1
0	-3.24774	0	0	0	0	0	0	0	0	0	0	0	0	0	0	-2.24026	0	0	0	0	GO:0010712	GO Biological Processes	regulation of collagen metabolic process	-3.24774	20504	53	147	4	Pdgfrb|Tgfb1|Mfap4|Cygb
0	0	0	0	0	0	0	-3.24574	0	0	0	0	0	0	0	0	0	0	0	0	-2.11178	GO:0032649	GO Biological Processes	regulation of interferon-gamma production	-3.24574	20504	124	27	3	Foxp3|Cd274|Cd96
0	0	0	0	0	0	0	0	0	-3.24493	0	0	0	0	0	0	0	0	0	0	0	GO:0120254	GO Biological Processes	olefinic compound metabolic process	-3.24493	20504	160	86	5	Alox5|Cyp2e1|Cyp4f14|Lrat|Rdh1
0	-2.7666	0	0	0	0	0	0	0	0	-3.24254	0	0	0	0	0	0	0	0	0	0	ko00230	KEGG Pathway	Purine metabolism	-3.24254	20504	176	119	6	Pola1|Pole|Pole2|Prim1|Rrm1|Rrm2
-2.15142	0	0	0	0	0	0	0	0	0	0	0	-3.13772	0	0	0	0	0	0	0	0	GO:0043414	GO Biological Processes	macromolecule methylation	-3.23942	20504	314	2633	61	Brca1|Ctcf|Dnmt1|Dnmt3b|Fbl|Gcg|Gfi1b|Gnas|Hells|Tfb2m|Prmt1|Jarid2|Mecp2|Men1|Mettl1|Pcmt1|Smarca4|Smarcb1|Zfp57|Nsun2|Suz12|Setd3|Dnmt3l|Wdr4|Wtap|Suv39h2|Zfp110|Chtop|Mis18a|Ntmt1|Snrpd3|Alkbh8|Trmt112|Gtpbp3|Bcor|Prmt3|Thumpd2|Camkmt|Phf19|Cxxc1|Asxl2|Mettl4|Prmt6|Kdm1a|Prmt9|Cbll1|Nsun3|Rbm15b|Zfp369|Vcpkmt|Mtrr|Lcor|Prmt7|Setd4|Tfb1m|Smyd2|Nsd3|Mettl22|Auts2|Trmt61a|Fdxacb1
0	0	0	0	-2.19866	0	-3.23542	0	0	0	0	0	0	0	0	0	0	0	0	0	0	GO:1990138	GO Biological Processes	neuron projection extension	-3.23542	20504	204	143	7	Bcl11a|Myo5b|Prkcz|Sema4a|Cyfip2|Nedd4l|Auts2
0	0	0	-3.23426	0	0	0	0	0	-2.09132	0	0	0	0	0	0	0	0	0	0	0	GO:0051223	GO Biological Processes	regulation of protein transport	-3.23426	20504	547	107	10	Akap1|Inhbb|P2rx7|Acsl4|Tm7sf3|Actr3|Oga|Wipf1|Fermt1|Acvr1c
0	0	0	0	0	0	0	0	0	-3.23361	0	0	0	0	0	0	0	0	0	0	0	GO:0009063	GO Biological Processes	cellular amino acid catabolic process	-3.23361	20504	91	86	4	Ido1|Otc|Ddo|Adhfe1
0	0	0	0	0	0	-3.23288	0	0	0	0	0	0	0	0	0	0	0	0	0	0	GO:0043467	GO Biological Processes	regulation of generation of precursor metabolites and energy	-3.23288	20504	147	143	6	Entpd5|Sco1|Zbtb20|Taco1|Prkaa1|Tigar
0	0	0	0	0	0	-2.29041	0	0	0	0	0	0	-3.23238	0	0	0	0	0	0	-2.25402	GO:0002753	GO Biological Processes	cytoplasmic pattern recognition receptor signaling pathway	-3.23238	20504	50	67	3	Irgm1|Igtp|Nploc4
0	0	0	0	0	0	0	0	0	0	0	0	0	0	0	0	0	0	-3.22818	0	0	WP3632	WikiPathways	Lung fibrosis	-3.22818	20504	61	129	4	Eln|Mmp2|Ptx3|Timp1
0	0	-2.99946	0	0	0	0	-3.22549	0	0	0	0	0	0	0	0	0	0	0	0	0	GO:0002286	GO Biological Processes	T cell activation involved in immune response	-3.22549	20504	126	27	3	Ccr6|Ccl20|Foxp3
0	0	0	0	0	0	0	0	0	0	0	0	0	0	-3.22521	0	0	0	0	0	-2.19598	GO:0006978	GO Biological Processes	DNA damage response, signal transduction by p53 class mediator resulting in transcription of p21 class mediator	-3.22521	20504	17	204	3	Trp53|Chek2|Rbm38
0	0	0	0	0	0	0	0	0	0	0	0	0	0	-3.22521	0	0	0	0	0	-2.19598	R-MMU-446353	Reactome Gene Sets	Cell-extracellular matrix interactions	-3.22521	20504	17	204	3	Pxn|Tesk1|Fblim1
0	0	0	0	0	0	0	0	0	0	0	0	0	0	0	0	-3.22091	0	0	0	0	R-MMU-2022928	Reactome Gene Sets	HS-GAG biosynthesis	-3.22091	20504	29	278	4	Gpc1|Hs3st3a1|Hspg2|Hs3st3b1
0	0	0	-3.22052	0	0	0	0	0	-2.89507	0	0	0	0	0	0	0	0	0	0	0	GO:0051046	GO Biological Processes	regulation of secretion	-3.22052	20504	759	107	12	Runx1|Inhbb|Myo6|P2rx7|Rab33b|Slc30a1|Acsl4|Tm7sf3|Oga|Clasp2|Rab3gap1|Acvr1c
0	0	-2.98166	0	-2.21657	0	0	0	0	0	0	0	0	0	0	0	0	0	0	0	0	R-MMU-5357801	Reactome Gene Sets	Programmed Cell Death	-3.2198	20504	127	2633	30	Add1|Bak1|Bcl2|Bmx|Casp1|Casp6|Cdh1|Hmgb1|Kpnb1|Kpna1|Nmt1|Pdcd6ip|Prkcd|Septin4|Rock1|Tnfsf10|Ubb|Vim|Ywhah|Mapk3|Apip|Dynll1|Chmp3|Peli1|Dnm1l|Opa1|Ticam1|Dsp|Stk24|Clspn
0	0	0	0	0	0	-3.21908	0	0	0	0	0	0	0	0	0	0	0	0	0	0	GO:1901522	GO Biological Processes	positive regulation of transcription from RNA polymerase II promoter involved in cellular response to chemical stimulus	-3.21908	20504	24	143	3	Nfe2l2|Rxra|Sesn2
0	0	0	0	0	0	0	0	0	0	0	0	-2.8443	0	0	0	0	-3.08661	0	-3.21849	-2.65759	GO:0006405	GO Biological Processes	RNA export from nucleus	-3.21849	20504	79	100	4	Hnrnpa2b1|Tsc1|Chtop|Cpsf6
0	0	0	0	0	0	0	0	0	0	0	0	0	0	0	0	-3.21676	0	0	0	0	GO:0001657	GO Biological Processes	ureteric bud development	-3.21676	20504	106	278	7	Foxc2|Gsta3|Ilk|Pgf|Tcf21|Wnt4|Dchs1
0	0	0	0	0	0	0	0	0	0	0	0	0	0	0	0	-3.21676	0	0	0	0	GO:0072163	GO Biological Processes	mesonephric epithelium development	-3.21676	20504	106	278	7	Foxc2|Gsta3|Ilk|Pgf|Tcf21|Wnt4|Dchs1
0	0	0	0	0	0	0	0	0	0	0	0	0	0	0	0	-3.21676	0	0	0	0	GO:0072164	GO Biological Processes	mesonephric tubule development	-3.21676	20504	106	278	7	Foxc2|Gsta3|Ilk|Pgf|Tcf21|Wnt4|Dchs1
0	-2.74178	0	0	0	0	0	0	0	0	-3.21674	0	0	0	0	0	0	0	0	0	0	mmu00230	KEGG Pathway	Purine metabolism	-3.21674	20504	178	119	6	Pola1|Pole|Pole2|Prim1|Rrm1|Rrm2
-2.15235	0	0	0	0	0	0	0	0	-3.21612	0	0	0	0	0	0	0	0	0	0	0	GO:0006066	GO Biological Processes	alcohol metabolic process	-3.21612	20504	344	86	7	Ces1e|Lep|Lrat|Ces1d|Rdh1|Ces1f|Apob
0	0	0	0	0	0	0	0	0	0	0	0	0	0	0	0	0	0	0	0	-3.21378	GO:0044829	GO Biological Processes	positive regulation by host of viral genome replication	-3.21378	20504	8	469	3	Hspa8|Vapb|Nucks1
0	0	0	-3.21262	0	0	0	0	0	0	0	0	0	0	0	0	0	0	0	0	0	GO:1903532	GO Biological Processes	positive regulation of secretion by cell	-3.21262	20504	361	107	8	Runx1|Inhbb|P2rx7|Acsl4|Tm7sf3|Oga|Clasp2|Rab3gap1
-2.6936	0	0	0	0	0	0	0	0	0	0	0	0	0	0	0	-3.21219	0	-2.31557	0	0	GO:0007169	GO Biological Processes	transmembrane receptor protein tyrosine kinase signaling pathway	-3.21219	20504	603	278	19	Cdk4|Col4a2|Efs|Foxc2|Gfra4|Gpc1|Igf1|Itgb3|Pdgfb|Pgf|Ptp4a3|Wnt4|Slc2a8|Rarres2|Esm1|Nfatc4|Emilin1|Nppa|Tmem204
0	-2.84049	0	0	0	0	0	0	0	0	0	0	0	0	0	0	-2.57179	0	-3.20884	0	0	GO:0090287	GO Biological Processes	regulation of cellular response to growth factor stimulus	-3.20884	20504	299	129	8	Agt|Fbn1|Fbn2|Fstl1|Lox|Sox11|Adamts12|Kcp
0	0	0	0	0	0	0	0	0	0	0	0	-2.62284	0	-2.53148	0	0	0	0	-3.20754	0	GO:0042254	GO Biological Processes	ribosome biogenesis	-3.20754	20504	296	100	7	Tsc1|Riok3|Riok2|Ddx52|Tsr1|Wdr3|Fdxacb1
0	0	0	0	0	0	0	0	0	0	0	0	0	-3.20706	0	0	-2.29996	0	0	0	0	R-MMU-1638091	Reactome Gene Sets	Heparan sulfate/heparin (HS-GAG) metabolism	-3.20706	20504	51	67	3	Sdc1|Hgsnat|Xylt2
0	0	0	0	0	0	-3.19244	0	0	0	0	0	0	0	0	0	0	0	0	0	0	GO:0034599	GO Biological Processes	cellular response to oxidative stress	-3.2053	20504	271	2633	54	Alox5|Arntl|Atf4|Bcl2|Bnip3|Cfl1|Chuk|Fabp1|Lancl1|Hsf1|Mmp2|Nfe2l2|Nqo1|Nos3|Nr4a2|Pdgfrb|Prkcd|Prkd1|Ptprk|Sin3a|Sod2|Sod3|Sphk1|Stat6|Trp53|Mapk7|Axl|Mapk3|Scly|Ubqln1|Foxo1|Park7|Trp53inp1|Tsc1|Rnf146|Zfp580|Fbxo7|Vrk2|Prr5l|Selenon|Srxn1|Trem2|Prkaa1|Selenos|Msra|Ppargc1b|Fancd2|Stk24|Ermp1|Slc25a24|Sesn2|Cpeb2|Ppia|Setx
0	0	0	0	0	0	0	0	0	0	0	0	0	0	0	0	-3.20522	0	0	0	0	GO:0045669	GO Biological Processes	positive regulation of osteoblast differentiation	-3.20522	20504	77	278	6	Igf1|Ilk|Wnt4|Ifitm3|Ifitm1|Tmem119
0	0	0	0	0	0	0	0	0	0	-3.20494	0	0	0	0	0	0	0	0	0	0	R-MMU-5656169	Reactome Gene Sets	Termination of translesion DNA synthesis	-3.20494	20504	29	119	3	Pole|Pole2|Rfc3
0	0	0	0	0	0	-3.20148	0	0	0	0	0	0	0	0	0	0	0	0	0	0	GO:1903539	GO Biological Processes	protein localization to postsynaptic membrane	-3.20148	20504	56	143	4	Nptx1|Prkcz|Stx3|Rapgef4
0	0	0	0	0	0	0	0	0	0	0	0	0	0	0	0	0	0	-3.20132	0	0	GO:0045995	GO Biological Processes	regulation of embryonic development	-3.20132	20504	62	129	4	Lama2|Lama4|Sox17|Tgif2
0	0	-2.25002	0	0	0	0	0	-3.2013	0	0	0	0	0	0	-2.18548	0	0	0	0	0	WP572	WikiPathways	EGFR1 signaling pathway	-3.2013	20504	178	166	7	Atf1|Pik3r3|Sos1|Sos2|Map3k1|Foxo1|Pkn2
0	0	-3.20096	0	0	0	0	0	0	0	0	0	0	0	0	0	0	0	0	0	0	GO:0010544	GO Biological Processes	negative regulation of platelet activation	-3.20096	20504	19	185	3	Cd9|Prkcd|Ceacam1
0	0	-3.20096	0	0	0	0	0	0	0	0	0	0	0	0	0	0	0	0	0	0	GO:0034111	GO Biological Processes	negative regulation of homotypic cell-cell adhesion	-3.20096	20504	19	185	3	Cd9|Prkcd|Ceacam1
0	0	-3.20096	0	0	0	0	0	0	0	0	0	0	0	0	0	0	0	0	0	0	R-MMU-2173795	Reactome Gene Sets	Downregulation of SMAD2/3:SMAD4 transcriptional activity	-3.20096	20504	19	185	3	Tgif1|Ube2d3|Ube2d1
0	0	-2.17038	0	0	0	0	0	0	0	0	-2.41367	0	0	0	0	-3.19653	0	-2.30099	0	0	GO:0009611	GO Biological Processes	response to wounding	-3.19653	20504	510	278	17	Acvrl1|Anxa6|Elk3|Eng|Foxc2|Pdpn|Igf1|Itgb3|Lamb2|Mdk|Pdgfb|Pecam1|Wnt4|Dysf|Pear1|Trem2|Gpr4
0	0	0	0	0	0	0	0	0	0	0	0	0	0	0	0	-3.19544	0	0	0	0	GO:0033625	GO Biological Processes	positive regulation of integrin activation	-3.19544	20504	13	278	3	Foxc2|Rasip1|Piezo1
0	0	0	0	0	0	0	0	0	0	0	0	-2.39475	0	0	0	0	0	0	0	0	GO:0032006	GO Biological Processes	regulation of TOR signaling	-3.19473	20504	105	2633	26	Arntl|Lep|Nprl3|Pdcd6|Tsc1|Alg13|Gpr137c|Telo2|Castor1|Tti1|Rictor|Trem2|Deptor|Itfg2|Bmt2|Prkaa1|Lars|Sec13|Minar1|Fnip1|Pip4p1|Sesn2|Gpat3|Smcr8|Mios|Wdr59
0	0	0	0	0	0	0	0	0	0	0	0	0	0	0	0	0	0	0	0	-3.19319	R-MMU-1980143	Reactome Gene Sets	Signaling by NOTCH1	-3.19319	20504	18	469	4	Jag2|Rbpj|Dtx2|Maml2
-3.19234	0	0	0	0	0	0	0	0	0	0	0	0	0	0	0	0	0	0	0	0	GO:0035912	GO Biological Processes	dorsal aorta morphogenesis	-3.19234	20504	8	477	3	Eng|Hey1|Rbpj
0	0	0	0	0	0	0	0	0	0	-2.21189	0	-3.18734	0	0	0	0	0	0	0	0	R-MMU-3371453	Reactome Gene Sets	Regulation of HSF1-mediated heat shock response	-3.18734	20504	64	126	4	Nup43|St13|Sec13|Nup188
0	0	0	0	0	0	0	0	0	-3.18046	0	0	0	0	0	0	0	0	0	0	0	GO:0002532	GO Biological Processes	production of molecular mediator involved in inflammatory response	-3.18046	20504	94	86	4	Alox5|Apod|Ido1|Lep
0	0	0	0	0	0	-3.17222	0	0	0	0	0	0	0	0	0	0	0	0	0	0	GO:0062237	GO Biological Processes	protein localization to postsynapse	-3.17222	20504	57	143	4	Nptx1|Prkcz|Stx3|Rapgef4
0	0	0	0	0	0	0	-3.16668	0	0	0	0	0	0	0	0	0	0	0	0	-2.47145	GO:0046632	GO Biological Processes	alpha-beta T cell differentiation	-3.16668	20504	132	27	3	Ccr6|Ccl20|Foxp3
0	0	0	0	0	0	0	0	0	0	0	0	0	0	0	0	-3.16593	0	0	0	0	GO:0035088	GO Biological Processes	establishment or maintenance of apical/basal cell polarity	-3.16593	20504	52	278	5	Fscn1|Ilk|Lama1|Tcf15|Syne4
0	0	0	0	0	0	0	0	0	0	0	0	0	0	0	0	-3.16593	0	0	0	0	GO:0061245	GO Biological Processes	establishment or maintenance of bipolar cell polarity	-3.16593	20504	52	278	5	Fscn1|Ilk|Lama1|Tcf15|Syne4
0	0	0	0	0	0	0	-3.00392	0	-2.43873	0	0	0	0	0	0	0	0	0	0	-3.16526	GO:0031347	GO Biological Processes	regulation of defense response	-3.16526	20504	599	469	27	Fem1a|Lpcat3|Irgm1|Acod1|Ldlr|Matr3|Npas2|Ccl3|Serpinf1|Foxp3|Spn|Trim21|Stat5a|Tap1|Riok3|Sec14l1|Cdk19|Selenok|Cd96|Havcr2|Hexim1|Ripk2|Ythdf3|Gbp5|Nr1d2|Ifi208|Ifi206
0	0	0	0	0	0	0	0	0	0	0	-3.16276	0	0	0	0	0	0	0	0	0	ko00970	KEGG Pathway	Aminoacyl-tRNA biosynthesis	-3.16276	20504	66	124	4	Ears2|Yars2|Lars2|Lars
0	0	0	0	0	0	0	0	0	0	-3.16102	0	0	0	0	0	0	0	0	0	0	GO:0008340	GO Biological Processes	determination of adult lifespan	-3.16102	20504	30	119	3	Msh2|Rad54l|Rad54b
0	0	-2.6705	0	0	0	0	0	0	0	0	0	0	0	0	0	0	0	0	0	0	R-MMU-109581	Reactome Gene Sets	Apoptosis	-3.16023	20504	100	2633	25	Add1|Bak1|Bcl2|Bmx|Casp6|Cdh1|Hmgb1|Kpnb1|Kpna1|Nmt1|Prkcd|Septin4|Rock1|Tnfsf10|Vim|Ywhah|Mapk3|Apip|Dynll1|Dnm1l|Opa1|Ticam1|Dsp|Stk24|Clspn
-2.20067	0	-2.68266	0	0	0	0	-2.11618	0	-2.00717	0	0	0	0	0	0	0	0	0	0	-2.26608	GO:0007162	GO Biological Processes	negative regulation of cell adhesion	-3.15459	20504	310	2633	60	Adipoq|Acvrl1|Alox12|Apod|Btn1a1|Runx1|Cd24a|Cd9|Cdh1|Cfl1|Col1a1|Bcar1|Dlg1|B4galnt2|Gstp1|Ptpn6|Hlx|Hmgb1|Ido1|Il4ra|Irf1|Itch|Lgals1|Lgals9|Loxl3|Epcam|Mad1l1|Mbp|Mdk|Men1|Mmp2|Notch4|Prkcd|Pten|Ptger3|Foxp3|Snai2|Spn|Tgfb1|Mapk7|Ceacam1|Postn|Marchf7|Cd274|Ndfip1|Peli1|Plxnd1|Ppm1f|Cyld|Clasp2|Plet1|Gpnmb|Cbll1|Scrib|Adtrp|Glmn|Havcr2|Bcas3|Rc3h2|Tigit
0	0	0	0	0	0	-3.15095	0	0	0	0	0	0	0	0	0	0	0	0	0	0	GO:0048588	GO Biological Processes	developmental cell growth	-3.15095	20504	275	143	8	Cobl|Bcl11a|Myo5b|Prkcz|Sema4a|Cyfip2|Nedd4l|Auts2
0	0	0	0	0	0	0	0	0	0	0	0	0	0	-3.14921	0	0	0	0	0	-2.12414	GO:0042772	GO Biological Processes	DNA damage response, signal transduction resulting in transcription	-3.14921	20504	18	204	3	Trp53|Chek2|Rbm38
0	0	0	0	0	0	0	0	0	0	0	0	0	0	-3.14921	0	0	0	0	0	-2.12414	GO:0060416	GO Biological Processes	response to growth hormone	-3.14921	20504	18	204	3	Pxn|Stat5a|Adrm1
0	0	0	-3.14662	0	0	0	0	0	0	0	0	0	0	0	0	0	0	0	0	0	GO:0001841	GO Biological Processes	neural tube formation	-3.14662	20504	135	107	5	Traf6|Sufu|Opa1|Luzp1|Mks1
0	0	0	0	0	0	0	0	0	-3.14606	0	0	0	0	0	0	0	0	0	0	0	GO:0042632	GO Biological Processes	cholesterol homeostasis	-3.14606	20504	96	86	4	Ces1e|Ces1d|Ces1f|Apob
0	0	0	0	0	0	0	0	0	0	0	0	0	0	0	0	-3.14436	0	0	0	0	GO:0001823	GO Biological Processes	mesonephros development	-3.14436	20504	109	278	7	Foxc2|Gsta3|Ilk|Pgf|Tcf21|Wnt4|Dchs1
0	0	0	0	0	0	-3.14352	0	0	0	0	0	0	0	0	0	0	0	0	0	0	GO:0043470	GO Biological Processes	regulation of carbohydrate catabolic process	-3.14352	20504	58	143	4	Entpd5|Zbtb20|Prkaa1|Tigar
0	0	0	0	0	0	0	0	0	-3.14283	0	0	0	0	0	0	0	0	0	0	0	GO:0015711	GO Biological Processes	organic anion transport	-3.14283	20504	354	86	7	Cck|Ces1e|Lep|Slc13a2|Ces1d|Ces1f|Slc51b
0	0	0	0	0	0	0	0	0	0	0	0	-3.14018	0	0	0	0	0	0	0	0	R-MMU-68875	Reactome Gene Sets	Mitotic Prophase	-3.14018	20504	115	126	5	Ensa|Nup43|Gorasp1|Sec13|Nup188
0	0	0	0	-3.14003	0	0	0	0	0	0	0	0	0	0	0	0	0	0	0	0	WP434	WikiPathways	TCA cycle	-3.14003	20504	31	117	3	Dld|Dlst|Idh3b
0	0	0	0	0	0	0	0	0	0	0	-3.13804	0	0	0	0	0	0	0	0	0	mmu00970	KEGG Pathway	Aminoacyl-tRNA biosynthesis	-3.13804	20504	67	124	4	Ears2|Yars2|Lars2|Lars
0	0	0	-3.13373	0	0	0	0	0	0	0	0	0	0	0	0	0	0	0	0	0	GO:0014047	GO Biological Processes	glutamate secretion	-3.13373	20504	34	107	3	Myo6|P2rx7|Rab3gap1
0	0	0	0	0	0	0	0	0	0	-3.13312	0	0	0	0	0	0	0	0	0	0	GO:0045143	GO Biological Processes	homologous chromosome segregation	-3.13312	20504	70	119	4	Brca2|Syce2|Sgo1|Fancd2
0	0	0	0	0	0	0	0	0	-3.12915	0	0	0	0	0	0	0	0	0	0	0	GO:0055092	GO Biological Processes	sterol homeostasis	-3.12915	20504	97	86	4	Ces1e|Ces1d|Ces1f|Apob
0	0	0	0	0	0	0	-3.12902	0	0	0	0	0	0	0	0	0	0	0	0	-2.38563	GO:0032609	GO Biological Processes	interferon-gamma production	-3.12902	20504	136	27	3	Foxp3|Cd274|Cd96
0	0	0	0	0	0	0	0	0	0	0	0	0	-3.12899	0	-2.84156	0	0	0	0	0	GO:0031329	GO Biological Processes	regulation of cellular catabolic process	-3.12899	20504	754	67	9	Cirbp|Irgm1|Igtp|Dcaf12|Usp36|Svip|Anks1|Soga1|Parl
0	0	-3.12838	0	0	0	0	0	0	0	0	0	0	0	0	0	0	0	0	0	0	GO:0034109	GO Biological Processes	homotypic cell-cell adhesion	-3.12838	20504	79	185	5	Cd9|Ptpn6|F11r|Prkcd|Ceacam1
0	0	0	0	0	0	0	0	0	0	0	0	0	0	0	0	0	0	0	0	-2.78442	GO:0031349	GO Biological Processes	positive regulation of defense response	-3.12696	20504	273	2633	54	Alox5ap|Ap1g1|Cck|Cd24a|Clock|F2rl1|Fcgr1|Fem1a|Hmgb1|Ido1|Irgm1|Ifi204|Igtp|Ldlr|Lgals9|Matr3|Mdk|Mmp2|Npas2|Ptger3|Rab34|Ccl3|Sin3a|Stat5a|Tnfrsf1a|Xrcc5|Mapk3|Tslp|Pqbp1|Park7|Nmi|Riok3|Polr3g|Trim62|Zcchc3|Cdk19|Parp9|Nfkbiz|Trem2|Tlr3|Havcr2|Hexim1|Ripk2|Setd4|Gbp5|Nppa|Pla2g3|Klre1|Nod2|Gpr4|Trim12c|Aim2|Ifi208|Ifi206
0	0	0	0	0	-3.11938	0	0	0	0	0	0	0	0	0	0	0	0	0	0	0	GO:0048545	GO Biological Processes	response to steroid hormone	-3.11938	20504	226	98	6	Arntl|Zfp36l1|Cry1|Wbp2|Hdac8|Ufsp2
0	0	0	0	0	0	0	0	0	0	-3.11865	0	0	0	0	0	0	0	0	0	0	R-MMU-73933	Reactome Gene Sets	Resolution of Abasic Sites (AP sites)	-3.11865	20504	31	119	3	Pole|Pole2|Rfc3
0	0	0	0	0	0	0	0	0	0	-3.10987	0	-3.01723	0	0	0	0	0	0	0	0	R-MMU-159236	Reactome Gene Sets	Transport of Mature mRNA derived from an Intron-Containing Transcript	-3.10987	20504	71	119	4	Sarnp|Magohb|Nup133|Nup85
0	-3.10883	0	0	0	0	0	0	0	0	0	0	0	0	0	0	-2.3372	0	0	0	0	GO:0050921	GO Biological Processes	positive regulation of chemotaxis	-3.10883	20504	151	147	6	C1qbp|C5ar1|Cmklr1|Pdgfrb|Tgfb1|Vegfb
0	0	0	0	0	0	0	0	0	-3.10856	0	0	0	0	0	0	0	0	0	0	0	GO:0050892	GO Biological Processes	intestinal absorption	-3.10856	20504	43	86	3	Fabp2|Lep|Isx
0	0	-2.01453	0	0	0	0	0	0	-2.31451	0	0	0	0	0	0	0	0	0	0	0	GO:0045444	GO Biological Processes	fat cell differentiation	-3.10821	20504	261	2633	52	Adipoq|Alox5|Arntl|Bnip3|Zfp36l1|Creb1|Mecom|Cmklr1|Igf1|Inhbb|Lama4|Lep|Mmp11|Nr4a2|Pex11a|Ppard|Snai2|Sod2|Sort1|Tbl1x|Tgfb1|Tgfb1i1|Tph1|Sh2b2|Rnasel|Wif1|Dysf|Zfp385a|Dkkl1|Uchl3|Nucb2|Stk3|Foxo1|Retn|Nipbl|Arid5b|Rarres2|Cby1|Asxl2|Mrap|Atf5|Socs7|Tfe3|Mkx|Zadh2|Trib3|Asxl1|Crebl2|Alms1|Ep300|Fndc5|Opa3
0	0	0	0	0	0	0	0	0	0	0	0	-3.10631	0	0	0	0	0	0	0	0	GO:0006888	GO Biological Processes	endoplasmic reticulum to Golgi vesicle-mediated transport	-3.10631	20504	117	126	5	Htt|Pdcd6|Copg1|Vapb|Sec13
0	0	0	0	0	0	0	0	-3.10473	0	0	0	0	0	-2.70796	0	0	0	0	0	0	ko04912	KEGG Pathway	GnRH signaling pathway	-3.10473	20504	89	166	5	Gnaq|Sos1|Sos2|Map2k4|Map3k1
0	0	0	0	0	0	0	0	-3.10439	0	0	0	0	0	0	0	0	0	0	0	0	ko05160	KEGG Pathway	Hepatitis C	-3.10439	20504	134	166	6	Ikbkb|Pik3r3|Sos1|Sos2|Rnasel|Tlr3
0	0	0	0	0	0	0	0	0	0	0	0	0	0	0	0	0	0	-3.10337	0	0	GO:0071417	GO Biological Processes	cellular response to organonitrogen compound	-3.10337	20504	646	129	12	Agt|Bglap|Bglap2|Col3a1|Col4a1|Col1a1|Col1a2|Gabra1|Mmp2|C1qtnf12|Col16a1|Slc30a10
0	0	0	0	0	0	0	0	0	0	0	0	0	0	0	0	0	0	-3.10307	0	0	GO:0035987	GO Biological Processes	endodermal cell differentiation	-3.10307	20504	29	129	3	Col5a1|Itga5|Sox17
0	0	0	0	0	0	0	0	0	0	0	0	0	0	0	0	0	0	-3.10307	0	0	GO:0060343	GO Biological Processes	trabecula formation	-3.10307	20504	29	129	3	Col1a1|Fbn2|Mmp2
0	0	0	0	0	0	0	0	0	0	0	0	0	0	0	0	0	0	-3.10307	0	0	WP441	WikiPathways	Matrix metalloproteinases	-3.10307	20504	29	129	3	Mmp2|Timp1|Mmp23
0	0	-3.10176	0	0	0	0	0	0	0	0	0	0	0	0	0	0	0	0	0	0	GO:0045216	GO Biological Processes	cell-cell junction organization	-3.10176	20504	216	185	8	Add1|Ctnna1|Cd9|Cdh1|F2rl1|F11r|Pdcd6ip|Ceacam1
0	0	0	0	0	0	-3.10015	0	0	0	0	0	0	0	0	0	0	0	0	0	0	GO:0060560	GO Biological Processes	developmental growth involved in morphogenesis	-3.10015	20504	280	143	8	Cobl|Bcl11a|Myo5b|Prkcz|Sema4a|Cyfip2|Nedd4l|Auts2
0	0	0	0	0	0	0	0	-3.09959	0	0	0	0	0	0	0	0	0	0	0	0	GO:0051403	GO Biological Processes	stress-activated MAPK cascade	-3.09959	20504	241	166	8	Rb1cc1|Map2k4|Map3k1|Foxo1|Sash1|Cyld|Rap2a|Tlr3
0	0	0	0	-3.09909	0	0	0	0	0	0	0	0	0	0	0	0	0	0	0	0	ko00020	KEGG Pathway	Citrate cycle (TCA cycle)	-3.09909	20504	32	117	3	Dld|Dlst|Idh3b
0	0	0	0	0	0	0	0	0	0	0	0	0	0	0	0	0	0	0	0	-3.09839	GO:0044827	GO Biological Processes	modulation by host of viral genome replication	-3.09839	20504	19	469	4	Hspa8|Ccl8|Vapb|Nucks1
0	0	0	0	0	0	0	0	0	0	0	0	0	0	0	0	0	0	-3.09727	0	0	GO:0071230	GO Biological Processes	cellular response to amino acid stimulus	-3.09727	20504	173	129	6	Col3a1|Col4a1|Col1a1|Col1a2|Mmp2|Col16a1
0	0	0	-3.09646	0	0	0	0	0	0	0	0	0	0	0	0	0	0	0	0	0	R-MMU-5663213	Reactome Gene Sets	RHO GTPases Activate WASPs and WAVEs	-3.09646	20504	35	107	3	Cyfip1|Actr3|Wipf1
0	0	0	0	0	0	0	0	-2.20966	0	0	0	0	0	0	0	0	0	0	0	0	GO:0045069	GO Biological Processes	regulation of viral genome replication	-3.0955	20504	90	2633	23	Bcl2|Ddx3x|Ddx5|Ifi204|Cnot7|Slpi|Stau1|Rnasel|Nr5a2|Vapb|Isg20|Rsad2|Ifitm3|Tmem39a|Ifitm1|Ifih1|Ifitm2|Fam111a|Pkn2|Trim38|Tasor|Ppia|Ifi206
0	0	0	0	0	0	0	0	0	0	0	0	0	0	0	0	-3.09507	0	0	0	0	GO:0072224	GO Biological Processes	metanephric glomerulus development	-3.09507	20504	14	278	3	Lamb2|Pdgfb|Tcf21
0	0	0	0	0	0	0	0	0	0	0	0	0	0	0	0	-3.09507	0	0	0	0	GO:1905063	GO Biological Processes	regulation of vascular associated smooth muscle cell differentiation	-3.09507	20504	14	278	3	Eng|Pdgfb|Efemp2
0	0	0	0	0	0	0	0	0	0	0	0	0	0	0	0	-3.09507	0	0	0	0	R-MMU-8956320	Reactome Gene Sets	Nucleotide biosynthesis	-3.09507	20504	14	278	3	Gart|Dhodh|Cad
0	0	0	0	0	0	0	-2.61135	0	0	0	0	0	0	0	0	0	0	0	0	-2.5383	GO:0050777	GO Biological Processes	negative regulation of immune response	-3.09255	20504	206	2633	43	C1qbp|Cd59a|Col3a1|Ptpn6|Hlx|Ifi204|Il4ra|Irf1|Acod1|Itch|Lgals9|Loxl3|Lyar|Pdcd1|Cnot7|Ppm1b|Foxp3|Spn|Trim21|Stat6|Tap1|Tgfb1|Tyro3|Ceacam1|Psma1|Nmi|Ndfip1|Riok3|Irak3|Sec14l1|Trem2|Cd96|Susd4|Selenos|Havcr2|Trim38|Nploc4|Ythdf3|Klre1|Nod2|Rc3h2|Parp14|Ifi206
0	0	0	0	0	0	0	0	0	0	0	0	0	0	0	0	-3.09025	0	0	0	0	GO:0035272	GO Biological Processes	exocrine system development	-3.09025	20504	54	278	5	Igf1|Lama1|Pdgfb|Plxnd1|Rab26
0	0	0	0	0	0	0	0	0	0	0	0	-3.08892	0	0	0	0	0	0	0	0	R-MMU-170822	Reactome Gene Sets	Regulation of Glucokinase by Glucokinase Regulatory Protein	-3.08892	20504	30	126	3	Nup43|Sec13|Nup188
0	0	0	0	0	0	0	0	0	0	-3.08698	0	-2.99445	0	0	0	0	0	0	0	0	R-MMU-3108214	Reactome Gene Sets	SUMOylation of DNA damage response and repair proteins	-3.08698	20504	72	119	4	Brca1|Cetn2|Nup133|Nup85
0	0	0	0	0	0	0	0	-3.08272	0	0	0	0	0	-2.6866	0	0	0	0	0	0	mmu04912	KEGG Pathway	GnRH signaling pathway	-3.08272	20504	90	166	5	Gnaq|Sos1|Sos2|Map2k4|Map3k1
0	0	-2.15924	0	0	0	0	-2.86707	0	0	0	0	0	0	0	-3.08173	0	0	0	0	-2.98335	GO:0007159	GO Biological Processes	leukocyte cell-cell adhesion	-3.08173	20504	373	135	9	Dlg1|Gcnt1|Il7|Itch|Rock1|Marchf7|Nkap|Peli1|Rc3h2
0	-3.08002	0	0	0	0	0	0	0	0	0	0	0	0	0	0	0	0	0	0	0	GO:0070129	GO Biological Processes	regulation of mitochondrial translation	-3.08002	20504	26	147	3	C1qbp|Shmt2|Mrps27
0	0	0	0	0	0	0	0	0	-3.07921	0	0	0	0	0	0	0	0	0	0	0	GO:0045940	GO Biological Processes	positive regulation of steroid metabolic process	-3.07921	20504	44	86	3	Ces1e|Ces1d|Ces1f
0	0	0	0	0	0	0	0	0	-3.07921	0	0	0	0	0	0	0	0	0	0	0	WP79	WikiPathways	Tryptophan metabolism	-3.07921	20504	44	86	3	Cyp2e1|Ido1|Cyp4f14
0	0	-3.07897	0	0	0	0	0	0	0	0	0	0	0	0	0	0	0	0	0	0	GO:0043903	GO Biological Processes	regulation of biological process involved in symbiotic interaction	-3.07897	20504	81	185	5	F2rl1|Trim26|Fuca2|Trim62|Trim14
-2.03679	0	0	0	0	0	0	0	0	0	0	0	0	0	-3.07776	0	0	0	0	0	0	R-MMU-8876725	Reactome Gene Sets	Protein methylation	-3.07776	20504	19	204	3	Calm3|Camkmt|Vcpkmt
0	0	0	0	0	0	0	0	0	0	0	0	-2.03502	0	0	0	-3.07774	0	0	0	0	GO:0090407	GO Biological Processes	organophosphate biosynthetic process	-3.07774	20504	476	278	16	Eno1|Gart|Pdgfb|Pld2|Pth1r|Dtymk|Dhodh|Cad|Rab38|Trem2|Adcy4|Gmpr2|Fdps|Mvd|Hdhd5|Nppa
0	0	0	0	0	0	0	0	0	0	0	0	0	0	0	0	-3.07529	0	0	0	0	GO:2001257	GO Biological Processes	regulation of cation channel activity	-3.07529	20504	181	278	9	Casq1|Rem1|Scn1b|Dysf|Cabp1|Selenon|Trem2|Nppa|Kcng1
0	0	0	0	0	0	0	0	0	0	0	0	0	0	0	0	0	0	-3.07434	0	0	GO:0007423	GO Biological Processes	sensory organ development	-3.07434	20504	651	129	12	Col4a1|Col5a1|Twist2|Mfap2|Prrx2|Sox11|Tbx2|Mfap5|Irx6|Obsl1|Tgif2|Frem2
0	0	0	0	0	0	0	0	0	0	0	0	0	0	0	0	0	0	0	0	-3.07407	ko04330	KEGG Pathway	Notch signaling pathway	-3.07407	20504	49	469	6	Jag2|Rbpj|Cir1|Aph1c|Dtx2|Maml2
0	0	0	0	0	0	0	0	0	0	0	0	0	0	0	0	0	0	0	0	-3.07407	mmu04330	KEGG Pathway	Notch signaling pathway	-3.07407	20504	49	469	6	Jag2|Rbpj|Cir1|Aph1c|Dtx2|Maml2
-3.07097	0	0	0	0	0	0	0	0	0	0	0	0	0	0	0	0	0	0	0	0	GO:0045540	GO Biological Processes	regulation of cholesterol biosynthetic process	-3.07097	20504	19	477	4	Dhcr7|Lpcat3|Fdps|Apob
-3.07097	0	0	0	0	0	0	0	0	0	0	0	0	0	0	0	0	0	0	0	0	GO:0106118	GO Biological Processes	regulation of sterol biosynthetic process	-3.07097	20504	19	477	4	Dhcr7|Lpcat3|Fdps|Apob
0	0	0	0	0	0	0	0	0	0	0	0	0	0	0	0	-2.00163	0	0	0	-3.06695	GO:0009303	GO Biological Processes	rRNA transcription	-3.06695	20504	33	469	5	Polr1a|Smarca4|Trp53|Gtf3c1|Macroh2a2
-2.42461	0	0	0	0	0	0	0	0	0	0	0	0	0	0	0	0	0	0	0	0	GO:0010225	GO Biological Processes	response to UV-C	-3.06631	20504	14	2633	7	Bcl3|Brca2|Ei24|Hmgn1|Trp53|Wrn|Yy1
0	0	0	0	0	0	0	0	0	0	-3.06444	0	0	0	0	0	0	0	0	0	0	R-MMU-5696399	Reactome Gene Sets	Global Genome Nucleotide Excision Repair (GG-NER)	-3.06444	20504	73	119	4	Pole|Pole2|Cetn2|Rfc3
0	0	0	0	-3.05949	0	0	0	0	0	0	0	0	0	0	0	0	0	0	0	0	mmu00020	KEGG Pathway	Citrate cycle (TCA cycle)	-3.05949	20504	33	117	3	Dld|Dlst|Idh3b
0	0	0	0	0	0	0	0	0	0	0	0	0	0	0	0	0	0	-3.05931	0	0	WP458	WikiPathways	Inflammatory response pathway	-3.05931	20504	30	129	3	Col3a1|Col1a1|Col1a2
0	0	0	0	0	0	0	0	-2.42419	0	-3.05764	0	0	0	0	0	0	0	0	0	0	GO:0006333	GO Biological Processes	chromatin assembly or disassembly	-3.05764	20504	127	119	5	Hells|Mcm2|Chaf1a|Suv39h2|Asf1b
0	0	0	0	0	0	0	0	-3.05422	0	0	0	0	0	0	0	0	0	0	0	0	mmu05160	KEGG Pathway	Hepatitis C	-3.05422	20504	137	166	6	Ikbkb|Pik3r3|Sos1|Sos2|Rnasel|Tlr3
0	0	0	0	0	0	0	0	0	-3.05055	0	0	0	0	0	0	0	0	0	0	0	GO:0002686	GO Biological Processes	negative regulation of leukocyte migration	-3.05055	20504	45	86	3	Apod|Ccn3|Padi2
-2.54055	0	0	0	0	0	0	0	0	0	0	0	0	0	0	0	-2.29332	0	0	0	0	R-MMU-191273	Reactome Gene Sets	Cholesterol biosynthesis	-3.04675	20504	26	2633	10	Dhcr7|Ggps1|Nsdhl|Tm7sf2|Plpp6|Lbr|Fdps|Acat2|Mvd|Sc5d
0	0	0	0	0	0	0	0	0	0	0	0	-3.04667	0	0	0	0	0	0	0	0	R-MMU-3301854	Reactome Gene Sets	Nuclear Pore Complex (NPC) Disassembly	-3.04667	20504	31	126	3	Nup43|Sec13|Nup188
0	0	0	0	0	0	0	0	0	0	0	0	-3.04667	0	0	0	0	0	0	0	0	WP730	WikiPathways	Glutathione and one-carbon metabolism	-3.04667	20504	31	126	3	Dnmt3b|Shmt1|Mtrr
0	0	0	0	0	0	0	0	0	0	0	0	0	0	0	0	0	0	-3.04568	0	0	GO:0035107	GO Biological Processes	appendage morphogenesis	-3.04568	20504	177	129	6	Col3a1|Fbn2|Prrx2|Sox11|Tbx2|Frem2
0	0	0	0	0	0	0	0	0	0	0	0	0	0	0	0	0	0	-3.04568	0	0	GO:0035108	GO Biological Processes	limb morphogenesis	-3.04568	20504	177	129	6	Col3a1|Fbn2|Prrx2|Sox11|Tbx2|Frem2
0	0	0	0	0	0	0	0	0	0	-3.04233	0	0	0	0	0	0	0	0	0	0	GO:0006282	GO Biological Processes	regulation of DNA repair	-3.04233	20504	128	119	5	Brca1|Chek1|Rad51ap1|Timeless|Fancb
0	0	0	0	0	0	0	0	0	0	0	0	0	0	-3.04047	0	0	0	0	0	0	ko05133	KEGG Pathway	Pertussis	-3.04047	20504	75	204	5	Calm3|Cfl1|Gnai2|Mapk3|Ticam1
0	0	0	0	0	0	0	0	0	0	0	0	-3.04036	0	0	0	0	0	0	-2.31303	0	GO:0001510	GO Biological Processes	RNA methylation	-3.04036	20504	70	126	4	Nsun2|Wdr4|Gtpbp3|Thumpd2
0	0	0	-3.03959	0	0	0	0	0	0	0	0	0	0	0	0	0	0	0	0	0	GO:0023061	GO Biological Processes	signal release	-3.03959	20504	580	107	10	Runx1|Inhbb|Myo6|P2rx7|Slc30a1|Acsl4|Tm7sf3|Oga|Rab3gap1|Acvr1c
0	0	0	0	0	0	-2.24519	0	0	0	0	0	0	0	0	0	0	0	0	0	0	GO:0032479	GO Biological Processes	regulation of type I interferon production	-3.02561	20504	102	2633	25	Chuk|Ddx3x|Gapdh|Hmgb1|Ifnar1|Irf1|Acod1|Pola1|Ppm1b|Yy1|Pqbp1|Zbtb20|Nmi|Riok3|Polr3g|Zcchc3|Trim15|Ifih1|Ticam1|Tlr3|Havcr2|Trim38|Nploc4|Ddx58|Peli3
0	0	0	0	0	0	0	0	0	0	0	0	0	0	0	0	0	0	0	0	-2.04688	GO:0048525	GO Biological Processes	negative regulation of viral process	-3.02561	20504	102	2633	25	Ifi204|Ptx3|Slpi|Sp100|Trim21|Trim26|Rnasel|Snx3|Vapb|Isg20|Rsad2|Ifitm3|Trim35|Trim62|Ifitm1|Trim15|Ifih1|Trim14|Ifitm2|Fam111a|Hexim1|Tasor|Ppia|Trim12c|Ifi206
0	0	0	0	0	0	0	0	0	0	-3.02037	0	0	0	0	0	0	0	0	0	0	GO:0051298	GO Biological Processes	centrosome duplication	-3.02037	20504	75	119	4	Brca1|Brca2|Cetn2|Ndc80
0	0	0	0	0	0	0	0	-3.0195	0	0	0	0	0	0	0	0	0	0	0	0	GO:0090311	GO Biological Processes	regulation of protein deacetylation	-3.0195	20504	54	166	4	Dyrk1a|Nipbl|Prmt6|Ep300
0	0	0	0	0	0	0	0	0	0	0	0	0	0	0	0	-3.01171	0	0	0	0	GO:0002685	GO Biological Processes	regulation of leukocyte migration	-3.01171	20504	223	278	10	Itgb3|Mdk|Pecam1|Pgf|Dysf|Zfp580|Rarres2|Trem2|Plvap|Emilin1
0	0	0	0	0	0	0	0	0	-3.01025	0	0	0	0	0	0	-2.73555	0	0	0	0	GO:0050900	GO Biological Processes	leukocyte migration	-3.01025	20504	373	86	7	Alox5|Apod|Dpep1|Lep|Ccn3|Padi2|Ccl9
0	0	0	0	0	0	0	0	0	0	0	0	0	0	0	0	0	0	-3.00909	0	0	GO:0090596	GO Biological Processes	sensory organ morphogenesis	-3.00909	20504	321	129	8	Col5a1|Mfap2|Prrx2|Sox11|Tbx2|Mfap5|Irx6|Obsl1
-2.81911	0	-3.00841	0	0	0	0	0	0	0	0	0	0	0	0	0	0	0	0	0	0	GO:0030277	GO Biological Processes	maintenance of gastrointestinal epithelium	-3.00841	20504	22	185	3	Muc13|Neurod1|Zfp830
0	0	-3.00841	0	0	0	0	0	0	0	0	0	0	0	0	0	0	0	0	0	0	GO:0045624	GO Biological Processes	positive regulation of T-helper cell differentiation	-3.00841	20504	22	185	3	Irf1|Nfkbiz|Malt1
0	0	0	0	0	0	0	0	0	0	0	0	-3.00586	0	0	0	0	0	0	0	0	GO:0042558	GO Biological Processes	pteridine-containing compound metabolic process	-3.00586	20504	32	126	3	Shmt1|Mthfd1|Mtrr
0	-2.00439	0	0	0	0	0	0	0	-3.00372	0	0	0	0	0	0	0	0	0	0	0	GO:0071674	GO Biological Processes	mononuclear cell migration	-3.00372	20504	181	86	5	Alox5|Apod|Ccn3|Padi2|Ccl9
0	0	0	0	0	0	0	0	0	0	0	0	0	0	0	0	-3.00312	0	0	0	0	GO:0009156	GO Biological Processes	ribonucleoside monophosphate biosynthetic process	-3.00312	20504	33	278	4	Gart|Dhodh|Cad|Gmpr2
0	0	0	0	0	0	0	0	0	0	0	0	0	0	0	0	-3.00252	0	0	0	0	GO:1901386	GO Biological Processes	negative regulation of voltage-gated calcium channel activity	-3.00252	20504	15	278	3	Rem1|Dysf|Cabp1
0	0	0	0	0	0	0	0	0	0	0	0	0	0	0	0	-3.00252	0	0	0	0	GO:1901841	GO Biological Processes	regulation of high voltage-gated calcium channel activity	-3.00252	20504	15	278	3	Rem1|Dysf|Nppa
0	0	-2.99946	0	0	0	0	0	0	0	0	0	0	0	0	0	0	0	0	0	0	GO:0052126	GO Biological Processes	movement in host environment	-2.99946	20504	126	185	6	Trim26|Ceacam1|Fuca2|Arl8b|Trim62|Trim14
0	0	0	0	0	0	0	0	0	0	-2.99882	0	0	0	0	0	0	0	0	0	0	GO:0045739	GO Biological Processes	positive regulation of DNA repair	-2.99882	20504	76	119	4	Brca1|Rad51ap1|Timeless|Fancb
0	0	0	0	0	0	-2.99695	0	0	0	0	0	0	0	0	0	0	0	0	0	0	GO:0010976	GO Biological Processes	positive regulation of neuron projection development	-2.99695	20504	224	143	7	Camk2b|Cd24a|Cobl|Bcl11a|Nfe2l2|Ptk6|Tox
0	0	-2.32155	0	0	0	0	0	0	0	0	0	0	0	0	0	0	0	0	0	0	GO:0071478	GO Biological Processes	cellular response to radiation	-2.99256	20504	172	2633	37	Bak1|Cdc25a|Chek1|Clock|Egr1|Ei24|Hsf1|Ifi204|Mmp2|Prkcd|Ptprk|Rad51ap1|Rpgr|Ruvbl2|Snai2|Tank|Tgfb1|Timp1|Trp53|Wrn|Xrcc5|Yy1|Chek2|Fignl1|Trp53inp1|Nipbl|Swi5|Nfatc4|Usp47|Mfap4|Ints7|Nucks1|Kdm1a|Sde2|Lig4|Ep300|Ifi206
0	0	0	0	0	0	0	0	0	-2.12345	0	0	0	0	0	0	0	0	0	0	0	GO:0048659	GO Biological Processes	smooth muscle cell proliferation	-2.99226	20504	184	2633	39	Adipoq|Agt|Alox12|Apod|Comt|Dnmt1|Egr1|Esr1|Gnai2|Gnaq|Gstp1|Hpgd|Igf1|Il15|Il6ra|Ilk|Itgb3|Mef2d|Mmp2|Nos3|Ccn3|Pdgfb|Pdgfrb|Ppard|Pten|Shc1|Sod2|Zfp143|Tgfb1|Traf6|Trp53|Xrcc5|Apln|Retn|Efemp2|Nampt|Ern1|Trib1|Frs2
0	0	0	0	0	0	0	0	-2.98943	0	0	0	0	0	0	0	0	0	0	0	-2.07892	ko05221	KEGG Pathway	Acute myeloid leukemia	-2.98943	20504	55	166	4	Ikbkb|Pik3r3|Sos1|Sos2
0	0	0	0	0	0	0	0	0	0	-2.98604	0	0	0	0	0	0	0	0	0	0	GO:0051129	GO Biological Processes	negative regulation of cellular component organization	-2.98604	20504	724	119	12	Bnip3|Chek1|Id1|Mcm2|Ttk|Xrcc5|Ndc80|Fbxo5|Cdt1|Zwilch|Kntc1|Minar1
0	0	0	0	0	0	0	0	-2.98574	0	0	0	0	0	0	0	0	0	0	0	0	GO:0031098	GO Biological Processes	stress-activated protein kinase signaling cascade	-2.98574	20504	251	166	8	Rb1cc1|Map2k4|Map3k1|Foxo1|Sash1|Cyld|Rap2a|Tlr3
0	0	0	0	0	0	0	0	0	0	0	0	-2.9852	0	0	0	0	0	0	0	0	R-MMU-2262752	Reactome Gene Sets	Cellular responses to stress	-2.9852	20504	499	126	10	Hira|Nprl3|Anapc5|Psmd14|Nup43|Cdc16|St13|Itfg2|Sec13|Nup188
0	0	0	0	0	0	0	0	0	0	0	0	0	0	0	0	-2.98464	0	0	0	0	GO:0002062	GO Biological Processes	chondrocyte differentiation	-2.98464	20504	116	278	7	Anxa6|Serpinh1|Hspg2|Mdk|Pth1r|Rflna|Adamts7
0	-2.9842	0	0	0	0	0	0	0	0	0	0	0	0	0	0	0	0	0	0	0	R-MMU-445355	Reactome Gene Sets	Smooth Muscle Contraction	-2.9842	20504	28	147	3	Itgb5|Sorbs3|Myl6b
-2.98205	0	0	0	0	0	0	0	0	0	0	0	0	0	0	0	0	0	0	0	0	GO:0003198	GO Biological Processes	epithelial to mesenchymal transition involved in endocardial cushion formation	-2.98205	20504	20	477	4	Eng|Hey1|Rbpj|Snai2
0	0	0	0	0	0	0	0	0	0	0	0	0	0	0	0	0	0	-2.97633	0	0	GO:0033273	GO Biological Processes	response to vitamin	-2.97633	20504	32	129	3	Bglap|Bglap2|Postn
0	0	0	0	0	0	0	0	0	0	0	0	0	0	0	0	0	0	-2.97633	0	0	R-MMU-390522	Reactome Gene Sets	Striated Muscle Contraction	-2.97633	20504	32	129	3	Actc1|Tnni2|Tnnt3
0	0	0	0	0	-2.97533	0	0	0	0	0	0	0	0	0	0	0	0	0	0	0	GO:0009755	GO Biological Processes	hormone-mediated signaling pathway	-2.97533	20504	161	98	5	Arntl|Cry1|Ppard|Wbp2|Ufsp2
0	0	0	0	0	-2.97495	0	0	0	0	0	0	0	0	0	0	0	0	0	0	0	GO:0045664	GO Biological Processes	regulation of neuron differentiation	-2.97495	20504	241	98	6	Atoh1|B2m|Atn1|Ascl1|Ptger3|Zfhx2
-2.97323	0	0	0	0	0	0	0	0	0	0	0	0	0	-2.33465	0	0	0	0	0	0	mmu00630	KEGG Pathway	Glyoxylate and dicarboxylate metabolism	-2.97323	20504	34	477	5	Aco2|Dld|Shmt1|Trpv6|Acat2
0	0	-2.97119	0	0	0	0	0	-2.1118	0	0	0	0	0	0	0	0	0	0	0	0	GO:0019083	GO Biological Processes	viral transcription	-2.97119	20504	50	185	4	Chd1|Trim62|Trim14|Mon1b
-2.97048	0	0	0	0	0	0	0	0	0	0	0	0	0	0	0	-2.69972	0	0	0	0	GO:0043491	GO Biological Processes	protein kinase B signaling	-2.97048	20504	205	477	13	Zfp36l1|Dlg1|Eng|Lox|Maz|Tyro3|Hax1|Rcn3|Sco1|C1qtnf12|Rictor|Cavin3|Adtrp
0	0	0	0	0	0	0	0	0	0	0	0	0	0	0	0	0	-2.96993	0	0	0	ko00510	KEGG Pathway	N-Glycan biosynthesis	-2.96993	20504	49	189	4	Dpm1|Alg13|Man1b1|Alg6
0	-2.23264	0	0	0	0	0	0	0	0	0	0	0	0	0	0	-2.9678	0	0	0	0	GO:0097529	GO Biological Processes	myeloid leukocyte migration	-2.9678	20504	226	278	10	Mdk|Pdgfb|Pecam1|Pgf|Ppib|Dysf|Il17b|Rarres2|Trem2|Emilin1
0	0	0	0	0	0	0	0	0	0	0	0	-2.96641	0	0	0	0	0	0	0	0	R-MMU-159227	Reactome Gene Sets	Transport of the SLBP independent Mature mRNA	-2.96641	20504	33	126	3	Nup43|Sec13|Nup188
0	0	0	0	0	0	0	0	0	0	0	0	-2.96641	0	0	0	0	0	0	0	0	R-MMU-4085377	Reactome Gene Sets	SUMOylation of SUMOylation proteins	-2.96641	20504	33	126	3	Nup43|Sec13|Nup188
0	0	0	0	0	0	0	0	0	0	0	0	-2.96562	0	0	0	0	0	0	0	0	R-MMU-8953897	Reactome Gene Sets	Cellular responses to stimuli	-2.96562	20504	502	126	10	Hira|Nprl3|Anapc5|Psmd14|Nup43|Cdc16|St13|Itfg2|Sec13|Nup188
0	0	0	0	0	0	0	0	0	0	0	0	0	0	-2.96341	0	0	0	0	0	0	mmu05133	KEGG Pathway	Pertussis	-2.96341	20504	78	204	5	Calm3|Cfl1|Gnai2|Mapk3|Ticam1
0	0	0	0	-2.96332	0	0	0	0	0	0	0	0	0	0	0	0	0	0	0	0	GO:0070192	GO Biological Processes	chromosome organization involved in meiotic cell cycle	-2.96332	20504	79	117	4	Incenp|Ncapd2|Ndc1|Brip1
0	0	0	0	0	0	0	0	0	0	0	0	0	0	0	0	0	0	0	0	-2.96278	GO:0071346	GO Biological Processes	cellular response to interferon-gamma	-2.96278	20504	112	469	9	Irgm1|Acod1|Kif5b|Ccl3|Ccl8|Trp53|Vamp3|Actr3|Gbp5
0	0	0	0	0	0	0	0	-2.95997	0	0	0	0	0	0	0	0	0	0	0	-2.04634	mmu05221	KEGG Pathway	Acute myeloid leukemia	-2.95997	20504	56	166	4	Ikbkb|Pik3r3|Sos1|Sos2
0	0	0	0	0	0	0	0	0	0	0	0	0	0	0	0	0	0	-2.95866	0	0	GO:0071772	GO Biological Processes	response to BMP	-2.95866	20504	184	129	6	Bglap|Fbn1|Fstl1|Sox11|Adamts12|Kcp
0	0	0	0	0	0	0	0	0	0	0	0	0	0	0	0	0	0	-2.95866	0	0	GO:0071773	GO Biological Processes	cellular response to BMP stimulus	-2.95866	20504	184	129	6	Bglap|Fbn1|Fstl1|Sox11|Adamts12|Kcp
0	0	0	0	0	0	0	0	0	0	0	0	0	0	0	0	-2.95832	0	0	0	0	GO:0002064	GO Biological Processes	epithelial cell development	-2.95832	20504	267	278	11	Col15a1|Col18a1|Foxc2|Lamb2|Pdgfb|Pecam1|Sox18|Vim|Plod3|Rab13|Gpr4
0	0	0	-2.95804	0	0	0	0	0	0	0	0	0	0	0	0	0	0	0	0	0	GO:0032743	GO Biological Processes	positive regulation of interleukin-2 production	-2.95804	20504	39	107	3	Runx1|Traf6|Ripk2
0	0	0	0	0	0	0	0	-2.95633	0	0	0	0	0	0	0	-2.00326	0	0	0	0	GO:1901222	GO Biological Processes	regulation of NIK/NF-kappaB signaling	-2.95633	20504	96	166	5	Terf2ip|Sash1|Cyld|Tlr3|Ep300
0	0	0	0	0	0	-2.9537	0	0	0	0	0	0	0	0	0	-2.79759	0	0	0	0	GO:0009259	GO Biological Processes	ribonucleotide metabolic process	-2.9537	20504	367	143	9	Entpd5|Papss2|Rfk|Zbtb20|Acss1|Nudt4|Prkaa1|Tigar|Uprt
0	0	0	0	0	0	0	0	0	0	0	0	0	0	-2.81475	0	0	0	0	0	0	GO:0043618	GO Biological Processes	regulation of transcription from RNA polymerase II promoter in response to stress	-2.95251	20504	50	2633	15	Atf4|Chek1|Atf6b|Egr1|Hsf1|Nfe2l2|Rbpj|Sin3a|Trp53|Mapk7|Bag3|Ces1d|Sesn2|Gcn1|Mbtps2
0	-2.14183	0	0	0	0	0	0	0	0	0	0	0	0	0	0	0	0	0	0	-2.07892	GO:0006493	GO Biological Processes	protein O-linked glycosylation	-2.95244	20504	55	2633	16	Dpm1|Il15|Vegfb|Plod3|Pomgnt1|Poglut3|Pomk|Pofut2|Pomt1|Eogt|Pgm3|Pofut1|Pomgnt2|Gxylt1|St8sia6|Xxylt1
0	0	0	0	0	0	0	0	0	0	-2.6744	0	-2.56647	0	0	0	0	0	0	0	0	R-MMU-3108232	Reactome Gene Sets	SUMO E3 ligases SUMOylate target proteins	-2.95146	20504	155	2633	34	Brca1|Dnmt1|Dnmt3b|Esr1|Hic1|Hipk2|Hnrnpc|Hnrnpk|Ikbkg|Incenp|Rxra|Sin3a|Sp100|Stag2|Thra|Smc1a|Cetn2|Nr5a2|Cbx8|Suz12|Hdac7|Park7|Ddx17|Nup43|Ndc1|Topors|Sec13|Aaas|Nup188|Nup133|Mdc1|Nrip1|Ep300|Nup85
0	0	0	0	0	0	0	0	0	0	0	0	0	0	-2.94934	0	0	0	0	0	0	GO:0051493	GO Biological Processes	regulation of cytoskeleton organization	-2.94934	20504	543	204	14	Rhoc|Rnd2|Cfl1|Plk1|Tmsb10|Pxn|Tesk1|Hax1|Mapk3|Arpc3|Naa80|Ska1|Gas2l1|Spire2
0	0	0	0	0	0	-2.94428	0	0	0	0	0	0	0	0	0	0	0	0	0	0	GO:0071248	GO Biological Processes	cellular response to metal ion	-2.94428	20504	167	143	6	Nfe2l2|Nptx1|Prkaa1|Acer1|Slc25a24|Tigar
0	0	0	0	0	-2.94408	0	0	0	0	0	0	0	0	0	0	0	0	0	0	0	GO:2000772	GO Biological Processes	regulation of cellular senescence	-2.94408	20504	43	98	3	Arntl|B2m|Ybx1
0	0	0	0	0	0	0	0	-2.94209	0	0	0	0	0	0	0	0	0	0	0	0	GO:0046328	GO Biological Processes	regulation of JNK cascade	-2.94209	20504	144	166	6	Rb1cc1|Map2k4|Map3k1|Cyld|Rap2a|Tlr3
0	0	0	0	0	0	0	0	0	-2.94203	0	0	0	0	0	0	0	0	0	0	0	GO:0006820	GO Biological Processes	anion transport	-2.94203	20504	497	86	8	Cck|Ces1e|Lep|Slc13a2|Slc13a1|Ces1d|Ces1f|Slc51b
0	0	0	0	0	0	0	0	0	0	0	0	0	0	0	0	-2.94009	0	0	0	0	GO:0010959	GO Biological Processes	regulation of metal ion transport	-2.94009	20504	444	278	15	Casq1|Igf1|Itgb3|Pdgfb|Rem1|Scn1b|Aplnr|Homer3|Dysf|Cabp1|Selenon|Trem2|Pcsk9|Nppa|Kcng1
0	0	-2.93883	0	0	0	0	0	0	0	0	-2.71532	0	0	0	0	0	0	0	0	0	GO:0030168	GO Biological Processes	platelet activation	-2.93883	20504	87	185	5	Cd9|Ptpn6|F11r|Prkcd|Ceacam1
0	0	0	0	0	0	0	0	0	0	0	0	0	0	0	0	0	0	-2.93154	0	0	GO:0030282	GO Biological Processes	bone mineralization	-2.93154	20504	125	129	5	Bglap|Bglap2|Col1a2|Fbn2|Lox
0	0	0	0	0	0	0	0	-2.93109	0	0	0	0	0	0	0	0	0	0	0	0	GO:0043507	GO Biological Processes	positive regulation of JUN kinase activity	-2.93109	20504	57	166	4	Map2k4|Map3k1|Sash1|Ern1
0	0	0	0	0	0	-2.93094	0	0	-2.26097	0	0	0	0	0	0	0	0	0	0	0	GO:0055088	GO Biological Processes	lipid homeostasis	-2.93094	20504	168	143	6	Acox1|Cd24a|Zbtb20|Abhd4|Prkaa1|Sesn2
0	0	0	0	0	0	0	0	0	-2.93033	0	0	0	0	0	0	0	0	0	0	0	R-MMU-416476	Reactome Gene Sets	G alpha (q) signalling events	-2.93033	20504	188	86	5	Cck|Gcg|Ccl9|Rgs17|Rgs13
0	0	0	0	0	0	0	0	0	0	0	0	-2.92823	0	0	0	0	0	0	0	0	GO:0030488	GO Biological Processes	tRNA methylation	-2.92823	20504	34	126	3	Nsun2|Gtpbp3|Thumpd2
0	0	0	0	0	0	0	0	0	0	0	0	-2.92823	0	0	0	0	0	0	0	0	R-MMU-159230	Reactome Gene Sets	Transport of the SLBP Dependant Mature mRNA	-2.92823	20504	34	126	3	Nup43|Sec13|Nup188
0	0	0	0	0	-2.92788	0	0	0	0	0	0	0	0	0	0	0	0	0	0	0	GO:0071383	GO Biological Processes	cellular response to steroid hormone stimulus	-2.92788	20504	165	98	5	Arntl|Zfp36l1|Cry1|Wbp2|Ufsp2
0	0	0	0	0	0	0	-2.92773	0	0	0	0	0	0	0	0	0	0	0	0	0	GO:0002250	GO Biological Processes	adaptive immune response	-2.92773	20504	623	27	5	Ccr6|Ccl20|Foxp3|Tnfrsf13b|Cd274
0	0	0	0	0	0	0	0	-2.92754	0	0	0	0	0	0	0	0	0	0	0	0	GO:0060765	GO Biological Processes	regulation of androgen receptor signaling pathway	-2.92754	20504	26	166	3	Ddx5|Rnf14|Ep300
0	0	0	0	0	0	0	0	-2.92754	0	0	0	0	0	0	0	0	0	0	0	0	R-MMU-187687	Reactome Gene Sets	Signalling to ERKs	-2.92754	20504	26	166	3	Sos1|Kidins220|Frs2
-2.02426	0	0	0	0	0	0	0	0	0	-2.92685	0	0	0	0	0	0	0	0	0	0	GO:0016540	GO Biological Processes	protein autoprocessing	-2.92685	20504	36	119	3	Ctsl|Pidd1|Fam111a
0	0	0	0	0	0	0	0	0	0	-2.92685	0	0	0	0	0	0	0	0	0	0	R-MMU-110313	Reactome Gene Sets	Translesion synthesis by Y family DNA polymerases bypasses lesions on DNA template	-2.92685	20504	36	119	3	Pole|Pole2|Rfc3
0	0	0	0	0	0	0	0	0	0	-2.92685	0	0	0	0	0	0	0	0	0	0	R-MMU-5696400	Reactome Gene Sets	Dual Incision in GG-NER	-2.92685	20504	36	119	3	Pole|Pole2|Rfc3
0	0	0	0	0	0	0	0	0	0	0	0	-2.92367	0	0	0	0	0	0	0	0	R-MMU-71387	Reactome Gene Sets	Metabolism of carbohydrates	-2.92367	20504	262	126	7	Slc37a4|Ndst2|Nup43|Adpgk|Chpf2|Sec13|Nup188
0	0	0	0	0	0	0	0	0	0	0	0	0	0	0	0	0	0	-2.92256	0	0	GO:0043200	GO Biological Processes	response to amino acid	-2.92256	20504	187	129	6	Col3a1|Col4a1|Col1a1|Col1a2|Mmp2|Col16a1
0	0	0	0	0	0	0	0	0	0	0	0	0	0	0	0	0	0	-2.92256	0	0	GO:0071229	GO Biological Processes	cellular response to acid chemical	-2.92256	20504	187	129	6	Col3a1|Col4a1|Col1a1|Col1a2|Mmp2|Col16a1
0	0	-2.92229	0	0	0	0	0	0	0	0	0	0	0	0	0	0	0	0	0	0	ko04144	KEGG Pathway	Endocytosis	-2.92229	20504	286	185	9	Capza1|Pdcd6ip|Pip5k1b|Vps26a|Sh3kbp1|Wipf2|Rab11fip1|Usp8|Asap2
0	0	0	0	0	0	0	0	0	0	0	0	0	0	0	-2.9194	0	0	0	0	0	R-MMU-9013407	Reactome Gene Sets	RHOH GTPase cycle	-2.9194	20504	32	135	3	Rock1|Fam91a1|Pak2
0	0	0	0	0	0	0	0	0	0	0	0	0	0	0	0	-2.9167	0	0	0	0	GO:0046112	GO Biological Processes	nucleobase biosynthetic process	-2.9167	20504	16	278	3	Gart|Dhodh|Cad
0	0	0	0	0	0	0	0	0	0	0	0	0	0	0	0	-2.9167	0	0	0	0	GO:0090128	GO Biological Processes	regulation of synapse maturation	-2.9167	20504	16	278	3	Nfatc4|Adgrl1|Arhgef15
0	0	0	0	0	0	0	0	0	0	0	0	0	0	0	0	0	0	-2.91612	0	0	GO:0048565	GO Biological Processes	digestive tract development	-2.91612	20504	126	129	5	Col3a1|Foxl1|Sox11|Sox17|Tbx2
0	0	0	0	0	0	0	0	0	0	-2.91567	0	-2.82407	0	0	0	0	0	0	0	0	R-MMU-72202	Reactome Gene Sets	Transport of Mature Transcript to Cytoplasm	-2.91567	20504	80	119	4	Sarnp|Magohb|Nup133|Nup85
0	0	0	0	0	0	0	0	0	0	0	0	0	0	0	0	-2.91462	0	0	0	0	GO:1900024	GO Biological Processes	regulation of substrate adhesion-dependent cell spreading	-2.91462	20504	59	278	5	Pdpn|Ilk|Itgb3|Mdk|Rac3
0	0	-2.91177	0	0	0	0	0	0	0	0	0	0	0	0	0	0	0	0	0	0	mmu04144	KEGG Pathway	Endocytosis	-2.91177	20504	287	185	9	Capza1|Pdcd6ip|Pip5k1b|Vps26a|Sh3kbp1|Wipf2|Rab11fip1|Usp8|Asap2
0	0	0	0	0	-2.32026	0	0	0	0	0	0	0	0	0	0	0	0	0	0	0	GO:0032922	GO Biological Processes	circadian regulation of gene expression	-2.91088	20504	71	2633	19	Arntl|Atf4|Clock|Cry1|Egr1|Gfpt1|Id1|Npas2|Per1|Per3|Nampt|Nudt12|Bhlhe41|Mycbp2|Cavin3|Mta1|Kdm5a|Ciart|Nrip1
0	0	0	0	0	-2.32026	0	0	0	0	0	0	0	0	0	0	0	0	0	0	0	GO:0034121	GO Biological Processes	regulation of toll-like receptor signaling pathway	-2.91088	20504	71	2633	19	Ddx3x|Esr1|F2rl1|Hmgb1|Irf1|Acod1|Tyro3|Ubqln1|Rsad2|Peli1|Irak3|Otud4|Trem2|Tlr3|Lrrc14|Treml4|Pja2|Cd300lf|Nod2
0	0	0	0	0	0	0	0	0	0	0	0	0	0	0	0	0	0	-2.90732	0	0	GO:0048562	GO Biological Processes	embryonic organ morphogenesis	-2.90732	20504	333	129	8	Twist2|Mfap2|Mdfi|Prrx2|Sox11|Sox17|Tbx2|Mfap5
0	0	0	0	0	0	0	0	0	0	0	0	0	0	0	0	0	-2.90446	0	0	0	mmu00510	KEGG Pathway	N-Glycan biosynthesis	-2.90446	20504	51	189	4	Dpm1|Alg13|Man1b1|Alg6
0	0	0	0	0	0	0	0	0	0	0	0	0	0	0	0	-2.8987	0	0	0	0	R-MMU-381426	Reactome Gene Sets	Regulation of Insulin-like Growth Factor (IGF) transport and uptake by Insulin-like Growth Factor Binding Proteins (IGFBPs)	-2.8987	20504	120	278	7	Igf1|Lamb2|Lgals1|Igfbp7|Pdia6|Tmem132a|Pcsk9
-2.89834	0	0	0	0	0	0	0	0	0	0	0	0	0	0	0	0	0	0	0	0	GO:0072091	GO Biological Processes	regulation of stem cell proliferation	-2.89834	20504	52	477	6	Zfp36l1|Snai2|Sox17|Kdf1|Kdm1a|N4bp2l2
0	0	0	0	0	0	0	0	-2.89652	0	0	0	0	0	0	0	0	0	0	0	0	ko05231	KEGG Pathway	Choline metabolism in cancer	-2.89652	20504	99	166	5	Pik3r3|Sos1|Sos2|Slc44a1|Dgkh
0	0	0	0	0	0	0	0	-2.89652	0	0	0	0	0	0	0	0	0	0	0	0	mmu05231	KEGG Pathway	Choline metabolism in cancer	-2.89652	20504	99	166	5	Pik3r3|Sos1|Sos2|Slc44a1|Dgkh
0	-2.89557	0	0	0	0	0	0	0	0	0	0	0	0	0	0	0	0	0	0	0	GO:0046039	GO Biological Processes	GTP metabolic process	-2.89557	20504	30	147	3	Pnp|Impdh1|Nme4
0	0	0	-2.89251	0	0	-2.18929	0	0	0	0	0	0	0	0	0	0	0	0	0	0	GO:0016358	GO Biological Processes	dendrite development	-2.89251	20504	313	107	7	Myo6|Cyfip1|Vldlr|Acsl4|Slc25a46|Actr3|Opa1
0	0	0	0	0	0	0	0	0	0	-2.89195	0	0	0	0	0	0	0	0	0	0	GO:0070873	GO Biological Processes	regulation of glycogen metabolic process	-2.89195	20504	37	119	3	Phlda2|Ppp1r3b|Pask
0	0	0	0	0	0	0	0	-2.35268	0	0	0	0	0	-2.86588	0	0	0	0	0	-2.56515	GO:0072332	GO Biological Processes	intrinsic apoptotic signaling pathway by p53 class mediator	-2.88947	20504	82	2633	21	Bcl3|Brca2|Ddx5|Hipk2|Hnrnpk|Ifi204|Msh2|Trp53|Ubb|Phlda3|Zfp385a|Chek2|Marchf7|Perp|Cdip1|Steap3|Dyrk2|Kdm1a|Topors|Ep300|Ifi206
0	0	0	0	0	0	-2.88806	0	0	0	0	0	0	0	0	0	0	0	0	0	0	GO:0099633	GO Biological Processes	protein localization to postsynaptic specialization membrane	-2.88806	20504	31	143	3	Nptx1|Prkcz|Rapgef4
0	0	0	0	0	0	-2.88806	0	0	0	0	0	0	0	0	0	0	0	0	0	0	GO:0099645	GO Biological Processes	neurotransmitter receptor localization to postsynaptic specialization membrane	-2.88806	20504	31	143	3	Nptx1|Prkcz|Rapgef4
0	0	0	0	0	0	0	0	0	0	0	0	0	0	-2.8861	0	0	0	0	0	0	WP57	WikiPathways	Signal transduction of S1P receptor	-2.8861	20504	22	204	3	Gnai2|Mapk7|Mapk3
0	0	0	0	0	0	0	0	0	0	0	0	-2.88564	0	0	0	0	0	0	0	0	GO:0006400	GO Biological Processes	tRNA modification	-2.88564	20504	77	126	4	Nsun2|Wdr4|Gtpbp3|Thumpd2
0	0	0	0	0	0	0	0	0	0	0	0	0	0	-2.88123	0	0	0	0	0	0	GO:0051972	GO Biological Processes	regulation of telomerase activity	-2.88123	20504	48	204	4	Men1|Trp53|Mapk3|Pinx1
0	0	0	0	0	0	0	0	0	0	0	0	0	0	0	0	-2.87777	0	0	0	0	GO:0010769	GO Biological Processes	regulation of cell morphogenesis involved in differentiation	-2.87777	20504	121	278	7	Pdpn|Ilk|Itgb3|Mdk|Numbl|Cul7|Rac3
-2.87645	0	0	0	0	0	0	0	0	0	0	0	0	0	0	0	0	0	0	0	0	GO:0035907	GO Biological Processes	dorsal aorta development	-2.87645	20504	10	477	3	Eng|Hey1|Rbpj
0	0	0	0	0	0	0	0	0	0	-2.87582	0	0	0	0	0	0	0	0	0	0	GO:0051303	GO Biological Processes	establishment of chromosome localization	-2.87582	20504	82	119	4	Brca2|Ndc80|Cdt1|Kif2c
0	0	0	0	0	0	0	0	-2.87501	0	0	0	0	0	0	0	0	0	0	0	0	R-MMU-187037	Reactome Gene Sets	Signaling by NTRK1 (TRKA)	-2.87501	20504	59	166	4	Atf1|Sos1|Kidins220|Frs2
0	0	0	0	0	0	0	0	0	0	0	0	0	0	0	0	-2.8745	0	0	0	0	GO:1901019	GO Biological Processes	regulation of calcium ion transmembrane transporter activity	-2.8745	20504	89	278	6	Casq1|Rem1|Dysf|Cabp1|Selenon|Nppa
0	0	0	0	0	0	0	0	0	0	0	0	0	-2.02467	0	0	0	0	0	0	0	GO:0010508	GO Biological Processes	positive regulation of autophagy	-2.87405	20504	133	2633	30	Bnip3|Htt|Hmgb1|Irgm1|Igtp|Ikbkg|Pik3c2a|Prkd1|Rock1|Trim21|Mapk3|Bag3|Scoc|Foxo1|Trp53inp1|Tsc1|Gpsm1|Fbxo7|Trim14|Svip|Prkaa1|Ticam1|Ripk2|Trim38|Rab3gap1|Sesn2|Smcr8|Nod2|Trim12c|Trim34b
0	0	0	0	0	0	-2.35273	0	0	0	0	0	-2.16915	0	0	0	-2.87301	0	0	0	0	GO:0009117	GO Biological Processes	nucleotide metabolic process	-2.87301	20504	451	278	15	Baat|Eno1|Gapdh|Gart|Igf1|Dtymk|Slc27a3|Dhodh|Cad|Trem2|Nt5m|Adcy4|Gmpr2|Mvd|Nppa
0	0	0	0	0	0	0	0	0	0	0	0	0	0	0	-2.1189	0	0	0	0	0	GO:0002011	GO Biological Processes	morphogenesis of an epithelial sheet	-2.8725	20504	61	2633	17	Acvrl1|Cd151|Chuk|Col5a1|Pdpn|Lama1|Pten|Snai2|Sos1|Sox11|Srf|Lin7c|Map3k1|Arhgap12|Clasp2|Plet1|Fermt1
0	0	0	0	0	0	0	-2.87148	0	0	0	0	0	0	0	0	0	0	0	0	0	GO:0032675	GO Biological Processes	regulation of interleukin-6 production	-2.87148	20504	167	27	3	Pou2af1|Foxp3|Cd300ld
0	0	0	0	-2.86418	0	0	0	0	0	0	0	0	0	-2.00506	0	0	0	0	0	0	R-MMU-174143	Reactome Gene Sets	APC/C-mediated degradation of cell cycle proteins	-2.86418	20504	84	117	4	Bub3|Aurka|Psma1|Mad2l1
0	0	0	0	-2.86418	0	0	0	0	0	0	0	0	0	-2.00506	0	0	0	0	0	0	R-MMU-453276	Reactome Gene Sets	Regulation of mitotic cell cycle	-2.86418	20504	84	117	4	Bub3|Aurka|Psma1|Mad2l1
0	0	0	0	0	0	0	-2.86403	0	0	0	0	0	0	0	0	0	0	0	0	-2.26645	GO:0045580	GO Biological Processes	regulation of T cell differentiation	-2.86403	20504	168	27	3	Ccr6|Ccl20|Foxp3
0	0	0	-2.86393	0	0	0	0	0	0	0	0	0	0	0	0	0	0	0	0	0	GO:1900181	GO Biological Processes	negative regulation of protein localization to nucleus	-2.86393	20504	42	107	3	Akap1|Otud7b|Fermt1
0	0	-2.86323	0	0	0	-2.31053	0	0	0	0	0	0	0	0	0	0	0	0	0	0	GO:0051345	GO Biological Processes	positive regulation of hydrolase activity	-2.86323	20504	544	185	13	F2rl1|Hmgb1|F11r|Mmut|Prkcd|Tank|Tiam1|Wrn|Asap2|Malt1|Tor1aip2|Aim2|Nlrp1b
0	0	0	0	0	0	0	0	0	0	0	0	0	0	-2.41401	0	0	0	0	0	0	GO:0031669	GO Biological Processes	cellular response to nutrient levels	-2.86287	20504	199	2633	41	Atg5|Atf4|Bcl2|Cd68|Comt|Hspa5|Ifi204|Inhbb|Nprl3|Nfe2l2|Pik3c2a|Prkd1|Xpr1|Snai2|Srf|Trim24|Trp53|Wnt4|Wrn|Mapk3|Postn|Foxo1|Gabarapl1|Tsc1|Gas2l1|Pcsk9|Itfg2|Bmt2|Prkaa1|Lars|Usp33|Mars1|Fnip1|Vps41|Stk24|Pik3c3|Sesn2|Gcn1|Mios|Wdr59|Ifi206
0	0	0	0	0	0	0	0	0	0	0	0	0	0	0	0	0	0	0	-2.86118	0	R-MMU-1660661	Reactome Gene Sets	Sphingolipid de novo biosynthesis	-2.86118	20504	45	100	3	Vapa|Kdsr|Osbp
0	0	0	-2.8611	0	0	0	0	0	0	0	0	0	0	0	0	0	0	0	0	0	GO:0006835	GO Biological Processes	dicarboxylic acid transport	-2.8611	20504	92	107	4	Myo6|P2rx7|Slc25a13|Rab3gap1
0	0	0	0	0	0	-2.857	0	0	0	0	0	0	0	0	0	-2.67501	0	0	0	0	GO:0019693	GO Biological Processes	ribose phosphate metabolic process	-2.857	20504	379	143	9	Entpd5|Papss2|Rfk|Zbtb20|Acss1|Nudt4|Prkaa1|Tigar|Uprt
0	-2.00999	0	0	0	0	0	0	-2.59347	0	0	0	0	0	-2.21419	0	0	0	0	0	0	GO:0006986	GO Biological Processes	response to unfolded protein	-2.85615	20504	116	2633	27	Atf4|Bak1|Atf6b|Hspa5|Hspa8|Hsf1|Nfe2l2|Amfr|Dnajb9|Bag3|Fbxo6|Abcb10|Tmed2|Vapb|Tm7sf3|Tmem129|Chac1|Pdia6|Syvn1|Erp44|Ern1|Herpud2|Selenos|Ermp1|Ficd|Upf2|Ep300
0	0	0	0	-2.51014	0	0	0	0	0	0	0	0	0	0	0	0	0	0	0	0	GO:0051438	GO Biological Processes	regulation of ubiquitin-protein transferase activity	-2.85531	20504	51	2633	15	Btrc|Limk1|Plk1|Pten|Mad2l1|Park7|Mastl|Fbxo5|Dnm1l|Dcun1d5|Ube2s|Dcun1d2|Topors|Trib1|Trib3
0	0	0	0	0	0	0	0	0	0	0	0	0	0	0	-2.85525	0	0	0	0	0	GO:2001233	GO Biological Processes	regulation of apoptotic signaling pathway	-2.85525	20504	402	135	9	Ddx3x|Il7|Pten|Marchf7|Trp53inp1|Caap1|Ivns1abp|Sgms1|Pak2
0	-2.85364	0	0	0	0	0	0	0	0	0	0	0	0	0	0	0	0	0	0	0	GO:0062125	GO Biological Processes	regulation of mitochondrial gene expression	-2.85364	20504	31	147	3	C1qbp|Shmt2|Mrps27
0	0	0	-2.85341	0	0	0	0	0	0	0	0	0	0	0	0	0	0	0	0	0	GO:0001838	GO Biological Processes	embryonic epithelial tube formation	-2.85341	20504	157	107	5	Traf6|Sufu|Opa1|Luzp1|Mks1
0	0	0	0	-2.30978	0	0	0	-2.74464	0	0	0	-2.81217	0	0	0	0	0	0	0	0	GO:0048193	GO Biological Processes	Golgi vesicle transport	-2.85248	20504	274	2633	53	Macf1|Ankfy1|Ap1g1|Ap4m1|Hyou1|Htt|Cog1|Tmed1|Pdcd6|Prkd1|Rab33b|Rab34|Sort1|Vamp3|Cul3|Vapa|Vamp4|Gosr1|Copg1|Snx3|Tmed2|Arl3|Copz2|Stx5a|Vps29|Vapb|Ergic3|Cep19|Rab13|Exoc1|Arfgap2|Steep1|Scyl1|Cnih4|Exoc8|Arl1|Exoc5|Kdelr3|Gbf1|Trip11|Sec13|Slc30a6|Vps41|Vps52|Sec16a|Phaf1|Spire2|Lman1l|Cog5|Klhl12|Vps54|Dnajc28|Rab26
0	0	0	0	0	0	0	0	-2.85108	0	0	0	0	0	0	0	0	0	0	0	0	GO:0007034	GO Biological Processes	vacuolar transport	-2.85108	20504	150	166	6	Ankfy1|Ap1g1|Aktip|Stx7|Vps41|Vps54
0	0	0	0	0	0	-2.84647	0	0	0	0	0	0	0	0	0	0	0	0	0	0	GO:0048812	GO Biological Processes	neuron projection morphogenesis	-2.84647	20504	710	143	13	Camk2b|Cobl|Dst|Bcl11a|Myo5b|Nptx1|Prkcz|Sema4a|Tiam2|Cyfip2|Nedd4l|Ece1|Auts2
0	0	0	0	0	0	0	0	0	0	0	0	0	0	0	0	0	0	0	0	-2.84613	GO:0045475	GO Biological Processes	locomotor rhythm	-2.84613	20504	22	469	4	Npas2|Pten|Mta1|Ciart
0	0	0	-2.01345	0	0	0	0	0	0	-2.83704	0	0	0	0	0	0	0	0	0	0	GO:2000779	GO Biological Processes	regulation of double-strand break repair	-2.83704	20504	84	119	4	Chek1|Rad51ap1|Timeless|Fancb
0	0	0	0	0	0	0	0	0	0	-2.83704	0	0	0	0	0	0	0	0	0	0	GO:0050000	GO Biological Processes	chromosome localization	-2.83704	20504	84	119	4	Brca2|Ndc80|Cdt1|Kif2c
0	0	0	0	0	0	0	0	0	-2.83534	0	0	0	0	0	0	-2.63958	0	0	0	0	GO:0030336	GO Biological Processes	negative regulation of cell migration	-2.83534	20504	293	86	6	Adipoq|Apod|Dpep1|Muc2|Ccn3|Padi2
0	0	0	0	0	0	0	-2.83318	0	0	0	0	0	0	0	0	0	0	0	0	0	GO:0002440	GO Biological Processes	production of molecular mediator of immune response	-2.83318	20504	381	27	4	Ccr6|Ccl20|Foxp3|Cd96
0	0	0	0	0	0	0	0	0	-2.83077	0	0	0	0	0	0	0	0	0	0	0	GO:0016051	GO Biological Processes	carbohydrate biosynthetic process	-2.83077	20504	198	86	5	Adipoq|Gcg|Lep|Gys2|B3gnt6
0	0	0	0	0	0	0	0	0	0	-2.82514	0	0	0	-2.16652	0	0	0	0	0	0	GO:0031297	GO Biological Processes	replication fork processing	-2.82514	20504	39	119	3	Brca2|Fam111a|Mms22l
0	0	0	0	0	0	0	0	0	0	-2.82514	0	0	0	0	0	0	0	0	0	0	GO:0051567	GO Biological Processes	histone H3-K9 methylation	-2.82514	20504	39	119	3	Brca1|Dnmt1|Suv39h2
0	0	0	-2.82399	0	0	0	0	0	0	0	0	0	0	0	0	0	0	0	0	0	GO:0051047	GO Biological Processes	positive regulation of secretion	-2.82399	20504	415	107	8	Runx1|Inhbb|P2rx7|Acsl4|Tm7sf3|Oga|Clasp2|Rab3gap1
0	0	0	0	0	0	0	0	0	0	0	0	-2.82063	0	0	0	0	0	0	0	0	R-MMU-3232142	Reactome Gene Sets	SUMOylation of ubiquitinylation proteins	-2.82063	20504	37	126	3	Nup43|Sec13|Nup188
0	0	0	0	0	0	0	0	0	0	0	0	0	0	0	0	0	0	0	-2.82013	0	R-MMU-6791226	Reactome Gene Sets	Major pathway of rRNA processing in the nucleolus and cytosol	-2.82013	20504	171	100	5	Riok3|Riok2|Ddx52|Tsr1|Wdr3
0	0	0	0	0	0	0	0	0	0	0	0	0	0	0	0	0	0	0	-2.82013	0	R-MMU-72312	Reactome Gene Sets	rRNA processing	-2.82013	20504	171	100	5	Riok3|Riok2|Ddx52|Tsr1|Wdr3
0	0	0	0	0	0	0	0	0	0	0	0	0	0	0	0	0	0	0	-2.82013	0	R-MMU-8868773	Reactome Gene Sets	rRNA processing in the nucleus and cytosol	-2.82013	20504	171	100	5	Riok3|Riok2|Ddx52|Tsr1|Wdr3
0	0	0	0	0	0	0	0	0	-2.81981	0	0	0	0	0	0	0	0	0	0	0	GO:0006111	GO Biological Processes	regulation of gluconeogenesis	-2.81981	20504	54	86	3	Adipoq|Gcg|Lep
0	0	0	0	0	0	0	0	0	0	0	0	0	0	-2.81919	0	0	-2.11879	0	0	0	GO:0030433	GO Biological Processes	ubiquitin-dependent ERAD pathway	-2.81919	20504	84	204	5	Fbxo6|Sgta|Rnf5|Tmem129|Syvn1
-2.49478	0	0	0	0	0	0	0	0	0	0	0	0	0	0	0	0	0	0	0	0	GO:0031397	GO Biological Processes	negative regulation of protein ubiquitination	-2.81778	20504	83	2633	21	Atg5|Cry1|Trip12|Limk1|Prkce|Dysf|Mad2l1|Park7|Marchf7|Fbxo5|Hdac8|Prmt3|Klhl40|Pinx1|Spopl|Ivns1abp|Minar1|Gnl3l|Peli3|Ppia|Prr7
0	-2.81602	0	0	0	0	0	0	0	0	0	0	0	0	0	0	0	0	0	0	0	GO:0009206	GO Biological Processes	purine ribonucleoside triphosphate biosynthetic process	-2.81602	20504	69	147	4	Pnp|Tgfb1|Impdh1|Nme4
0	0	-2.81585	0	0	0	0	0	0	0	0	0	0	0	0	0	0	0	0	0	0	R-MMU-170834	Reactome Gene Sets	Signaling by TGF-beta Receptor Complex	-2.81585	20504	55	185	4	F11r|Tgif1|Ube2d3|Ube2d1
0	0	0	0	0	0	0	-2.81319	0	0	0	0	0	0	0	0	0	0	0	0	0	GO:0032635	GO Biological Processes	interleukin-6 production	-2.81319	20504	175	27	3	Pou2af1|Foxp3|Cd300ld
0	0	-2.13744	0	0	0	0	0	0	0	0	0	0	0	0	0	0	0	0	0	0	GO:1902107	GO Biological Processes	positive regulation of leukocyte differentiation	-2.80965	20504	188	2633	39	Zfp36l1|Runx1|Cd1d1|Creb1|Gfi1b|Gnas|Hlx|Hmgb1|Hsf1|Il15|Il4ra|Il7|Irf1|Itgb3|Lgals9|Mdk|Prkcz|Pnp|Ccl3|Foxp3|Sox12|Stat5a|Tgfb1|Tnfsf9|Traf6|Hax1|Axl|Nkap|Cyld|Asxl2|Nfkbiz|Trem2|Ppargc1b|Ripk2|Trib1|Pla2g3|Gpr68|Malt1|Tox
0	0	-2.13744	0	0	0	0	0	0	0	0	0	0	0	0	0	0	0	0	0	0	GO:1903708	GO Biological Processes	positive regulation of hemopoiesis	-2.80965	20504	188	2633	39	Zfp36l1|Runx1|Cd1d1|Creb1|Gfi1b|Gnas|Hlx|Hmgb1|Hsf1|Il15|Il4ra|Il7|Irf1|Itgb3|Lgals9|Mdk|Prkcz|Pnp|Ccl3|Foxp3|Sox12|Stat5a|Tgfb1|Tnfsf9|Traf6|Hax1|Axl|Nkap|Cyld|Asxl2|Nfkbiz|Trem2|Ppargc1b|Ripk2|Trib1|Pla2g3|Gpr68|Malt1|Tox
0	0	0	0	0	0	0	0	-2.80765	0	-2.13341	0	0	0	0	0	0	0	0	0	0	GO:0006338	GO Biological Processes	chromatin remodeling	-2.80765	20504	208	166	7	Cebpg|Ctcf|Hcfc1|Smarca2|Tada2b|Rsf1|Mysm1
0	0	0	0	0	0	0	0	0	0	0	0	0	0	-2.21743	0	0	0	0	0	0	GO:0009267	GO Biological Processes	cellular response to starvation	-2.80083	20504	164	2633	35	Atg5|Atf4|Bcl2|Comt|Hspa5|Ifi204|Inhbb|Nprl3|Nfe2l2|Pik3c2a|Prkd1|Xpr1|Trp53|Wnt4|Wrn|Mapk3|Foxo1|Gabarapl1|Gas2l1|Pcsk9|Itfg2|Bmt2|Prkaa1|Lars|Usp33|Mars1|Fnip1|Vps41|Stk24|Pik3c3|Sesn2|Gcn1|Mios|Wdr59|Ifi206
0	0	0	0	0	0	0	-2.80006	0	0	0	0	0	0	0	0	0	0	0	0	0	GO:0032496	GO Biological Processes	response to lipopolysaccharide	-2.80006	20504	389	27	4	Cd180|Ly86|Cd274|Cd96
0	0	0	-2.79287	0	0	0	0	0	0	0	0	0	0	0	0	0	0	0	0	0	GO:0000045	GO Biological Processes	autophagosome assembly	-2.79287	20504	96	107	4	Rab33b|Ubqln1|Stx12|Rab3gap1
0	-2.79286	0	0	0	0	0	0	0	0	0	0	0	0	0	0	0	0	0	0	0	GO:0009145	GO Biological Processes	purine nucleoside triphosphate biosynthetic process	-2.79286	20504	70	147	4	Pnp|Tgfb1|Impdh1|Nme4
0	0	0	0	0	0	0	-2.79206	0	0	0	0	0	0	0	0	0	0	0	0	0	GO:0002700	GO Biological Processes	regulation of production of molecular mediator of immune response	-2.79206	20504	178	27	3	Ccl20|Foxp3|Cd96
0	-2.79176	0	0	0	0	0	0	0	0	0	0	-2.35222	0	0	0	0	0	0	0	0	GO:0072522	GO Biological Processes	purine-containing compound biosynthetic process	-2.79176	20504	174	147	6	Pnp|Tgfb1|Impdh1|Nme4|Dcakd|Shmt2
0	0	0	0	0	0	-2.29754	0	0	0	0	0	-2.11968	0	0	0	-2.78913	0	0	0	0	GO:0006753	GO Biological Processes	nucleoside phosphate metabolic process	-2.78913	20504	460	278	15	Baat|Eno1|Gapdh|Gart|Igf1|Dtymk|Slc27a3|Dhodh|Cad|Trem2|Nt5m|Adcy4|Gmpr2|Mvd|Nppa
0	0	0	-2.14837	0	0	0	0	0	0	-2.02216	0	0	0	0	0	0	0	0	0	-2.78825	GO:0051865	GO Biological Processes	protein autoubiquitination	-2.78825	20504	75	469	7	Trim21|Amfr|Marchf7|Rnf146|Ltn1|Mta1|Trim71
0	0	0	0	0	0	0	0	0	0	0	0	-2.78685	0	0	0	0	0	0	0	0	GO:0009066	GO Biological Processes	aspartate family amino acid metabolic process	-2.78685	20504	38	126	3	Nit2|Mthfd1|Mtrr
0	0	-2.7867	0	0	0	0	0	0	0	0	0	0	0	0	0	0	0	0	0	0	GO:0052372	GO Biological Processes	modulation by symbiont of entry into host	-2.7867	20504	56	185	4	Trim26|Fuca2|Trim62|Trim14
0	0	0	0	0	0	0	0	0	-2.78593	0	0	0	0	0	0	0	0	0	0	0	GO:0034754	GO Biological Processes	cellular hormone metabolic process	-2.78593	20504	120	86	4	Hsd3b2|Hsd3b3|Lrat|Rdh1
0	0	0	0	0	0	0	0	0	0	0	0	0	0	0	0	0	-2.7856	0	-2.50317	0	GO:1903311	GO Biological Processes	regulation of mRNA metabolic process	-2.7856	20504	293	189	9	Cnot7|Srsf3|Rbm7|Ddx17|Fam172a|Dcp2|Ythdf3|Tardbp|Alkbh5
0	-2.54111	0	0	0	0	0	0	0	0	0	0	-2.78445	0	0	0	0	0	0	0	0	R-MMU-3371556	Reactome Gene Sets	Cellular response to heat stress	-2.78445	20504	82	126	4	Nup43|St13|Sec13|Nup188
0	0	0	0	0	0	0	0	0	0	0	0	0	0	-2.18003	0	0	0	0	0	-2.78335	ko04141	KEGG Pathway	Protein processing in endoplasmic reticulum	-2.78335	20504	167	469	11	Hyou1|Atf6b|Hspa5|Hspa8|Hsp90ab1|Amfr|Mbtps1|Svip|Atxn3|Lman1l|Mbtps2
0	0	0	0	0	0	0	0	0	0	0	0	0	0	-2.18003	0	0	0	0	0	-2.78335	mmu04141	KEGG Pathway	Protein processing in endoplasmic reticulum	-2.78335	20504	167	469	11	Hyou1|Atf6b|Hspa5|Hspa8|Hsp90ab1|Amfr|Mbtps1|Svip|Atxn3|Lman1l|Mbtps2
0	0	0	0	0	0	0	0	0	0	0	0	0	0	-2.78263	0	0	0	0	0	0	GO:0051293	GO Biological Processes	establishment of spindle localization	-2.78263	20504	51	204	4	Cfl1|Plk1|Spire2|Nsfl1c
0	0	0	0	0	0	-2.78016	0	0	0	0	0	0	0	0	-2.06151	0	0	0	0	0	ko04071	KEGG Pathway	Sphingolipid signaling pathway	-2.78016	20504	122	143	5	Prkce|Prkcz|Pik3cb|Acer1|Cers6
0	0	0	0	0	0	-2.78016	0	0	0	0	0	0	0	0	-2.06151	0	0	0	0	0	mmu04071	KEGG Pathway	Sphingolipid signaling pathway	-2.78016	20504	122	143	5	Prkce|Prkcz|Pik3cb|Acer1|Cers6
0	0	0	0	0	0	0	0	0	0	0	0	0	0	-2.77376	0	0	0	0	0	0	GO:0016226	GO Biological Processes	iron-sulfur cluster assembly	-2.77376	20504	24	204	3	Iscu|Ciao2b|Isca2
0	0	0	0	0	0	0	0	0	0	0	0	0	0	-2.77376	0	0	0	0	0	0	GO:0031163	GO Biological Processes	metallo-sulfur cluster assembly	-2.77376	20504	24	204	3	Iscu|Ciao2b|Isca2
0	-2.20145	0	0	0	0	0	0	0	0	0	0	0	0	0	0	-2.77196	0	0	0	0	GO:0009260	GO Biological Processes	ribonucleotide biosynthetic process	-2.77196	20504	162	278	8	Eno1|Gart|Dhodh|Cad|Trem2|Adcy4|Gmpr2|Nppa
0	0	0	0	0	0	0	0	0	0	0	0	0	0	0	0	-2.76994	0	0	0	0	GO:0072210	GO Biological Processes	metanephric nephron development	-2.76994	20504	38	278	4	Lamb2|Pdgfb|Tcf21|Wnt4
0	0	0	0	0	0	0	0	0	0	0	0	0	0	0	0	0	0	0	0	-2.76977	GO:0050671	GO Biological Processes	positive regulation of lymphocyte proliferation	-2.76977	20504	143	469	10	Cd38|Il7|Foxp3|Spn|Stat5a|Cd274|Peli1|Selenok|Havcr2|Ripk2
0	0	0	-2.29503	0	0	0	0	0	-2.76879	0	0	0	0	0	0	0	0	0	0	0	GO:0046883	GO Biological Processes	regulation of hormone secretion	-2.76879	20504	302	86	6	Adipoq|Alox5|Gcg|Lep|Ccn3|Retn
0	0	0	0	0	0	0	0	0	0	0	0	0	0	-2.76762	0	0	0	0	0	0	R-MMU-72163	Reactome Gene Sets	mRNA Splicing - Major Pathway	-2.76762	20504	172	204	7	Hnrnpc|Magoh|Polr2k|Snrpc|Pqbp1|Cwc15|Snrpd3
0	0	0	0	0	0	0	0	0	0	0	0	0	0	0	0	0	0	0	0	-2.76674	GO:1990440	GO Biological Processes	positive regulation of transcription from RNA polymerase II promoter in response to endoplasmic reticulum stress	-2.76674	20504	11	469	3	Atf6b|Trp53|Mbtps2
0	0	0	0	0	0	0	0	0	0	0	0	0	0	0	0	0	0	-2.76663	0	0	GO:1900076	GO Biological Processes	regulation of cellular response to insulin stimulus	-2.76663	20504	81	129	4	Agt|Bglap|Bglap2|C1qtnf12
0	0	0	0	0	0	-2.76602	0	0	0	0	0	0	0	0	0	0	0	0	0	0	GO:0120039	GO Biological Processes	plasma membrane bounded cell projection morphogenesis	-2.76602	20504	725	143	13	Camk2b|Cobl|Dst|Bcl11a|Myo5b|Nptx1|Prkcz|Sema4a|Tiam2|Cyfip2|Nedd4l|Ece1|Auts2
0	0	0	0	0	0	0	0	0	0	-2.76194	0	0	0	0	0	0	0	0	0	0	GO:2000781	GO Biological Processes	positive regulation of double-strand break repair	-2.76194	20504	41	119	3	Rad51ap1|Timeless|Fancb
0	0	0	0	0	0	0	0	0	0	0	0	0	0	0	0	-2.7619	0	0	0	0	GO:0061318	GO Biological Processes	renal filtration cell differentiation	-2.7619	20504	18	278	3	Foxc2|Lamb2|Basp1
0	0	0	0	0	0	0	0	0	0	0	0	0	0	0	0	-2.7619	0	0	0	0	GO:0072112	GO Biological Processes	glomerular visceral epithelial cell differentiation	-2.7619	20504	18	278	3	Foxc2|Lamb2|Basp1
0	0	0	0	0	0	0	0	0	0	0	0	0	0	0	0	-2.7619	0	0	0	0	GO:0072311	GO Biological Processes	glomerular epithelial cell differentiation	-2.7619	20504	18	278	3	Foxc2|Lamb2|Basp1
0	0	0	-2.75836	0	0	0	0	0	0	0	0	0	0	0	0	0	0	0	0	0	GO:0046887	GO Biological Processes	positive regulation of hormone secretion	-2.75836	20504	165	107	5	Runx1|Inhbb|Acsl4|Tm7sf3|Oga
0	0	0	0	0	-2.75367	0	0	0	0	0	0	0	0	0	0	0	0	0	0	0	GO:0090342	GO Biological Processes	regulation of cell aging	-2.75367	20504	50	98	3	Arntl|B2m|Ybx1
0	0	0	0	0	0	0	0	-2.72252	0	0	0	0	0	0	0	0	0	0	0	0	GO:0006475	GO Biological Processes	internal protein amino acid acetylation	-2.75297	20504	159	2633	34	Atg5|Brca1|Brca2|Chek1|Ctcf|Hcfc1|Mecp2|Msl3|Per1|Ruvbl2|Foxp3|Sin3a|Snai2|Smarca4|Smarcb1|Morf4l1|Tgfb1|Wbp2|Mapk3|Tada1|Kat6b|Ruvbl1|Park7|Kat8|Hdac8|Naa50|Supt7l|Ep400|Msl2|Phf20|Tada2b|Phf20l1|Auts2|Ep300
0	0	0	0	0	0	0	0	-2.72252	0	0	0	0	0	0	0	0	0	0	0	0	GO:0018393	GO Biological Processes	internal peptidyl-lysine acetylation	-2.75297	20504	159	2633	34	Atg5|Brca1|Brca2|Chek1|Ctcf|Hcfc1|Mecp2|Msl3|Per1|Ruvbl2|Foxp3|Sin3a|Snai2|Smarca4|Smarcb1|Morf4l1|Tgfb1|Wbp2|Mapk3|Tada1|Kat6b|Ruvbl1|Park7|Kat8|Hdac8|Naa50|Supt7l|Ep400|Msl2|Phf20|Tada2b|Phf20l1|Auts2|Ep300
0	0	0	0	0	0	0	0	0	0	0	0	0	0	0	0	-2.75238	0	0	0	0	R-MMU-15869	Reactome Gene Sets	Metabolism of nucleotides	-2.75238	20504	94	278	6	Gart|Dtymk|Dhodh|Cad|Nt5m|Gmpr2
0	0	0	0	0	0	0	-2.7509	0	0	0	0	0	0	0	0	0	0	0	0	0	GO:0032680	GO Biological Processes	regulation of tumor necrosis factor production	-2.7509	20504	184	27	3	Foxp3|Gpnmb|Cd300ld
0	0	-2.20352	0	0	0	0	0	0	0	0	-2.75086	0	0	0	0	0	0	0	0	0	GO:0050878	GO Biological Processes	regulation of body fluid levels	-2.75086	20504	367	124	8	Cd34|Entpd1|F2rl3|Tbxa2r|Tyro3|Vwf|Axl|Apln
0	0	0	-2.74916	0	0	0	0	0	0	0	0	0	0	0	0	0	0	0	0	0	R-MMU-168643	Reactome Gene Sets	Nucleotide-binding domain, leucine rich repeat containing receptor (NLR) signaling pathways	-2.74916	20504	46	107	3	P2rx7|Traf6|Ripk2
0	0	0	0	0	-2.74833	0	0	0	0	0	0	0	0	0	0	0	0	0	0	0	GO:0051091	GO Biological Processes	positive regulation of DNA-binding transcription factor activity	-2.74833	20504	267	98	6	Hipk2|Sp100|Stk3|Irak3|Nod2|Trim34b
0	-2.74765	0	0	0	0	0	0	0	0	0	0	0	0	0	0	0	0	0	0	0	GO:0009201	GO Biological Processes	ribonucleoside triphosphate biosynthetic process	-2.74765	20504	72	147	4	Pnp|Tgfb1|Impdh1|Nme4
-2.09013	0	0	0	0	0	0	0	0	-2.74662	0	0	0	0	0	0	0	0	0	0	0	GO:0001676	GO Biological Processes	long-chain fatty acid metabolic process	-2.74662	20504	123	86	4	Alox5|Cyp2e1|Slc27a2|Cyp4f14
-2.74568	0	0	0	0	0	0	0	0	0	0	0	0	0	0	0	0	0	0	0	0	GO:0036302	GO Biological Processes	atrioventricular canal development	-2.74568	20504	11	477	3	Eng|Rbpj|Tbx2
-2.74568	0	0	0	0	0	0	0	0	0	0	0	0	0	0	0	0	0	0	0	0	GO:0045647	GO Biological Processes	negative regulation of erythrocyte differentiation	-2.74568	20504	11	477	3	Zfp36l1|Klf13|Gas2l1
-2.74568	0	0	0	0	0	0	0	0	0	0	0	0	0	0	0	0	0	0	0	0	GO:0060379	GO Biological Processes	cardiac muscle cell myoblast differentiation	-2.74568	20504	11	477	3	Rbpj|Tbx2|Prickle1
0	0	0	0	0	0	0	0	0	-2.73998	0	0	0	0	0	0	-2.49518	0	0	0	0	GO:2000146	GO Biological Processes	negative regulation of cell motility	-2.73998	20504	306	86	6	Adipoq|Apod|Dpep1|Muc2|Ccn3|Padi2
0	0	0	0	0	0	-2.73976	0	0	0	0	0	0	0	0	0	0	0	0	0	0	GO:0048858	GO Biological Processes	cell projection morphogenesis	-2.73976	20504	730	143	13	Camk2b|Cobl|Dst|Bcl11a|Myo5b|Nptx1|Prkcz|Sema4a|Tiam2|Cyfip2|Nedd4l|Ece1|Auts2
0	0	0	-2.73917	0	0	0	0	0	0	0	0	0	0	0	0	0	0	0	0	0	GO:1904951	GO Biological Processes	positive regulation of establishment of protein localization	-2.73917	20504	333	107	7	Cct8|P2rx7|Acsl4|Tm7sf3|Actr3|Oga|Wipf1
0	0	0	0	0	0	0	0	0	0	0	-2.73375	0	0	0	0	0	0	0	0	0	GO:0019229	GO Biological Processes	regulation of vasoconstriction	-2.73375	20504	86	124	4	Ptgs1|Snta1|Tbxa2r|Apln
0	0	0	0	0	0	0	0	0	0	0	0	0	0	0	0	0	0	0	-2.73296	0	R-MMU-5689880	Reactome Gene Sets	Ub-specific processing proteases	-2.73296	20504	179	100	5	Ikbkg|Usp34|Usp14|Usp16|Psme4
-2.72949	0	0	0	0	0	0	0	0	0	0	0	0	0	0	0	0	0	-2.27664	0	0	GO:0061383	GO Biological Processes	trabecula morphogenesis	-2.72949	20504	56	477	6	Col1a1|Eng|Hey1|Mmp2|Rbpj|Ppargc1b
0	-2.11682	0	0	0	0	0	0	-2.72907	0	0	0	0	0	0	0	0	0	0	0	0	GO:0035967	GO Biological Processes	cellular response to topologically incorrect protein	-2.72907	20504	108	166	5	Cul3|Ern1|Herpud2|Klhl15|Ep300
0	0	0	0	0	0	0	0	0	0	0	0	0	0	0	0	-2.72892	0	0	0	0	GO:0061053	GO Biological Processes	somite development	-2.72892	20504	95	278	6	Foxc2|Loxl3|Meox1|Tcf15|Wnt4|Ifitm1
0	0	0	0	0	-2.72884	0	0	0	0	0	0	0	0	0	0	0	0	0	0	0	GO:0021879	GO Biological Processes	forebrain neuron differentiation	-2.72884	20504	51	98	3	B2m|Ascl1|Ptger3
0	0	0	0	0	0	-2.53327	0	0	0	0	0	0	0	0	0	0	0	-2.72772	0	0	GO:0055123	GO Biological Processes	digestive system development	-2.72772	20504	139	129	5	Col3a1|Foxl1|Sox11|Sox17|Tbx2
0	0	0	0	0	0	0	0	0	0	0	0	0	0	0	0	-2.72755	0	0	0	0	GO:0009112	GO Biological Processes	nucleobase metabolic process	-2.72755	20504	39	278	4	Gart|Dhodh|Cad|Gmpr2
0	0	0	0	0	0	0	0	0	0	0	0	0	0	0	0	-2.72755	0	0	0	0	GO:0060351	GO Biological Processes	cartilage development involved in endochondral bone morphogenesis	-2.72755	20504	39	278	4	Anxa6|Serpinh1|Hspg2|Thbs3
0	-2.22352	0	0	0	0	0	0	0	-2.57214	0	0	0	0	0	0	0	0	0	0	0	GO:0030595	GO Biological Processes	leukocyte chemotaxis	-2.7274	20504	227	2633	45	Alox5|C1qbp|C5ar1|Ccr6|Cxadr|Dpep1|F2rl1|Slc37a4|Cmklr1|Hmgb1|Kit|Lgals9|Mdk|Cxcl9|Ccn3|Pdgfb|Padi2|Pgf|Ppib|Ptprj|Ccl11|Ccl20|Ccl3|Ccl8|Ccl9|Slc12a2|Vegfb|Mapk3|Dysf|Il17b|Pf4|Ppbp|S100a14|Sbds|Zfp580|Rarres2|Dnm1l|Cklf|Mtus1|Gbf1|Oxsr1|Rin3|Nod2|Ppia|Nup85
0	0	0	0	0	0	0	0	0	0	-2.72663	0	0	0	0	0	0	0	0	0	0	GO:0044728	GO Biological Processes	DNA methylation or demethylation	-2.72663	20504	90	119	4	Apobec2|Brca1|Dnmt1|Hells
0	0	0	0	0	0	-2.72609	0	0	0	0	0	0	0	0	0	0	0	0	0	0	GO:0097120	GO Biological Processes	receptor localization to synapse	-2.72609	20504	75	143	4	Nptx1|Prkcz|Stx3|Rapgef4
0	-2.72557	0	0	0	0	0	0	0	0	0	0	0	0	-2.21714	0	0	0	0	0	0	ko04918	KEGG Pathway	Thyroid hormone synthesis	-2.72557	20504	73	147	4	Atf6b|Gpx3|Hspa5|Gpx8
0	0	0	0	0	0	0	0	0	0	0	0	0	0	0	0	0	0	0	0	-2.72494	GO:0032946	GO Biological Processes	positive regulation of mononuclear cell proliferation	-2.72494	20504	145	469	10	Cd38|Il7|Foxp3|Spn|Stat5a|Cd274|Peli1|Selenok|Havcr2|Ripk2
0	0	0	0	0	0	0	0	0	0	0	0	0	0	0	0	0	0	-2.72484	0	0	GO:0001706	GO Biological Processes	endoderm formation	-2.72484	20504	39	129	3	Col5a1|Itga5|Sox17
0	0	0	0	0	0	0	0	0	0	0	0	0	0	0	0	0	0	-2.72484	0	0	R-MMU-1592389	Reactome Gene Sets	Activation of Matrix Metalloproteinases	-2.72484	20504	39	129	3	Ctsk|Mmp2|Timp1
0	0	0	-2.72409	0	0	0	0	0	0	0	0	0	0	0	0	0	0	0	0	0	GO:0072175	GO Biological Processes	epithelial tube formation	-2.72409	20504	168	107	5	Traf6|Sufu|Opa1|Luzp1|Mks1
0	0	0	0	0	0	0	0	0	0	0	0	0	0	-2.72373	0	0	0	0	0	0	GO:0007005	GO Biological Processes	mitochondrion organization	-2.72373	20504	511	204	13	Calm3|Trp53|Mrpl39|Bag3|Cox20|Prelid1|Thg1l|Dnajc19|Atg3|Cibar1|Naif1|Camkmt|Tmem11
0	0	0	0	0	0	0	0	0	0	0	0	-2.72211	0	0	0	0	0	0	0	0	R-MMU-159231	Reactome Gene Sets	Transport of Mature mRNA Derived from an Intronless Transcript	-2.72211	20504	40	126	3	Nup43|Sec13|Nup188
0	0	0	0	0	0	0	0	0	0	0	0	0	0	-2.72142	0	0	0	0	0	0	GO:0019674	GO Biological Processes	NAD metabolic process	-2.72142	20504	25	204	3	Ldhb|Trp53|Aldob
0	0	0	-2.72004	0	0	0	0	0	0	0	0	0	0	0	0	0	0	0	-2.34167	-2.2286	R-MMU-199991	Reactome Gene Sets	Membrane Trafficking	-2.72004	20504	533	107	9	Agfg1|Rab18|Rab33b|Ubqln1|Rin2|Actr3|Gcc1|Usp6nl|Rab3gap1
0	0	0	0	0	0	0	0	-2.71883	0	0	0	0	0	0	0	0	0	0	0	0	ko05211	KEGG Pathway	Renal cell carcinoma	-2.71883	20504	65	166	4	Pik3r3|Sos1|Sos2|Ep300
0	0	0	0	0	0	0	0	0	0	0	0	0	0	0	0	-2.03227	0	-2.71877	0	0	GO:1901699	GO Biological Processes	cellular response to nitrogen compound	-2.71877	20504	717	129	12	Agt|Bglap|Bglap2|Col3a1|Col4a1|Col1a1|Col1a2|Gabra1|Mmp2|C1qtnf12|Col16a1|Slc30a10
0	0	0	0	0	0	0	0	0	-2.71871	0	0	0	0	0	0	0	0	0	0	0	GO:0070085	GO Biological Processes	glycosylation	-2.71871	20504	210	86	5	B4galnt1|B4galnt2|Mgat4c|B3gnt6|Slc51b
0	0	0	0	0	0	0	0	0	0	0	0	-2.71856	0	0	0	0	0	0	0	0	GO:0009451	GO Biological Processes	RNA modification	-2.71856	20504	143	126	5	Nsun2|Wdr4|Gtpbp3|Thumpd2|Nat10
0	0	0	0	0	0	0	-2.71768	0	0	0	0	0	0	0	0	0	0	0	0	0	GO:0032640	GO Biological Processes	tumor necrosis factor production	-2.71768	20504	189	27	3	Foxp3|Gpnmb|Cd300ld
0	0	0	0	0	0	0	-2.71657	0	0	0	0	0	0	0	0	0	0	0	0	0	GO:0002237	GO Biological Processes	response to molecule of bacterial origin	-2.71657	20504	410	27	4	Cd180|Ly86|Cd274|Cd96
0	0	0	0	0	-2.71595	0	0	0	0	0	0	0	0	0	0	0	0	0	0	0	GO:0030518	GO Biological Processes	intracellular steroid hormone receptor signaling pathway	-2.71595	20504	110	98	4	Arntl|Cry1|Wbp2|Ufsp2
-2.71308	0	0	0	0	0	0	0	0	0	0	0	0	0	0	0	0	0	0	0	0	GO:0045637	GO Biological Processes	regulation of myeloid cell differentiation	-2.71308	20504	219	477	13	Zfp36l1|Fbn1|Gnas|Prmt1|Lox|Hax1|Klf13|Lrrc17|Gas2l1|Kdm1a|Ppargc1b|Tfe3|Pla2g3
0	0	0	0	0	0	0	0	0	0	-2.71297	0	0	0	0	0	0	0	0	0	0	GO:0007276	GO Biological Processes	gamete generation	-2.71297	20504	780	119	12	Brca2|Msh2|Ttk|Cetn2|Rnf17|Suv39h2|Mcm8|Ndc80|Mastl|Fbxo5|Fancd2|Pla2g3
0	0	0	0	0	0	0	0	0	0	0	0	0	0	0	0	-2.70943	0	0	0	0	GO:0051924	GO Biological Processes	regulation of calcium ion transport	-2.70943	20504	287	278	11	Casq1|Igf1|Itgb3|Pdgfb|Rem1|Aplnr|Homer3|Dysf|Cabp1|Selenon|Nppa
0	0	0	0	0	0	0	0	0	0	0	0	0	0	0	0	0	0	-2.70905	0	0	GO:0048736	GO Biological Processes	appendage development	-2.70905	20504	206	129	6	Col3a1|Fbn2|Prrx2|Sox11|Tbx2|Frem2
0	0	0	0	0	0	0	0	0	0	0	0	0	0	0	0	0	0	-2.70905	0	0	GO:0060173	GO Biological Processes	limb development	-2.70905	20504	206	129	6	Col3a1|Fbn2|Prrx2|Sox11|Tbx2|Frem2
0	0	0	0	0	0	0	0	0	-2.70887	0	0	0	0	0	0	0	0	0	0	0	GO:0050873	GO Biological Processes	brown fat cell differentiation	-2.70887	20504	59	86	3	Adipoq|Lep|Mrap
0	0	0	0	0	0	0	0	0	-2.70887	0	0	0	0	0	0	0	0	0	0	0	GO:1900015	GO Biological Processes	regulation of cytokine production involved in inflammatory response	-2.70887	20504	59	86	3	Alox5|Apod|Lep
0	0	0	0	-2.70662	0	0	0	0	0	0	0	0	0	0	0	0	0	0	0	0	GO:0006323	GO Biological Processes	DNA packaging	-2.70662	20504	155	117	5	Incenp|Smarca4|Mis18a|Ncapd2|H2bc21
0	0	0	0	0	0	0	0	0	0	-2.23092	0	0	0	0	0	0	0	0	0	0	GO:0051785	GO Biological Processes	positive regulation of nuclear division	-2.70553	20504	63	2633	17	Camk2b|Igf1|Mad1l1|Pdgfb|Pdgfrb|Rad51ap1|Sphk1|Tgfa|Wnt4|Pebp1|Cul3|Anapc5|Fbxo5|Cdt1|Ooep|Cdc16|Phip
0	0	0	0	0	0	0	0	0	0	-2.61449	0	-2.50716	0	0	0	0	0	0	0	0	R-MMU-2990846	Reactome Gene Sets	SUMOylation	-2.70517	20504	160	2633	34	Brca1|Dnmt1|Dnmt3b|Esr1|Hic1|Hipk2|Hnrnpc|Hnrnpk|Ikbkg|Incenp|Rxra|Sin3a|Sp100|Stag2|Thra|Smc1a|Cetn2|Nr5a2|Cbx8|Suz12|Hdac7|Park7|Ddx17|Nup43|Ndc1|Topors|Sec13|Aaas|Nup188|Nup133|Mdc1|Nrip1|Ep300|Nup85
0	-2.70384	0	0	0	0	0	0	0	0	0	0	0	0	-2.19634	0	0	0	0	0	0	mmu04918	KEGG Pathway	Thyroid hormone synthesis	-2.70384	20504	74	147	4	Atf6b|Gpx3|Hspa5|Gpx8
0	0	0	0	0	0	0	0	-2.70266	0	0	0	0	0	0	0	0	0	0	0	0	GO:0032607	GO Biological Processes	interferon-alpha production	-2.70266	20504	31	166	3	Azi2|Ifih1|Tlr3
0	0	0	0	0	0	0	0	-2.70266	0	0	0	0	0	0	0	0	0	0	0	0	R-MMU-168928	Reactome Gene Sets	DDX58/IFIH1-mediated induction of interferon-alpha/beta	-2.70266	20504	31	166	3	Ikbkb|Cyld|Ep300
0	0	0	-2.70164	0	0	0	0	0	0	0	0	0	0	0	0	0	0	0	0	0	GO:1903531	GO Biological Processes	negative regulation of secretion by cell	-2.70164	20504	170	107	5	Inhbb|Rab33b|Slc30a1|Acsl4|Acvr1c
0	0	0	0	0	0	0	0	0	0	0	0	0	0	0	0	0	0	0	0	-2.69966	GO:0031571	GO Biological Processes	mitotic G1 DNA damage checkpoint signaling	-2.69966	20504	24	469	4	Trp53|Rbm38|Pidd1|Sde2
0	-2.69955	0	0	0	0	0	0	0	0	0	0	0	0	0	0	0	0	0	0	0	R-MMU-437239	Reactome Gene Sets	Recycling pathway of L1	-2.69955	20504	35	147	3	Dnm1|Tuba1a|Tubb4b
0	0	0	0	0	0	-2.69814	0	0	0	0	0	0	0	0	0	0	0	0	0	0	GO:0001779	GO Biological Processes	natural killer cell differentiation	-2.69814	20504	36	143	3	Nfil3|Tusc2|Tox
0	0	0	0	0	0	0	0	0	0	0	0	0	0	0	-2.69741	0	0	0	0	0	GO:0043161	GO Biological Processes	proteasome-mediated ubiquitin-dependent protein catabolic process	-2.69741	20504	424	135	9	Cd2ap|Clock|Itch|Styx|Peli1|Fbxo33|Ankib1|Spopl|Nhlrc3
0	0	0	0	0	0	0	0	0	0	0	0	0	0	0	0	-2.6963	0	0	0	0	GO:0001658	GO Biological Processes	branching involved in ureteric bud morphogenesis	-2.6963	20504	66	278	5	Ilk|Pgf|Tcf21|Wnt4|Dchs1
0	0	0	0	0	0	0	0	0	0	0	0	0	0	0	0	-2.6963	0	0	0	0	GO:0060350	GO Biological Processes	endochondral bone morphogenesis	-2.6963	20504	66	278	5	Anxa6|Serpinh1|Hspg2|Thbs3|Tmem119
0	0	0	-2.69628	0	0	0	0	0	0	0	0	0	0	0	0	0	0	0	0	0	GO:1905037	GO Biological Processes	autophagosome organization	-2.69628	20504	102	107	4	Rab33b|Ubqln1|Stx12|Rab3gap1
0	0	0	0	0	0	0	0	-2.69439	0	0	0	0	0	0	0	0	0	0	0	0	mmu05211	KEGG Pathway	Renal cell carcinoma	-2.69439	20504	66	166	4	Pik3r3|Sos1|Sos2|Ep300
-2.69361	0	0	0	0	0	0	0	0	0	0	0	0	0	0	0	0	0	0	0	0	GO:0030218	GO Biological Processes	erythrocyte differentiation	-2.69361	20504	144	477	10	Alas1|Zfp36l1|Heph|Prmt1|Thra|Klf13|Tmem14c|Gas2l1|Kdm1a|Ptbp3
0	0	0	0	0	0	0	0	0	0	0	0	0	0	-2.69308	0	0	0	0	0	0	GO:0110053	GO Biological Processes	regulation of actin filament organization	-2.69308	20504	280	204	9	Rhoc|Cfl1|Tmsb10|Pxn|Tesk1|Hax1|Arpc3|Naa80|Spire2
0	0	0	0	0	0	0	0	-2.38373	0	0	0	0	0	0	0	0	0	-2.69297	0	0	GO:0060325	GO Biological Processes	face morphogenesis	-2.69297	20504	40	129	3	Col1a1|Twist2|Mmp2
0	-2.45779	0	0	0	0	0	0	0	0	0	0	0	0	0	0	0	0	0	0	0	GO:0006575	GO Biological Processes	cellular modified amino acid metabolic process	-2.69274	20504	203	2633	41	Acadm|Crym|Ctsk|Ctsl|Dio1|Dpep1|Gamt|Gart|Hagh|Gpx3|Lpcat3|Gsta1|Gsta3|Gstm5|Gstp1|Gstz1|Nfe2l2|Pcmt1|Shmt1|Sod2|Ggt5|Plod3|Serinc3|Sult1b1|Park7|Duoxa2|Mmachc|Chac1|Shmt2|Mthfd1|Asl|Slc5a5|Clic1|Sardh|Mtrr|Duox2|Serinc2|Pla2g3|Ahcy|Mthfd1l|Mthfd2l
0	0	0	0	0	0	0	0	0	0	0	0	0	0	0	0	-2.69194	0	0	0	0	GO:0055086	GO Biological Processes	nucleobase-containing small molecule metabolic process	-2.69194	20504	519	278	16	Baat|Eno1|Gamt|Gapdh|Gart|Igf1|Dtymk|Slc27a3|Dhodh|Cad|Trem2|Nt5m|Adcy4|Gmpr2|Mvd|Nppa
-2.03679	0	0	0	0	0	0	0	0	0	0	0	0	0	0	0	-2.69161	0	0	0	0	GO:0060841	GO Biological Processes	venous blood vessel development	-2.69161	20504	19	278	3	Acvrl1|Eng|Aplnr
0	0	0	0	0	0	0	0	0	0	0	0	0	0	0	0	-2.69161	0	0	0	0	GO:0033623	GO Biological Processes	regulation of integrin activation	-2.69161	20504	19	278	3	Foxc2|Rasip1|Piezo1
0	0	0	0	0	0	0	0	0	0	0	0	0	0	0	0	-2.69161	0	0	0	0	GO:0045198	GO Biological Processes	establishment of epithelial cell apical/basal polarity	-2.69161	20504	19	278	3	Lama1|Tcf15|Syne4
0	0	0	0	0	0	0	0	0	0	0	0	-2.69105	0	0	0	0	0	0	0	0	R-MMU-159234	Reactome Gene Sets	Transport of Mature mRNAs Derived from Intronless Transcripts	-2.69105	20504	41	126	3	Nup43|Sec13|Nup188
0	0	0	0	0	0	0	0	-2.11186	0	0	0	0	0	-2.56412	0	0	0	0	0	0	ko04915	KEGG Pathway	Estrogen signaling pathway	-2.69081	20504	96	2633	23	Atf4|Calm3|Creb1|Atf6b|Esr1|Fkbp5|Gnai2|Gnaq|Gnas|Hspa8|Hsp90ab1|Kras|Mmp2|Nos3|Pik3r3|Prkcd|Shc1|Sos1|Sos2|Hsp90b1|Mapk3|Pik3cb|Adcy4
0	0	0	0	0	0	0	0	-2.11186	0	0	0	0	0	-2.56412	0	0	0	0	0	0	mmu04915	KEGG Pathway	Estrogen signaling pathway	-2.69081	20504	96	2633	23	Atf4|Calm3|Creb1|Atf6b|Esr1|Fkbp5|Gnai2|Gnaq|Gnas|Hspa8|Hsp90ab1|Kras|Mmp2|Nos3|Pik3r3|Prkcd|Shc1|Sos1|Sos2|Hsp90b1|Mapk3|Pik3cb|Adcy4
0	0	0	0	0	0	0	0	0	0	0	0	0	0	0	-2.6905	0	-2.20622	0	0	0	GO:0031331	GO Biological Processes	positive regulation of cellular catabolic process	-2.6905	20504	425	135	9	Itch|Pten|Rock1|Trim21|Trp53inp1|Ankib1|Cpeb3|Cnot6l|Rc3h2
0	0	0	0	0	0	0	0	0	0	0	0	0	0	0	0	-2.68639	0	0	0	0	GO:0051180	GO Biological Processes	vitamin transport	-2.68639	20504	40	278	4	Pdpn|Slc19a1|Scarb1|Slc2a8
0	0	0	0	0	0	0	0	0	0	0	0	0	0	0	0	-2.68639	0	0	0	0	GO:1901385	GO Biological Processes	regulation of voltage-gated calcium channel activity	-2.68639	20504	40	278	4	Rem1|Dysf|Cabp1|Nppa
0	0	0	0	0	0	0	0	0	0	0	0	0	0	-2.68314	0	0	0	0	0	0	R-MMU-72172	Reactome Gene Sets	mRNA Splicing	-2.68314	20504	178	204	7	Hnrnpc|Magoh|Polr2k|Snrpc|Pqbp1|Cwc15|Snrpd3
0	0	0	0	0	0	0	0	0	0	0	0	0	0	-2.13582	0	0	0	0	0	-2.68099	ko04216	KEGG Pathway	Ferroptosis	-2.68099	20504	40	469	5	Atg5|Cybb|Lpcat3|Sat1|Trp53
0	0	0	0	0	0	0	0	0	0	0	0	0	0	-2.68056	0	0	0	0	0	0	GO:0007015	GO Biological Processes	actin filament organization	-2.68056	20504	455	204	12	Rhoc|Rnd2|Cfl1|Bcar1|Tmsb10|Pxn|Tesk1|Hax1|Arpc3|Naa80|Gas2l1|Spire2
0	0	0	0	0	0	0	0	-2.29721	0	0	0	0	0	0	0	0	0	0	0	0	GO:0031060	GO Biological Processes	regulation of histone methylation	-2.67949	20504	85	2633	21	Brca1|Ctcf|Dnmt1|Dnmt3b|Gcg|Gfi1b|Jarid2|Mecp2|Men1|Smarcb1|Zfp110|Chtop|Bcor|Phf19|Asxl2|Prmt6|Kdm1a|Zfp369|Lcor|Nsd3|Auts2
0	0	0	0	0	0	0	0	0	0	0	0	0	0	0	0	0	0	-2.67753	0	0	GO:0001101	GO Biological Processes	response to acid chemical	-2.67753	20504	209	129	6	Col3a1|Col4a1|Col1a1|Col1a2|Mmp2|Col16a1
0	0	0	0	0	0	0	0	0	-2.67678	0	0	0	0	0	0	-2.40043	0	0	0	0	GO:0051271	GO Biological Processes	negative regulation of cellular component movement	-2.67678	20504	315	86	6	Adipoq|Apod|Dpep1|Muc2|Ccn3|Padi2
0	0	0	0	0	0	0	0	-2.44722	0	0	0	0	0	0	0	0	0	0	0	0	GO:0006903	GO Biological Processes	vesicle targeting	-2.67582	20504	38	2633	12	Pdcd6|Cul3|Gosr1|Cep19|Clasp2|Arfgap2|Scrib|Gbf1|Trip11|Fam91a1|Sec16a|Klhl12
0	0	0	0	0	0	0	0	0	0	0	0	0	0	0	-2.67497	0	-2.15528	0	0	0	GO:0061157	GO Biological Processes	mRNA destabilization	-2.67497	20504	82	135	4	Rock1|Cpeb3|Cnot6l|Rc3h2
0	0	0	0	0	0	-2.01453	0	0	0	0	0	0	0	0	0	0	0	0	0	0	GO:0042594	GO Biological Processes	response to starvation	-2.67296	20504	185	2633	38	Acadm|Atg5|Atf4|Bcl2|Comt|Hspa5|Eif2ak1|Ifi204|Inhbb|Nprl3|Nfe2l2|Pik3c2a|Prkd1|Xpr1|Trp53|Wnt4|Wrn|Mapk3|Foxo1|Gabarapl1|Gas2l1|Pcsk9|Itfg2|Bmt2|Prkaa1|Lars|Usp33|Bcas3|Mars1|Fnip1|Vps41|Stk24|Pik3c3|Sesn2|Gcn1|Mios|Wdr59|Ifi206
0	0	0	0	0	0	0	0	0	0	0	0	0	0	-2.67135	0	0	0	0	0	0	GO:0035813	GO Biological Processes	regulation of renal sodium excretion	-2.67135	20504	26	204	3	Comt|Gnai2|Gnas
0	0	0	0	0	0	0	0	0	0	0	0	0	0	0	0	-2.67044	0	0	0	-2.04496	GO:0045596	GO Biological Processes	negative regulation of cell differentiation	-2.67044	20504	723	278	20	Acvrl1|Chrd|Col5a2|Prmt1|Igf1|Itgb3|Loxl3|Mdk|Mmp11|Pdgfb|Sema6c|Tcf15|Wnt4|Rflna|Nfatc4|Trem2|Atf5|Adamts7|Trib3|Tmem119
0	0	0	0	0	0	0	0	0	0	0	0	-2.53127	0	-2.67034	0	0	0	0	-2.27535	-2.17457	R-MMU-72203	Reactome Gene Sets	Processing of Capped Intron-Containing Pre-mRNA	-2.67034	20504	229	204	8	Hnrnpc|Magoh|Polr2k|Snrpc|Pqbp1|Cwc15|Snrpd3|Aaas
0	0	0	0	0	0	0	0	0	0	0	0	-2.66745	0	0	0	-2.56044	0	0	0	0	GO:0009165	GO Biological Processes	nucleotide biosynthetic process	-2.66745	20504	215	126	6	Shmt1|Stoml2|Tafazzin|Mthfd1|Prpsap2|Fcsk
0	0	0	0	0	0	0	0	0	0	0	0	0	0	0	0	-2.66737	0	0	0	0	GO:0009123	GO Biological Processes	nucleoside monophosphate metabolic process	-2.66737	20504	67	278	5	Gart|Dhodh|Cad|Nt5m|Gmpr2
0	0	0	0	0	0	0	0	0	-2.66731	0	0	0	0	0	0	0	0	0	0	0	GO:0001523	GO Biological Processes	retinoid metabolic process	-2.66731	20504	61	86	3	Isx|Lrat|Rdh1
0	-2.66403	0	0	0	0	0	0	0	0	0	0	0	0	0	0	0	0	0	0	0	R-MMU-9646399	Reactome Gene Sets	Aggrephagy	-2.66403	20504	36	147	3	Tuba1a|Park7|Tubb4b
0	0	0	0	0	0	0	0	0	-2.66303	0	0	0	0	0	0	0	0	0	0	0	GO:0015849	GO Biological Processes	organic acid transport	-2.66303	20504	317	86	6	Cck|Fabp2|Lep|Slc13a2|Slc27a2|Slc51b
0	0	0	0	0	0	0	0	0	0	0	-2.66144	0	0	0	0	0	0	0	0	0	GO:0044272	GO Biological Processes	sulfur compound biosynthetic process	-2.66144	20504	90	124	4	Gstp1|Ggt5|Mri1|Chsy3
0	-2.66134	0	0	0	0	0	0	0	0	0	0	0	0	0	0	0	0	0	0	0	GO:0032543	GO Biological Processes	mitochondrial translation	-2.66134	20504	76	147	4	C1qbp|Noa1|Shmt2|Mrps27
0	0	0	0	0	0	0	0	0	0	0	0	0	0	-2.66098	0	0	0	0	0	0	GO:0043620	GO Biological Processes	regulation of DNA-templated transcription in response to stress	-2.66098	20504	55	204	4	Atf4|Trp53|Mapk7|Bag3
0	0	0	0	0	0	0	0	0	0	-2.65753	0	0	0	0	0	0	0	0	0	0	R-MMU-157579	Reactome Gene Sets	Telomere Maintenance	-2.65753	20504	94	119	4	Pola1|Prim1|Rfc3|Dscc1
0	0	0	0	0	-2.65739	0	0	0	0	0	0	0	0	0	0	0	0	0	0	0	GO:0045604	GO Biological Processes	regulation of epidermal cell differentiation	-2.65739	20504	54	98	3	Atoh1|Zfp36l1|Grhl1
0	0	0	0	0	0	0	0	0	0	0	0	0	0	0	0	0	0	-2.65714	0	0	GO:0003007	GO Biological Processes	heart morphogenesis	-2.65714	20504	285	129	7	Actc1|Col5a1|Eln|Nos3|Sox11|Sox17|Tbx2
0	0	0	0	0	0	0	-2.65607	0	0	0	0	0	0	0	0	0	0	0	0	0	GO:0002697	GO Biological Processes	regulation of immune effector process	-2.65607	20504	426	27	4	Ccr6|Ccl20|Foxp3|Cd96
0	0	0	0	0	0	-2.65502	0	0	0	0	0	0	0	0	0	0	0	0	0	0	GO:0048667	GO Biological Processes	cell morphogenesis involved in neuron differentiation	-2.65502	20504	657	143	12	Camk2b|Cobl|Dst|Bcl11a|Myo5b|Nptx1|Sema4a|Tiam2|Nedd4l|Cdhr1|Ece1|Auts2
-2.36335	0	-2.65329	0	0	0	0	0	0	0	0	0	0	0	0	0	0	0	0	0	0	GO:0010669	GO Biological Processes	epithelial structure maintenance	-2.65329	20504	29	185	3	Muc13|Neurod1|Zfp830
0	0	-2.65329	0	0	0	0	0	0	0	0	0	0	0	0	0	0	0	0	0	0	GO:0002834	GO Biological Processes	regulation of response to tumor cell	-2.65329	20504	29	185	3	Hmgb1|Ceacam1|Havcr2
0	0	-2.65329	0	0	0	0	0	0	0	0	0	0	0	0	0	0	0	0	0	0	GO:0002837	GO Biological Processes	regulation of immune response to tumor cell	-2.65329	20504	29	185	3	Hmgb1|Ceacam1|Havcr2
0	-2.65127	0	0	0	0	0	0	0	0	0	0	0	0	0	0	0	0	0	0	0	GO:0071621	GO Biological Processes	granulocyte chemotaxis	-2.65127	20504	127	147	5	C1qbp|C5ar1|Cmklr1|Ccl11|Ppia
-2.65066	0	0	0	0	0	0	0	0	0	0	0	0	0	0	0	0	0	0	0	0	GO:0098754	GO Biological Processes	detoxification	-2.65066	20504	58	477	6	Gsta3|Mt2|Nos3|Sod3|Abcg2|Slc30a10
0	0	0	0	0	0	0	0	0	0	0	0	-2.24162	0	0	0	0	0	0	0	-2.64917	GO:0006900	GO Biological Processes	vesicle budding from membrane	-2.64917	20504	59	469	6	Dnm1|Pdcd6|Snx3|Vapb|Chmp5|Klhl12
0	0	0	-2.30576	0	0	0	0	0	-2.64684	0	0	0	0	0	0	0	0	0	0	0	GO:1903828	GO Biological Processes	negative regulation of cellular protein localization	-2.64684	20504	131	86	4	Adipoq|Apod|Fzd9|Mrap
0	0	0	0	0	0	0	0	-2.64675	0	0	0	0	0	0	0	0	0	0	0	0	GO:1901224	GO Biological Processes	positive regulation of NIK/NF-kappaB signaling	-2.64675	20504	68	166	4	Terf2ip|Sash1|Tlr3|Ep300
0	0	0	0	0	0	0	0	-2.64675	0	0	0	0	0	0	0	0	0	0	0	0	ko04664	KEGG Pathway	Fc epsilon RI signaling pathway	-2.64675	20504	68	166	4	Pik3r3|Sos1|Sos2|Map2k4
0	0	0	0	0	0	0	0	-2.64675	0	0	0	0	0	0	0	0	0	0	0	0	mmu04664	KEGG Pathway	Fc epsilon RI signaling pathway	-2.64675	20504	68	166	4	Pik3r3|Sos1|Sos2|Map2k4
0	-2.03689	0	0	0	0	-2.64647	0	0	0	0	0	0	0	0	0	0	0	0	0	0	GO:0006979	GO Biological Processes	response to oxidative stress	-2.64647	20504	407	143	9	Casp6|Nfe2l2|Srxn1|Prkaa1|Msra|Ppargc1b|Ermp1|Slc25a24|Sesn2
0	0	0	0	0	0	0	0	0	0	0	0	0	0	0	0	-2.6464	0	0	0	0	GO:0006220	GO Biological Processes	pyrimidine nucleotide metabolic process	-2.6464	20504	41	278	4	Dtymk|Dhodh|Cad|Nt5m
0	0	0	0	0	0	0	0	0	0	0	0	0	0	0	0	0	0	0	0	-2.27294	GO:0044794	GO Biological Processes	positive regulation by host of viral process	-2.64497	20504	16	2633	7	Cfl1|Hspa8|Ppib|Ceacam1|Vapa|Vapb|Nucks1
0	0	0	-2.64473	0	0	0	0	0	0	0	0	0	0	0	0	0	0	0	0	0	GO:0042088	GO Biological Processes	T-helper 1 type immune response	-2.64473	20504	50	107	3	Stat6|Traf6|Ripk2
0	-2.64344	0	0	0	0	-2.29793	0	0	0	0	0	0	0	0	0	0	0	0	0	0	GO:0030036	GO Biological Processes	actin cytoskeleton organization	-2.64344	20504	728	147	13	Csrp1|Itgb5|Pdgfrb|Ccl11|Sorbs3|Tgfb1|Zyx|Sh2b2|Smtn|Syde1|Cdc42ep1|Parvb|Ehd2
0	0	0	0	0	0	0	0	0	0	0	0	0	0	0	-2.64132	0	0	0	0	0	GO:0006650	GO Biological Processes	glycerophospholipid metabolic process	-2.64132	20504	274	135	7	Piga|Pten|Far1|Pigw|Gpcpd1|Fam126a|Socs7
0	0	0	0	0	0	0	0	0	0	0	0	0	0	0	0	-2.64092	0	0	0	0	GO:0048015	GO Biological Processes	phosphatidylinositol-mediated signaling	-2.64092	20504	170	278	8	Igf1|Maz|Pdgfb|Pld2|Slc9a3r2|Prr5l|Pear1|Trem2
0	0	0	0	0	0	0	0	0	0	0	0	0	0	0	0	-2.63896	0	0	0	0	GO:0042246	GO Biological Processes	tissue regeneration	-2.63896	20504	68	278	5	Igf1|Mdk|Dysf|Selenon|Lgr6
0	0	0	0	0	0	0	0	0	0	0	0	0	0	0	-2.26824	0	0	0	0	0	GO:2001234	GO Biological Processes	negative regulation of apoptotic signaling pathway	-2.63417	20504	242	2633	47	Bcl2|Brca1|Birc6|Hyou1|Ctnna1|Rb1cc1|Ddx3x|Eno1|Gcg|Gnai2|Gstp1|Htt|Hells|Igf1|Ikbkg|Il7|Maz|Nfe2l2|Nr4a2|Snai2|Snai1|Sod2|Tgfbr1|Tpt1|Wnt4|Mapk7|Zfp385a|Park7|Marchf7|Fignl1|Txndc12|Ghitm|Prelid1|Caap1|Syvn1|Opa1|Pik3cb|Usp47|Phip|Kdm1a|Selenos|Ivns1abp|Sgms1|Stradb|Peli3|Ppia|Parl
0	0	-2.63373	0	0	0	0	0	0	0	0	0	0	0	0	0	-2.52412	0	0	0	0	GO:0034329	GO Biological Processes	cell junction assembly	-2.63373	20504	442	185	11	Macf1|Capza1|Ctnna1|Cd9|Cdh1|Efnb1|F11r|Pdcd6ip|Ptprk|Clstn1|Shank2
0	0	0	0	0	0	0	0	0	0	0	0	0	0	-2.10597	0	0	0	0	0	-2.63262	mmu04216	KEGG Pathway	Ferroptosis	-2.63262	20504	41	469	5	Atg5|Cybb|Lpcat3|Sat1|Trp53
0	0	0	0	0	0	0	0	0	0	0	0	0	0	-2.63215	0	0	0	0	0	0	GO:0051653	GO Biological Processes	spindle localization	-2.63215	20504	56	204	4	Cfl1|Plk1|Spire2|Nsfl1c
0	0	0	0	0	0	0	0	0	0	0	0	0	0	0	0	0	0	0	0	-2.63177	GO:0045736	GO Biological Processes	negative regulation of cyclin-dependent protein serine/threonine kinase activity	-2.63177	20504	25	469	4	Men1|Pten|Fbxo7|Hexim1
0	0	-2.62811	0	0	0	0	0	0	0	0	0	0	0	0	0	0	0	0	0	0	GO:0051701	GO Biological Processes	biological process involved in interaction with host	-2.62811	20504	149	185	6	Trim26|Ceacam1|Fuca2|Arl8b|Trim62|Trim14
-2.36335	0	0	0	0	0	0	0	0	0	0	0	0	0	-2.53306	0	0	0	0	0	0	ko00630	KEGG Pathway	Glyoxylate and dicarboxylate metabolism	-2.62789	20504	29	2633	10	Aco2|Dld|Mmut|Shmt1|Pccb|Afmid|Mcee|Shmt2|Acat1|Acat2
0	0	0	0	0	0	0	0	0	-2.6272	0	0	0	0	0	0	0	0	0	0	0	GO:0016101	GO Biological Processes	diterpenoid metabolic process	-2.6272	20504	63	86	3	Isx|Lrat|Rdh1
0	0	0	0	0	0	0	0	0	0	0	0	0	0	-2.42089	0	0	0	0	0	-2.4695	GO:0070059	GO Biological Processes	intrinsic apoptotic signaling pathway in response to endoplasmic reticulum stress	-2.62578	20504	64	2633	17	Atf4|Bak1|Bcl2|Hyou1|Ikbkg|Spop|Trp53|Serinc3|Park7|Txndc12|Chac1|Syvn1|Opa1|Ern1|Selenok|Selenos|Trib3
0	0	0	-2.62544	0	0	0	0	0	0	0	0	0	0	0	0	0	0	0	0	0	R-MMU-6811442	Reactome Gene Sets	Intra-Golgi and retrograde Golgi-to-ER traffic	-2.62544	20504	177	107	5	Rab18|Rab33b|Gcc1|Usp6nl|Rab3gap1
0	-2.10471	0	0	0	0	0	0	0	0	0	0	0	0	0	0	-2.62511	0	0	0	0	GO:0046390	GO Biological Processes	ribose phosphate biosynthetic process	-2.62511	20504	171	278	8	Eno1|Gart|Dhodh|Cad|Trem2|Adcy4|Gmpr2|Nppa
0	0	0	0	0	0	-2.62422	0	0	0	0	0	0	0	0	0	0	0	0	0	0	GO:0062197	GO Biological Processes	cellular response to chemical stress	-2.62422	20504	333	143	8	Nfe2l2|Srxn1|Prkaa1|Msra|Ppargc1b|Ermp1|Slc25a24|Sesn2
0	0	0	0	0	0	0	0	0	0	0	0	0	0	-2.62418	0	0	0	0	0	0	GO:0061640	GO Biological Processes	cytoskeleton-dependent cytokinesis	-2.62418	20504	93	204	5	Rhoc|Cfl1|Plk1|Arl3|Spire2
0	0	0	0	0	0	0	0	-2.62365	0	0	0	0	0	0	0	0	0	0	0	-2.18434	GO:0070266	GO Biological Processes	necroptotic process	-2.62365	20504	33	166	3	Dnm1l|Cyld|Tlr3
0	0	0	0	0	0	-2.62233	0	0	0	0	0	0	0	0	0	0	0	0	0	0	GO:0032990	GO Biological Processes	cell part morphogenesis	-2.62233	20504	753	143	13	Camk2b|Cobl|Dst|Bcl11a|Myo5b|Nptx1|Prkcz|Sema4a|Tiam2|Cyfip2|Nedd4l|Ece1|Auts2
0	0	0	0	0	0	0	0	0	0	0	0	0	0	0	0	0	0	-2.62174	0	0	GO:0007009	GO Biological Processes	plasma membrane organization	-2.62174	20504	147	129	5	Col5a1|Slc4a1|Tie1|Sh3tc2|Mymx
0	0	0	0	0	0	0	0	0	0	0	0	0	0	0	0	0	0	-2.62174	0	0	GO:0048706	GO Biological Processes	embryonic skeletal system development	-2.62174	20504	147	129	5	Col1a1|Twist2|Mdfi|Prrx2|Sox11
0	0	0	0	0	0	0	0	-2.43884	0	0	0	0	0	0	0	0	0	0	0	0	GO:0043123	GO Biological Processes	positive regulation of I-kappaB kinase/NF-kappaB signaling	-2.62099	20504	126	2633	28	Adipoq|Casp1|Chuk|F2rl1|Gapdh|Ikbkb|Ikbkg|Prkce|Prkd1|Trim21|Traf6|Tnfsf10|Ubd|Lurap1l|Terf2ip|Peli1|Trim62|Trim14|Unc5cl|Ankrd17|Traf3ip2|Ticam1|Tlr3|Ripk2|Trim38|Nod2|Trim12c|Trim34b
0	0	0	0	0	-2.61835	0	0	0	0	0	0	0	0	0	0	0	0	0	0	0	GO:0043401	GO Biological Processes	steroid hormone mediated signaling pathway	-2.61835	20504	117	98	4	Arntl|Cry1|Wbp2|Ufsp2
0	0	0	0	0	0	0	0	0	0	0	0	-2.61759	0	0	0	-2.49412	0	0	0	0	GO:1901293	GO Biological Processes	nucleoside phosphate biosynthetic process	-2.61759	20504	220	126	6	Shmt1|Stoml2|Tafazzin|Mthfd1|Prpsap2|Fcsk
0	0	0	0	0	0	0	0	0	0	-2.61757	0	0	0	0	0	0	0	0	0	0	GO:0032881	GO Biological Processes	regulation of polysaccharide metabolic process	-2.61757	20504	46	119	3	Phlda2|Ppp1r3b|Pask
0	0	0	0	0	0	0	0	0	0	-2.61757	0	0	0	0	0	0	0	0	0	0	GO:0044848	GO Biological Processes	biological phase	-2.61757	20504	46	119	3	Ctsl|Ttk|Xrcc5
0	-2.61706	0	0	0	0	0	0	0	0	0	0	0	0	0	0	0	0	-2.26274	0	0	GO:0090092	GO Biological Processes	regulation of transmembrane receptor protein serine/threonine kinase signaling pathway	-2.61706	20504	254	147	7	Hspa5|Tgfb1|Tgfb1i1|Ldlrad4|Pmepa1|Htra3|Fstl3
0	0	0	0	0	0	0	0	0	0	0	0	0	0	0	0	0	0	-2.61679	0	0	GO:0003151	GO Biological Processes	outflow tract morphogenesis	-2.61679	20504	89	129	4	Eln|Sox11|Sox17|Tbx2
0	0	0	0	-2.1581	0	0	0	0	0	0	0	0	0	0	0	0	0	0	0	0	GO:0060759	GO Biological Processes	regulation of response to cytokine stimulus	-2.61523	20504	132	2633	29	Adipoq|Casp1|Cd24a|Cxcr4|F2rl1|Irgm1|Igtp|Il7|Padi2|Cnot7|Sphk1|Tnfrsf1a|Mapk7|Axl|Tslp|Vrk2|Ifih1|Irak3|Otud4|Cyld|Parp9|Trem2|Ripk2|Ythdf3|Ddx58|Peli3|Cd300lf|Spata2|Parp14
0	0	0	-2.61484	0	0	0	0	0	0	0	0	0	0	0	0	0	0	0	0	0	GO:0007033	GO Biological Processes	vacuole organization	-2.61484	20504	178	107	5	P2rx7|Rab33b|Ubqln1|Stx12|Rab3gap1
0	0	0	0	0	0	0	0	0	0	-2.61357	0	0	0	0	0	0	0	0	0	0	GO:0022412	GO Biological Processes	cellular process involved in reproduction in multicellular organism	-2.61357	20504	496	119	9	Brca2|Msh2|Ttk|Rnf17|Suv39h2|Ndc80|Mastl|Fbxo5|Pla2g3
0	0	0	0	-2.61163	0	0	0	0	0	0	0	0	0	0	0	0	0	0	0	0	GO:0001961	GO Biological Processes	positive regulation of cytokine-mediated signaling pathway	-2.61163	20504	47	117	3	Casp1|Parp9|Parp14
0	0	0	0	0	0	0	0	0	0	0	-2.60954	0	0	0	0	0	0	0	0	0	WP4466	WikiPathways	Oxidative stress and redox pathway	-2.60954	20504	93	124	4	Gstp1|Ptgs1|Ggt5|Prdx4
0	0	0	0	0	0	0	0	-2.1947	0	0	0	0	0	0	0	0	0	0	0	0	GO:0048284	GO Biological Processes	organelle fusion	-2.60936	20504	144	2633	31	Ankfy1|Bak1|Bnip3|Grik5|Kif5b|Bloc1s6|Rab34|Sphk1|Stx3|Vamp3|Dysf|Vamp4|Stx7|Gosr1|Stx5a|Stoml2|Thg1l|Zdhhc6|Arl8b|Mfn1|Stx19|Rab13|Dnm1l|Opa1|Chmp5|Stx12|Samd9l|Spg11|Eea1|Vps41|Parl
0	0	0	0	0	0	-2.60371	0	0	0	0	0	0	0	0	0	0	0	0	0	0	GO:0045913	GO Biological Processes	positive regulation of carbohydrate metabolic process	-2.60371	20504	81	143	4	Entpd5|Prkce|Zbtb20|Prkaa1
0	0	0	0	0	0	-2.60371	0	0	0	0	0	0	0	0	0	0	0	0	0	0	GO:1900542	GO Biological Processes	regulation of purine nucleotide metabolic process	-2.60371	20504	81	143	4	Entpd5|Zbtb20|Prkaa1|Tigar
0	0	0	0	0	0	0	0	0	0	0	0	-2.60261	0	0	0	0	-2.1115	0	0	0	GO:0032007	GO Biological Processes	negative regulation of TOR signaling	-2.60261	20504	44	126	3	Nprl3|Pdcd6|Itfg2
-2.37929	0	0	0	0	0	0	0	0	0	0	0	0	0	0	0	-2.60127	0	0	0	0	GO:0051216	GO Biological Processes	cartilage development	-2.60127	20504	212	278	9	Anxa6|Serpinh1|Hspg2|Mdk|Pitx1|Pth1r|Thbs3|Rflna|Adamts7
0	0	0	0	0	0	0	0	0	0	0	0	0	0	0	-2.59948	0	-2.08332	0	0	0	GO:0050779	GO Biological Processes	RNA destabilization	-2.59948	20504	86	135	4	Rock1|Cpeb3|Cnot6l|Rc3h2
0	0	0	0	0	0	0	0	0	0	0	0	0	0	0	-2.59948	0	-2.08332	0	0	0	GO:0061014	GO Biological Processes	positive regulation of mRNA catabolic process	-2.59948	20504	86	135	4	Rock1|Cpeb3|Cnot6l|Rc3h2
0	0	0	0	0	0	0	0	0	-2.50591	0	0	0	0	0	0	-2.59923	0	0	0	0	GO:0040013	GO Biological Processes	negative regulation of locomotion	-2.59923	20504	341	278	12	Acvrl1|Chrd|Eng|Ilk|Pdgfb|Serpinf1|Sema6c|Wnt4|Ifitm3|Ifitm1|Emilin1|Arap3
0	0	-2.59794	0	0	0	0	0	0	0	0	0	0	0	0	0	0	0	0	0	0	R-MMU-9033241	Reactome Gene Sets	Peroxisomal protein import	-2.59794	20504	63	185	4	Decr2|Ube2d3|Acox3|Ube2d1
0	0	0	0	0	0	-2.59756	0	0	0	0	0	0	0	0	0	0	0	0	0	0	GO:0045981	GO Biological Processes	positive regulation of nucleotide metabolic process	-2.59756	20504	39	143	3	Entpd5|Zbtb20|Prkaa1
0	0	0	0	0	0	-2.59756	0	0	0	0	0	0	0	0	0	0	0	0	0	0	GO:1900544	GO Biological Processes	positive regulation of purine nucleotide metabolic process	-2.59756	20504	39	143	3	Entpd5|Zbtb20|Prkaa1
0	0	0	0	0	0	0	0	0	0	0	0	0	0	-2.05946	0	0	0	0	0	-2.59546	GO:0045824	GO Biological Processes	negative regulation of innate immune response	-2.59546	20504	81	469	7	Acod1|Trim21|Tap1|Cd96|Havcr2|Ythdf3|Ifi206
0	0	0	0	0	0	0	0	0	0	0	0	0	0	0	0	-2.42961	0	0	0	0	GO:0010595	GO Biological Processes	positive regulation of endothelial cell migration	-2.59514	20504	109	2633	25	Agt|Alox12|Bcar1|Fgf1|Foxc2|Hmgb1|Igf1|Itgb3|Nfe2l2|Nos3|Pdcd6|Pdgfb|Pik3c2a|Prkd1|Snai2|Sparc|Stat5a|Tgfb1|Hdac7|Srpx2|Zfp580|Sash1|Rin2|Pik3cb|Bcas3
0	0	0	0	0	0	0	0	0	0	0	0	0	0	0	0	-2.59387	0	0	0	0	GO:0048017	GO Biological Processes	inositol lipid-mediated signaling	-2.59387	20504	173	278	8	Igf1|Maz|Pdgfb|Pld2|Slc9a3r2|Prr5l|Pear1|Trem2
0	0	0	0	0	0	0	0	0	0	0	0	0	0	0	0	-2.59387	0	0	0	0	GO:0051896	GO Biological Processes	regulation of protein kinase B signaling	-2.59387	20504	173	278	8	Eng|Igf1|Ilk|Maz|Phlda3|Rcn3|Sfrp5|Cavin3
0	0	0	-2.59137	0	0	0	0	0	0	0	0	0	0	0	0	0	0	0	0	0	GO:0032755	GO Biological Processes	positive regulation of interleukin-6 production	-2.59137	20504	109	107	4	Mbp|P2rx7|Traf6|Ripk2
0	0	0	0	-2.5865	0	0	0	0	0	0	0	0	0	0	0	0	0	0	0	0	GO:0006892	GO Biological Processes	post-Golgi vesicle-mediated transport	-2.5865	20504	100	117	4	Vps29|Exoc8|Slc30a6|Vps52
0	0	0	0	0	0	0	0	0	0	0	0	0	0	0	0	0	0	-2.58618	0	0	GO:0008217	GO Biological Processes	regulation of blood pressure	-2.58618	20504	218	129	6	Agt|Col1a2|Cpa3|Nos3|Postn|Ramp2
0	0	0	0	0	0	0	0	0	0	0	0	0	0	0	0	0	0	0	0	-2.58567	R-MMU-983170	Reactome Gene Sets	Antigen Presentation: Folding, assembly and peptide loading of class I MHC	-2.58567	20504	42	469	5	Hspa5|H2-M2|Tap1|Erap1|H2-Q6
0	0	0	0	0	0	-2.58432	0	0	0	0	0	0	0	0	0	0	0	0	0	0	GO:0006140	GO Biological Processes	regulation of nucleotide metabolic process	-2.58432	20504	82	143	4	Entpd5|Zbtb20|Prkaa1|Tigar
0	0	0	0	0	0	-2.58136	0	0	0	0	0	0	0	0	0	0	0	0	0	0	ko04024	KEGG Pathway	cAMP signaling pathway	-2.58136	20504	197	143	6	Acox1|Camk2b|Nfatc1|Sstr5|Rapgef4|Pik3cb
0	0	0	0	0	0	0	0	0	0	0	0	0	0	0	0	-2.57844	0	0	0	0	GO:0010594	GO Biological Processes	regulation of endothelial cell migration	-2.57844	20504	174	278	8	Acvrl1|Foxc2|Igf1|Itgb3|Pdgfb|Serpinf1|Srpx2|Zfp580
0	0	0	0	0	0	0	0	0	0	0	0	0	0	0	0	-2.57844	0	0	0	0	GO:1903169	GO Biological Processes	regulation of calcium ion transmembrane transport	-2.57844	20504	174	278	8	Casq1|Itgb3|Rem1|Aplnr|Dysf|Cabp1|Selenon|Nppa
0	0	0	0	0	0	0	0	-2.57821	0	0	0	0	0	0	0	0	0	0	0	-2.24631	ko05220	KEGG Pathway	Chronic myeloid leukemia	-2.57821	20504	71	166	4	Ikbkb|Pik3r3|Sos1|Sos2
0	0	0	0	0	0	0	0	-2.57821	0	0	0	0	0	0	0	0	0	0	0	0	R-MMU-166520	Reactome Gene Sets	Signaling by NTRKs	-2.57821	20504	71	166	4	Atf1|Sos1|Kidins220|Frs2
0	0	0	0	0	0	0	0	0	0	0	0	0	0	-2.57732	0	0	0	0	0	0	GO:0035812	GO Biological Processes	renal sodium excretion	-2.57732	20504	28	204	3	Comt|Gnai2|Gnas
0	0	0	0	0	0	0	0	-2.5773	0	0	0	0	0	0	0	0	0	0	0	0	GO:0038061	GO Biological Processes	NIK/NF-kappaB signaling	-2.5773	20504	117	166	5	Terf2ip|Sash1|Cyld|Tlr3|Ep300
0	0	0	0	0	0	0	0	0	0	-2.57569	0	0	0	0	0	0	0	0	0	0	R-MMU-5696398	Reactome Gene Sets	Nucleotide Excision Repair	-2.57569	20504	99	119	4	Pole|Pole2|Cetn2|Rfc3
0	0	0	0	0	0	0	0	0	0	0	0	0	0	0	-2.57493	0	0	0	0	0	GO:0046488	GO Biological Processes	phosphatidylinositol metabolic process	-2.57493	20504	144	135	5	Piga|Pten|Pigw|Fam126a|Socs7
0	0	0	0	0	0	0	0	0	0	0	0	-2.57458	0	0	0	0	0	0	0	0	R-MMU-2980766	Reactome Gene Sets	Nuclear Envelope Breakdown	-2.57458	20504	45	126	3	Nup43|Sec13|Nup188
0	0	0	0	0	0	0	0	0	0	0	0	-2.57458	0	0	0	0	0	0	0	0	R-MMU-4570464	Reactome Gene Sets	SUMOylation of RNA binding proteins	-2.57458	20504	45	126	3	Nup43|Sec13|Nup188
0	0	0	0	0	0	-2.57256	0	0	0	0	0	0	0	0	0	0	0	0	0	0	GO:0050730	GO Biological Processes	regulation of peptidyl-tyrosine phosphorylation	-2.57256	20504	266	143	7	Cd24a|Kit|Prkce|Prkcz|Ptk6|Tgfa|Arl2bp
0	0	-2.35852	0	0	0	0	0	0	0	0	0	0	0	0	0	0	0	0	-2.02399	-2.24864	ko04621	KEGG Pathway	NOD-like receptor signaling pathway	-2.56999	20504	169	2633	35	Atg5|Bcl2|Casp1|Chuk|Camp|Cybb|Gbp2b|Hsp90ab1|Ifi204|Ifnar1|Ifnar2|Ikbkb|Ikbkg|Nfkbib|P2rx7|Prkcd|Tank|Traf6|Trip6|Rnasel|Mapk3|Gabarapl1|Nampt|Nek7|Mfn1|Atg12|Dnm1l|Ticam1|Ripk2|Brcc3|Gbp5|Card6|Nod2|Aim2|Nlrp1b
0	0	0	0	0	0	0	0	0	0	0	0	0	0	0	0	-2.56972	0	0	0	0	GO:0009124	GO Biological Processes	nucleoside monophosphate biosynthetic process	-2.56972	20504	43	278	4	Gart|Dhodh|Cad|Gmpr2
0	0	0	0	0	0	0	0	0	0	0	0	0	0	0	0	-2.56972	0	0	0	0	GO:1900026	GO Biological Processes	positive regulation of substrate adhesion-dependent cell spreading	-2.56972	20504	43	278	4	Ilk|Itgb3|Mdk|Rac3
0	0	-2.56906	0	0	0	0	0	0	0	0	0	0	0	0	0	0	0	0	0	0	GO:0002418	GO Biological Processes	immune response to tumor cell	-2.56906	20504	31	185	3	Hmgb1|Ceacam1|Havcr2
0	0	0	0	0	0	0	0	0	0	0	0	0	0	0	0	0	0	0	0	-2.56704	GO:0044819	GO Biological Processes	mitotic G1/S transition checkpoint signaling	-2.56704	20504	26	469	4	Trp53|Rbm38|Pidd1|Sde2
-2.56689	0	0	0	0	0	0	0	0	0	0	0	0	0	0	0	0	0	0	0	0	GO:0030833	GO Biological Processes	regulation of actin filament polymerization	-2.56689	20504	175	477	11	Avil|Dlg1|Eln|Prkce|Hax1|Arpc3|Gmfb|Esam|Rictor|Kank3|Arhgap28
0	0	0	0	0	0	-2.5659	0	0	0	0	0	0	0	0	0	0	0	0	0	0	GO:1903580	GO Biological Processes	positive regulation of ATP metabolic process	-2.5659	20504	40	143	3	Entpd5|Zbtb20|Prkaa1
0	0	0	0	0	0	0	0	0	0	0	0	0	0	0	-2.09318	0	0	0	0	-2.56481	GO:0016311	GO Biological Processes	dephosphorylation	-2.56481	20504	346	469	17	Acp1|Vcan|Hsp90ab1|Pdgfrb|Pten|Ptpn4|Ensa|Ppp6c|Pgam5|Tns2|Mtmr9|Ppp1r9b|Pip4p1|Ppp2r5a|Ssh1|Mtmr10|Pptc7
0	0	0	0	0	0	0	0	0	0	-2.56455	0	0	0	0	0	0	0	0	0	0	GO:0007080	GO Biological Processes	mitotic metaphase plate congression	-2.56455	20504	48	119	3	Ndc80|Cdt1|Kif2c
0	0	0	0	0	0	0	0	-2.56433	0	0	0	0	0	0	0	0	0	0	0	0	GO:0018394	GO Biological Processes	peptidyl-lysine acetylation	-2.56433	20504	171	166	6	Ctcf|Hcfc1|Mecp2|Msl2|Tada2b|Ep300
0	0	0	-2.56289	0	0	0	0	0	0	0	0	0	0	0	0	0	0	0	0	0	GO:0035148	GO Biological Processes	tube formation	-2.56289	20504	183	107	5	Traf6|Sufu|Opa1|Luzp1|Mks1
0	0	0	-2.56279	0	0	0	0	0	0	0	0	0	0	0	0	0	0	0	0	0	R-MMU-9007101	Reactome Gene Sets	Rab regulation of trafficking	-2.56279	20504	111	107	4	Rab18|Rab33b|Rin2|Rab3gap1
0	0	0	0	0	0	0	0	0	0	0	0	0	0	0	0	-2.56277	0	0	0	0	GO:2000353	GO Biological Processes	positive regulation of endothelial cell apoptotic process	-2.56277	20504	21	278	3	Col18a1|Ecscr|Cd248
0	0	0	0	0	0	0	0	0	0	0	0	0	0	0	0	0	0	0	0	-2.56106	GO:2000045	GO Biological Processes	regulation of G1/S transition of mitotic cell cycle	-2.56106	20504	128	469	9	Dlg1|Men1|Pten|Trp53|Rbm38|Pidd1|Fbxo7|Gpnmb|Sde2
0	0	0	0	0	0	0	0	0	0	0	0	0	0	0	0	-2.43346	0	0	0	0	ko05418	KEGG Pathway	Fluid shear stress and atherosclerosis	-2.56062	20504	145	2633	31	Bcl2|Calm3|Chuk|Ctsl|Cybb|Gpc1|Gsta1|Gsta3|Gstm5|Gstp1|Hsp90ab1|Ikbkb|Ikbkg|Itgb3|Mmp2|Nfe2l2|Nqo1|Nos3|Pdgfb|Pecam1|Pik3r3|Prkcz|Sdc1|Tnfrsf1a|Hsp90b1|Trp53|Mapk7|Map2k4|Pik3cb|Prkaa1|Rac3
0	0	0	0	0	0	0	0	0	0	0	0	0	0	0	0	-2.43346	0	0	0	0	mmu05418	KEGG Pathway	Fluid shear stress and atherosclerosis	-2.56062	20504	145	2633	31	Bcl2|Calm3|Chuk|Ctsl|Cybb|Gpc1|Gsta1|Gsta3|Gstm5|Gstp1|Hsp90ab1|Ikbkb|Ikbkg|Itgb3|Mmp2|Nfe2l2|Nqo1|Nos3|Pdgfb|Pecam1|Pik3r3|Prkcz|Sdc1|Tnfrsf1a|Hsp90b1|Trp53|Mapk7|Map2k4|Pik3cb|Prkaa1|Rac3
0	0	0	0	0	0	0	0	0	0	0	0	0	0	0	0	-2.56044	0	0	0	0	GO:0050679	GO Biological Processes	positive regulation of epithelial cell proliferation	-2.56044	20504	215	278	9	Acvrl1|Igf1|Itgb3|Mdk|Pdgfb|Pgf|Aplnr|Dysf|Zfp580
0	0	-2.56023	0	0	0	0	0	0	0	0	0	0	0	0	0	0	0	0	0	0	GO:0044409	GO Biological Processes	entry into host	-2.56023	20504	106	185	5	Trim26|Ceacam1|Fuca2|Trim62|Trim14
0	0	0	0	0	0	0	0	0	0	0	0	0	0	0	-2.55678	0	0	0	0	0	GO:0006644	GO Biological Processes	phospholipid metabolic process	-2.55678	20504	362	135	8	Piga|Pten|Far1|Pigw|Gpcpd1|Fam126a|Socs7|Sgms1
-2.23744	0	0	0	0	0	0	0	0	0	0	0	0	0	0	0	-2.4811	0	-2.55676	0	0	GO:0055001	GO Biological Processes	muscle cell development	-2.55676	20504	221	129	6	Actc1|Agt|Lox|Tnnt3|Ramp2|Klhl40
0	0	0	0	0	0	0	0	-2.5561	0	0	0	0	0	0	0	0	0	0	0	0	ko04662	KEGG Pathway	B cell receptor signaling pathway	-2.5561	20504	72	166	4	Ikbkb|Pik3r3|Sos1|Sos2
0	0	0	0	0	0	0	0	0	-2.55574	0	0	0	0	0	0	0	0	0	0	0	GO:0097305	GO Biological Processes	response to alcohol	-2.55574	20504	229	86	5	Ces1e|Hsd3b2|Hsd3b3|Ces1d|Ces1f
-2.22981	0	0	0	0	0	0	0	0	0	0	0	0	0	0	0	0	0	0	0	0	GO:0006479	GO Biological Processes	protein methylation	-2.55315	20504	194	2633	39	Brca1|Ctcf|Dnmt1|Dnmt3b|Fbl|Gcg|Gfi1b|Prmt1|Jarid2|Mecp2|Men1|Pcmt1|Smarcb1|Suz12|Setd3|Suv39h2|Zfp110|Chtop|Ntmt1|Snrpd3|Trmt112|Bcor|Prmt3|Camkmt|Phf19|Cxxc1|Asxl2|Prmt6|Kdm1a|Prmt9|Zfp369|Vcpkmt|Lcor|Prmt7|Setd4|Smyd2|Nsd3|Mettl22|Auts2
-2.22981	0	0	0	0	0	0	0	0	0	0	0	0	0	0	0	0	0	0	0	0	GO:0008213	GO Biological Processes	protein alkylation	-2.55315	20504	194	2633	39	Brca1|Ctcf|Dnmt1|Dnmt3b|Fbl|Gcg|Gfi1b|Prmt1|Jarid2|Mecp2|Men1|Pcmt1|Smarcb1|Suz12|Setd3|Suv39h2|Zfp110|Chtop|Ntmt1|Snrpd3|Trmt112|Bcor|Prmt3|Camkmt|Phf19|Cxxc1|Asxl2|Prmt6|Kdm1a|Prmt9|Zfp369|Vcpkmt|Lcor|Prmt7|Setd4|Smyd2|Nsd3|Mettl22|Auts2
0	0	-2.32155	0	0	0	0	0	-2.55177	0	0	0	0	0	0	0	0	0	0	0	0	GO:0007254	GO Biological Processes	JNK cascade	-2.55177	20504	172	166	6	Rb1cc1|Map2k4|Map3k1|Cyld|Rap2a|Tlr3
0	0	0	0	0	0	0	0	0	0	0	0	0	0	0	0	-2.55162	0	0	0	0	GO:0010770	GO Biological Processes	positive regulation of cell morphogenesis involved in differentiation	-2.55162	20504	103	278	6	Ilk|Itgb3|Mdk|Numbl|Cul7|Rac3
0	0	0	0	0	0	0	0	-2.54975	0	0	0	0	0	0	0	0	0	0	0	0	R-MMU-451927	Reactome Gene Sets	Interleukin-2 family signaling	-2.54975	20504	35	166	3	Pik3r3|Sos1|Sos2
0	0	0	0	0	0	0	0	-2.54975	0	0	0	0	0	0	0	0	0	0	0	0	R-MMU-6811438	Reactome Gene Sets	Intra-Golgi traffic	-2.54975	20504	35	166	3	Gosr1|Trip11|Cog5
0	0	0	0	0	0	-2.54882	0	0	0	0	0	0	0	0	0	0	0	0	0	0	mmu04024	KEGG Pathway	cAMP signaling pathway	-2.54882	20504	200	143	6	Acox1|Camk2b|Nfatc1|Sstr5|Rapgef4|Pik3cb
0	0	0	0	0	0	-2.54678	0	0	0	0	0	0	0	0	0	0	0	0	0	0	GO:0006665	GO Biological Processes	sphingolipid metabolic process	-2.54678	20504	138	143	5	Kit|B3galt2|Elovl6|Acer1|Cers6
0	0	0	-2.54497	0	0	0	0	0	0	0	0	0	0	0	0	0	0	0	-2.18831	-2.22621	R-MMU-5653656	Reactome Gene Sets	Vesicle-mediated transport	-2.54497	20504	566	107	9	Agfg1|Rab18|Rab33b|Ubqln1|Rin2|Actr3|Gcc1|Usp6nl|Rab3gap1
0	0	0	0	0	0	0	0	0	0	0	0	0	0	0	0	-2.54402	0	0	0	0	GO:0060537	GO Biological Processes	muscle tissue development	-2.54402	20504	488	278	15	Eng|Fhl2|Foxc2|Gpc1|Prmt1|Hspg2|Igf1|Pitx1|Sin3b|Tcf21|Dysf|Efemp2|Selenon|Cdk20|Fdps
0	0	0	0	0	0	0	0	0	0	0	0	0	0	0	0	0	0	0	0	-2.54264	GO:0001731	GO Biological Processes	formation of translation preinitiation complex	-2.54264	20504	13	469	3	Mcts1|Eif5|Dhx29
0	0	0	0	0	0	0	0	0	0	0	0	0	0	0	0	0	0	0	0	-2.54264	GO:0006977	GO Biological Processes	DNA damage response, signal transduction by p53 class mediator resulting in cell cycle arrest	-2.54264	20504	13	469	3	Trp53|Rbm38|Pidd1
0	0	0	-2.54258	0	0	0	0	0	0	0	0	0	0	0	0	0	0	0	0	0	GO:0016331	GO Biological Processes	morphogenesis of embryonic epithelium	-2.54258	20504	185	107	5	Traf6|Sufu|Opa1|Luzp1|Mks1
0	0	-2.54207	0	0	0	0	0	0	0	0	0	0	0	0	0	0	0	0	0	0	GO:0044403	GO Biological Processes	biological process involved in symbiotic interaction	-2.54207	20504	265	185	8	Chd1|F2rl1|Trim26|Ceacam1|Fuca2|Arl8b|Trim62|Trim14
0	-2.54111	0	0	0	0	0	0	0	0	0	0	0	0	0	0	0	0	0	0	0	GO:0009142	GO Biological Processes	nucleoside triphosphate biosynthetic process	-2.54111	20504	82	147	4	Pnp|Tgfb1|Impdh1|Nme4
0	0	0	0	0	0	0	0	0	0	0	0	0	0	-2.04867	0	0	0	0	0	-2.54009	GO:0006984	GO Biological Processes	ER-nucleus signaling pathway	-2.54009	20504	43	469	5	Atf6b|Lpcat3|Hspa5|Trp53|Amfr
0	0	0	0	0	0	0	0	0	0	-2.53893	0	0	0	0	0	0	0	0	0	0	GO:0009262	GO Biological Processes	deoxyribonucleotide metabolic process	-2.53893	20504	49	119	3	Rrm1|Rrm2|Dut
0	0	0	-2.53479	0	0	-2.09017	0	0	0	0	0	0	0	0	0	0	0	0	0	0	GO:0120034	GO Biological Processes	positive regulation of plasma membrane bounded cell projection assembly	-2.53479	20504	113	107	4	P2rx7|Cyfip1|Actr3|Atmin
0	0	0	-2.53479	0	0	0	0	0	0	0	0	0	0	0	0	0	0	0	0	0	GO:0001843	GO Biological Processes	neural tube closure	-2.53479	20504	113	107	4	Traf6|Sufu|Opa1|Mks1
0	0	0	0	0	0	0	0	-2.53433	0	0	0	0	0	0	0	0	0	0	0	-2.18778	mmu05220	KEGG Pathway	Chronic myeloid leukemia	-2.53433	20504	73	166	4	Ikbkb|Pik3r3|Sos1|Sos2
0	0	0	0	0	0	0	0	-2.53433	0	0	0	0	0	0	0	0	0	0	0	0	GO:0043506	GO Biological Processes	regulation of JUN kinase activity	-2.53433	20504	73	166	4	Map2k4|Map3k1|Sash1|Ern1
0	0	0	0	0	0	0	0	-2.53433	0	0	0	0	0	0	0	0	0	0	0	0	mmu04662	KEGG Pathway	B cell receptor signaling pathway	-2.53433	20504	73	166	4	Ikbkb|Pik3r3|Sos1|Sos2
-2.53401	0	0	-2.06085	0	0	0	0	0	0	-2.28877	0	0	0	0	0	0	0	-2.06502	0	0	GO:0001701	GO Biological Processes	in utero embryonic development	-2.53401	20504	556	477	24	Zfp36l1|Cdx2|Chek1|Col3a1|Fkbp10|Hey1|Prmt1|Matr3|Mdfi|Nos3|Rbpj|Smarcb1|Sox17|Sox5|Tie1|Chtop|Sbds|Cir1|Zfp830|Cmtm3|Gins1|Vash2|Apob|N4bp2l2
0	0	0	0	0	0	0	-2.53382	0	0	0	0	0	0	0	0	0	0	0	0	0	GO:0008285	GO Biological Processes	negative regulation of cell population proliferation	-2.53382	20504	766	27	5	Foxp3|Ceacam2|Tnfrsf13b|Cd274|Gpnmb
0	0	0	0	0	0	0	0	0	-2.53266	0	0	0	0	0	0	0	0	0	0	0	GO:0097006	GO Biological Processes	regulation of plasma lipoprotein particle levels	-2.53266	20504	68	86	3	Adipoq|Ces1d|Apob
0	0	0	-2.53252	0	0	0	0	0	-2.10724	0	0	0	0	0	0	0	0	0	0	0	GO:0050796	GO Biological Processes	regulation of insulin secretion	-2.53252	20504	186	107	5	Inhbb|Acsl4|Tm7sf3|Oga|Acvr1c
0	-2.53204	0	0	0	0	0	0	0	0	0	0	0	0	0	0	0	0	0	0	0	GO:0045047	GO Biological Processes	protein targeting to ER	-2.53204	20504	40	147	3	Hspa5|Get3|Tram2
0	-2.53204	0	0	0	0	0	0	0	0	0	0	0	0	0	0	0	0	0	0	0	R-MMU-190828	Reactome Gene Sets	Gap junction trafficking	-2.53204	20504	40	147	3	Dnm1|Tuba1a|Tubb4b
0	0	0	0	0	0	0	0	0	-2.53113	0	0	0	0	0	0	0	0	0	0	0	GO:0051235	GO Biological Processes	maintenance of location	-2.53113	20504	337	86	6	Ces1e|B4galnt1|Lep|Ces1d|Ces1f|Apob
0	0	-2.52918	0	0	0	0	0	0	0	0	0	0	0	0	0	0	0	0	0	0	GO:0006734	GO Biological Processes	NADH metabolic process	-2.52918	20504	32	185	3	Pfkp|Nudt12|Gpd1l
0	0	-2.52918	0	0	0	0	0	0	0	0	0	0	0	0	0	0	0	0	0	0	GO:0043372	GO Biological Processes	positive regulation of CD4-positive, alpha-beta T cell differentiation	-2.52918	20504	32	185	3	Irf1|Nfkbiz|Malt1
0	0	0	-2.52629	0	0	0	0	0	0	0	0	0	0	0	0	0	0	0	0	0	GO:0140353	GO Biological Processes	lipid export from cell	-2.52629	20504	55	107	3	Runx1|P2rx7|Acsl4
0	0	-2.34611	0	0	0	0	0	0	0	0	0	0	0	0	0	0	0	0	-2.01524	-2.23099	mmu04621	KEGG Pathway	NOD-like receptor signaling pathway	-2.5258	20504	170	2633	35	Atg5|Bcl2|Casp1|Chuk|Camp|Cybb|Gbp2b|Hsp90ab1|Ifi204|Ifnar1|Ifnar2|Ikbkb|Ikbkg|Nfkbib|P2rx7|Prkcd|Tank|Traf6|Trip6|Rnasel|Mapk3|Gabarapl1|Nampt|Nek7|Mfn1|Atg12|Dnm1l|Ticam1|Ripk2|Brcc3|Gbp5|Card6|Nod2|Aim2|Nlrp1b
0	0	0	0	0	0	0	0	0	0	0	0	0	0	-2.11827	0	0	0	0	0	0	GO:0007163	GO Biological Processes	establishment or maintenance of cell polarity	-2.52468	20504	226	2633	44	Macf1|Rhoc|Rnd2|Ctnna1|Cdx2|Cfl1|Dlg1|Atn1|Dst|Fscn1|Htt|Hey1|Hsp90ab1|Igf1|Ilk|Lama1|Pdcd6ip|Prkcz|Plk1|Tcf15|Lin7c|Wee1|Rhof|Mad2l1|Ndc80|Ooep|Shtn1|Pdzd11|Kif2c|Actr3|Dock8|Clasp2|Sdccag8|Rictor|Traf3ip2|Scrib|Gbf1|Parvb|Rac3|Bcas3|BC034090|Syne4|Fermt1|Nsfl1c
0	0	-2.52426	0	0	0	0	0	0	0	0	0	0	0	0	0	0	0	0	0	0	GO:0030193	GO Biological Processes	regulation of blood coagulation	-2.52426	20504	66	185	4	Cd9|F2rl1|Prkcd|Ceacam1
0	0	0	0	0	0	0	0	0	0	0	0	0	0	-2.52245	0	0	0	0	0	0	GO:0006826	GO Biological Processes	iron ion transport	-2.52245	20504	60	204	4	Snx3|Iscu|Steap3|Arhgap1
-2.52184	0	0	0	0	0	0	0	0	0	0	0	0	0	0	0	0	0	0	0	0	GO:0040034	GO Biological Processes	regulation of development, heterochronic	-2.52184	20504	13	477	3	Hmgn1|Rbpj|Sox5
0	0	0	-2.521	0	0	0	0	0	0	0	0	0	0	0	0	0	0	0	0	0	GO:0060606	GO Biological Processes	tube closure	-2.521	20504	114	107	4	Traf6|Sufu|Opa1|Mks1
0	0	0	0	0	0	0	0	0	0	0	0	-2.52052	0	0	0	0	0	0	0	0	R-MMU-191859	Reactome Gene Sets	snRNP Assembly	-2.52052	20504	47	126	3	Nup43|Sec13|Nup188
0	0	0	0	0	0	0	0	0	0	0	0	-2.52052	0	0	0	0	0	0	0	0	R-MMU-194441	Reactome Gene Sets	Metabolism of non-coding RNA	-2.52052	20504	47	126	3	Nup43|Sec13|Nup188
0	0	0	0	0	0	0	0	0	-2.52031	0	0	0	0	0	0	0	0	0	0	0	GO:0006690	GO Biological Processes	icosanoid metabolic process	-2.52031	20504	142	86	4	Alox5|Cyp2e1|Dpep1|Cyp4f14
0	0	0	0	0	0	0	0	0	0	0	0	0	0	0	0	0	0	-2.51836	0	0	GO:0001990	GO Biological Processes	regulation of systemic arterial blood pressure by hormone	-2.51836	20504	46	129	3	Agt|Cpa3|Nos3
0	0	0	0	0	0	0	0	-2.21257	0	0	0	0	0	0	0	0	0	-2.51836	0	0	GO:0060323	GO Biological Processes	head morphogenesis	-2.51836	20504	46	129	3	Col1a1|Twist2|Mmp2
0	0	0	0	0	0	0	0	0	0	-2.51353	0	0	0	0	0	0	0	0	0	0	GO:0006304	GO Biological Processes	DNA modification	-2.51353	20504	103	119	4	Apobec2|Brca1|Dnmt1|Hells
0	0	0	0	-2.51014	0	0	0	0	0	0	0	0	0	0	0	0	0	0	0	0	R-MMU-71406	Reactome Gene Sets	Pyruvate metabolism and Citric Acid (TCA) cycle	-2.51014	20504	51	117	3	Dld|Dlst|Idh3b
0	0	0	0	0	0	0	0	0	-2.50936	0	0	0	0	0	0	0	0	0	0	0	GO:0050728	GO Biological Processes	negative regulation of inflammatory response	-2.50936	20504	143	86	4	Adipoq|Alox5|Ccn3|Proc
0	0	0	0	0	0	-2.50936	0	0	0	0	0	0	0	0	0	0	0	0	0	0	GO:0035418	GO Biological Processes	protein localization to synapse	-2.50936	20504	86	143	4	Nptx1|Prkcz|Stx3|Rapgef4
-2.50856	0	0	0	0	0	0	0	0	0	0	0	0	0	0	0	0	0	0	0	0	mmu00260	KEGG Pathway	Glycine, serine and threonine metabolism	-2.50856	20504	43	477	5	Alas1|Bpgm|Dld|Shmt1|Sbds
0	0	0	0	0	0	-2.50659	0	0	0	0	0	0	0	0	0	0	0	0	0	0	GO:1904375	GO Biological Processes	regulation of protein localization to cell periphery	-2.50659	20504	141	143	5	Camk2b|Myo5b|Prkcz|Stx3|Rapgef4
0	0	0	0	0	0	0	0	0	0	0	0	0	0	-2.50626	0	0	0	0	0	0	WP373	WikiPathways	IL-3 signaling pathway	-2.50626	20504	99	204	5	Mras|Pxn|Stat5a|Mapk7|Mapk3
0	0	0	0	0	0	0	0	0	0	0	0	0	0	0	0	0	0	0	0	-2.50523	GO:1904030	GO Biological Processes	negative regulation of cyclin-dependent protein kinase activity	-2.50523	20504	27	469	4	Men1|Pten|Fbxo7|Hexim1
0	0	0	0	0	0	0	0	0	0	0	0	0	0	0	0	-2.50407	0	0	0	0	GO:0060675	GO Biological Processes	ureteric bud morphogenesis	-2.50407	20504	73	278	5	Ilk|Pgf|Tcf21|Wnt4|Dchs1
0	0	0	0	0	0	0	0	0	0	0	0	0	0	0	0	0	0	0	0	-2.50397	ko04137	KEGG Pathway	Mitophagy - animal	-2.50397	20504	63	469	6	Atg5|Kras|Trp53|Tbc1d15|Mfn1|Pgam5
0	0	0	0	0	0	0	0	0	0	0	0	0	0	0	0	0	0	0	0	-2.50397	mmu04137	KEGG Pathway	Mitophagy - animal	-2.50397	20504	63	469	6	Atg5|Kras|Trp53|Tbc1d15|Mfn1|Pgam5
0	0	0	0	0	0	0	0	0	0	0	0	0	0	0	0	-2.50344	0	0	0	0	GO:0048339	GO Biological Processes	paraxial mesoderm development	-2.50344	20504	22	278	3	Foxc2|Tcf15|Tead2
0	-2.50131	0	0	0	0	0	0	0	0	0	0	0	0	0	0	0	0	0	0	0	GO:0060603	GO Biological Processes	mammary gland duct morphogenesis	-2.50131	20504	41	147	3	Ccl11|Tgfb1|Scrib
0	0	0	0	0	0	0	0	0	0	-2.49842	0	0	0	0	0	0	0	0	0	0	GO:0031497	GO Biological Processes	chromatin assembly	-2.49842	20504	104	119	4	Hells|Mcm2|Chaf1a|Asf1b
0	0	0	0	0	0	0	0	0	0	0	0	0	0	0	-2.49794	0	0	0	0	0	GO:0008654	GO Biological Processes	phospholipid biosynthetic process	-2.49794	20504	217	135	6	Piga|Far1|Pigw|Fam126a|Socs7|Sgms1
0	0	0	0	0	0	0	-2.49766	0	0	0	0	0	0	0	0	0	0	0	0	0	GO:0002706	GO Biological Processes	regulation of lymphocyte mediated immunity	-2.49766	20504	226	27	3	Ccl20|Foxp3|Cd96
0	0	0	0	0	0	0	0	0	0	0	0	0	0	0	0	-2.49707	0	0	0	0	GO:0045197	GO Biological Processes	establishment or maintenance of epithelial cell apical/basal polarity	-2.49707	20504	45	278	4	Ilk|Lama1|Tcf15|Syne4
0	0	0	0	0	0	0	0	0	0	0	0	0	0	0	0	-2.49707	0	0	0	0	GO:1905521	GO Biological Processes	regulation of macrophage migration	-2.49707	20504	45	278	4	Mdk|Rarres2|Trem2|Emilin1
0	0	0	0	0	0	0	0	0	0	0	0	0	0	0	0	0	0	0	0	-2.4958	GO:0019883	GO Biological Processes	antigen processing and presentation of endogenous antigen	-2.4958	20504	44	469	5	Atg5|H2-M2|Tap1|Erap1|H2-Q6
0	0	0	0	0	0	0	0	0	0	0	0	0	0	-2.39664	0	0	0	0	0	0	GO:0036503	GO Biological Processes	ERAD pathway	-2.49358	20504	105	2633	24	Hspa5|Hsp90b1|Ube2g2|Rnf103|Amfr|Dnajb9|Fbxo17|Fbxo6|Rcn3|Sgta|Rnf5|Ubqln2|Ubqln1|Usp14|Sdf2l1|Ccdc47|Tmem129|Syvn1|Svip|Calr4|Selenos|Nploc4|Man1b1|Erlin2
0	0	-2.1704	0	0	0	0	0	0	0	0	0	0	0	0	0	0	0	0	0	-2.49349	GO:0045089	GO Biological Processes	positive regulation of innate immune response	-2.49349	20504	131	469	9	Irgm1|Matr3|Stat5a|Riok3|Havcr2|Hexim1|Gbp5|Ifi208|Ifi206
0	0	0	0	0	0	0	0	0	0	0	0	0	0	0	-2.49344	0	0	0	0	0	R-MMU-4420097	Reactome Gene Sets	VEGFA-VEGFR2 Pathway	-2.49344	20504	92	135	4	Kras|Rock1|Rictor|Pak2
0	0	0	0	0	0	0	0	0	0	0	0	0	0	0	0	0	0	0	0	-2.49182	GO:0007219	GO Biological Processes	Notch signaling pathway	-2.49182	20504	182	469	11	Jag2|Ascl1|Rbpj|Snai1|Perp|Nkap|Aph1c|Chac1|Dtx2|Prag1|Maml2
0	0	0	0	0	0	0	0	-2.49181	0	0	0	0	0	0	0	0	0	0	0	0	WP1244	WikiPathways	Estrogen signaling	-2.49181	20504	75	166	4	Gtf2h1|Ikbkb|Sos1|Ep300
0	0	-2.49065	0	0	0	0	0	0	0	0	0	0	0	0	0	0	0	0	0	0	WP1253	WikiPathways	Type II interferon signaling (IFNG)	-2.49065	20504	33	185	3	Ifngr2|Irf1|Prkcd
0	0	0	0	0	-2.48616	0	0	0	0	0	0	0	0	0	0	0	0	0	0	0	GO:0021872	GO Biological Processes	forebrain generation of neurons	-2.48616	20504	62	98	3	B2m|Ascl1|Ptger3
0	0	0	-2.48217	0	0	0	0	0	0	0	0	0	0	0	0	0	0	0	0	0	R-MMU-2029482	Reactome Gene Sets	Regulation of actin dynamics for phagocytic cup formation	-2.48217	20504	57	107	3	Cyfip1|Actr3|Wipf1
0	0	0	0	0	0	0	0	0	0	0	0	0	0	0	0	0	-2.48064	0	-2.1712	0	WP310	WikiPathways	mRNA processing	-2.48064	20504	453	189	11	Ddx6|Uhmk1|Matr3|Srsf3|Rbms1|Rbm7|Rnmt|Hnrnpll|Cstf2t|Tardbp|Ddx19b
0	0	0	0	0	0	0	0	0	-2.4795	0	0	0	0	0	0	0	0	0	0	0	GO:0050909	GO Biological Processes	sensory perception of taste	-2.4795	20504	71	86	3	Car6|Trpm5|Gnat3
-2.47887	0	0	0	0	0	0	0	0	0	0	0	0	0	0	0	0	0	0	0	0	GO:0003176	GO Biological Processes	aortic valve development	-2.47887	20504	27	477	4	Hey1|Nos3|Rbpj|Tie1
-2.47887	0	0	0	0	0	0	0	0	0	0	0	0	0	0	0	0	0	0	0	0	GO:0014821	GO Biological Processes	phasic smooth muscle contraction	-2.47887	20504	27	477	4	Agt|Dlg1|Ptger3|Tbx2
0	0	0	0	0	0	0	0	0	0	0	0	0	0	0	0	-2.47843	0	0	0	0	GO:0072171	GO Biological Processes	mesonephric tubule morphogenesis	-2.47843	20504	74	278	5	Ilk|Pgf|Tcf21|Wnt4|Dchs1
0	0	0	0	0	-2.47761	0	0	0	0	0	0	0	0	0	0	0	0	0	0	0	GO:0042752	GO Biological Processes	regulation of circadian rhythm	-2.47761	20504	128	98	4	Arntl|Cry1|Npas2|Ptger3
0	0	0	0	0	-2.47761	0	0	0	0	0	0	0	0	0	0	0	0	0	0	0	GO:1990266	GO Biological Processes	neutrophil migration	-2.47761	20504	128	98	4	Ptger3|Cd177|Gbf1|Nod2
0	0	-2.47725	0	0	0	0	0	0	0	0	0	0	0	0	0	0	0	0	0	0	GO:1900046	GO Biological Processes	regulation of hemostasis	-2.47725	20504	68	185	4	Cd9|F2rl1|Prkcd|Ceacam1
0	0	0	0	0	0	0	0	0	-2.47703	0	0	0	0	0	0	0	0	0	0	0	GO:0006639	GO Biological Processes	acylglycerol metabolic process	-2.47703	20504	146	86	4	Cyp2e1|Ces1d|Gpat3|Apob
0	-2.47548	0	0	-2.09413	0	0	0	0	-2.2932	0	0	0	0	0	0	0	0	0	0	0	R-MMU-6798695	Reactome Gene Sets	Neutrophil degranulation	-2.47548	20504	501	147	10	Ap1m1|C5ar1|Hspa8|Pnp|Surf4|Impdh1|Adgre5|Tubb4b|Ppia|Dynlt1f
0	0	0	0	0	0	0	0	0	0	0	0	0	0	0	0	-2.47377	0	0	0	0	GO:0019932	GO Biological Processes	second-messenger-mediated signaling	-2.47377	20504	308	278	11	Casq1|Fhl2|Gapdh|Igf1|Aplnr|Homer3|Nfatc4|Trem2|Samd14|Nppa|Adgrl1
0	0	0	0	0	0	0	0	0	0	0	0	0	0	0	0	0	0	0	0	-2.47344	GO:0070665	GO Biological Processes	positive regulation of leukocyte proliferation	-2.47344	20504	157	469	10	Cd38|Il7|Foxp3|Spn|Stat5a|Cd274|Peli1|Selenok|Havcr2|Ripk2
0	0	0	0	0	0	0	-2.47236	0	0	0	0	0	0	0	0	0	0	0	0	0	GO:0002449	GO Biological Processes	lymphocyte mediated immunity	-2.47236	20504	479	27	4	Ccr6|Ccl20|Foxp3|Cd96
0	-2.47139	0	0	0	0	0	0	0	0	0	0	0	0	0	0	0	0	0	0	0	R-MMU-157858	Reactome Gene Sets	Gap junction trafficking and regulation	-2.47139	20504	42	147	3	Dnm1|Tuba1a|Tubb4b
0	0	0	0	0	0	0	0	0	0	0	-2.1626	0	0	0	0	0	0	0	0	-2.4695	GO:0048512	GO Biological Processes	circadian behavior	-2.4695	20504	64	469	6	Npas2|Pten|Trp53|Mta1|Ciart|Nr1d2
0	0	0	0	0	0	0	0	0	0	0	0	0	-2.46812	0	0	0	0	0	0	0	GO:0006497	GO Biological Processes	protein lipidation	-2.46812	20504	92	67	3	Irgm1|Igtp|Svip
0	0	0	0	0	-2.46646	0	0	0	0	0	0	0	0	0	0	0	0	0	0	0	GO:0045744	GO Biological Processes	negative regulation of G protein-coupled receptor signaling pathway	-2.46646	20504	63	98	3	Cry1|Ptger3|Rph3al
0	0	0	0	0	0	0	0	0	-2.46642	0	0	0	0	0	0	0	0	0	0	0	GO:0106106	GO Biological Processes	cold-induced thermogenesis	-2.46642	20504	147	86	4	Adipoq|Lep|Prlr|Ces1d
0	0	0	0	0	0	0	0	0	0	-2.4654	0	0	0	0	0	0	0	0	0	0	GO:0006289	GO Biological Processes	nucleotide-excision repair	-2.4654	20504	52	119	3	Brca2|Pole|Cetn2
-2.19707	0	0	0	0	0	0	0	0	0	0	0	0	0	0	-2.45984	0	0	0	0	0	GO:1903321	GO Biological Processes	negative regulation of protein modification by small protein conjugation or removal	-2.46448	20504	94	2633	22	Atg5|Cry1|Trip12|Limk1|Prkce|Trim21|Dysf|Mad2l1|Park7|Marchf7|Fbxo5|Hdac8|Prmt3|Klhl40|Pinx1|Spopl|Ivns1abp|Minar1|Gnl3l|Peli3|Ppia|Prr7
0	0	0	0	0	0	0	0	0	0	0	0	0	0	0	-2.46274	0	0	0	0	0	GO:0030890	GO Biological Processes	positive regulation of B cell proliferation	-2.46274	20504	46	135	3	Cd38|Il7|Peli1
0	0	0	0	-2.46262	0	0	0	0	0	0	0	0	0	0	0	0	0	0	0	0	GO:0060760	GO Biological Processes	positive regulation of response to cytokine stimulus	-2.46262	20504	53	117	3	Casp1|Parp9|Parp14
0	-2.35912	0	0	0	0	0	0	0	0	0	0	0	0	0	0	-2.46215	0	0	0	0	GO:0032965	GO Biological Processes	regulation of collagen biosynthetic process	-2.46215	20504	46	278	4	Pdgfb|Vim|Wnt4|Emilin1
0	0	0	0	0	0	0	-2.45943	0	0	0	0	0	0	0	0	0	0	0	0	0	GO:0002460	GO Biological Processes	adaptive immune response based on somatic recombination of immune receptors built from immunoglobulin superfamily domains	-2.45943	20504	483	27	4	Ccr6|Ccl20|Foxp3|Cd274
0	0	0	0	0	0	0	0	0	0	-2.4571	0	0	0	0	0	0	0	0	0	0	GO:0045787	GO Biological Processes	positive regulation of cell cycle	-2.4571	20504	336	119	7	Brca2|Chek1|Rad51ap1|Ndc80|Fbxo5|Cdt1|Dtl
0	0	0	0	0	0	0	0	0	0	0	0	0	0	0	0	-2.45667	0	0	0	0	GO:0034762	GO Biological Processes	regulation of transmembrane transport	-2.45667	20504	599	278	17	Casq1|Igf1|Itgb3|Rem1|Scn1b|Aplnr|Dysf|Cabp1|Slc9a3r2|C1qtnf2|Selenon|Trem2|Pcsk9|Tmem37|Trib3|Nppa|Kcng1
0	0	0	0	0	0	0	0	0	-2.45589	0	0	0	0	0	0	0	0	0	0	0	GO:0006638	GO Biological Processes	neutral lipid metabolic process	-2.45589	20504	148	86	4	Cyp2e1|Ces1d|Gpat3|Apob
0	0	-2.45434	0	0	0	0	0	0	0	0	0	0	0	0	0	0	0	0	0	0	GO:0019080	GO Biological Processes	viral gene expression	-2.45434	20504	69	185	4	Chd1|Trim62|Trim14|Mon1b
0	0	0	0	0	0	0	0	0	0	0	0	0	0	0	0	-2.45321	0	0	0	0	GO:0001885	GO Biological Processes	endothelial cell development	-2.45321	20504	75	278	5	Col15a1|Col18a1|Pecam1|Sox18|Plod3
0	0	-2.45171	0	0	0	0	0	0	0	0	0	0	0	0	0	0	0	0	0	0	GO:0050870	GO Biological Processes	positive regulation of T cell activation	-2.45171	20504	216	185	7	Efnb1|Hmgb1|Irf1|Ceacam1|Nfkbiz|Havcr2|Malt1
0	0	0	0	0	0	0	0	0	0	0	0	0	0	-2.44943	0	0	0	0	0	0	ko00640	KEGG Pathway	Propanoate metabolism	-2.44943	20504	31	204	3	Ldhb|Pccb|Mcee
0	0	0	0	0	0	0	0	0	0	0	0	0	-2.36638	0	0	0	0	0	0	0	GO:0016241	GO Biological Processes	regulation of macroautophagy	-2.44908	20504	100	2633	23	Bnip3|Htt|Irgm1|Igtp|Ikbkg|Trp53|Mapk3|Bag3|Ubqln2|Ubqln1|Scoc|Tsc1|Poldip2|Gpsm1|Tmem39a|Usp36|Ripk2|Tbc1d25|Rab3gap1|Sesn2|Smcr8|Nod2|Tigar
0	-2.44837	0	0	0	0	0	0	0	0	0	0	0	0	0	0	0	0	0	0	0	GO:0009205	GO Biological Processes	purine ribonucleoside triphosphate metabolic process	-2.44837	20504	87	147	4	Pnp|Tgfb1|Impdh1|Nme4
-2.44834	0	0	0	0	0	0	0	0	0	0	0	0	0	0	0	0	0	-2.42572	0	0	GO:0030324	GO Biological Processes	lung development	-2.44834	20504	235	477	13	Col3a1|Ctsl|Dhcr7|Lox|Nos3|Rbpj|Sparc|Tcf21|Thra|Rcn3|Hspb11|Selenon|Adamts2
0	0	0	0	0	0	0	0	-2.44722	0	0	0	0	0	0	0	0	0	0	0	0	GO:0016233	GO Biological Processes	telomere capping	-2.44722	20504	38	166	3	Dclre1a|Terf2ip|Nek7
0	0	0	0	0	0	0	0	-2.44722	0	0	0	0	0	0	0	0	0	0	0	0	R-MMU-8853659	Reactome Gene Sets	RET signaling	-2.44722	20504	38	166	3	Pik3r3|Sos1|Frs2
0	0	0	0	0	0	0	0	0	0	0	0	0	0	0	0	-2.44708	0	0	0	0	GO:0002693	GO Biological Processes	positive regulation of cellular extravasation	-2.44708	20504	23	278	3	Mdk|Pecam1|Plvap
0	0	0	0	0	0	0	0	0	0	0	0	0	0	0	0	-2.44708	0	0	0	0	GO:0009129	GO Biological Processes	pyrimidine nucleoside monophosphate metabolic process	-2.44708	20504	23	278	3	Dhodh|Cad|Nt5m
0	0	0	0	0	0	0	0	0	0	0	0	0	0	0	0	0	0	0	0	-2.44529	R-MMU-399954	Reactome Gene Sets	Sema3A PAK dependent Axon repulsion	-2.44529	20504	14	469	3	Hsp90ab1|Limk1|Pak2
0	0	0	0	0	0	0	0	0	0	-2.44192	0	0	0	0	0	0	0	0	0	0	GO:0070828	GO Biological Processes	heterochromatin organization	-2.44192	20504	53	119	3	Dnmt1|Hells|Wdhd1
0	0	0	0	0	0	-2.44183	0	0	0	0	0	0	0	0	0	0	0	0	0	0	GO:0071453	GO Biological Processes	cellular response to oxygen levels	-2.44183	20504	146	143	5	Nfe2l2|Prkce|Atp6v0a2|Pik3cb|Tigar
-2.44145	0	0	0	0	0	0	0	0	0	0	0	0	0	0	0	0	0	0	0	0	GO:0034101	GO Biological Processes	erythrocyte homeostasis	-2.44145	20504	156	477	10	Alas1|Zfp36l1|Heph|Prmt1|Thra|Klf13|Tmem14c|Gas2l1|Kdm1a|Ptbp3
0	0	0	0	0	0	0	0	-2.43884	0	0	0	0	0	0	0	0	0	0	0	0	GO:0000723	GO Biological Processes	telomere maintenance	-2.43884	20504	126	166	5	Xrn1|Dclre1a|Terf2ip|Nek7|Tent4b
0	0	0	0	0	0	0	0	0	0	0	0	0	0	0	0	0	0	0	0	-2.43573	GO:0072665	GO Biological Processes	protein localization to vacuole	-2.43573	20504	65	469	6	Hspa8|Vps37a|Mfsd1|Lmbrd1|Snx16|Vps13a
0	0	0	-2.1974	0	0	0	0	0	0	0	0	0	0	0	0	0	0	0	0	0	GO:0002763	GO Biological Processes	positive regulation of myeloid leukocyte differentiation	-2.43482	20504	72	2633	18	Zfp36l1|Runx1|Creb1|Gfi1b|Gnas|Hsf1|Itgb3|Ccl3|Stat5a|Tgfb1|Traf6|Hax1|Asxl2|Trem2|Ppargc1b|Trib1|Pla2g3|Gpr68
0	0	-2.43181	0	0	0	0	0	0	0	0	0	0	0	0	0	0	0	0	0	0	GO:0050818	GO Biological Processes	regulation of coagulation	-2.43181	20504	70	185	4	Cd9|F2rl1|Prkcd|Ceacam1
0	-2.43055	0	0	0	0	0	0	0	0	0	0	0	0	0	0	0	0	0	0	0	GO:0034620	GO Biological Processes	cellular response to unfolded protein	-2.43055	20504	88	147	4	Atf6b|Hspa5|Hspa8|Hsf1
0	0	0	0	0	0	0	0	0	0	0	0	0	0	0	0	-2.42961	0	0	0	0	GO:0034446	GO Biological Processes	substrate adhesion-dependent cell spreading	-2.42961	20504	109	278	6	Pdpn|Ilk|Itgb3|Lamb2|Mdk|Rac3
0	0	0	0	0	0	0	0	0	0	0	0	0	0	0	-2.42894	0	0	0	0	0	GO:0030162	GO Biological Processes	regulation of proteolysis	-2.42894	20504	743	135	12	Ddx3x|Itch|Pten|Trim21|Styx|Marchf7|Caap1|Ankib1|Otud4|Spopl|Pak2|Tmf1
0	0	0	0	0	0	0	0	0	0	0	0	0	0	0	-2.42705	0	0	0	0	0	GO:0006661	GO Biological Processes	phosphatidylinositol biosynthetic process	-2.42705	20504	96	135	4	Piga|Pigw|Fam126a|Socs7
-2.42639	0	0	0	0	0	0	0	0	0	0	0	0	0	0	0	0	0	0	0	0	GO:0090263	GO Biological Processes	positive regulation of canonical Wnt signaling pathway	-2.42639	20504	108	477	8	Col1a1|Fzd9|Jrk|Rbpj|Thra|Tnks2|Fam53b|Csnk1g1
0	0	0	-2.42595	0	0	0	0	0	0	0	0	0	0	0	0	0	0	0	0	0	GO:0021915	GO Biological Processes	neural tube development	-2.42595	20504	197	107	5	Traf6|Sufu|Opa1|Luzp1|Mks1
0	0	0	0	0	0	-2.42561	0	0	0	0	0	0	0	0	0	0	0	0	0	0	GO:0051962	GO Biological Processes	positive regulation of nervous system development	-2.42561	20504	359	143	8	Camk2b|Bcl11a|Kit|Myo5b|Sema4a|Tenm4|Tiam2|Lig4
-2.42461	0	0	0	0	0	0	0	0	0	0	0	0	0	0	0	0	0	0	0	0	GO:0008298	GO Biological Processes	intracellular mRNA localization	-2.42461	20504	14	477	3	Zfp36l1|Htt|Prpf18
-2.42461	0	0	0	0	0	0	0	0	0	0	0	0	0	0	0	0	0	0	0	0	GO:0030432	GO Biological Processes	peristalsis	-2.42461	20504	14	477	3	Agt|Dlg1|Tbx2
-2.42148	0	0	0	0	0	0	0	0	0	0	0	0	0	0	0	0	0	0	0	0	GO:0043462	GO Biological Processes	regulation of ATPase activity	-2.42148	20504	45	477	5	Tnnt2|Tnnt3|Chtop|Vcpkmt|Ahsa1
0	0	0	0	0	0	-2.42109	0	0	0	0	0	0	0	0	0	0	0	0	0	0	GO:1903578	GO Biological Processes	regulation of ATP metabolic process	-2.42109	20504	91	143	4	Entpd5|Zbtb20|Prkaa1|Tigar
0	0	0	0	0	0	0	0	0	0	0	0	0	0	0	0	0	0	0	0	-2.42064	ko04658	KEGG Pathway	Th1 and Th2 cell differentiation	-2.42064	20504	87	469	7	Chuk|Ikbkg|Jag2|Nfatc1|Rbpj|Stat5a|Maml2
0	0	0	0	0	0	0	0	0	0	0	0	0	0	0	0	0	0	0	0	-2.42064	mmu04658	KEGG Pathway	Th1 and Th2 cell differentiation	-2.42064	20504	87	469	7	Chuk|Ikbkg|Jag2|Nfatc1|Rbpj|Stat5a|Maml2
0	0	-2.41734	0	0	0	0	0	0	0	0	0	0	0	0	0	0	0	0	0	0	R-MMU-2173793	Reactome Gene Sets	Transcriptional activity of SMAD2/SMAD3:SMAD4 heterotrimer	-2.41734	20504	35	185	3	Tgif1|Ube2d3|Ube2d1
0	0	0	0	0	0	0	0	0	0	0	0	0	0	0	0	0	0	-2.4153	0	0	GO:0022602	GO Biological Processes	ovulation cycle process	-2.4153	20504	50	129	3	Agt|Nos3|Ptx3
0	0	0	0	0	0	0	0	-2.41502	0	0	0	0	0	0	0	0	0	0	0	0	GO:0001782	GO Biological Processes	B cell homeostasis	-2.41502	20504	39	166	3	Ikbkb|Sos1|Sos2
0	-2.41384	0	0	0	0	0	0	0	0	0	0	0	0	0	0	0	0	0	0	0	GO:0072599	GO Biological Processes	establishment of protein localization to endoplasmic reticulum	-2.41384	20504	44	147	3	Hspa5|Get3|Tram2
0	0	0	0	0	0	0	0	0	-2.41231	0	0	0	0	0	0	0	0	0	0	0	GO:0006635	GO Biological Processes	fatty acid beta-oxidation	-2.41231	20504	75	86	3	Adipoq|Lep|Slc27a2
0	0	0	0	0	0	0	0	0	-2.41231	0	0	0	0	0	0	0	0	0	0	0	GO:0034637	GO Biological Processes	cellular carbohydrate biosynthetic process	-2.41231	20504	75	86	3	Lep|Gys2|B3gnt6
-2.20698	0	0	0	0	0	0	0	0	0	0	0	0	0	-2.40984	0	0	0	0	0	0	GO:0044062	GO Biological Processes	regulation of excretion	-2.40984	20504	32	204	3	Comt|Gnai2|Gnas
0	0	0	0	0	0	0	0	0	0	0	0	0	0	-2.40984	0	0	0	0	0	0	GO:0048011	GO Biological Processes	neurotrophin TRK receptor signaling pathway	-2.40984	20504	32	204	3	Bcar1|Ngf|Bex1
0	0	0	-2.40734	0	0	0	0	0	0	0	0	0	0	0	0	0	0	0	0	0	GO:0051048	GO Biological Processes	negative regulation of secretion	-2.40734	20504	199	107	5	Inhbb|Rab33b|Slc30a1|Acsl4|Acvr1c
0	0	0	0	0	0	-2.40462	0	0	0	0	0	0	0	0	0	0	0	0	0	0	GO:0001666	GO Biological Processes	response to hypoxia	-2.40462	20504	214	143	6	Cd24a|Nfe2l2|Prkce|Pik3cb|Ece1|Tigar
0	0	0	0	0	0	-2.40462	0	0	0	0	0	0	0	0	0	0	0	0	0	0	GO:0098742	GO Biological Processes	cell-cell adhesion via plasma-membrane adhesion molecules	-2.40462	20504	214	143	6	Cd24a|Tenm4|Pik3cb|Igsf9|Cdhr1|Pcdh17
0	0	0	0	0	0	-2.4041	0	0	0	0	0	0	0	0	0	0	0	0	0	0	GO:0006096	GO Biological Processes	glycolytic process	-2.4041	20504	92	143	4	Entpd5|Zbtb20|Prkaa1|Tigar
0	0	0	0	0	0	-2.4041	0	0	0	0	0	0	0	0	0	0	0	0	0	0	GO:0030148	GO Biological Processes	sphingolipid biosynthetic process	-2.4041	20504	92	143	4	B3galt2|Elovl6|Acer1|Cers6
0	0	0	0	0	0	0	0	0	0	0	0	0	-2.40346	0	0	0	0	0	0	0	GO:0042158	GO Biological Processes	lipoprotein biosynthetic process	-2.40346	20504	97	67	3	Irgm1|Igtp|Svip
0	0	0	0	0	0	0	0	0	0	0	0	0	0	0	0	0	0	-2.40329	0	0	GO:0030510	GO Biological Processes	regulation of BMP signaling pathway	-2.40329	20504	102	129	4	Fbn1|Fstl1|Sox11|Kcp
-2.40186	0	0	0	0	0	0	0	0	0	0	0	0	0	0	0	0	0	-2.3989	0	0	GO:0030323	GO Biological Processes	respiratory tube development	-2.40186	20504	238	477	13	Col3a1|Ctsl|Dhcr7|Lox|Nos3|Rbpj|Sparc|Tcf21|Thra|Rcn3|Hspb11|Selenon|Adamts2
0	0	0	-2.2002	0	0	0	0	0	0	0	0	0	0	-2.14873	0	0	0	0	0	0	GO:0016236	GO Biological Processes	macroautophagy	-2.4015	20504	223	2633	43	Atg5|Bnip3|Rb1cc1|Ei24|Htt|Irgm1|Igtp|Ikbkg|Nprl3|Pik3c2a|Rab33b|Trp53|Mapk3|Bag3|Rnf5|Ubqln2|Lgals8|Ubqln1|Scoc|Gabarapl1|Trp53inp1|Tsc1|Tafazzin|Arl8b|Atg12|Poldip2|Gpsm1|Atg3|Tmem39a|Tecpr1|Usp36|Stx12|Ripk2|Tbc1d25|Pacs2|Vps41|Pik3c3|Rab3gap1|Sesn2|Smcr8|Nod2|Tigar|Nsfl1c
0	0	0	-2.28441	0	0	0	0	0	0	0	0	0	0	0	0	0	0	0	0	-2.37014	GO:0032663	GO Biological Processes	regulation of interleukin-2 production	-2.40037	20504	67	2633	17	Runx1|Cd1d1|Cd34|Pnp|Foxp3|Stat5a|Traf6|Ceacam1|Homer3|Hdac7|Stoml2|Glmn|Havcr2|Ripk2|Malt1|Nod2|Btnl2
0	0	0	0	0	0	0	0	0	0	0	0	0	0	0	0	0	0	0	0	-2.37014	GO:0051817	GO Biological Processes	modulation of process of other organism involved in symbiotic interaction	-2.40037	20504	67	2633	17	Cfl1|Chd1|Hspa8|Irgm1|Pou2f3|Ppib|Ptx3|Ccl8|Smarca4|Smarcb1|Ceacam1|Vapa|Rab9|Vapb|Nucks1|Tardbp|Ep300
-2.33463	0	0	0	0	0	0	0	0	0	0	0	0	0	0	0	0	0	-2.06076	0	0	R-MMU-9009391	Reactome Gene Sets	Extra-nuclear estrogen signaling	-2.40037	20504	67	2633	17	Calm3|Creb1|Esr1|Gnai2|Gng8|Prmt1|Uhmk1|Kras|Mmp2|Nos3|Pik3r3|Prkcz|Shc1|Sphk1|Tgfa|Gnat3|Strn
0	0	0	0	0	0	0	0	0	0	0	0	0	0	-2.39881	0	0	0	0	0	0	GO:0032956	GO Biological Processes	regulation of actin cytoskeleton organization	-2.39881	20504	369	204	10	Rhoc|Rnd2|Cfl1|Tmsb10|Pxn|Tesk1|Hax1|Arpc3|Naa80|Spire2
0	0	0	0	0	0	0	0	0	0	0	0	0	0	-2.39664	0	0	0	0	0	0	R-MMU-446728	Reactome Gene Sets	Cell junction organization	-2.39664	20504	65	204	4	Cd151|Pxn|Tesk1|Fblim1
0	0	0	0	0	0	0	0	0	0	0	0	-2.39571	0	0	0	0	0	0	0	0	GO:0038202	GO Biological Processes	TORC1 signaling	-2.39571	20504	52	126	3	Nprl3|Itfg2|Sec13
0	0	0	0	0	0	0	0	0	0	0	0	0	0	0	0	-2.3949	0	0	0	0	GO:0003382	GO Biological Processes	epithelial cell morphogenesis	-2.3949	20504	48	278	4	Col15a1|Col18a1|Pecam1|Plod3
0	0	0	0	0	0	0	0	0	0	0	0	0	0	0	0	-2.3949	0	0	0	0	GO:0033628	GO Biological Processes	regulation of cell adhesion mediated by integrin	-2.3949	20504	48	278	4	Foxc2|Itgb3|Rac3|Piezo1
0	0	0	0	0	0	0	0	0	0	0	0	0	0	0	0	-2.3949	0	0	0	0	GO:0043277	GO Biological Processes	apoptotic cell clearance	-2.3949	20504	48	278	4	Itgb3|Scarb1|Pear1|Trem2
0	0	0	0	0	0	0	0	0	0	0	0	0	0	0	0	-2.39342	0	0	0	0	GO:0034383	GO Biological Processes	low-density lipoprotein particle clearance	-2.39342	20504	24	278	3	Scarb1|Trem2|Pcsk9
0	0	0	0	0	0	0	0	-2.39099	0	0	0	0	0	0	0	0	0	0	0	0	WP1254	WikiPathways	Apoptosis	-2.39099	20504	80	166	4	Ikbkb|Map2k4|Map3k1|Scaf11
0	0	0	0	0	-2.39096	0	0	0	0	0	0	0	0	0	0	0	0	0	0	0	GO:0090398	GO Biological Processes	cellular senescence	-2.39096	20504	67	98	3	Arntl|B2m|Ybx1
0	0	0	0	0	0	0	0	0	0	0	0	0	0	-2.39031	0	0	0	0	0	0	WP523	WikiPathways	Regulation of actin cytoskeleton	-2.39031	20504	151	204	6	Cfl1|Bcar1|Fgf1|Mras|Pxn|Mapk3
0	0	0	-2.39027	0	0	0	0	0	0	0	0	0	0	0	0	0	0	0	0	0	GO:0046928	GO Biological Processes	regulation of neurotransmitter secretion	-2.39027	20504	124	107	4	Myo6|P2rx7|Slc30a1|Rab3gap1
0	0	0	0	0	0	0	0	0	0	0	0	0	0	0	0	0	-2.38972	0	0	0	GO:2000058	GO Biological Processes	regulation of ubiquitin-dependent protein catabolic process	-2.38972	20504	163	189	6	Ube3a|Ubqln2|Ube2v2|Rnf144a|Glmn|Chfr
0	0	0	0	0	0	0	0	0	0	0	0	0	0	0	0	0	0	-2.38818	0	0	GO:0070167	GO Biological Processes	regulation of biomineral tissue development	-2.38818	20504	103	129	4	Bglap|Bglap2|Fbn2|Nos3
0	0	-2.38785	0	0	0	0	0	0	0	0	0	0	0	0	0	0	0	0	0	0	ko04520	KEGG Pathway	Adherens junction	-2.38785	20504	72	185	4	Ctnna1|Cdh1|Ptpn6|Lmo7
0	0	-2.38785	0	0	0	0	0	0	0	0	0	0	0	0	0	0	0	0	0	0	mmu04520	KEGG Pathway	Adherens junction	-2.38785	20504	72	185	4	Ctnna1|Cdh1|Ptpn6|Lmo7
0	0	0	0	0	0	-2.38733	0	0	0	0	0	0	0	0	0	0	0	0	0	0	GO:0006757	GO Biological Processes	ATP generation from ADP	-2.38733	20504	93	143	4	Entpd5|Zbtb20|Prkaa1|Tigar
0	0	0	0	0	0	-2.38733	0	0	0	0	0	0	0	0	0	0	0	0	0	0	GO:0099072	GO Biological Processes	regulation of postsynaptic membrane neurotransmitter receptor levels	-2.38733	20504	93	143	4	Nptx1|Prkcz|Stx3|Rapgef4
-2.25706	0	0	0	0	0	0	0	0	0	0	0	0	0	0	0	0	0	0	0	0	GO:0035066	GO Biological Processes	positive regulation of histone acetylation	-2.38728	20504	31	2633	10	Brca1|Ruvbl2|Foxp3|Snai2|Smarcb1|Tgfb1|Wbp2|Mapk3|Tada2b|Auts2
0	0	0	0	0	0	0	0	-2.38373	0	0	0	0	0	0	0	0	0	0	0	0	GO:0030521	GO Biological Processes	androgen receptor signaling pathway	-2.38373	20504	40	166	3	Ddx5|Rnf14|Ep300
0	0	0	0	0	-2.38364	0	0	0	0	0	0	0	0	0	0	0	0	0	0	0	GO:0008277	GO Biological Processes	regulation of G protein-coupled receptor signaling pathway	-2.38364	20504	136	98	4	Cry1|Ptger3|Ppp1r9b|Rph3al
0	0	0	0	0	0	-2.38343	0	0	0	0	0	0	0	0	0	0	0	0	0	0	GO:0061564	GO Biological Processes	axon development	-2.38343	20504	531	143	10	Casp6|Cobl|Dst|Bcl11a|Myo5b|Nptx1|Sema4a|Tiam2|Ece1|Auts2
0	-2.37848	0	0	0	0	0	0	0	0	0	0	0	0	0	0	0	0	0	0	0	GO:0009199	GO Biological Processes	ribonucleoside triphosphate metabolic process	-2.37848	20504	91	147	4	Pnp|Tgfb1|Impdh1|Nme4
0	-2.37848	0	0	0	0	0	0	0	0	0	0	0	0	0	0	0	0	0	0	0	GO:0030203	GO Biological Processes	glycosaminoglycan metabolic process	-2.37848	20504	91	147	4	Bgn|Pdgfrb|Tgfb1|Chst1
0	-2.37848	0	0	0	0	0	0	0	0	0	0	0	0	0	0	0	0	0	0	0	R-MMU-6811434	Reactome Gene Sets	COPI-dependent Golgi-to-ER retrograde traffic	-2.37848	20504	91	147	4	Surf4|Tuba1a|Arfgap2|Tubb4b
0	0	0	0	0	-2.37286	0	0	0	0	0	-2.08996	0	0	0	0	0	0	0	0	0	GO:0032720	GO Biological Processes	negative regulation of tumor necrosis factor production	-2.37286	20504	68	98	3	Irak3|Selenos|Nod2
0	0	0	0	0	-2.37286	0	0	0	0	0	0	0	0	0	0	0	0	0	0	0	GO:0006801	GO Biological Processes	superoxide metabolic process	-2.37286	20504	68	98	3	Sod3|Cd177|Duox2
0	0	0	0	0	0	0	0	0	0	0	0	0	0	0	0	0	0	-2.37251	0	0	R-MMU-76002	Reactome Gene Sets	Platelet activation, signaling and aggregation	-2.37251	20504	241	129	6	Col1a1|Col1a2|Sparc|Timp1|Pf4|Ppbp
0	0	0	0	0	0	0	0	0	0	0	0	-2.37234	0	0	0	0	0	0	0	0	R-MMU-9013406	Reactome Gene Sets	RHOQ GTPase cycle	-2.37234	20504	53	126	3	Srgap2|Vamp3|Arhgef7
0	0	0	0	0	0	0	0	0	0	0	0	-2.37234	0	0	0	0	0	0	0	0	R-MMU-9639288	Reactome Gene Sets	Amino acids regulate mTORC1	-2.37234	20504	53	126	3	Nprl3|Itfg2|Sec13
0	0	0	0	0	0	0	0	0	0	0	0	-2.37234	0	0	0	0	0	0	0	0	R-MMU-9711097	Reactome Gene Sets	Cellular response to starvation	-2.37234	20504	53	126	3	Nprl3|Itfg2|Sec13
0	0	0	0	0	0	0	0	0	0	0	0	0	0	0	0	-2.37175	0	-2.25934	0	0	GO:2000181	GO Biological Processes	negative regulation of blood vessel morphogenesis	-2.37175	20504	112	278	6	Col4a2|Serpinf1|Wnt4|Ecscr|Emilin1|Gpr4
0	0	0	0	0	0	0	0	0	0	0	0	0	0	-2.37161	0	0	0	0	0	0	GO:0120033	GO Biological Processes	negative regulation of plasma membrane bounded cell projection assembly	-2.37161	20504	33	204	3	Cfl1|Tesk1|Rap1gap
0	0	0	0	0	0	0	0	0	0	0	0	0	0	-2.37161	0	0	0	0	0	0	mmu00640	KEGG Pathway	Propanoate metabolism	-2.37161	20504	33	204	3	Ldhb|Pccb|Mcee
0	0	0	0	0	0	0	0	0	0	0	0	0	0	0	0	0	0	0	0	-2.04942	GO:0006623	GO Biological Processes	protein targeting to vacuole	-2.37124	20504	36	2633	11	Ap4m1|Hspa8|Sort1|Vps37a|Snx16|Vps37d|Vps41|Zfyve16|Mon1b|Vps13a|Vps37b
0	0	0	0	0	0	0	0	0	0	0	-2.10766	0	0	0	0	0	0	0	0	-2.37014	GO:0007622	GO Biological Processes	rhythmic behavior	-2.37014	20504	67	469	6	Npas2|Pten|Trp53|Mta1|Ciart|Nr1d2
0	0	0	0	0	0	0	0	0	0	0	0	0	0	0	0	0	0	0	0	-2.37008	GO:0002369	GO Biological Processes	T cell cytokine production	-2.37008	20504	47	469	5	Dlg1|Foxp3|Rsad2|Stard7|Dennd1b
0	0	0	0	0	0	0	0	0	0	0	0	0	0	-2.10597	0	0	0	0	0	0	GO:2000279	GO Biological Processes	negative regulation of DNA biosynthetic process	-2.37003	20504	41	2633	12	Adipoq|Acvrl1|Chek1|Men1|Trp53|Dcp2|Pinx1|Nat10|Pot1a|Tent4b|Niban2|Gnl3l
0	0	0	0	0	0	0	0	0	0	-2.36949	0	0	0	0	0	0	0	0	0	0	GO:2001022	GO Biological Processes	positive regulation of response to DNA damage stimulus	-2.36949	20504	113	119	4	Brca1|Rad51ap1|Timeless|Fancb
0	0	0	0	0	0	0	0	0	0	0	-2.36886	0	0	0	0	0	0	0	0	0	GO:0048255	GO Biological Processes	mRNA stabilization	-2.36886	20504	54	124	3	Hnrnpa0|Tent5b|Meioc
0	0	0	0	0	0	0	0	-2.36696	0	0	0	0	0	0	0	0	0	0	0	0	GO:0032200	GO Biological Processes	telomere organization	-2.36696	20504	131	166	5	Xrn1|Dclre1a|Terf2ip|Nek7|Tent4b
0	0	0	0	0	0	0	0	-2.36696	0	0	0	0	0	0	0	0	0	0	0	0	GO:0032874	GO Biological Processes	positive regulation of stress-activated MAPK cascade	-2.36696	20504	131	166	5	Rb1cc1|Map2k4|Map3k1|Sash1|Tlr3
0	0	-2.36639	0	0	0	0	0	0	0	0	0	0	0	0	0	0	0	0	0	0	GO:0046635	GO Biological Processes	positive regulation of alpha-beta T cell activation	-2.36639	20504	73	185	4	Irf1|Ceacam1|Nfkbiz|Malt1
0	0	0	0	0	0	-2.36616	0	0	0	0	0	0	0	0	0	0	0	0	0	0	GO:0009409	GO Biological Processes	response to cold	-2.36616	20504	47	143	3	Acadm|Thra|Prkaa1
0	0	0	0	0	0	-2.36616	0	0	0	0	0	0	0	0	0	0	0	0	0	0	GO:1900077	GO Biological Processes	negative regulation of cellular response to insulin stimulus	-2.36616	20504	47	143	3	Prkcz|Sco1|Prkaa1
-2.01634	0	0	0	0	0	0	0	0	-2.36444	0	0	0	0	0	0	0	0	0	0	0	GO:0019369	GO Biological Processes	arachidonic acid metabolic process	-2.36444	20504	78	86	3	Alox5|Cyp2e1|Cyp4f14
0	0	0	0	0	0	0	0	0	0	0	0	0	0	0	-2.36377	0	0	0	0	0	R-MMU-194138	Reactome Gene Sets	Signaling by VEGF	-2.36377	20504	100	135	4	Kras|Rock1|Rictor|Pak2
-2.36335	0	0	0	0	0	0	0	0	0	0	0	0	0	0	0	0	0	0	0	0	R-MMU-8964043	Reactome Gene Sets	Plasma lipoprotein clearance	-2.36335	20504	29	477	4	Apoc4|Scarb1|Pcsk9|Apob
0	0	0	0	0	0	0	0	0	0	0	0	0	0	0	0	-2.36249	0	0	0	0	GO:0033173	GO Biological Processes	calcineurin-NFAT signaling cascade	-2.36249	20504	49	278	4	Fhl2|Igf1|Homer3|Nfatc4
0	0	0	0	0	0	0	0	0	0	0	0	0	0	0	0	0	0	-2.3624	0	0	GO:0051100	GO Biological Processes	negative regulation of binding	-2.3624	20504	169	129	5	Twist2|Mdfi|Nes|Slpi|Sox11
0	0	0	0	0	0	0	0	0	0	0	-2.36165	0	0	0	0	0	0	0	0	0	GO:0042310	GO Biological Processes	vasoconstriction	-2.36165	20504	109	124	4	Ptgs1|Snta1|Tbxa2r|Apln
0	0	0	0	0	0	0	0	0	0	0	0	0	0	0	0	-2.36018	0	0	0	0	GO:0032412	GO Biological Processes	regulation of ion transmembrane transporter activity	-2.36018	20504	274	278	10	Casq1|Rem1|Scn1b|Dysf|Cabp1|Selenon|Trem2|Pcsk9|Nppa|Kcng1
0	-2.35912	0	0	0	0	0	0	0	0	0	0	0	0	0	0	0	0	0	0	0	GO:0035307	GO Biological Processes	positive regulation of protein dephosphorylation	-2.35912	20504	46	147	3	Pdgfrb|Tgfb1|Ppia
0	0	0	0	0	0	0	0	0	0	0	0	0	0	0	0	0	0	-2.35845	0	0	GO:0110149	GO Biological Processes	regulation of biomineralization	-2.35845	20504	105	129	4	Bglap|Bglap2|Fbn2|Nos3
0	0	0	0	0	0	0	0	0	0	0	0	0	0	0	0	0	0	0	0	-2.35575	GO:0035745	GO Biological Processes	T-helper 2 cell cytokine production	-2.35575	20504	15	469	3	Rsad2|Stard7|Dennd1b
0	0	0	0	-2.35521	0	0	0	0	0	0	0	0	0	-2.21419	0	0	0	0	0	0	ko04114	KEGG Pathway	Oocyte meiosis	-2.35521	20504	116	117	4	Btrc|Aurka|Smc1a|Mad2l1
0	0	0	0	-2.35521	0	0	0	0	0	0	0	0	0	0	0	0	0	0	0	0	GO:0051225	GO Biological Processes	spindle assembly	-2.35521	20504	116	117	4	Kpnb1|Incenp|Aurka|Smc1a
0	0	0	0	0	0	-2.3544	0	0	0	0	0	0	0	0	0	0	0	0	0	0	GO:0051341	GO Biological Processes	regulation of oxidoreductase activity	-2.3544	20504	95	143	4	Sco1|Rfk|Taco1|Pik3cb
0	0	0	0	0	0	0	0	0	0	0	0	0	0	0	0	-2.3529	0	-2.24577	0	0	GO:1901343	GO Biological Processes	negative regulation of vasculature development	-2.3529	20504	113	278	6	Col4a2|Serpinf1|Wnt4|Ecscr|Emilin1|Gpr4
0	0	0	0	0	0	-2.35273	0	0	0	0	0	0	0	0	0	0	0	0	0	0	GO:0050767	GO Biological Processes	regulation of neurogenesis	-2.35273	20504	451	143	9	Camk2b|Cd24a|Bcl11a|Kit|Myo5b|Sema4a|Tenm4|Tiam2|Lig4
0	0	0	0	0	0	0	0	0	0	-2.35263	0	0	0	0	0	0	0	0	0	0	R-MMU-68827	Reactome Gene Sets	CDT1 association with the CDC6:ORC:origin complex	-2.35263	20504	57	119	3	Gmnn|Mcm8|Cdt1
0	0	0	0	0	0	0	0	0	-2.35041	0	0	0	0	0	0	0	0	0	0	0	GO:0046879	GO Biological Processes	hormone secretion	-2.35041	20504	367	86	6	Adipoq|Alox5|Gcg|Lep|Ccn3|Retn
0	0	0	0	0	0	0	0	0	0	0	0	0	0	0	0	-2.34952	0	0	0	0	GO:0051146	GO Biological Processes	striated muscle cell differentiation	-2.34952	20504	320	278	11	Casq1|Fhl2|Igf1|Dysf|Hacd1|Plekho1|Mamstr|Selenon|Fdps|Tmem119|Piezo1
0	0	0	0	0	0	0	0	0	0	0	0	0	0	-2.34944	0	0	0	0	0	0	GO:0000281	GO Biological Processes	mitotic cytokinesis	-2.34944	20504	67	204	4	Rhoc|Cfl1|Plk1|Arl3
0	0	0	0	0	0	0	0	0	-2.34893	0	0	0	0	0	0	0	0	0	0	0	GO:0006094	GO Biological Processes	gluconeogenesis	-2.34893	20504	79	86	3	Adipoq|Gcg|Lep
0	0	-2.34856	0	0	0	0	0	0	0	0	0	0	0	0	0	0	0	0	0	0	GO:0019076	GO Biological Processes	viral release from host cell	-2.34856	20504	37	185	3	Trim26|Arl8b|Trim62
0	0	-2.34856	0	0	0	0	0	0	0	0	0	0	0	0	0	0	0	0	0	0	GO:0035890	GO Biological Processes	exit from host	-2.34856	20504	37	185	3	Trim26|Arl8b|Trim62
0	0	-2.34856	0	0	0	0	0	0	0	0	0	0	0	0	0	0	0	0	0	0	GO:0035891	GO Biological Processes	exit from host cell	-2.34856	20504	37	185	3	Trim26|Arl8b|Trim62
0	0	0	0	0	0	0	0	0	0	0	0	0	0	0	0	-2.34649	0	0	0	0	GO:0014706	GO Biological Processes	striated muscle tissue development	-2.34649	20504	463	278	14	Eng|Fhl2|Foxc2|Gpc1|Prmt1|Hspg2|Igf1|Pitx1|Sin3b|Tcf21|Dysf|Selenon|Cdk20|Fdps
0	0	0	0	0	0	0	0	0	0	0	0	0	0	0	-2.34513	0	0	0	0	0	GO:0046474	GO Biological Processes	glycerophospholipid biosynthetic process	-2.34513	20504	163	135	5	Piga|Far1|Pigw|Fam126a|Socs7
0	0	0	0	0	0	0	0	0	0	0	0	0	0	-2.34463	0	0	0	0	0	0	GO:0007006	GO Biological Processes	mitochondrial membrane organization	-2.34463	20504	108	204	5	Calm3|Trp53|Cibar1|Naif1|Tmem11
0	0	0	0	0	0	0	0	0	0	0	0	0	0	0	0	0	0	-2.3438	0	0	GO:0043392	GO Biological Processes	negative regulation of DNA binding	-2.3438	20504	53	129	3	Twist2|Mdfi|Sox11
0	0	0	0	0	0	0	0	0	0	0	0	0	0	0	0	-2.34224	0	0	0	0	GO:0072207	GO Biological Processes	metanephric epithelium development	-2.34224	20504	25	278	3	Lamb2|Pdgfb|Wnt4
0	0	0	-2.34133	0	0	0	0	0	0	0	0	0	0	0	0	0	0	0	0	0	GO:0061387	GO Biological Processes	regulation of extent of cell growth	-2.34133	20504	128	107	4	Cyfip1|Ist1|Actr3|Clasp2
0	-2.34123	0	0	0	0	0	0	0	0	0	0	0	0	0	0	0	0	0	0	0	GO:0009152	GO Biological Processes	purine ribonucleotide biosynthetic process	-2.34123	20504	150	147	5	Pnp|Tgfb1|Impdh1|Nme4|Dcakd
0	0	0	0	0	0	-2.34033	0	0	0	0	0	0	0	0	0	0	0	0	0	0	ko04930	KEGG Pathway	Type II diabetes mellitus	-2.34033	20504	48	143	3	Prkce|Prkcz|Pik3cb
0	0	0	0	0	0	0	0	-2.33913	0	0	0	0	0	0	0	0	0	0	0	0	GO:0070304	GO Biological Processes	positive regulation of stress-activated protein kinase signaling cascade	-2.33913	20504	133	166	5	Rb1cc1|Map2k4|Map3k1|Sash1|Tlr3
0	-2.09895	0	0	0	0	0	0	0	0	0	0	-2.28349	0	0	0	0	0	0	0	0	GO:1901607	GO Biological Processes	alpha-amino acid biosynthetic process	-2.33872	20504	57	2633	15	Otc|Shmt1|Plod3|Srr|Apip|Aldh18a1|Park7|Mri1|Cad|Shmt2|Mthfd1|Asl|Mtrr|Phgdh|Mthfd2l
0	0	0	0	0	0	0	0	0	-2.04215	0	0	0	0	0	0	0	0	0	0	0	R-MMU-9609507	Reactome Gene Sets	Protein localization	-2.33583	20504	102	2633	23	Acox1|Baat|Emd|Otc|Scp2|Ubb|Decr2|Slc27a2|Acot1|Dhrs4|Vapa|Sgta|Stx5a|Ube2d3|Lonp2|Atad1|Ddo|Acox3|Cyb5a|Pecr|Ube2d1|Agps|Pex10
-2.3352	0	0	0	0	0	0	0	0	0	0	0	0	0	0	0	0	0	0	0	0	GO:0009130	GO Biological Processes	pyrimidine nucleoside monophosphate biosynthetic process	-2.3352	20504	15	477	3	Shmt1|Cad|Dut
-2.3352	0	0	0	0	0	0	0	0	0	0	0	0	0	0	0	0	0	0	0	0	GO:0010839	GO Biological Processes	negative regulation of keratinocyte proliferation	-2.3352	20504	15	477	3	Ctsl|Snai2|Kdf1
-2.3352	0	0	0	0	0	0	0	0	0	0	0	0	0	0	0	0	0	0	0	0	GO:0060911	GO Biological Processes	cardiac cell fate commitment	-2.3352	20504	15	477	3	Rbpj|Sox17|Tenm4
0	0	0	0	0	0	0	0	0	0	0	0	0	0	0	0	0	0	0	0	-2.33509	GO:0046856	GO Biological Processes	phosphatidylinositol dephosphorylation	-2.33509	20504	30	469	4	Pten|Mtmr9|Pip4p1|Mtmr10
0	0	0	0	0	0	0	0	0	0	0	0	0	0	0	0	-2.33427	0	0	0	0	R-MMU-8957275	Reactome Gene Sets	Post-translational protein phosphorylation	-2.33427	20504	114	278	6	Lamb2|Lgals1|Igfbp7|Pdia6|Tmem132a|Pcsk9
0	0	0	0	0	0	0	0	-2.33394	0	0	0	0	0	0	0	0	0	0	0	0	GO:0042147	GO Biological Processes	retrograde transport, endosome to Golgi	-2.33394	20504	83	166	4	Ankfy1|Gosr1|Cln5|Vps54
0	0	-2.33379	0	0	0	0	0	0	0	0	0	0	0	0	0	0	0	0	0	0	GO:1903034	GO Biological Processes	regulation of response to wounding	-2.33379	20504	171	185	6	Cd9|F2rl1|Hmgb1|Prkcd|Ceacam1|Stk24
0	0	0	0	0	0	0	0	0	0	-2.33139	0	0	0	0	0	0	0	0	0	0	GO:0051445	GO Biological Processes	regulation of meiotic cell cycle	-2.33139	20504	58	119	3	Rad51ap1|Ttk|Fbxo5
0	0	0	0	-2.33106	0	0	0	0	0	0	0	0	0	0	0	0	0	0	0	0	ko00310	KEGG Pathway	Lysine degradation	-2.33106	20504	59	117	3	Setd3|Dlst|Acat1
0	0	0	0	0	0	0	0	0	0	0	0	0	0	0	0	-2.33086	0	0	0	0	mmu05144	KEGG Pathway	Malaria	-2.33086	20504	50	278	4	Ackr1|Pecam1|Scarb1|Thbs3
0	0	0	0	0	0	0	0	0	0	0	0	0	0	0	0	0	0	-2.32937	0	0	GO:0050886	GO Biological Processes	endocrine process	-2.32937	20504	107	129	4	Agt|Cpa3|Nos3|Trpv6
0	0	0	0	-2.32889	0	0	0	0	0	0	0	0	0	0	0	0	0	0	0	0	ko01200	KEGG Pathway	Carbon metabolism	-2.32889	20504	118	117	4	Dld|Dlst|Acat1|Idh3b
0	0	0	0	-2.32889	0	0	0	0	0	0	0	0	0	0	0	0	0	0	0	0	mmu01200	KEGG Pathway	Carbon metabolism	-2.32889	20504	118	117	4	Dld|Dlst|Acat1|Idh3b
0	-2.32835	0	0	0	0	0	0	0	0	0	0	0	0	0	0	0	0	0	0	0	GO:0010717	GO Biological Processes	regulation of epithelial to mesenchymal transition	-2.32835	20504	94	147	4	Tgfb1|Tgfb1i1|Ldlrad4|Pofut2
0	0	0	0	0	0	0	0	0	0	0	0	0	0	0	0	0	0	-2.32295	0	0	R-MMU-109582	Reactome Gene Sets	Hemostasis	-2.32295	20504	506	129	9	Col1a1|Col1a2|Itga5|Nos3|Sparc|Timp1|Pf4|Ppbp|Esam
0	0	0	-2.32284	0	0	0	0	0	0	0	0	0	0	0	0	0	0	0	0	0	GO:0050708	GO Biological Processes	regulation of protein secretion	-2.32284	20504	298	107	6	Inhbb|P2rx7|Acsl4|Tm7sf3|Oga|Acvr1c
0	0	0	0	0	0	-2.32227	0	0	-2.10181	0	0	0	0	0	0	0	0	0	0	0	GO:0120162	GO Biological Processes	positive regulation of cold-induced thermogenesis	-2.32227	20504	97	143	4	Il4ra|Thra|Elovl6|Ppargc1b
0	0	0	0	0	0	0	0	0	0	0	0	0	-2.3188	0	0	0	0	0	0	0	GO:0007173	GO Biological Processes	epidermal growth factor receptor signaling pathway	-2.3188	20504	104	67	3	Esr1|Shc1|Hip1
0	0	0	0	0	0	0	0	0	0	0	0	-2.04689	0	0	0	0	0	0	0	0	GO:0007030	GO Biological Processes	Golgi organization	-2.31878	20504	132	2633	28	Htt|Tmed1|Prkd1|Rab33b|Surf4|Mapk3|Vamp4|Arhgef7|Tmed2|Stx5a|Cltc|Hikeshi|Arhgap21|Tjap1|Gorasp1|Clasp2|Obsl1|Usp6nl|Arl1|Gbf1|Atl3|Trip11|Bcas3|Nploc4|Sec16a|Lman1l|Dnajc28|Nsfl1c
0	0	0	0	0	0	-2.31864	0	0	0	0	0	0	0	0	0	0	0	0	0	0	GO:0070482	GO Biological Processes	response to oxygen levels	-2.31864	20504	296	143	7	Cd24a|Nfe2l2|Prkce|Atp6v0a2|Pik3cb|Ece1|Tigar
0	0	0	0	0	0	0	0	0	-2.31855	0	0	0	0	0	0	0	0	0	0	0	WP2316	WikiPathways	PPAR signaling pathway	-2.31855	20504	81	86	3	Adipoq|Fabp2|Slc27a2
0	0	0	0	0	0	0	0	0	-2.31652	0	0	0	0	0	0	0	0	0	0	0	GO:1990845	GO Biological Processes	adaptive thermogenesis	-2.31652	20504	162	86	4	Adipoq|Lep|Prlr|Ces1d
0	0	0	0	0	0	0	0	0	-2.31652	0	0	0	0	0	0	0	0	0	0	0	R-MMU-9709957	Reactome Gene Sets	Sensory Perception	-2.31652	20504	162	86	4	Lrat|Rdh1|Apob|Gnat3
-2.31628	0	0	0	0	0	0	0	0	0	0	0	0	0	0	0	0	0	0	0	0	GO:0043254	GO Biological Processes	regulation of protein-containing complex assembly	-2.31628	20504	452	477	20	Avil|Dlg1|Eln|Hck|Prkce|Thra|Hax1|Arpc3|Gmfb|Cdt1|Esam|Rasip1|Rictor|Kank3|Dut|Fnip1|Slf2|Rab3gap1|Gnl3l|Arhgap28
0	0	0	0	0	0	0	0	0	0	-2.31593	0	0	0	0	0	0	0	0	0	0	R-MMU-8957322	Reactome Gene Sets	Metabolism of steroids	-2.31593	20504	117	119	4	Dhcr7|Nsdhl|Hsd17b12|Srd5a1
0	0	0	0	0	0	0	0	0	0	0	0	0	0	0	0	-2.31584	0	-2.21905	0	0	R-MMU-114608	Reactome Gene Sets	Platelet degranulation	-2.31584	20504	115	278	6	Igf1|Itgb3|Pdgfb|Pecam1|Rarres2|Maged2
0	0	0	0	0	0	-2.31509	0	0	0	0	0	0	0	0	0	0	0	0	0	0	GO:0042149	GO Biological Processes	cellular response to glucose starvation	-2.31509	20504	49	143	3	Nfe2l2|Prkaa1|Sesn2
0	0	0	0	0	0	-2.31509	0	0	0	0	0	0	0	0	0	0	0	0	0	0	R-MMU-383280	Reactome Gene Sets	Nuclear Receptor transcription pathway	-2.31509	20504	49	143	3	Rxra|Thra|Nr2c1
0	0	0	0	0	0	0	0	0	0	0	0	0	0	0	-2.31206	0	0	0	0	0	GO:0000288	GO Biological Processes	nuclear-transcribed mRNA catabolic process, deadenylation-dependent decay	-2.31206	20504	52	135	3	Cpeb3|Cnot6l|Rc3h2
0	-2.31205	0	0	0	0	0	0	0	0	0	0	0	0	0	0	0	0	0	0	0	GO:0009144	GO Biological Processes	purine nucleoside triphosphate metabolic process	-2.31205	20504	95	147	4	Pnp|Tgfb1|Impdh1|Nme4
0	0	0	0	0	0	0	0	0	0	-2.31055	0	0	0	0	0	0	0	0	0	0	R-MMU-6782210	Reactome Gene Sets	Gap-filling DNA repair synthesis and ligation in TC-NER	-2.31055	20504	59	119	3	Pole|Pole2|Rfc3
-2.30913	0	0	0	0	0	0	0	0	0	0	0	0	0	0	0	0	0	0	0	0	GO:0001516	GO Biological Processes	prostaglandin biosynthetic process	-2.30913	20504	30	477	4	Ptgs1|Sphk1|Sco1|Pla2g3
-2.30913	0	0	0	0	0	0	0	0	0	0	0	0	0	0	0	0	0	0	0	0	GO:0046457	GO Biological Processes	prostanoid biosynthetic process	-2.30913	20504	30	477	4	Ptgs1|Sphk1|Sco1|Pla2g3
0	0	0	0	0	0	0	0	0	0	0	0	0	0	-2.30825	0	0	0	0	0	0	GO:0008360	GO Biological Processes	regulation of cell shape	-2.30825	20504	157	204	6	Rhoc|Rnd2|Cfl1|Pxn|Cfdp1|Fblim1
-2.30699	0	0	0	0	0	0	0	0	0	0	0	0	0	0	0	0	0	0	0	0	GO:0044057	GO Biological Processes	regulation of system process	-2.30699	20504	645	477	26	Agt|Alox5|Anxa6|Dlg1|Gnai2|Gnas|Lpcat3|Mmp2|Neurod1|Nos3|Ptger3|Ptgs1|Sh3gl1|Sphk1|Thra|Tnnt2|Tnnt3|Yy1|Tenm4|Abcg2|Homer3|Apln|Selenon|Fdps|Acat2|Zfhx2
0	0	0	0	0	0	0	0	0	-2.30531	0	0	0	0	0	0	0	0	0	0	0	GO:0009914	GO Biological Processes	hormone transport	-2.30531	20504	375	86	6	Adipoq|Alox5|Gcg|Lep|Ccn3|Retn
0	0	0	0	0	0	0	0	0	0	0	0	0	0	-2.30384	0	0	0	0	0	0	R-MMU-975138	Reactome Gene Sets	TRAF6 mediated induction of NFkB and MAP kinases upon TLR7/8 or 9 activation	-2.30384	20504	69	204	4	Nfkbib|Mapk7|Mapk3|Ticam1
0	0	0	0	0	0	0	0	0	-2.30367	0	0	0	0	0	0	0	0	0	0	0	GO:0019319	GO Biological Processes	hexose biosynthetic process	-2.30367	20504	82	86	3	Adipoq|Gcg|Lep
0	0	0	0	0	0	-2.30292	0	0	0	0	0	0	0	0	0	0	0	0	0	0	GO:0050769	GO Biological Processes	positive regulation of neurogenesis	-2.30292	20504	298	143	7	Camk2b|Bcl11a|Kit|Myo5b|Tenm4|Tiam2|Lig4
0	0	0	0	0	0	0	0	0	0	-2.30287	0	0	0	0	0	0	0	0	0	0	GO:2000278	GO Biological Processes	regulation of DNA biosynthetic process	-2.30287	20504	118	119	4	Chek1|Xrcc5|Rfc3|Dscc1
0	0	0	0	0	0	0	0	0	0	0	0	0	0	0	0	-2.29996	0	0	0	0	GO:0050832	GO Biological Processes	defense response to fungus	-2.29996	20504	51	278	4	Camp|Gapdh|Tslp|Rarres2
0	0	0	-2.16446	0	0	0	0	0	0	0	0	0	0	0	0	0	0	0	0	-2.15931	GO:0032623	GO Biological Processes	interleukin-2 production	-2.29944	20504	74	2633	18	Runx1|Cd1d1|Cd34|Gpam|Pnp|Foxp3|Stat5a|Traf6|Ceacam1|Homer3|Hdac7|Stoml2|Glmn|Havcr2|Ripk2|Malt1|Nod2|Btnl2
0	0	0	0	0	0	0	0	0	0	0	0	0	0	0	0	0	0	-2.29857	0	0	GO:0003044	GO Biological Processes	regulation of systemic arterial blood pressure mediated by a chemical signal	-2.29857	20504	55	129	3	Agt|Cpa3|Nos3
0	0	0	0	0	0	0	0	0	0	0	0	0	0	0	0	-2.29762	0	0	0	0	GO:0043534	GO Biological Processes	blood vessel endothelial cell migration	-2.29762	20504	116	278	6	Acvrl1|Foxc2|Igf1|Pdgfb|Scarb1|Srpx2
0	0	0	0	0	0	0	0	-2.29721	0	0	0	0	0	0	0	0	0	0	0	0	ko04012	KEGG Pathway	ErbB signaling pathway	-2.29721	20504	85	166	4	Pik3r3|Sos1|Sos2|Map2k4
0	0	0	0	0	0	0	0	0	0	0	0	0	0	-2.29496	0	0	0	0	0	0	WP493	WikiPathways	Mapk signaling pathway	-2.29496	20504	158	204	6	Atf4|Mras|Ngf|Trp53|Mapk7|Mapk3
0	0	0	0	0	0	0	0	-2.29482	0	0	0	0	0	0	0	0	0	0	0	0	GO:0097300	GO Biological Processes	programmed necrotic cell death	-2.29482	20504	43	166	3	Dnm1l|Cyld|Tlr3
0	0	0	0	0	0	0	0	0	0	0	0	0	0	0	0	-2.29332	0	0	0	0	GO:0006221	GO Biological Processes	pyrimidine nucleotide biosynthetic process	-2.29332	20504	26	278	3	Dtymk|Dhodh|Cad
0	0	0	0	0	0	0	0	0	0	0	0	0	0	0	0	-2.29332	0	0	0	0	GO:0030859	GO Biological Processes	polarized epithelial cell differentiation	-2.29332	20504	26	278	3	Lama1|Tcf15|Syne4
0	0	0	0	0	0	0	0	0	0	0	0	0	0	0	0	-2.29332	0	0	0	0	GO:0036342	GO Biological Processes	post-anal tail morphogenesis	-2.29332	20504	26	278	3	Tcf15|Sfrp5|Dchs1
0	0	0	0	-2.29046	0	0	0	0	0	0	0	0	0	0	0	0	0	0	0	0	mmu00310	KEGG Pathway	Lysine degradation	-2.29046	20504	61	117	3	Setd3|Dlst|Acat1
0	0	0	0	0	0	-2.29041	0	0	0	0	0	0	0	0	0	0	0	0	0	0	mmu04930	KEGG Pathway	Type II diabetes mellitus	-2.29041	20504	50	143	3	Prkce|Prkcz|Pik3cb
0	0	0	0	-2.29038	0	0	0	0	0	0	0	0	0	-2.13817	0	0	0	0	0	0	mmu04114	KEGG Pathway	Oocyte meiosis	-2.29038	20504	121	117	4	Btrc|Aurka|Smc1a|Mad2l1
0	0	0	0	0	0	0	0	0	0	-2.29009	0	0	0	0	0	0	0	0	0	0	R-MMU-6782135	Reactome Gene Sets	Dual incision in TC-NER	-2.29009	20504	60	119	3	Pole|Pole2|Rfc3
0	0	0	0	0	0	0	0	0	0	0	0	0	0	0	-2.28999	0	0	0	0	0	GO:2001236	GO Biological Processes	regulation of extrinsic apoptotic signaling pathway	-2.28999	20504	168	135	5	Ddx3x|Il7|Pten|Sgms1|Pak2
0	0	0	0	0	0	0	0	0	0	0	0	0	0	0	0	0	0	-2.2869	0	0	GO:0016525	GO Biological Processes	negative regulation of angiogenesis	-2.2869	20504	110	129	4	Agt|Sparc|Tie1|Stab1
0	0	0	0	0	0	0	0	0	0	0	0	0	0	0	0	0	0	-2.2869	0	0	GO:0048704	GO Biological Processes	embryonic skeletal system morphogenesis	-2.2869	20504	110	129	4	Twist2|Mdfi|Prrx2|Sox11
0	0	0	0	0	0	0	0	0	0	0	0	0	0	0	0	0	0	0	0	-2.28338	GO:0000082	GO Biological Processes	G1/S transition of mitotic cell cycle	-2.28338	20504	194	469	11	Dlg1|Men1|Nfatc1|Pten|Trp53|Rbm38|Pidd1|Fbxo7|Gpnmb|Sde2|Trim71
0	0	0	-2.28305	0	0	0	0	0	0	0	0	0	0	0	0	0	0	0	0	0	GO:0008361	GO Biological Processes	regulation of cell size	-2.28305	20504	213	107	5	P2rx7|Cyfip1|Ist1|Actr3|Clasp2
0	0	0	0	0	0	0	0	0	0	0	0	0	0	0	0	0	0	0	0	-2.2825	GO:0030316	GO Biological Processes	osteoclast differentiation	-2.2825	20504	116	469	8	Chuk|Efna2|Ostm1|Nfatc1|Ccl3|Snx10|Fstl3|Gpr68
0	0	0	0	0	0	0	0	0	0	0	0	0	0	-2.28162	0	0	0	0	0	0	R-MMU-975155	Reactome Gene Sets	MyD88 dependent cascade initiated on endosome	-2.28162	20504	70	204	4	Nfkbib|Mapk7|Mapk3|Ticam1
0	0	0	0	0	0	0	0	0	0	0	0	0	0	0	0	-2.27959	0	0	0	0	GO:0014812	GO Biological Processes	muscle cell migration	-2.27959	20504	117	278	6	Igf1|Ilk|Itgb3|Mdk|Pdgfb|Plekho1
0	0	0	0	0	0	0	0	0	0	0	0	0	0	0	0	0	0	0	-2.27884	0	GO:0010507	GO Biological Processes	negative regulation of autophagy	-2.27884	20504	72	100	3	Bcl2|Tsc1|Mtmr9
0	0	0	0	-2.27778	0	0	0	0	0	0	0	0	0	0	0	0	0	0	0	0	GO:0001959	GO Biological Processes	regulation of cytokine-mediated signaling pathway	-2.27778	20504	122	117	4	Casp1|Vrk2|Parp9|Parp14
0	0	0	0	0	0	-2.27774	0	0	0	0	0	0	0	0	0	0	0	0	0	0	GO:0051960	GO Biological Processes	regulation of nervous system development	-2.27774	20504	550	143	10	Camk2b|Cd24a|Bcl11a|Kit|Myo5b|Rxra|Sema4a|Tenm4|Tiam2|Lig4
0	0	0	0	0	0	0	0	0	0	0	0	0	0	0	0	-2.03871	0	0	0	0	GO:0051150	GO Biological Processes	regulation of smooth muscle cell differentiation	-2.27674	20504	32	2633	10	Dnmt1|Eng|Kit|Mecp2|Nfatc1|Pdgfb|Sod2|Tgfb1|Efemp2|Ankrd17
0	0	0	0	0	0	0	0	0	0	0	0	0	0	0	0	0	0	0	0	-2.23268	GO:2000515	GO Biological Processes	negative regulation of CD4-positive, alpha-beta T cell activation	-2.27674	20504	32	2633	10	Runx1|Hlx|Hmgb1|Il4ra|Irf1|Lgals9|Loxl3|Foxp3|Cd274|Rc3h2
-2.25252	0	0	0	0	0	0	0	0	0	0	0	0	0	0	0	0	0	0	0	-2.27294	GO:0043518	GO Biological Processes	negative regulation of DNA damage response, signal transduction by p53 class mediator	-2.27294	20504	16	469	3	Snai1|Marchf7|Kdm1a
-2.25252	0	0	0	0	0	0	0	0	0	0	0	0	0	0	0	0	0	0	0	-2.27294	GO:1902165	GO Biological Processes	regulation of intrinsic apoptotic signaling pathway in response to DNA damage by p53 class mediator	-2.27294	20504	16	469	3	Hnrnpk|Marchf7|Kdm1a
0	0	0	0	0	-2.27222	0	0	0	0	0	0	0	0	0	0	0	0	0	0	0	GO:0071407	GO Biological Processes	cellular response to organic cyclic compound	-2.27222	20504	559	98	8	Arntl|Zfp36l1|Cry1|Ptger3|Wbp2|Hdac8|Ufsp2|Ppp1r9b
0	0	-2.27007	0	0	0	0	0	0	0	0	0	0	0	0	0	0	0	0	0	0	GO:0051090	GO Biological Processes	regulation of DNA-binding transcription factor activity	-2.27007	20504	425	185	10	Neurod1|Trim26|Trim62|Arid5b|Trim14|Havcr2|Taf3|Trib1|Malt1|Aim2
0	0	0	0	0	0	0	0	-2.26671	0	0	0	0	0	0	0	0	0	0	0	0	WP297	WikiPathways	IL-7 signaling pathway	-2.26671	20504	44	166	3	Sos1|Stam2|Foxo1
0	0	0	0	0	0	0	0	0	0	0	0	0	0	0	0	-2.26522	0	0	0	0	GO:0072078	GO Biological Processes	nephron tubule morphogenesis	-2.26522	20504	83	278	5	Ilk|Pgf|Tcf21|Wnt4|Dchs1
0	-2.26433	0	0	0	0	0	0	0	0	0	0	0	0	0	0	0	0	0	0	0	GO:0002690	GO Biological Processes	positive regulation of leukocyte chemotaxis	-2.26433	20504	98	147	4	C1qbp|C5ar1|Cmklr1|Vegfb
0	0	0	0	0	0	0	0	0	0	0	0	0	0	-2.26426	0	0	0	0	0	0	R-MMU-77289	Reactome Gene Sets	Mitochondrial Fatty Acid Beta-Oxidation	-2.26426	20504	36	204	3	Acot13|Pccb|Mcee
0	0	0	-2.26304	0	0	0	0	0	0	0	0	0	0	0	0	0	0	0	0	0	GO:0010638	GO Biological Processes	positive regulation of organelle organization	-2.26304	20504	513	107	8	Cct8|P2rx7|Cyfip1|Actr3|Opa1|Mtss1|Rab3gap1|Atmin
-2.26287	0	0	0	0	0	0	0	0	0	0	0	0	0	0	0	0	0	0	0	0	GO:0008064	GO Biological Processes	regulation of actin polymerization or depolymerization	-2.26287	20504	192	477	11	Avil|Dlg1|Eln|Prkce|Hax1|Arpc3|Gmfb|Esam|Rictor|Kank3|Arhgap28
-2.26287	0	0	0	0	0	0	0	0	0	0	0	0	0	0	0	0	0	0	0	0	GO:0030041	GO Biological Processes	actin filament polymerization	-2.26287	20504	192	477	11	Avil|Dlg1|Eln|Prkce|Hax1|Arpc3|Gmfb|Esam|Rictor|Kank3|Arhgap28
0	0	0	0	0	0	0	0	0	0	0	0	0	0	0	-2.26149	0	-2.20255	0	0	0	GO:0009896	GO Biological Processes	positive regulation of catabolic process	-2.26149	20504	494	135	9	Itch|Pten|Rock1|Trim21|Trp53inp1|Ankib1|Cpeb3|Cnot6l|Rc3h2
0	0	0	0	0	0	-2.26025	0	0	0	0	0	0	0	0	0	0	0	0	0	0	GO:0046031	GO Biological Processes	ADP metabolic process	-2.26025	20504	101	143	4	Entpd5|Zbtb20|Prkaa1|Tigar
0	0	0	0	0	0	0	0	0	-2.26019	0	0	0	0	0	0	0	0	0	0	0	ko03320	KEGG Pathway	PPAR signaling pathway	-2.26019	20504	85	86	3	Adipoq|Fabp2|Slc27a2
0	0	0	0	0	0	0	0	0	0	0	0	0	0	-2.25977	0	0	0	0	0	0	R-MMU-168181	Reactome Gene Sets	Toll Like Receptor 7/8 (TLR7/8) Cascade	-2.25977	20504	71	204	4	Nfkbib|Mapk7|Mapk3|Ticam1
0	-2.2581	0	0	0	-2.16452	0	0	0	0	0	0	0	0	0	0	0	0	0	0	0	GO:0097530	GO Biological Processes	granulocyte migration	-2.2581	20504	157	147	5	C1qbp|C5ar1|Cmklr1|Ccl11|Ppia
0	-2.25717	0	0	0	0	0	0	0	0	0	0	0	0	0	0	0	0	0	0	0	R-MMU-3371497	Reactome Gene Sets	HSP90 chaperone cycle for steroid hormone receptors (SHR) in the presence of ligand	-2.25717	20504	50	147	3	Hspa8|Tuba1a|Tubb4b
0	0	0	0	0	0	0	-2.25518	0	0	0	0	0	0	0	0	0	0	0	0	0	GO:0050864	GO Biological Processes	regulation of B cell activation	-2.25518	20504	276	27	3	Foxp3|Ikzf3|Tnfrsf13b
0	0	0	0	0	0	0	0	0	0	0	0	0	0	0	0	-2.25291	0	0	0	0	GO:1904062	GO Biological Processes	regulation of cation transmembrane transport	-2.25291	20504	377	278	12	Casq1|Itgb3|Rem1|Scn1b|Aplnr|Dysf|Cabp1|Selenon|Trem2|Pcsk9|Nppa|Kcng1
0	0	-2.25279	0	0	0	0	0	0	0	0	0	0	0	0	0	0	0	0	0	0	GO:0006284	GO Biological Processes	base-excision repair	-2.25279	20504	40	185	3	Hmgb1|Wrn|Usp47
0	0	-2.25279	0	0	0	0	0	0	0	0	0	0	0	0	0	0	0	0	0	0	R-MMU-421270	Reactome Gene Sets	Cell-cell junction organization	-2.25279	20504	40	185	3	Ctnna1|Cdh1|F11r
0	0	0	0	0	0	0	0	0	0	0	0	0	0	0	0	-2.25265	0	0	0	0	GO:0022898	GO Biological Processes	regulation of transmembrane transporter activity	-2.25265	20504	284	278	10	Casq1|Rem1|Scn1b|Dysf|Cabp1|Selenon|Trem2|Pcsk9|Nppa|Kcng1
-2.25252	0	0	0	0	0	0	0	0	0	0	0	0	0	0	0	0	0	0	0	0	GO:0042541	GO Biological Processes	hemoglobin biosynthetic process	-2.25252	20504	16	477	3	Alas1|Prmt1|Snx3
0	0	0	0	0	0	0	0	0	0	0	0	0	0	0	-2.25058	0	0	0	0	0	GO:0060249	GO Biological Processes	anatomical structure homeostasis	-2.25058	20504	323	135	7	Cd38|Il7|Kras|Sh3gl2|Slc12a2|Snx10|Taok1
0	0	0	0	0	0	0	0	0	0	-2.25029	0	0	0	0	0	0	0	0	0	0	GO:0010259	GO Biological Processes	multicellular organism aging	-2.25029	20504	62	119	3	Msh2|Rad54l|Rad54b
0	0	0	0	0	0	0	0	0	0	0	0	0	0	0	0	-2.24649	0	0	0	0	GO:0033622	GO Biological Processes	integrin activation	-2.24649	20504	27	278	3	Foxc2|Rasip1|Piezo1
0	0	0	0	0	0	0	0	0	0	0	0	0	0	0	0	-2.24414	0	-2.1672	0	0	GO:0021782	GO Biological Processes	glial cell development	-2.24414	20504	119	278	6	Ilk|Lamb2|Mdk|Pdgfb|Vim|Trem2
0	0	0	0	0	0	0	0	-2.24398	0	0	0	0	0	0	0	0	0	0	0	0	mmu04012	KEGG Pathway	ErbB signaling pathway	-2.24398	20504	88	166	4	Pik3r3|Sos1|Sos2|Map2k4
0	0	0	0	0	0	0	0	0	0	0	0	0	0	-2.24354	0	0	0	0	0	0	ko04810	KEGG Pathway	Regulation of actin cytoskeleton	-2.24354	20504	214	204	7	Cfl1|Bcar1|Fgf1|Mras|Pxn|Mapk3|Arpc3
0	0	0	0	0	0	0	0	0	0	0	0	0	0	0	0	-2.24329	0	0	0	0	GO:0072088	GO Biological Processes	nephron epithelium morphogenesis	-2.24329	20504	84	278	5	Ilk|Pgf|Tcf21|Wnt4|Dchs1
0	0	0	0	0	0	-2.24267	0	0	0	0	0	0	0	0	0	0	0	0	0	0	ko01212	KEGG Pathway	Fatty acid metabolism	-2.24267	20504	52	143	3	Acadm|Acox1|Elovl6
0	0	0	0	0	0	-2.24267	0	0	0	0	0	0	0	0	0	0	0	0	0	0	mmu01212	KEGG Pathway	Fatty acid metabolism	-2.24267	20504	52	143	3	Acadm|Acox1|Elovl6
0	0	-2.24068	0	0	0	0	0	0	0	0	0	0	0	0	0	0	0	0	0	0	ko04152	KEGG Pathway	AMPK signaling pathway	-2.24068	20504	126	185	5	Cab39|Creb1|Ppp2cb|Pfkp|Stradb
0	0	0	0	0	0	0	0	0	0	0	0	0	0	0	0	-2.2406	0	0	0	0	GO:0019722	GO Biological Processes	calcium-mediated signaling	-2.2406	20504	198	278	8	Casq1|Fhl2|Igf1|Homer3|Nfatc4|Trem2|Samd14|Adgrl1
0	0	0	0	0	0	0	0	0	0	0	0	0	0	-2.24047	0	0	0	0	0	0	GO:1902903	GO Biological Processes	regulation of supramolecular fiber organization	-2.24047	20504	389	204	10	Rhoc|Cfl1|Tmsb10|Pxn|Tesk1|Hax1|Arpc3|Naa80|Gas2l1|Spire2
0	0	0	0	0	0	0	0	0	0	0	0	0	0	0	0	-2.24026	0	0	0	0	GO:0097720	GO Biological Processes	calcineurin-mediated signaling	-2.24026	20504	53	278	4	Fhl2|Igf1|Homer3|Nfatc4
0	0	0	0	0	0	0	0	0	0	-2.23945	0	0	0	0	0	0	0	0	0	0	GO:0040029	GO Biological Processes	regulation of gene expression, epigenetic	-2.23945	20504	123	119	4	Brca1|Chek1|Dnmt1|Hells
0	0	0	0	0	0	0	0	0	0	0	0	0	0	-2.17586	0	0	0	0	0	0	R-MMU-168138	Reactome Gene Sets	Toll Like Receptor 9 (TLR9) Cascade	-2.2345	20504	75	2633	18	Atf1|Creb1|Hmgb1|Ikbkb|Ikbkg|Nfkbib|Ppp2cb|Traf6|Ubb|Mapk7|Map2k4|Mapk3|Peli1|Ticam1|Ripk2|Eea1|Pik3c3|Peli3
0	0	0	0	0	0	0	0	-2.23271	0	0	0	0	0	0	0	0	0	0	0	0	ko04910	KEGG Pathway	Insulin signaling pathway	-2.23271	20504	141	166	5	Ikbkb|Pik3r3|Sos1|Sos2|Foxo1
0	0	0	0	0	0	0	0	0	0	0	0	0	0	0	0	0	0	0	0	-2.23268	GO:1902253	GO Biological Processes	regulation of intrinsic apoptotic signaling pathway by p53 class mediator	-2.23268	20504	32	469	4	Hnrnpk|Trp53|Marchf7|Kdm1a
0	0	0	0	0	0	0	0	0	-2.23213	0	0	0	0	0	0	0	0	0	0	0	GO:0046888	GO Biological Processes	negative regulation of hormone secretion	-2.23213	20504	87	86	3	Adipoq|Lep|Ccn3
0	0	0	0	0	0	0	0	0	-2.23213	0	0	0	0	0	0	0	0	0	0	0	R-MMU-2187338	Reactome Gene Sets	Visual phototransduction	-2.23213	20504	87	86	3	Lrat|Rdh1|Apob
0	0	0	0	0	0	0	0	0	0	0	0	0	0	0	0	-2.23114	0	0	0	0	GO:0045667	GO Biological Processes	regulation of osteoblast differentiation	-2.23114	20504	158	278	7	Chrd|Igf1|Ilk|Wnt4|Ifitm3|Ifitm1|Tmem119
0	0	0	0	0	0	0	0	0	0	0	0	0	0	0	0	0	0	0	-2.22948	0	GO:0000380	GO Biological Processes	alternative mRNA splicing, via spliceosome	-2.22948	20504	75	100	3	Wtap|Rsrc1|Esrp1
0	0	0	0	0	0	0	0	0	0	0	0	0	0	0	0	-2.2267	0	-2.15455	0	0	R-MMU-76005	Reactome Gene Sets	Response to elevated platelet cytosolic Ca2+	-2.2267	20504	120	278	6	Igf1|Itgb3|Pdgfb|Pecam1|Rarres2|Maged2
0	0	0	0	0	0	0	0	0	0	0	0	-2.1435	0	0	0	0	0	0	0	0	GO:0008652	GO Biological Processes	cellular amino acid biosynthetic process	-2.22378	20504	64	2633	16	Bcat1|Otc|Shmt1|Plod3|Srr|Apip|Aldh18a1|Park7|Mri1|Cad|Shmt2|Mthfd1|Asl|Mtrr|Phgdh|Mthfd2l
-2.22344	0	0	0	0	0	0	0	0	0	0	0	0	0	0	0	0	0	0	0	0	GO:0045646	GO Biological Processes	regulation of erythrocyte differentiation	-2.22344	20504	50	477	5	Zfp36l1|Prmt1|Klf13|Gas2l1|Kdm1a
0	0	-2.22265	0	0	0	0	0	0	0	0	0	0	0	0	0	0	0	0	0	0	GO:0002347	GO Biological Processes	response to tumor cell	-2.22265	20504	41	185	3	Hmgb1|Ceacam1|Havcr2
0	0	0	0	0	0	0	0	0	0	0	0	-2.09287	0	0	0	0	0	0	0	0	GO:0031929	GO Biological Processes	TOR signaling	-2.22214	20504	128	2633	27	Arntl|Lep|Nprl3|Pdcd6|Tsc1|Alg13|Gpr137c|Telo2|Castor1|Prr5l|Tti1|Rictor|Trem2|Deptor|Itfg2|Bmt2|Prkaa1|Lars|Sec13|Minar1|Fnip1|Pip4p1|Sesn2|Gpat3|Smcr8|Mios|Wdr59
0	0	0	0	0	0	0	0	0	0	0	-2.22049	0	0	0	0	0	0	0	0	0	GO:1902373	GO Biological Processes	negative regulation of mRNA catabolic process	-2.22049	20504	61	124	3	Hnrnpa0|Tent5b|Meioc
0	0	0	0	0	0	0	0	0	0	0	0	0	0	0	0	0	0	0	0	-2.21867	GO:0016197	GO Biological Processes	endosomal transport	-2.21867	20504	226	469	12	Vamp3|Snx3|Vps50|Chmp5|Stx12|Scrib|Reps2|Vps52|Alms1|Ehd2|Dennd1b|Tmcc1
0	0	0	0	0	0	0	0	0	-2.21837	0	0	0	0	0	0	0	0	0	0	0	mmu03320	KEGG Pathway	PPAR signaling pathway	-2.21837	20504	88	86	3	Adipoq|Fabp2|Slc27a2
0	0	0	0	0	0	0	0	0	0	0	0	0	0	-2.21714	0	0	0	0	0	0	GO:0071868	GO Biological Processes	cellular response to monoamine stimulus	-2.21714	20504	73	204	4	Aplp1|Atf4|Gnas|Mapk3
0	0	0	0	0	0	0	0	0	0	0	0	0	0	-2.21714	0	0	0	0	0	0	GO:0071870	GO Biological Processes	cellular response to catecholamine stimulus	-2.21714	20504	73	204	4	Aplp1|Atf4|Gnas|Mapk3
0	0	0	0	0	0	0	0	0	0	0	0	0	0	-2.21714	0	0	0	0	0	0	R-MMU-174178	Reactome Gene Sets	APC/C:Cdh1 mediated degradation of Cdc20 and other APC/C:Cdh1 targeted proteins in late mitosis/early G1	-2.21714	20504	73	204	4	Plk1|Psma4|Pttg1|Anapc10
0	0	0	0	0	0	0	0	0	0	0	0	0	0	0	0	0	0	-2.21555	0	0	GO:0048568	GO Biological Processes	embryonic organ development	-2.21555	20504	526	129	9	Twist2|Mfap2|Mdfi|Prrx2|Sox11|Sox17|Tbx2|Mfap5|Vash2
0	0	0	-2.21536	0	0	0	0	0	0	0	0	0	0	0	0	0	0	0	0	0	GO:0051224	GO Biological Processes	negative regulation of protein transport	-2.21536	20504	139	107	4	Akap1|Inhbb|Fermt1|Acvr1c
0	0	0	0	0	0	0	0	0	0	-2.21491	0	0	0	0	0	0	0	0	0	0	GO:0045931	GO Biological Processes	positive regulation of mitotic cell cycle	-2.21491	20504	125	119	4	Brca2|Fbxo5|Cdt1|Dtl
0	0	0	-2.21432	0	0	0	0	0	0	0	0	0	0	0	0	0	0	0	0	0	GO:0015833	GO Biological Processes	peptide transport	-2.21432	20504	314	107	6	Inhbb|Tap1|Acsl4|Tm7sf3|Oga|Acvr1c
-2.21348	0	0	0	0	0	0	0	0	0	0	0	0	0	0	0	0	0	0	0	0	GO:0030832	GO Biological Processes	regulation of actin filament length	-2.21348	20504	195	477	11	Avil|Dlg1|Eln|Prkce|Hax1|Arpc3|Gmfb|Esam|Rictor|Kank3|Arhgap28
0	0	0	0	0	0	0	0	0	0	-2.21189	0	0	0	0	0	0	0	0	0	0	GO:0043966	GO Biological Processes	histone H3 acetylation	-2.21189	20504	64	119	3	Brca1|Brca2|Chek1
0	0	0	0	0	0	0	0	0	0	0	0	0	0	0	0	-2.21141	0	0	0	0	GO:0009161	GO Biological Processes	ribonucleoside monophosphate metabolic process	-2.21141	20504	54	278	4	Gart|Dhodh|Cad|Gmpr2
0	0	0	0	0	0	0	0	0	0	0	0	0	0	-2.21135	0	0	0	0	0	0	mmu04810	KEGG Pathway	Regulation of actin cytoskeleton	-2.21135	20504	217	204	7	Cfl1|Bcar1|Fgf1|Mras|Pxn|Mapk3|Arpc3
0	-2.20955	0	0	0	0	0	0	0	0	0	0	0	0	0	0	0	0	0	0	0	WP1770	WikiPathways	One-carbon metabolism and related pathways	-2.20955	20504	52	147	3	Dnm1|Gpx3|Shmt2
0	0	0	0	0	0	0	0	0	0	0	0	0	-2.20812	0	0	0	0	0	0	0	GO:0038127	GO Biological Processes	ERBB signaling pathway	-2.20812	20504	114	67	3	Esr1|Shc1|Hip1
0	0	-2.20624	0	0	0	0	0	0	0	0	0	0	0	0	0	0	0	0	0	0	GO:0042267	GO Biological Processes	natural killer cell mediated cytotoxicity	-2.20624	20504	81	185	4	Ptpn6|Ceacam1|Arl8b|Havcr2
0	0	-2.20624	0	0	0	0	0	0	0	0	0	0	0	0	0	0	0	0	0	0	R-MMU-9006936	Reactome Gene Sets	Signaling by TGFB family members	-2.20624	20504	81	185	4	F11r|Tgif1|Ube2d3|Ube2d1
0	0	0	0	0	0	0	0	0	0	0	0	0	0	0	0	0	0	-2.20513	0	0	GO:0008015	GO Biological Processes	blood circulation	-2.20513	20504	528	129	9	Actc1|Agt|Col1a2|Cpa3|Mmp2|Nos3|Tnni2|Postn|Ramp2
0	0	-2.20483	0	0	0	0	0	0	0	0	0	0	0	0	0	0	0	0	0	0	GO:1903039	GO Biological Processes	positive regulation of leukocyte cell-cell adhesion	-2.20483	20504	240	185	7	Efnb1|Hmgb1|Irf1|Ceacam1|Nfkbiz|Havcr2|Malt1
0	0	0	0	0	0	0	0	0	-2.20478	0	0	0	0	0	0	0	0	0	0	0	GO:0046364	GO Biological Processes	monosaccharide biosynthetic process	-2.20478	20504	89	86	3	Adipoq|Gcg|Lep
0	0	0	0	0	0	0	0	0	-2.20478	0	0	0	0	0	0	0	0	0	0	0	ko00590	KEGG Pathway	Arachidonic acid metabolism	-2.20478	20504	89	86	3	Alox5|Cyp2e1|Cyp4f14
0	0	0	-2.20449	0	0	0	0	0	0	0	0	0	0	0	0	0	0	0	0	0	GO:0034763	GO Biological Processes	negative regulation of transmembrane transport	-2.20449	20504	140	107	4	Slc30a1|Ubqln1|Lmbrd1|Oxsr1
0	-2.20329	0	0	0	0	0	0	0	0	0	0	0	0	0	0	0	0	0	0	0	GO:0030593	GO Biological Processes	neutrophil chemotaxis	-2.20329	20504	102	147	4	C1qbp|C5ar1|Ccl11|Ppia
0	0	0	-2.02564	0	0	-2.20324	0	0	0	0	0	0	0	0	0	0	0	0	0	0	GO:1903827	GO Biological Processes	regulation of cellular protein localization	-2.20324	20504	564	143	10	Camk2b|Myo5b|Prkcz|Stx3|Rapgef4|Nedd4l|Prkaa1|Bcas3|Sesn2|Ralgapa2
0	0	0	0	0	0	0	0	0	0	0	0	0	0	0	0	-2.2016	0	0	0	0	GO:0010893	GO Biological Processes	positive regulation of steroid biosynthetic process	-2.2016	20504	28	278	3	Igf1|Wnt4|Fdps
0	0	0	0	0	0	0	0	0	0	0	0	0	0	0	0	-2.2016	0	0	0	0	GO:0060445	GO Biological Processes	branching involved in salivary gland morphogenesis	-2.2016	20504	28	278	3	Lama1|Pdgfb|Plxnd1
0	0	0	0	0	0	0	0	0	0	0	0	0	0	0	0	-2.2016	0	0	0	0	GO:1902932	GO Biological Processes	positive regulation of alcohol biosynthetic process	-2.2016	20504	28	278	3	Pth1r|Wnt4|Fdps
0	0	0	0	0	0	0	0	0	0	0	0	0	0	0	0	-2.2016	0	0	0	0	ko01040	KEGG Pathway	Biosynthesis of unsaturated fatty acids	-2.2016	20504	28	278	3	Baat|Hacd1|Pecr
0	0	0	0	0	0	-2.20103	0	0	0	0	0	0	0	0	0	0	0	0	0	0	GO:0009135	GO Biological Processes	purine nucleoside diphosphate metabolic process	-2.20103	20504	105	143	4	Entpd5|Zbtb20|Prkaa1|Tigar
0	0	0	0	0	0	-2.20103	0	0	0	0	0	0	0	0	0	0	0	0	0	0	GO:0009179	GO Biological Processes	purine ribonucleoside diphosphate metabolic process	-2.20103	20504	105	143	4	Entpd5|Zbtb20|Prkaa1|Tigar
0	0	0	0	0	0	-2.20103	0	0	0	0	0	0	0	0	0	0	0	0	0	0	GO:0071456	GO Biological Processes	cellular response to hypoxia	-2.20103	20504	105	143	4	Nfe2l2|Prkce|Pik3cb|Tigar
0	0	0	0	0	0	0	0	0	0	0	0	0	0	0	0	-2.2004	0	0	0	0	GO:0072028	GO Biological Processes	nephron morphogenesis	-2.2004	20504	86	278	5	Ilk|Pgf|Tcf21|Wnt4|Dchs1
0	0	0	0	0	0	-2.19738	0	0	0	0	0	0	0	0	0	0	0	0	0	0	GO:0048732	GO Biological Processes	gland development	-2.19738	20504	477	143	9	Acadm|Cdkn1c|Cobl|Rxra|Tgfa|Thra|Tph1|Cbx7|Acer1
0	-2.19646	0	0	0	0	0	0	0	0	0	0	0	0	0	0	0	0	0	0	0	GO:0050920	GO Biological Processes	regulation of chemotaxis	-2.19646	20504	230	147	6	C1qbp|C5ar1|Cmklr1|Pdgfrb|Tgfb1|Vegfb
0	0	0	0	0	0	0	0	0	0	0	0	0	0	0	0	0	0	0	0	-2.19598	GO:0006991	GO Biological Processes	response to sterol depletion	-2.19598	20504	17	469	3	Lpcat3|Amfr|Pip4p1
0	0	0	0	0	0	0	0	0	0	0	0	0	0	0	0	0	0	0	0	-2.19598	GO:0044793	GO Biological Processes	negative regulation by host of viral process	-2.19598	20504	17	469	3	Ccl8|Vapb|Nucks1
0	0	0	-2.19475	0	0	0	0	0	0	0	0	0	0	0	0	0	0	0	0	0	GO:0051222	GO Biological Processes	positive regulation of protein transport	-2.19475	20504	317	107	6	P2rx7|Acsl4|Tm7sf3|Actr3|Oga|Wipf1
0	0	0	-2.19371	0	0	0	0	0	0	0	0	0	0	0	0	0	0	0	0	0	GO:0051588	GO Biological Processes	regulation of neurotransmitter transport	-2.19371	20504	141	107	4	Myo6|P2rx7|Slc30a1|Rab3gap1
0	0	0	0	0	0	0	0	0	0	0	0	0	0	0	0	0	0	-2.19305	0	0	GO:0035924	GO Biological Processes	cellular response to vascular endothelial growth factor stimulus	-2.19305	20504	60	129	3	Sphk1|Ramp2|Adamts12
0	0	0	0	0	0	-2.1918	0	0	0	0	0	0	0	0	0	0	0	0	0	0	GO:0071241	GO Biological Processes	cellular response to inorganic substance	-2.1918	20504	237	143	6	Nfe2l2|Nptx1|Prkaa1|Acer1|Slc25a24|Tigar
0	0	0	0	0	0	0	0	0	-2.19136	0	0	0	0	0	0	0	0	0	0	0	mmu00590	KEGG Pathway	Arachidonic acid metabolism	-2.19136	20504	90	86	3	Alox5|Cyp2e1|Cyp4f14
0	-2.19037	0	0	0	0	0	0	0	0	0	0	0	0	0	0	0	0	0	0	0	GO:0006457	GO Biological Processes	protein folding	-2.19037	20504	163	147	5	Hspa5|Hspa8|Pofut2|Calr4|Ppia
0	-2.05773	0	0	0	0	0	0	0	0	0	0	0	0	0	0	-2.07611	0	0	0	0	GO:0010656	GO Biological Processes	negative regulation of muscle cell apoptotic process	-2.18872	20504	59	2633	15	Alox12|Bcl2|Dnmt1|Gapdh|Hspa8|Hsf1|Igf1|Ilk|Mdk|Naca|Nfe2l2|Pcmt1|Acot1|Bag3|Hspb6
-2.18683	0	0	0	0	0	0	0	0	0	0	0	0	0	0	0	0	0	0	0	0	GO:0046456	GO Biological Processes	icosanoid biosynthetic process	-2.18683	20504	51	477	5	Alox5|Ptgs1|Sphk1|Sco1|Pla2g3
0	0	0	0	0	0	-2.18664	0	0	0	0	0	0	0	0	0	0	0	0	0	0	GO:0006165	GO Biological Processes	nucleoside diphosphate phosphorylation	-2.18664	20504	106	143	4	Entpd5|Zbtb20|Prkaa1|Tigar
0	0	0	0	0	0	-2.18664	0	0	0	0	0	0	0	0	0	0	0	0	0	0	GO:0030101	GO Biological Processes	natural killer cell activation	-2.18664	20504	106	143	4	Nfil3|Tusc2|Klre1|Tox
0	0	0	0	0	0	-2.02194	0	0	0	0	0	0	0	0	0	-2.18513	0	0	0	0	GO:0022604	GO Biological Processes	regulation of cell morphogenesis	-2.18513	20504	337	278	11	Pdpn|Ilk|Itgb3|Mdk|Numbl|Fmnl3|Cul7|Plekho1|Plxnd1|Arap3|Rac3
0	0	0	0	0	0	0	0	0	0	0	0	0	0	0	0	0	0	0	0	-2.18434	GO:0044788	GO Biological Processes	modulation by host of viral process	-2.18434	20504	33	469	4	Hspa8|Ccl8|Vapb|Nucks1
0	0	-2.18419	0	0	0	0	0	0	0	0	0	0	0	0	0	0	0	0	0	0	GO:0061041	GO Biological Processes	regulation of wound healing	-2.18419	20504	130	185	5	Cd9|F2rl1|Hmgb1|Prkcd|Ceacam1
0	0	0	0	0	0	0	0	0	0	0	0	0	0	0	0	-2.18318	0	0	0	0	GO:0042531	GO Biological Processes	positive regulation of tyrosine phosphorylation of STAT protein	-2.18318	20504	55	278	4	Ctf1|Igf1|Pecam1|Tslp
0	0	0	0	0	0	0	0	0	0	0	0	0	0	0	0	-2.18209	0	0	0	0	GO:0006816	GO Biological Processes	calcium ion transport	-2.18209	20504	434	278	13	Anxa6|Casq1|Igf1|Itgb3|Pdgfb|Rem1|Aplnr|Homer3|Dysf|Cabp1|Selenon|Tmem37|Nppa
0	0	0	0	0	0	0	0	0	0	0	0	0	0	0	0	-2.18069	0	0	0	0	GO:0071695	GO Biological Processes	anatomical structure maturation	-2.18069	20504	291	278	10	Igf1|Pdgfb|Septin4|Pth1r|Sox18|Thbs3|Rflna|Adamts7|Rac3|Dchs1
0	0	0	0	0	0	0	0	0	0	0	0	0	0	0	0	0	0	-2.17997	0	0	GO:0008585	GO Biological Processes	female gonad development	-2.17997	20504	118	129	4	Agt|Mmp2|Nos3|Ptx3
0	0	0	0	0	0	0	0	0	0	0	0	0	0	-2.17586	0	0	0	0	0	0	GO:0071867	GO Biological Processes	response to monoamine	-2.17586	20504	75	204	4	Aplp1|Atf4|Gnas|Mapk3
0	0	0	0	0	0	0	0	0	0	0	0	0	0	-2.17586	0	0	0	0	0	0	GO:0071869	GO Biological Processes	response to catecholamine	-2.17586	20504	75	204	4	Aplp1|Atf4|Gnas|Mapk3
-2.17568	0	0	0	0	0	0	0	0	0	0	0	0	0	0	0	0	0	0	0	0	GO:0003222	GO Biological Processes	ventricular trabecula myocardium morphogenesis	-2.17568	20504	17	477	3	Eng|Hey1|Rbpj
0	-2.17382	0	0	0	0	0	0	0	0	0	0	0	0	0	0	0	0	0	0	-2.00279	GO:0045582	GO Biological Processes	positive regulation of T cell differentiation	-2.17382	20504	104	147	4	Hlx|Pnp|Sox12|Tgfb1
0	0	0	0	0	0	0	0	0	0	0	0	0	0	0	0	0	0	-2.17313	0	0	GO:0060324	GO Biological Processes	face development	-2.17313	20504	61	129	3	Col1a1|Twist2|Mmp2
0	0	0	0	0	0	-2.17241	0	0	0	0	0	0	0	0	0	0	0	0	0	0	R-MMU-9707564	Reactome Gene Sets	Cytoprotection by HMOX1	-2.17241	20504	107	143	4	Nfe2l2|Rxra|Sco1|Taco1
0	0	-2.1691	0	0	0	0	0	0	0	0	0	0	0	0	0	0	0	0	0	0	GO:0032722	GO Biological Processes	positive regulation of chemokine production	-2.1691	20504	83	185	4	Egr1|F2rl1|Hmgb1|Havcr2
0	0	0	0	0	0	0	0	0	0	0	0	-2.16876	0	-2.04658	0	0	0	0	0	0	GO:0120031	GO Biological Processes	plasma membrane bounded cell projection assembly	-2.16876	20504	548	126	9	Agrn|Srgap2|Lpar1|Htt|Arhgef7|Atxn10|Wrap73|Sdccag8|Iqcb1
0	0	0	0	0	0	0	0	0	0	0	0	0	0	0	0	0	0	0	0	-2.16733	GO:0002456	GO Biological Processes	T cell mediated immunity	-2.16733	20504	147	469	9	Dlg1|H2-M2|Hspa8|Foxp3|Spn|Rsad2|Stard7|H2-Q6|Dennd1b
0	0	0	0	0	0	0	0	0	0	0	0	0	0	0	0	0	0	0	0	-2.16684	GO:0045165	GO Biological Processes	cell fate commitment	-2.16684	20504	288	469	14	Runx1|Il7|Jag2|Ascl1|Men1|Rbpj|Foxp3|Smarca4|Sox12|Spn|Trp53|Zfp57|Tenm4|Dmrta2
0	0	0	0	0	0	0	0	0	0	0	0	0	-2.16681	0	0	0	0	0	0	0	R-MMU-1630316	Reactome Gene Sets	Glycosaminoglycan metabolism	-2.16681	20504	118	67	3	Sdc1|Hgsnat|Xylt2
0	0	0	0	0	0	0	0	0	0	0	0	0	0	-2.16652	0	0	0	0	0	0	mmu05020	KEGG Pathway	Prion diseases	-2.16652	20504	39	204	3	Stip1|Mapk3|Psma4
-2.16363	-2.12582	0	0	0	0	0	0	0	0	0	0	0	0	0	0	0	0	0	0	0	GO:0060326	GO Biological Processes	cell chemotaxis	-2.16363	20504	313	477	15	Alox5|Bcar1|Dpep1|Eng|Lox|Ccl9|Snai2|Pf4|Ppbp|S100a14|Sbds|Cklf|Gbf1|Oxsr1|Nup85
0	0	0	0	0	0	0	-2.16324	0	0	0	0	0	0	0	0	0	0	0	0	0	GO:0002703	GO Biological Processes	regulation of leukocyte mediated immunity	-2.16324	20504	298	27	3	Ccl20|Foxp3|Cd96
0	0	0	0	0	0	0	-2.16324	0	0	0	0	0	0	0	0	0	0	0	0	0	R-MMU-373076	Reactome Gene Sets	Class A/1 (Rhodopsin-like receptors)	-2.16324	20504	298	27	3	Ccr6|Ccl20|Gpr68
0	0	0	0	0	0	0	0	0	0	0	-2.1626	0	0	0	0	0	0	0	0	0	GO:0043489	GO Biological Processes	RNA stabilization	-2.1626	20504	64	124	3	Hnrnpa0|Tent5b|Meioc
0	0	0	0	0	0	0	0	0	0	0	0	-2.16242	0	0	0	0	0	0	0	0	R-MMU-174084	Reactome Gene Sets	Autodegradation of Cdh1 by Cdh1:APC/C	-2.16242	20504	63	126	3	Anapc5|Psmd14|Cdc16
0	-2.16207	0	0	0	0	0	0	0	0	0	0	0	0	0	0	0	0	0	0	0	GO:1901214	GO Biological Processes	regulation of neuron death	-2.16207	20504	387	147	8	C5ar1|Hyou1|Cntfr|Hsf1|Tnfrsf1a|Vegfb|Park7|Rilpl1
0	0	0	-2.16189	0	0	0	0	0	0	0	0	0	0	0	0	0	0	0	0	0	GO:1904950	GO Biological Processes	negative regulation of establishment of protein localization	-2.16189	20504	144	107	4	Akap1|Inhbb|Fermt1|Acvr1c
0	-2.15933	0	0	0	0	0	0	0	0	0	0	0	0	0	0	0	0	0	0	0	R-MMU-2132295	Reactome Gene Sets	MHC class II antigen presentation	-2.15933	20504	105	147	4	Ap1m1|Dnm1|Tuba1a|Tubb4b
0	0	0	0	0	0	0	0	0	0	0	0	0	0	0	0	0	0	0	0	-2.15931	GO:0032456	GO Biological Processes	endocytic recycling	-2.15931	20504	74	469	6	Snx3|Vps50|Scrib|Vps52|Ehd2|Dennd1b
0	0	0	0	-2.15918	0	0	0	0	0	0	0	0	0	0	0	0	0	0	0	0	R-MMU-8852135	Reactome Gene Sets	Protein ubiquitination	-2.15918	20504	68	117	3	Ube2g2|H2bc21|Pex10
0	0	0	0	0	0	0	0	0	0	0	0	0	0	0	0	-2.15879	0	0	0	0	GO:0002040	GO Biological Processes	sprouting angiogenesis	-2.15879	20504	124	278	6	Eng|Foxc2|Pgf|Aplnr|Srpx2|Esm1
-2.15878	0	0	0	0	0	0	0	0	0	0	0	0	0	0	0	0	0	0	0	0	GO:1905314	GO Biological Processes	semi-lunar valve development	-2.15878	20504	33	477	4	Hey1|Nos3|Rbpj|Tie1
0	0	0	0	0	0	0	0	0	0	0	0	0	0	0	0	-2.15874	0	0	0	0	GO:0001738	GO Biological Processes	morphogenesis of a polarized epithelium	-2.15874	20504	88	278	5	Lama1|Tcf15|Sfrp5|Syne4|Dchs1
0	0	0	0	0	0	0	0	0	0	0	0	0	0	0	0	-2.15849	0	0	0	0	GO:0032967	GO Biological Processes	positive regulation of collagen biosynthetic process	-2.15849	20504	29	278	3	Pdgfb|Vim|Wnt4
0	0	0	0	0	0	0	0	0	0	0	0	0	0	0	0	-2.15849	0	0	0	0	GO:0072528	GO Biological Processes	pyrimidine-containing compound biosynthetic process	-2.15849	20504	29	278	3	Dtymk|Dhodh|Cad
0	0	0	0	0	0	0	0	0	0	0	0	0	0	0	0	-2.15849	0	0	0	0	mmu01040	KEGG Pathway	Biosynthesis of unsaturated fatty acids	-2.15849	20504	29	278	3	Baat|Hacd1|Pecr
0	0	0	0	0	0	0	0	-2.15765	0	0	0	0	0	0	0	0	0	0	0	0	mmu04910	KEGG Pathway	Insulin signaling pathway	-2.15765	20504	147	166	5	Ikbkb|Pik3r3|Sos1|Sos2|Foxo1
0	0	0	0	0	0	-2.15748	0	0	0	0	0	0	0	0	0	0	0	0	0	0	GO:0036293	GO Biological Processes	response to decreased oxygen levels	-2.15748	20504	241	143	6	Cd24a|Nfe2l2|Prkce|Pik3cb|Ece1|Tigar
0	0	-2.15675	0	0	0	0	0	0	0	0	0	0	0	0	0	0	0	0	0	0	mmu04152	KEGG Pathway	AMPK signaling pathway	-2.15675	20504	132	185	5	Cab39|Creb1|Ppp2cb|Pfkp|Stradb
0	0	0	0	0	0	0	0	0	0	-2.15672	0	0	0	0	0	0	0	0	0	0	WP2902	WikiPathways	p53 signaling	-2.15672	20504	67	119	3	Chek1|Rrm2|Pidd1
0	0	0	0	-2.02647	0	0	0	0	0	0	0	0	0	-2.15571	0	0	0	0	0	0	R-MMU-176814	Reactome Gene Sets	Activation of APC/C and APC/C:Cdc20 mediated degradation of mitotic proteins	-2.15571	20504	76	204	4	Plk1|Psma4|Pttg1|Anapc10
0	0	0	0	0	0	0	0	0	0	0	0	0	0	-2.15571	0	0	0	0	0	0	WP450	WikiPathways	IL-2 signaling pathway	-2.15571	20504	76	204	4	Itm2b|Stat5a|Mapk3|Nmi
0	0	0	0	0	0	0	0	0	0	0	0	0	0	-2.15557	0	0	0	0	0	0	GO:0007565	GO Biological Processes	female pregnancy	-2.15557	20504	169	204	6	Comt|Lgals9|Men1|Stat5a|Mapk3|Ggn
0	0	0	0	0	0	0	0	0	0	0	0	0	0	0	0	-2.15556	0	0	0	0	GO:0043536	GO Biological Processes	positive regulation of blood vessel endothelial cell migration	-2.15556	20504	56	278	4	Foxc2|Igf1|Pdgfb|Srpx2
0	0	0	0	0	0	0	0	0	0	0	0	0	0	0	0	-2.15556	0	0	0	0	GO:0048016	GO Biological Processes	inositol phosphate-mediated signaling	-2.15556	20504	56	278	4	Fhl2|Igf1|Homer3|Nfatc4
0	0	0	0	0	-2.15495	0	0	0	0	0	0	0	0	0	0	0	0	0	0	0	GO:0030856	GO Biological Processes	regulation of epithelial cell differentiation	-2.15495	20504	158	98	4	Atoh1|Zfp36l1|Ascl1|Grhl1
0	0	0	0	0	0	0	0	0	0	0	0	0	0	0	0	0	0	-2.15356	0	0	GO:0010171	GO Biological Processes	body morphogenesis	-2.15356	20504	62	129	3	Col1a1|Twist2|Mmp2
0	0	0	0	0	0	0	0	0	0	0	0	0	0	0	0	0	0	-2.15356	0	0	GO:0042698	GO Biological Processes	ovulation cycle	-2.15356	20504	62	129	3	Agt|Nos3|Ptx3
0	0	0	0	0	0	0	0	0	0	0	0	0	0	0	0	0	0	0	0	-2.05685	GO:1902236	GO Biological Processes	negative regulation of endoplasmic reticulum stress-induced intrinsic apoptotic signaling pathway	-2.15242	20504	19	2633	7	Hyou1|Ikbkg|Park7|Txndc12|Syvn1|Opa1|Selenos
0	0	0	0	0	0	0	0	0	0	0	0	0	0	0	0	0	0	-2.15227	0	0	GO:0060541	GO Biological Processes	respiratory system development	-2.15227	20504	268	129	6	Col3a1|Lox|Nos3|Sox11|Sparc|Adamts2
0	0	-2.15092	0	0	0	0	0	0	0	0	0	0	0	0	0	0	0	0	0	0	GO:0002228	GO Biological Processes	natural killer cell mediated immunity	-2.15092	20504	84	185	4	Ptpn6|Ceacam1|Arl8b|Havcr2
0	0	0	0	0	0	0	0	0	0	0	0	0	0	0	0	0	0	0	0	-2.14643	GO:0098781	GO Biological Processes	ncRNA transcription	-2.14643	20504	53	469	5	Polr1a|Smarca4|Trp53|Gtf3c1|Macroh2a2
0	0	0	-2.14486	0	0	0	0	0	0	0	0	0	0	0	0	0	0	0	0	0	GO:0030073	GO Biological Processes	insulin secretion	-2.14486	20504	230	107	5	Inhbb|Acsl4|Tm7sf3|Oga|Acvr1c
0	0	0	-2.14486	0	0	0	0	0	0	0	0	0	0	0	0	0	0	0	0	0	GO:0090276	GO Biological Processes	regulation of peptide hormone secretion	-2.14486	20504	230	107	5	Inhbb|Acsl4|Tm7sf3|Oga|Acvr1c
0	0	0	0	0	0	-2.1444	0	0	0	0	0	0	0	0	0	0	0	0	0	0	GO:0046939	GO Biological Processes	nucleotide phosphorylation	-2.1444	20504	109	143	4	Entpd5|Zbtb20|Prkaa1|Tigar
0	0	0	0	0	0	0	-2.14339	0	0	0	0	0	0	0	0	0	0	0	0	0	GO:0071222	GO Biological Processes	cellular response to lipopolysaccharide	-2.14339	20504	303	27	3	Cd180|Ly86|Cd274
0	0	0	0	0	0	0	0	0	0	0	0	0	0	0	0	0	0	-2.14203	0	0	GO:0046545	GO Biological Processes	development of primary female sexual characteristics	-2.14203	20504	121	129	4	Agt|Mmp2|Nos3|Ptx3
0	-2.14183	0	0	0	0	0	0	0	0	0	0	0	0	0	0	0	0	0	0	0	R-MMU-5620924	Reactome Gene Sets	Intraflagellar transport	-2.14183	20504	55	147	3	Tuba1a|Ift43|Tubb4b
0	0	0	0	0	0	-2.14082	0	0	0	0	0	0	0	0	0	0	0	0	0	0	GO:0007409	GO Biological Processes	axonogenesis	-2.14082	20504	487	143	9	Cobl|Dst|Bcl11a|Myo5b|Nptx1|Sema4a|Tiam2|Ece1|Auts2
-2.02986	0	0	0	0	0	0	0	0	0	0	-2.14057	0	0	0	0	0	0	-2.08121	0	0	mmu04611	KEGG Pathway	Platelet activation	-2.14057	20504	126	124	4	F2rl3|Ptgs1|Tbxa2r|Vwf
0	0	0	0	0	0	0	0	0	0	-2.13894	0	0	0	0	0	0	0	0	0	0	ko04115	KEGG Pathway	p53 signaling pathway	-2.13894	20504	68	119	3	Chek1|Rrm2|Pidd1
0	0	0	0	0	0	0	0	0	0	0	0	0	0	0	0	-2.13835	0	0	0	0	GO:0061333	GO Biological Processes	renal tubule morphogenesis	-2.13835	20504	89	278	5	Ilk|Pgf|Tcf21|Wnt4|Dchs1
0	0	0	0	0	0	0	0	0	0	0	0	0	0	0	0	0	0	0	0	-2.13776	GO:0043516	GO Biological Processes	regulation of DNA damage response, signal transduction by p53 class mediator	-2.13776	20504	34	469	4	Snai1|Trp53|Marchf7|Kdm1a
0	0	-2.13695	0	0	0	0	0	0	0	0	0	0	0	0	0	0	0	0	0	0	GO:0045601	GO Biological Processes	regulation of endothelial cell differentiation	-2.13695	20504	44	185	3	Add1|F11r|Ceacam1
0	0	0	0	0	0	0	0	0	0	0	0	0	0	0	0	0	-2.1369	0	0	0	GO:0072089	GO Biological Processes	stem cell proliferation	-2.1369	20504	83	189	4	Mecom|Kdm1a|N4bp2l2|Znrf3
0	-2.13624	0	0	0	0	0	0	0	0	0	0	0	0	0	0	0	0	0	0	0	GO:0006164	GO Biological Processes	purine nucleotide biosynthetic process	-2.13624	20504	168	147	5	Pnp|Tgfb1|Impdh1|Nme4|Dcakd
0	0	0	0	0	0	0	0	-2.13612	0	0	0	0	0	0	0	0	0	0	0	0	GO:0035196	GO Biological Processes	production of miRNAs involved in gene silencing by miRNA	-2.13612	20504	49	166	3	Ddx5|Mecp2|Ago4
0	0	0	0	0	0	0	0	0	0	0	0	0	0	0	0	0	0	-2.13434	0	0	mmu00480	KEGG Pathway	Glutathione metabolism	-2.13434	20504	63	129	3	Gsta1|Gpx7|Phgdh
0	0	0	0	0	0	0	0	0	0	-2.13253	0	0	0	0	0	0	-2.11858	0	0	0	GO:0051053	GO Biological Processes	negative regulation of DNA metabolic process	-2.13253	20504	132	119	4	Chek1|Msh2|Xrcc5|Fancb
0	0	0	0	0	0	-2.13222	0	0	0	0	0	0	0	0	0	0	0	0	0	0	GO:0072593	GO Biological Processes	reactive oxygen species metabolic process	-2.13222	20504	244	143	6	Acox1|Nfe2l2|Rfk|Tusc2|Sesn2|Tigar
0	0	0	0	0	0	0	-2.13221	0	0	0	0	0	0	0	0	0	0	0	0	0	GO:0002443	GO Biological Processes	leukocyte mediated immunity	-2.13221	20504	598	27	4	Ccr6|Ccl20|Foxp3|Cd96
0	0	0	0	0	-2.13196	0	0	0	0	0	0	0	0	0	0	0	0	0	0	0	R-MMU-5389840	Reactome Gene Sets	Mitochondrial translation elongation	-2.13196	20504	83	98	3	Mrps36|Mrpl42|Mrpl22
0	0	0	0	0	0	0	0	0	0	0	0	0	0	0	0	0	0	0	0	-2.13134	GO:1901796	GO Biological Processes	regulation of signal transduction by p53 class mediator	-2.13134	20504	75	469	6	Hnrnpk|Snai1|Trp53|Marchf7|Kdm1a|Hexim1
0	0	0	0	0	0	0	0	0	0	0	0	0	0	0	0	-2.12924	0	0	0	0	GO:0050808	GO Biological Processes	synapse organization	-2.12924	20504	491	278	14	Lamb2|Pdgfb|Rapsn|Cabp1|Camk1|Plxnd1|Srpx2|Nfatc4|Trem2|Cntnap4|Arhgap22|Sdk1|Adgrl1|Arhgef15
0	0	0	0	0	0	0	0	0	0	0	0	-2.1249	0	0	0	0	0	0	0	0	GO:1902017	GO Biological Processes	regulation of cilium assembly	-2.1249	20504	65	126	3	Htt|Wrap73|Sdccag8
0	0	0	0	0	0	0	0	0	0	0	0	-2.1249	0	0	0	0	0	0	0	0	R-MMU-4551638	Reactome Gene Sets	SUMOylation of chromatin organization proteins	-2.1249	20504	65	126	3	Nup43|Sec13|Nup188
0	0	0	0	0	0	0	0	0	0	0	0	0	0	0	0	0	0	0	0	-2.12414	GO:0043217	GO Biological Processes	myelin maintenance	-2.12414	20504	18	469	3	Cxcr4|Prx|Pten
0	0	0	0	0	0	0	0	0	0	0	0	0	0	0	0	0	0	0	0	-2.12414	GO:0097202	GO Biological Processes	activation of cysteine-type endopeptidase activity	-2.12414	20504	18	469	3	Perp|Ripk2|Ifi206
0	0	0	0	0	0	0	0	0	0	0	0	0	0	0	0	0	0	0	-2.12235	0	GO:0002260	GO Biological Processes	lymphocyte homeostasis	-2.12235	20504	82	100	3	Bcl2|Gpam|Ikbkg
0	0	0	0	0	0	0	0	0	0	0	0	0	0	0	0	0	0	0	0	-2.11977	GO:0051604	GO Biological Processes	protein maturation	-2.11977	20504	322	469	15	Lpcat3|Klk1b4|Srgn|Mmel1|Pidd1|Perp|Aph1c|Ciao2b|Chac1|Naa30|Lmf2|Ripk2|Sde2|Sprtn|Ifi206
0	0	0	0	0	0	0	0	0	0	0	0	0	0	0	-2.1189	0	0	0	0	0	GO:0035176	GO Biological Processes	social behavior	-2.1189	20504	61	135	3	Pten|Atxn1|Vps13a
0	0	0	0	0	0	0	0	-2.01451	-2.11874	0	0	-2.03351	0	0	0	0	0	0	0	0	GO:0044262	GO Biological Processes	cellular carbohydrate metabolic process	-2.11874	20504	291	86	5	Adipoq|Gcg|Lep|Gys2|B3gnt6
0	0	0	0	0	0	-2.11751	0	0	0	0	0	0	0	0	0	0	0	0	0	0	GO:0018108	GO Biological Processes	peptidyl-tyrosine phosphorylation	-2.11751	20504	323	143	7	Cd24a|Kit|Prkce|Prkcz|Ptk6|Tgfa|Arl2bp
0	0	0	0	0	0	0	0	0	0	0	0	0	0	0	0	-2.11705	0	0	0	0	GO:0007530	GO Biological Processes	sex determination	-2.11705	20504	30	278	3	Tcf21|Wnt4|Zfp57
0	0	0	0	0	0	0	0	0	0	0	0	0	0	0	0	-2.11705	0	0	0	0	GO:0071711	GO Biological Processes	basement membrane organization	-2.11705	20504	30	278	3	Lamb2|Mmp11|Plod3
0	0	0	-2.11687	0	0	0	0	0	0	0	0	0	0	0	0	0	0	0	0	0	R-MMU-2029480	Reactome Gene Sets	Fcgamma receptor (FCGR) dependent phagocytosis	-2.11687	20504	77	107	3	Cyfip1|Actr3|Wipf1
0	-2.11682	0	0	0	0	0	0	0	0	0	0	0	0	0	0	0	0	0	0	0	GO:0006022	GO Biological Processes	aminoglycan metabolic process	-2.11682	20504	108	147	4	Bgn|Pdgfrb|Tgfb1|Chst1
0	0	0	0	0	0	0	0	0	0	0	0	0	0	0	0	0	0	-2.11547	0	0	GO:0007584	GO Biological Processes	response to nutrient	-2.11547	20504	64	129	3	Bglap|Bglap2|Postn
0	0	0	0	0	0	0	0	-2.06564	0	0	0	0	0	0	0	0	0	0	0	-2.11534	ko04620	KEGG Pathway	Toll-like receptor signaling pathway	-2.11534	20504	99	469	7	Chuk|Ifnar1|Ifnar2|Ikbkg|Cxcl9|Ccl3|Tollip
0	0	0	0	0	0	0	0	0	0	0	0	0	0	0	0	0	0	0	0	-2.11192	GO:1902806	GO Biological Processes	regulation of cell cycle G1/S phase transition	-2.11192	20504	150	469	9	Dlg1|Men1|Pten|Trp53|Rbm38|Pidd1|Fbxo7|Gpnmb|Sde2
0	0	0	0	0	0	0	0	-2.1118	0	0	0	0	0	0	0	0	0	0	0	0	ko05213	KEGG Pathway	Endometrial cancer	-2.1118	20504	50	166	3	Pik3r3|Sos1|Sos2
0	0	0	0	0	0	0	0	0	0	0	0	0	0	0	0	-2.11128	0	0	0	0	GO:0032409	GO Biological Processes	regulation of transporter activity	-2.11128	20504	298	278	10	Casq1|Rem1|Scn1b|Dysf|Cabp1|Selenon|Trem2|Pcsk9|Nppa|Kcng1
0	0	0	0	0	0	-2.11088	0	0	0	0	0	0	0	0	0	0	0	0	0	0	ko05223	KEGG Pathway	Non-small cell lung cancer	-2.11088	20504	58	143	3	Rxra|Tgfa|Pik3cb
0	0	0	0	0	0	0	0	0	0	0	0	0	0	-2.10824	0	0	0	0	0	0	GO:0051495	GO Biological Processes	positive regulation of cytoskeleton organization	-2.10824	20504	227	204	7	Rhoc|Cfl1|Pxn|Tesk1|Hax1|Arpc3|Spire2
0	0	0	0	0	0	0	0	0	0	0	0	0	0	0	0	0	0	0	-2.10788	0	R-MMU-428157	Reactome Gene Sets	Sphingolipid metabolism	-2.10788	20504	83	100	3	Vapa|Kdsr|Osbp
0	0	0	0	0	0	0	0	0	0	0	0	0	0	0	-2.10694	0	0	0	0	0	GO:0017148	GO Biological Processes	negative regulation of translation	-2.10694	20504	186	135	5	Ddx3x|Rock1|Cpeb3|Cnot6l|Rc3h2
0	0	0	-2.10658	0	0	0	0	0	0	0	0	0	0	0	0	0	0	0	0	0	GO:0002791	GO Biological Processes	regulation of peptide secretion	-2.10658	20504	235	107	5	Inhbb|Acsl4|Tm7sf3|Oga|Acvr1c
0	0	0	0	0	0	-2.10641	0	0	0	0	0	-2.00226	0	0	0	0	0	0	0	0	GO:0005975	GO Biological Processes	carbohydrate metabolic process	-2.10641	20504	583	143	10	Acadm|Entpd5|Inpp1|Prkce|Abcg2|B3galt2|Zbtb20|Prkaa1|Sesn2|Tigar
0	0	0	0	0	0	0	0	0	0	0	0	0	0	-2.10597	0	0	0	0	0	0	GO:0038179	GO Biological Processes	neurotrophin signaling pathway	-2.10597	20504	41	204	3	Bcar1|Ngf|Bex1
0	0	0	0	-2.10485	0	0	0	0	0	0	0	0	0	0	0	0	0	0	0	0	GO:0045333	GO Biological Processes	cellular respiration	-2.10485	20504	215	117	5	Dld|Ifnar1|Sod2|Dlst|Idh3b
0	0	0	0	0	0	0	-2.10473	0	0	0	0	0	0	0	0	0	0	0	0	0	GO:0071219	GO Biological Processes	cellular response to molecule of bacterial origin	-2.10473	20504	313	27	3	Cd180|Ly86|Cd274
0	0	0	0	0	0	0	0	0	0	-2.10425	0	0	0	0	0	0	0	0	0	0	R-MMU-6781827	Reactome Gene Sets	Transcription-Coupled Nucleotide Excision Repair (TC-NER)	-2.10425	20504	70	119	3	Pole|Pole2|Rfc3
-2.10397	0	0	0	0	0	0	0	0	0	0	0	0	0	0	0	0	0	0	0	0	WP318	WikiPathways	Eicosanoid synthesis	-2.10397	20504	18	477	3	Alox5|Dpep1|Ptgs1
0	0	0	0	0	-2.10354	0	0	0	0	0	0	0	0	0	0	0	0	0	0	0	R-MMU-5419276	Reactome Gene Sets	Mitochondrial translation termination	-2.10354	20504	85	98	3	Mrps36|Mrpl42|Mrpl22
0	0	0	0	0	0	-2.10352	0	0	0	0	0	0	0	0	0	0	0	0	0	0	GO:0019395	GO Biological Processes	fatty acid oxidation	-2.10352	20504	112	143	4	Acadm|Acox1|Prkaa1|Sesn2
0	-2.10296	0	0	0	0	0	0	0	0	0	0	0	0	0	0	0	0	0	0	0	GO:0140053	GO Biological Processes	mitochondrial gene expression	-2.10296	20504	109	147	4	C1qbp|Noa1|Shmt2|Mrps27
0	0	0	0	0	0	0	0	0	0	0	0	0	0	0	0	-2.10205	0	0	0	0	GO:0051055	GO Biological Processes	negative regulation of lipid biosynthetic process	-2.10205	20504	58	278	4	Pdgfb|Wnt4|Dkkl1|Trib3
0	0	-2.10178	0	0	0	0	0	0	0	0	0	0	0	0	0	0	0	0	0	0	R-MMU-1280215	Reactome Gene Sets	Cytokine Signaling in Immune system	-2.10178	20504	381	185	9	Creb1|Ptpn6|Hmgb1|Ifngr2|Il13ra1|Prkcd|Ppp2cb|Ube2d3|Ube2d1
0	0	0	-2.10147	0	0	0	0	0	0	0	0	0	0	0	0	0	0	0	0	0	GO:0048002	GO Biological Processes	antigen processing and presentation of peptide antigen	-2.10147	20504	78	107	3	Tap1|Traf6|Erap1
0	0	0	0	0	0	0	0	0	0	0	0	0	0	0	0	0	0	-2.10098	0	0	GO:0007517	GO Biological Processes	muscle organ development	-2.10098	20504	361	129	7	Actc1|Col3a1|Eln|Lox|Sox11|Klhl40|Mymx
0	-2.09895	0	0	0	0	0	0	0	0	0	0	0	0	0	0	0	0	0	0	0	GO:0071622	GO Biological Processes	regulation of granulocyte chemotaxis	-2.09895	20504	57	147	3	C1qbp|C5ar1|Cmklr1
0	0	0	0	0	0	0	0	0	0	0	0	0	0	0	0	-2.09853	0	0	0	0	GO:0072521	GO Biological Processes	purine-containing compound metabolic process	-2.09853	20504	395	278	12	Baat|Eno1|Gamt|Gapdh|Gart|Igf1|Slc27a3|Trem2|Adcy4|Gmpr2|Mvd|Nppa
0	0	0	0	0	0	0	0	0	0	0	0	0	0	0	0	-2.09842	0	0	0	0	GO:0001656	GO Biological Processes	metanephros development	-2.09842	20504	91	278	5	Foxc2|Lamb2|Pdgfb|Tcf21|Wnt4
0	0	0	0	0	0	0	0	0	0	0	0	0	0	0	0	-2.09842	0	0	0	0	GO:0035050	GO Biological Processes	embryonic heart tube development	-2.09842	20504	91	278	5	Eng|Foxc2|Sox18|Tead2|Aplnr
0	0	0	0	0	0	0	0	-2.09794	0	0	0	0	0	0	0	0	0	0	0	0	GO:0051092	GO Biological Processes	positive regulation of NF-kappaB transcription factor activity	-2.09794	20504	152	166	5	Ikbkb|Terf2ip|Tlr3|Trim12c|Ep300
0	0	0	0	0	0	-2.09656	0	0	0	0	0	0	0	0	0	0	0	0	0	0	GO:0018212	GO Biological Processes	peptidyl-tyrosine modification	-2.09656	20504	326	143	7	Cd24a|Kit|Prkce|Prkcz|Ptk6|Tgfa|Arl2bp
0	0	0	0	0	0	0	0	-2.09627	0	0	0	0	0	0	0	0	0	0	0	0	GO:0046330	GO Biological Processes	positive regulation of JNK cascade	-2.09627	20504	97	166	4	Rb1cc1|Map2k4|Map3k1|Tlr3
0	0	0	0	0	0	0	0	0	0	0	0	0	0	0	0	0	-2.09598	0	0	0	GO:0010608	GO Biological Processes	posttranscriptional regulation of gene expression	-2.09598	20504	583	189	12	Ddx6|Eif3e|Uhmk1|Matr3|Cnot7|Dcp2|Pus10|Ltn1|Ythdf3|Tardbp|Guf1|Alkbh5
-2.09593	0	0	0	0	0	0	0	0	0	0	0	0	0	0	0	0	0	0	0	0	GO:0051648	GO Biological Processes	vesicle localization	-2.09593	20504	175	477	10	Htt|Ikbkg|Myo6|Tesk1|Cep19|Tmem230|Gbf1|Pcdh17|Rab3gap1|Klhl12
0	0	0	0	0	0	0	0	0	0	0	0	-2.09555	0	0	0	0	0	0	0	0	GO:0030031	GO Biological Processes	cell projection assembly	-2.09555	20504	563	126	9	Agrn|Srgap2|Lpar1|Htt|Arhgef7|Atxn10|Wrap73|Sdccag8|Iqcb1
0	0	0	0	0	0	0	0	0	0	0	-2.09441	0	0	0	0	0	0	0	0	0	R-MMU-211859	Reactome Gene Sets	Biological oxidations	-2.09441	20504	204	124	5	Gstp1|Ptgs1|Ggt5|Cbr3|Ahcy
0	0	0	0	0	0	0	0	0	0	0	0	0	0	0	0	0	0	-2.09307	0	0	R-MMU-1266738	Reactome Gene Sets	Developmental Biology	-2.09307	20504	454	129	8	Col3a1|Col4a1|Col4a5|Col5a1|Itga5|Mmp2|Col5a3|Lgi3
0	0	0	0	0	0	0	0	0	0	0	0	0	0	0	0	0	0	0	0	-2.09282	R-MMU-1236974	Reactome Gene Sets	ER-Phagosome pathway	-2.09282	20504	35	469	4	H2-M2|Tap1|Vamp3|H2-Q6
0	0	0	0	0	0	0	0	0	0	0	0	0	0	0	0	0	-2.09178	0	0	0	GO:0032434	GO Biological Processes	regulation of proteasomal ubiquitin-dependent protein catabolic process	-2.09178	20504	134	189	5	Ubqln2|Ube2v2|Rnf144a|Glmn|Chfr
0	0	0	-2.09156	0	0	0	0	0	0	0	0	0	0	0	0	0	0	0	0	0	GO:0090087	GO Biological Processes	regulation of peptide transport	-2.09156	20504	237	107	5	Inhbb|Acsl4|Tm7sf3|Oga|Acvr1c
0	0	0	0	0	0	0	0	0	-2.09125	0	0	0	0	0	0	0	0	0	0	0	GO:0001659	GO Biological Processes	temperature homeostasis	-2.09125	20504	188	86	4	Adipoq|Lep|Prlr|Ces1d
0	0	0	0	-2.09075	0	0	0	0	0	0	0	-2.00311	0	0	0	0	0	0	0	0	R-MMU-174184	Reactome Gene Sets	Cdc20:Phospho-APC/C mediated degradation of Cyclin A	-2.09075	20504	72	117	3	Bub3|Psma1|Mad2l1
0	0	0	0	0	0	-2.09041	0	0	0	0	0	0	0	0	0	0	0	0	0	0	mmu05223	KEGG Pathway	Non-small cell lung cancer	-2.09041	20504	59	143	3	Rxra|Tgfa|Pik3cb
0	0	0	0	0	0	-2.09017	0	0	0	0	0	0	0	0	0	0	0	0	0	0	GO:0009185	GO Biological Processes	ribonucleoside diphosphate metabolic process	-2.09017	20504	113	143	4	Entpd5|Zbtb20|Prkaa1|Tigar
0	0	0	0	0	-2.0896	0	0	0	0	0	0	0	0	0	0	0	0	0	0	0	R-MMU-5368287	Reactome Gene Sets	Mitochondrial translation	-2.0896	20504	86	98	3	Mrps36|Mrpl42|Mrpl22
0	0	0	0	0	0	0	0	0	0	0	0	-2.08865	0	0	0	0	0	0	0	0	R-MMU-174154	Reactome Gene Sets	APC/C:Cdc20 mediated degradation of Securin	-2.08865	20504	67	126	3	Anapc5|Psmd14|Cdc16
0	0	0	0	0	0	0	0	-2.08802	0	0	0	0	0	0	0	0	0	0	0	0	GO:0031050	GO Biological Processes	dsRNA processing	-2.08802	20504	51	166	3	Ddx5|Mecp2|Ago4
0	0	0	0	0	0	0	0	-2.08802	0	0	0	0	0	0	0	0	0	0	0	0	GO:0070918	GO Biological Processes	production of small RNA involved in gene silencing by RNA	-2.08802	20504	51	166	3	Ddx5|Mecp2|Ago4
0	0	0	0	0	0	0	0	-2.08802	0	0	0	0	0	0	0	0	0	0	0	0	R-MMU-448424	Reactome Gene Sets	Interleukin-17 signaling	-2.08802	20504	51	166	3	Atf1|Ikbkb|Map2k4
0	0	0	0	0	0	0	0	-2.08802	0	0	0	0	0	0	0	0	0	0	0	0	R-MMU-450294	Reactome Gene Sets	MAP kinase activation	-2.08802	20504	51	166	3	Atf1|Ikbkb|Map2k4
0	0	0	0	0	0	0	0	0	0	-2.08731	0	0	0	0	0	0	0	0	0	0	mmu04115	KEGG Pathway	p53 signaling pathway	-2.08731	20504	71	119	3	Chek1|Rrm2|Pidd1
0	0	0	0	0	0	0	0	-2.08629	0	0	0	0	0	0	0	0	0	0	0	0	ko04150	KEGG Pathway	mTOR signaling pathway	-2.08629	20504	153	166	5	Ikbkb|Pik3r3|Sos1|Sos2|Deptor
0	0	0	0	0	0	0	0	-2.08629	0	0	0	0	0	0	0	0	0	0	0	0	mmu04150	KEGG Pathway	mTOR signaling pathway	-2.08629	20504	153	166	5	Ikbkb|Pik3r3|Sos1|Sos2|Deptor
0	0	0	0	0	0	0	0	0	0	0	0	0	0	0	0	-2.08544	0	0	0	0	GO:0009150	GO Biological Processes	purine ribonucleotide metabolic process	-2.08544	20504	348	278	11	Baat|Eno1|Gapdh|Gart|Igf1|Slc27a3|Trem2|Adcy4|Gmpr2|Mvd|Nppa
0	0	0	0	0	0	0	0	-2.08517	0	0	0	0	0	0	0	0	0	0	0	0	ko05168	KEGG Pathway	Herpes simplex infection	-2.08517	20504	215	166	6	Hcfc1|Ikbkb|Rnasel|Ifih1|Tlr3|Ep300
0	0	0	0	0	0	0	0	-2.08517	0	0	0	0	0	0	0	0	0	0	0	0	mmu05168	KEGG Pathway	Herpes simplex infection	-2.08517	20504	215	166	6	Hcfc1|Ikbkb|Rnasel|Ifih1|Tlr3|Ep300
0	0	0	0	0	0	0	0	0	0	0	0	0	0	0	0	-2.08318	0	0	0	0	GO:0010001	GO Biological Processes	glial cell differentiation	-2.08318	20504	255	278	9	Gpc1|Igf1|Ilk|Lamb2|Mdk|Pdgfb|Vim|Trem2|Atf5
0	0	0	0	0	0	0	0	0	0	0	0	0	0	0	0	-2.08221	0	0	0	0	GO:0001934	GO Biological Processes	positive regulation of protein phosphorylation	-2.08221	20504	763	278	19	Acvrl1|Camp|Ctf1|Eng|Igf1|Ilk|Itgb3|Pdgfb|Pecam1|Pgf|Aplnr|Sh2d3c|Camk1|Tslp|Rarres2|Telo2|Prr5l|Trem2|Tmem119
0	0	0	0	0	0	0	0	0	0	0	0	0	0	0	0	0	0	-2.08121	0	0	GO:0003073	GO Biological Processes	regulation of systemic arterial blood pressure	-2.08121	20504	126	129	4	Agt|Cpa3|Nos3|Postn
0	0	0	-2.0807	0	0	0	0	0	0	0	0	0	0	0	0	0	0	0	0	0	GO:0002824	GO Biological Processes	positive regulation of adaptive immune response based on somatic recombination of immune receptors built from immunoglobulin superfamily domains	-2.0807	20504	152	107	4	P2rx7|Stat6|Traf6|Ripk2
-2.07958	0	0	0	0	0	0	0	0	0	0	0	0	0	0	0	0	0	0	0	0	GO:0030111	GO Biological Processes	regulation of Wnt signaling pathway	-2.07958	20504	320	477	15	Col1a1|Fzd9|Jrk|Mdfi|Rbpj|Ruvbl2|Snai2|Sox17|Thra|Wif1|Snx3|Tnks2|Fam53b|Prickle1|Csnk1g1
0	0	0	0	0	0	0	0	0	0	0	0	0	0	0	0	0	0	0	0	-2.07892	GO:0002474	GO Biological Processes	antigen processing and presentation of peptide antigen via MHC class I	-2.07892	20504	55	469	5	H2-M2|Tap1|Erap1|H2-Q6|Tapbpl
0	0	0	0	0	0	0	0	0	0	0	0	0	0	0	0	0	0	0	0	-2.07892	GO:0007032	GO Biological Processes	endosome organization	-2.07892	20504	55	469	5	Dnm1|Snx3|Snx10|Stx12|Tmcc1
0	0	0	0	0	0	0	0	0	0	0	0	0	0	0	0	-2.07886	0	0	0	0	GO:1904035	GO Biological Processes	regulation of epithelial cell apoptotic process	-2.07886	20504	92	278	5	Col18a1|Igf1|Mdk|Ecscr|Cd248
0	0	0	-2.07872	0	0	0	0	0	0	0	0	0	0	0	0	0	0	0	0	0	GO:0044089	GO Biological Processes	positive regulation of cellular component biogenesis	-2.07872	20504	552	107	8	P2rx7|Cyfip1|Actr3|Clasp2|Mtss1|Rab3gap1|Atmin|Fermt1
0	0	0	0	0	0	0	0	0	0	0	0	0	0	0	0	-2.07815	0	0	0	0	GO:0034765	GO Biological Processes	regulation of ion transmembrane transport	-2.07815	20504	498	278	14	Casq1|Itgb3|Rem1|Scn1b|Aplnr|Dysf|Cabp1|Slc9a3r2|Selenon|Trem2|Pcsk9|Tmem37|Nppa|Kcng1
0	-2.07814	0	0	0	0	0	0	0	0	0	0	0	0	0	0	0	0	0	0	0	GO:0045599	GO Biological Processes	negative regulation of fat cell differentiation	-2.07814	20504	58	147	3	Tgfb1|Tgfb1i1|Nucb2
0	0	0	0	0	0	0	0	0	0	0	0	0	0	-2.07814	0	0	0	0	0	0	GO:0038034	GO Biological Processes	signal transduction in absence of ligand	-2.07814	20504	80	204	4	Itm2b|Ngf|Mapk7|Bag3
0	0	0	0	0	0	0	0	0	0	0	0	0	0	-2.07814	0	0	0	0	0	0	GO:0051262	GO Biological Processes	protein tetramerization	-2.07814	20504	80	204	4	Trp53|Thg1l|Acot13|Cby1
0	0	0	0	0	0	0	0	0	0	0	0	0	0	-2.07814	0	0	0	0	0	0	GO:0097192	GO Biological Processes	extrinsic apoptotic signaling pathway in absence of ligand	-2.07814	20504	80	204	4	Itm2b|Ngf|Mapk7|Bag3
0	0	0	0	0	0	0	0	0	0	0	0	0	0	0	0	-2.07782	0	0	0	0	GO:0009132	GO Biological Processes	nucleoside diphosphate metabolic process	-2.07782	20504	129	278	6	Eno1|Gapdh|Igf1|Dtymk|Dhodh|Cad
0	0	0	0	0	0	0	0	0	0	0	0	0	0	0	0	-2.07716	0	0	0	0	GO:0060074	GO Biological Processes	synapse maturation	-2.07716	20504	31	278	3	Nfatc4|Adgrl1|Arhgef15
0	0	0	0	0	0	0	0	0	0	0	0	0	0	0	0	-2.07716	0	0	0	0	GO:1905523	GO Biological Processes	positive regulation of macrophage migration	-2.07716	20504	31	278	3	Mdk|Rarres2|Trem2
0	0	0	0	0	0	0	0	0	0	0	0	0	0	0	0	-2.07716	0	0	0	0	WP3675	WikiPathways	Factors and pathways affecting insulin-like growth factor (IGF1)-Akt signaling	-2.07716	20504	31	278	3	Igf1|Ilk|Igfbp7
0	0	0	0	0	0	0	0	-2.07708	0	0	0	0	0	0	0	0	0	0	0	0	ko05166	KEGG Pathway	HTLV-I infection	-2.07708	20504	283	166	7	Atf1|Ikbkb|Pik3r3|Ets2|Map2k4|Map3k1|Ep300
0	0	0	0	0	0	0	0	-2.07708	0	0	0	0	0	0	0	0	0	0	0	0	mmu05166	KEGG Pathway	HTLV-I infection	-2.07708	20504	283	166	7	Atf1|Ikbkb|Pik3r3|Ets2|Map2k4|Map3k1|Ep300
0	0	0	0	0	0	0	0	0	0	0	0	0	0	-2.07693	0	0	0	0	0	0	GO:0098801	GO Biological Processes	regulation of renal system process	-2.07693	20504	42	204	3	Comt|Gnai2|Gnas
0	0	0	0	0	0	0	0	0	0	0	0	0	0	0	0	-2.0767	0	0	0	0	GO:0030178	GO Biological Processes	negative regulation of Wnt signaling pathway	-2.0767	20504	169	278	7	Hic1|Mdk|Ruvbl2|Dkkl1|Sfrp5|Nfatc4|Nppa
0	0	0	0	0	0	0	0	0	0	0	0	0	0	0	0	-2.07611	0	0	0	0	GO:0051155	GO Biological Processes	positive regulation of striated muscle cell differentiation	-2.07611	20504	59	278	4	Igf1|Mamstr|Fdps|Piezo1
0	0	0	0	0	0	0	0	0	-2.07544	0	0	0	0	0	0	0	0	0	0	0	GO:0006486	GO Biological Processes	protein glycosylation	-2.07544	20504	190	86	4	B4galnt2|Mgat4c|B3gnt6|Slc51b
0	0	0	0	0	0	0	0	0	-2.07544	0	0	0	0	0	0	0	0	0	0	0	GO:0043413	GO Biological Processes	macromolecule glycosylation	-2.07544	20504	190	86	4	B4galnt2|Mgat4c|B3gnt6|Slc51b
0	0	0	0	-2.07431	0	0	0	0	0	0	0	0	0	0	0	0	0	0	0	0	R-MMU-179419	Reactome Gene Sets	APC:Cdc20 mediated degradation of cell cycle proteins prior to satisfation of the cell cycle checkpoint	-2.07431	20504	73	117	3	Bub3|Psma1|Mad2l1
0	0	0	0	0	0	0	0	0	0	0	0	0	-2.07228	0	0	0	0	0	0	0	GO:0031330	GO Biological Processes	negative regulation of cellular catabolic process	-2.07228	20504	245	67	4	Cirbp|Usp36|Svip|Anks1
0	0	0	0	0	0	0	0	0	0	-2.07064	0	0	0	0	0	0	0	0	0	0	GO:0006513	GO Biological Processes	protein monoubiquitination	-2.07064	20504	72	119	3	Uhrf1|Ube2t|Dtl
0	0	0	0	0	0	-2.07033	0	0	0	0	0	0	0	0	0	0	0	0	0	0	WP1266	WikiPathways	SIDS susceptibility pathways	-2.07033	20504	60	143	3	Tph1|Ppargc1b|Ece1
0	0	0	0	0	0	0	0	-2.03574	0	0	0	0	0	0	0	0	0	0	0	-2.06938	mmu04620	KEGG Pathway	Toll-like receptor signaling pathway	-2.06938	20504	101	469	7	Chuk|Ifnar1|Ifnar2|Ikbkg|Cxcl9|Ccl3|Tollip
0	0	0	0	0	0	0	0	0	0	0	0	0	0	-2.06871	0	0	0	0	0	0	GO:0031668	GO Biological Processes	cellular response to extracellular stimulus	-2.06871	20504	231	204	7	Atf4|Cd68|Comt|Ifi204|Trp53|Mapk3|Gas2l1
-2.06752	0	0	0	0	0	0	0	0	0	0	0	0	0	0	0	0	0	0	0	0	GO:0010837	GO Biological Processes	regulation of keratinocyte proliferation	-2.06752	20504	35	477	4	Zfp36l1|Ctsl|Snai2|Kdf1
-2.06752	0	0	0	0	0	0	0	0	0	0	0	0	0	0	0	0	0	0	0	0	GO:0060317	GO Biological Processes	cardiac epithelial to mesenchymal transition	-2.06752	20504	35	477	4	Eng|Hey1|Rbpj|Snai2
0	0	0	0	0	0	0	0	0	-2.06666	0	0	0	0	0	0	0	0	0	0	0	GO:0048871	GO Biological Processes	multicellular organismal homeostasis	-2.06666	20504	553	86	7	Adipoq|Lep|Muc2|Prlr|Prom1|Pbld1|Ces1d
0	0	0	0	0	0	0	0	-2.06564	0	0	0	0	0	0	0	0	0	0	0	0	WP387	WikiPathways	IL-6 signaling pathway	-2.06564	20504	99	166	4	Sos1|Map2k4|Foxo1|Ep300
0	0	0	0	0	-2.06414	0	0	0	0	0	0	0	0	0	0	0	0	0	0	0	GO:0007568	GO Biological Processes	aging	-2.06414	20504	263	98	5	Arntl|B2m|Atn1|Scp2|Ybx1
0	0	0	0	0	0	0	0	0	0	0	0	0	0	0	-2.06151	0	0	0	0	0	GO:0051703	GO Biological Processes	biological process involved in intraspecies interaction between organisms	-2.06151	20504	64	135	3	Pten|Atxn1|Vps13a
0	0	0	0	0	0	0	0	0	0	0	0	0	0	0	-2.06151	0	0	0	0	0	ko05230	KEGG Pathway	Central carbon metabolism in cancer	-2.06151	20504	64	135	3	Kras|Pdha1|Pten
0	0	0	0	0	0	0	0	0	0	0	0	0	-2.06076	0	0	0	0	0	0	0	GO:0042157	GO Biological Processes	lipoprotein metabolic process	-2.06076	20504	129	67	3	Irgm1|Igtp|Svip
0	0	0	0	0	0	0	0	0	0	0	0	0	0	0	0	-2.05958	0	0	0	0	GO:0043535	GO Biological Processes	regulation of blood vessel endothelial cell migration	-2.05958	20504	93	278	5	Acvrl1|Foxc2|Igf1|Pdgfb|Srpx2
0	-2.05773	0	0	0	0	0	0	0	0	0	0	0	0	0	0	0	0	0	0	0	GO:0060443	GO Biological Processes	mammary gland morphogenesis	-2.05773	20504	59	147	3	Ccl11|Tgfb1|Scrib
0	0	0	0	0	0	0	0	0	0	0	0	0	0	0	0	0	0	0	0	-2.05685	GO:1901741	GO Biological Processes	positive regulation of myoblast fusion	-2.05685	20504	19	469	3	Cxcl9|Ccl8|Ehd2
[truncated: 73 more rows]
